# Supplementary material for: Site-specific glycosaminoglycan content is better maintained in the pericellular matrix than the extracellular matrix in early post-traumatic osteoarthritis
Source: PLoS One. 2018 Apr 25;13(4):e0196203. doi: 10.1371/journal.pone.0196203 (PMC5919041; doi:10.1371/journal.pone.0196203)
Supplement: S1 File — (ZIP) [file pone.0196203.s009.zip]

Archive with 24 entries (18 files):
- data/groove/
- data/groove/femoral groove - deep zone.xlsx
- data/groove/femoral groove - middle zone.xlsx
- data/groove/femoral groove - superficial zone.xlsx
- data/lateral femur/
- data/lateral femur/lateral femoral condyle - deep zone.xlsx
- data/lateral femur/lateral femoral condyle - middle zone.xlsx
- data/lateral femur/lateral femoral condyle - superficial zone.xlsx
- data/lateral tibia/
- data/lateral tibia/lateral tibial plateau - deep zone.xlsx
- data/lateral tibia/lateral tibial plateau - middle zone.xlsx
- data/lateral tibia/lateral tibial plateau - superficial zone.xlsx
- data/medial femur/
- data/medial femur/medial femoral condyle - deep zone.xlsx
- data/medial femur/medial femoral condyle - middle zone.xlsx
- data/medial femur/medial femoral condyle - superficial zone.xlsx
- data/medial tibia/
- data/medial tibia/medial tibial plateau - deep zone.xlsx
- data/medial tibia/medial tibial plateau - middle zone.xlsx
- data/medial tibia/medial tibial plateau - superficial zone.xlsx
- data/patella/
- data/patella/patella - deep zone.xlsx
- data/patella/patella - middle zone.xlsx
- data/patella/patella - superficial zone.xlsx
