# Supplementary material for: Site-specific glycosaminoglycan content is better maintained in the pericellular matrix than the extracellular matrix in early post-traumatic osteoarthritis
Source: PLoS One. 2018 Apr 25;13(4):e0196203. doi: 10.1371/journal.pone.0196203 (PMC5919041; doi:10.1371/journal.pone.0196203)
Supplement: S1 File — (ZIP) [file pone.0196203.s009.zip › data/groove/femoral groove - deep zone.xlsx]

## Sheet: control
sample	distance	height	width	optical density1	optical density2	optical density3	optical density4	optical density5	optical density6	optical density7	optical density8	optical density9	optical density10	optical density11	optical density12	optical density13	optical density14	optical density15	optical density16	optical density17	optical density18	optical density19	optical density20	optical density21	optical density22	optical density23	optical density24	optical density25	optical density26	optical density27	optical density28	optical density29	optical density30	optical density31	optical density32	optical density33	optical density34	optical density35	optical density36	optical density37	optical density38	optical density39	optical density40	optical density41	optical density42	optical density43	optical density44	optical density45	optical density46
ra1_left_groove_lat_2_d1	133.125	18.5938	12.1875	1791.64	1824.36	1768.91	1786.36	1768.91	1757.18	1776.18	1800.18	1793.09	1781.64	1767.82	1771.27	1793	1767.64	1749.27	1789	1789.18	1784.64	1821.73	1783.18	1759.45	1775.91	1781.82	1780.18	1768.64	1769.91	1773.82	1764.36	1743.91	1752.55	1728.36	1734.27	1771.73	1813.45	1790.45	1778.18	1824.64	1812.73	1806.64	1859.27	1843.1	1829.75	1763.45	1696.31	1638.19	1595.42
ra1_left_groove_lat_2_d2	97.5
ra1_left_groove_lat_2_d3	233.75	14.5312	12.9688	1874.14	1829	1869.29	1876.71	1875.43	1856	1932.14	1847.86	1844.86	1895.57	1857.29	1870.71	1863.29	1854	1860.71	1851	1861.57	1883.43	1855	1852.57	1891.14	1826.71	1855.71	1891.29	1874	1858.86	1909.14	1911.29	1840.29	1880.86	1881.57	1864	1869.71	1837.57	1924.43	1855.86	1818.71	1836.57	1896.29	1882.57	1885.15	1830.66	1822.76	1792.66	1759.81	1748.43
ra1_left_groove_lat_3_d1	168.125	18.5938	14.2188	1855.14	1827.29	1859.57	1851.57	1852.71	1843.43	1849.29	1832.71	1846.43	1826.57	1846.71	1884.57	1880.43	1840.71	1824.29	1826	1850.71	1875.71	1834.14	1824	1844.71	1879.57	1847.29	1840.71	1844.57	1834.86	1853.86	1871.71	1919.29	1861.57	1861.43	1848.14	1853	1919.57	1826.57	1866.71	1860.14	1882.71	1870.43	1899.14	1844.92	1805.35	1739.81	1660.69	1564.94	1518.87
ra1_left_groove_lat_4_d1	192.969	18.125	9.53125	1898.5	1869.88	1916.88	1876	1906.38	1915.75	1914.25	1894.62	1887.25	1888.75	1866.5	1932.88	1916.38	1875.75	1879.75	1866.5	1839.5	1855.38	1901.38	1870.12	1916.12	1903.75	1881.62	1877.5	1919	1872.75	1891.25	1855	1893.5	1885.75	1884.25	1898.62	1898.12	1916.62	1925.75	1881.75	1890.12	1898.38	1848.88	1886.75	1785.51	1740.28	1673.03	1567.55	1418.2	1247.98
ra1_left_groove_lat_5_d1	133.75	9.53125	17.1875	1886.62	1895.25	1871.25	1860	1890.88	1912.75	1880.62	1889.12	1887.12	1870.75	1905.62	1852.38	1845	1898.25	1861.62	1884.5	1878.38	1892.62	1876.62	1890.38	1869	1884	1886.88	1861	1893.38	1901.12	1872.5	1838.38	1872.88	1846.75	1865	1847.25	1848.62	1839.5	1871	1857.25	1849.88	1844.88	1834	1849.75	1839.77	1805.61	1776.63	1714.09	1690.14	1675.37
ra1_left_groove_lat_5_d2	152.656	11.4062	14.8438					1880.57	1809.14	1865	1904.29	1848.43	1840.86	1852.43	1869.14	1847.57	1816.86	1845.14	1844.29	1826	1814.29	1839.29	1857.57	1826.29	1848.29	1856.71	1871.86	1848.29	1843.71	1843.29	1836.57	1871.14	1823.14	1813	1820.71	1866.14	1856.29	1837.86	1860.43	1824.43	1831.29	1827	1853.86	1839.2	1820.79	1786.09	1749.02	1559.07	1400.68
ra1_right_groove_lat_1_d1	139.688	18.4375	12.9688	1713.09	1690	1659.55	1657.09	1714.73	1690	1708.18	1715.55	1673.64	1666	1667.36	1677.64	1667	1672.82	1659.09	1662.73	1635.36	1660.09	1615	1607.27	1644	1640.73	1618.82	1617.55	1624.18	1638	1624.73	1616.91	1662.91	1704.18	1694.09	1676.55	1679.64	1724.18	1764.36	1710	1745.55	1765.64	1732.73	1766.36	1747.49	1742.71	1733.94	1710.07	1712.32	1672.89
ra1_right_groove_lat_1_d2	199.688	12.1875	20.9375	1859.11	1867.44	1881.78	1870.33	1891.11	1870	1892.33	1890.67	1874.11	1883.78	1878.22	1890.44	1860.22	1862.67	1892.44	1900.44	1875.56	1889.22	1903.89	1877.67	1871.44	1831.56	1871.89	1860.44	1851	1924.67	1864.89	1896.33	1845.67	1894.22	1877.44	1852.78	1855.56	1894.67	1875.78	1897.89	1834.44	1890.44	1884.67	1891.44	1868.31	1851.37	1768.98	1750.29	1651.15	1504.31
ra1_right_groove_lat_1_d3	193.281	15.625	15.7812	1738	1765.12	1768.62	1765.62	1754.5	1800.25	1783.25	1778.12	1765	1758.75	1755.12	1780	1773.12	1766.88	1736	1781.38	1771.38	1787.12	1764.5	1783.5	1795.88	1789	1785.38	1783.88	1802.75	1827.62	1800.5	1781.5	1830.75	1819.5	1787.75	1818.38	1822.38	1852.38	1827.62	1831.25	1849.62	1811.5	1842.38	1864	1850.92	1801.86	1792.58	1763.16	1648.01	1589.33
ra1_right_groove_lat_2_d1	163.281	13.5938	17.9688	1746	1712.36	1731.18	1788.09	1732.09	1763.73	1778.91	1753.82	1789.82	1782.91	1780.82	1756	1761.45	1771	1779.09	1773.09	1743.91	1741.55	1767.45	1769.64	1784.82	1787.55	1772.64	1792.91	1791.45	1807.64	1773.91	1801.73	1807.73	1794.27	1791.82	1806.82	1818.27	1814.45	1822.36	1830.73	1835.64	1802.09	1843.82	1816.73	1832.42	1820.66	1790.11	1790.85	1694.96	1569.67
ra1_right_groove_lat_2_d2	171.406	11.4062	18.9062	1784	1816	1788.4	1796.2	1781.8	1784.6	1785.1	1780.4	1808.9	1789.8	1836.4	1855.4	1819.6	1795.1	1807.2	1792.1	1817.8	1834.7	1828.4	1833.6	1855.9	1817.9	1822	1850.8	1811.9	1827.5	1850.9	1838.1	1849.2	1834.7	1804.2	1860.2	1842.9	1824.7	1853.2	1813.6	1844.6	1857.8	1827.6	1885.8	1813.34	1810.7	1796.98	1756.66	1631.88	1487.27
ra1_right_groove_lat_2_d3	85.9375	13.5938	10.9375	1355.56	1376.78	1373.44	1381.78	1417.78	1385.67	1392.89	1445.78	1460.11	1424.56	1399.56	1393.33	1382.89	1392.44	1409.67	1401.33	1386	1378	1384.33	1402.44	1410.22	1385	1419.22	1456.89	1467.89	1448.44	1492.22	1502.67	1492.33	1494.67	1496.89	1504.78	1586	1587.11	1614.78	1606.11	1616.78	1666.22	1630.56	1668.56	1590.77	1522.97	1444.42	1380.84	1373.7	1309.33
ra1_right_groove_lat_2_d4	91.0938	15.3125	10.9375	1569.21	1588.64	1625.07	1622.36	1631.07	1644.43	1685.5	1667.14	1671.57	1649.64	1611.86	1628.21	1650	1644.21	1654.64	1652.57	1639.57	1638.86	1639.86	1615.79	1641.79	1656.5	1646	1645.07	1668.36	1671.79	1682.21	1676.64	1663.36	1679.79	1681.64	1704.57	1727.43	1749.64	1730.79	1727.5	1750.64	1739.79	1749.57	1744.21	1685.81	1644.1	1603.98	1531.58	1409.37	1207
ra1_right_groove_lat_3_d1	200.156	13.5938	18.2812	1869.54	1859.77	1888.69	1849.85	1867	1895.62	1878	1875.54	1895.46	1877.77	1880.31	1902.31	1886.46	1850.46	1878.54	1893.38	1900.92	1870.92	1868.62	1870.85	1868.08	1872.08	1885.23	1861	1864.38	1847.62	1887.23	1884.08	1881.69	1872.77	1886.77	1935.15	1903.77	1889.31	1886.77	1875.85	1914.85	1892.92	1859.92	1866.77	1858.43	1830.42	1782.99	1682.97	1582.71	1458.13
ra1_right_groove_lat_4_d1	117.031	15.3125	11.4062	1460.88	1454.62	1479.38	1457.88	1486.88	1489.25	1465.88	1480.88	1470.62	1502	1468.38	1478.25	1481.75	1448.5	1481.75	1470.12	1465.12	1496.88	1493.25	1526.38	1516.88	1509.88	1518.25	1518.75	1562.88	1546.88	1542.12	1559.38	1576.88	1613.62	1601.25	1601.25	1654.75	1667.38	1686.62	1685.12	1697.25	1642	1681.88	1710.38	1696.37	1682.02	1640.22	1521.82	1379.3	1233.74
ra1_right_groove_lat_4_d2	115.625	10.625	18.4375	1711.1	1720.2	1740.4	1702.9	1710	1728.7	1728.9	1710.6	1700.6	1691.8	1701.4	1678.4	1651.9	1665.4	1639.9	1638.2	1641.5	1618.5	1618.5	1599.7	1600.7	1593	1618.9	1622.8	1598.4	1614.7	1615.4	1610.6	1615.5	1600.1	1603.6	1624.1	1634.9	1652	1624.9	1665.7	1680.3	1720.4	1729.3	1746.8	1697.92	1644.72	1535.41	1479.36	1423.27	1267.58
ra1_right_groove_lat_5_d1	194.219	10	18.9062	1797.09	1801.45	1827.09	1821	1830.82	1831.27	1841	1811.27	1794.91	1822.73	1824.45	1815.27	1818.73	1840.91	1849.91	1820.91	1825.45	1871.09	1846.36	1834.09	1804.73	1832.82	1833.55	1811.91	1797	1812.09	1829.55	1841.55	1825.73	1806.36	1848.82	1850.82	1823.18	1828.73	1813.91	1844.45	1859.91	1848.82	1874.64	1862.09	1824.43	1802.29	1747.9	1682.16	1547.46	1337.37
ra1_right_groove_lat_5_d2	209.062	15.625	17.5	1810	1783.55	1835.27	1806.45	1813.73	1798.36	1827.91	1845	1806.73	1819.27	1814.09	1800.82	1821.82	1849.64	1843.91	1842.91	1824.82	1812.18	1848.91	1831.36	1806.18	1805.82	1824.73	1801.36	1815.64	1830.27	1819.18	1822.18	1806.64	1856.82	1860.18	1811.55	1830.36	1862.27	1860	1859.82	1809.82	1831.09	1856.36	1856.64	1845.96	1815.92	1765.75	1675.75	1610.58	1514.69
ra1_right_groove_lat_5_d3	170.938	17.6562	20.9375	1765.5	1770.79	1735.43	1727.71	1729.93	1713.36	1717.57	1773.07	1751.71	1740.86	1764.07	1763.14	1790.14	1752.79	1757.29	1771.71	1738.07	1757.29	1749.14	1751.14	1769.14	1746.07	1771.64	1794.71	1756.5	1780.86	1769.5	1795.43	1743.43	1763.14	1768.5	1804.93	1787.5	1799.86	1787.21	1814	1820.43	1814.14	1801.64	1829.21	1812.17	1781.54	1740.74	1727.43	1736.02	1677.57
ra1_right_groove_lat_6_d1	166.562	12.6562	14.6875					1862.1	1840.7	1864.9	1863.3	1848.3	1860.8	1867.3	1881.4	1824.8	1872.8	1880.6	1846.2	1906.6	1864.5	1869.1	1877.3	1873.5	1850.4	1888	1844.3	1852.5	1833.2	1840.9	1864.3	1851.3	1874.9	1856.1	1883.7	1881.4	1880.2	1895	1918.7	1877.3	1888.3	1876.9	1912.8	1844.43	1772.54	1672.82	1571.54	1452.43	1336.97
ra1_right_groove_lat_6_d2	142.812	12.9688	14.2188	1770.23	1778.54	1750.77	1766.15	1757.38	1769.85	1792.31	1763.15	1783.23	1780.15	1769	1782.46	1792.23	1767.15	1777.85	1796.23	1795.23	1786.62	1789	1794.46	1793.38	1786.38	1745.31	1774.77	1794.54	1782.62	1793.15	1782	1789.69	1793.38	1826.77	1814.08	1830.31	1858.85	1877.23	1843.38	1820.92	1816.31	1785.23	1800.54	1771.09	1714.24	1589.13	1462.82	1354.83	1211.58
ra2_left_groove_lat_1_d1	98.2812	17.8125	12.0312	1819.09	1837.64	1826	1822.36	1840.55	1832.27	1838.36	1862.73	1835.82	1853.73	1873.18	1843.64	1855.36	1837.27	1838.18	1843.36	1855.27	1836.82	1834.64	1843.18	1862.27	1866.27	1865.73	1838.36	1895.45	1884.18	1886.55	1860.82	1824.73	1832.73	1807	1782.27	1737.27	1720.64	1681	1654.73	1619.36	1568.18	1583.73	1587.82	1561.82	1484.35	1378.64	1236.25	1102	1042.65
ra2_left_groove_lat_1_d2	134.688	19.8438	11.25	1729.44	1836.33	1770.56	1786.78	1748.33	1739.22	1741.44	1752.44	1732.44	1699.89	1687.33	1699.56	1665.56	1677.56	1626.67	1617.11	1647.44	1625.44	1590.11	1610.44	1591.56	1625.56	1574.44	1556.67	1528.33	1498.78	1527.33	1498.22	1492.89	1524.67	1558.11	1643.67	1701.89	1723.56	1772.11	1790.22	1820.22	1781.33	1818.44	1837.78	1846.07	1827.01	1827.65	1786.09	1735.84	1680.92
ra2_left_groove_lat_1_d3	85	12.9688	18.75	1840.75	1858.58	1864.33	1837.42	1852.42	1868.08	1830.33	1837.33	1854.25	1843.67	1847.33	1859.83	1830.83	1851	1854.17	1848.58	1862.5	1859.83	1831.58	1851.5	1843	1864.75	1864.67	1833.08	1840.58	1810.17	1838.83	1852.17	1865.5	1844.25	1838.92	1821.17	1828.67	1858.83	1854.75	1881.58	1857.83	1874.5	1871	1868.5	1864.85	1836.34	1802.66	1732.69	1636.94	1565.73
ra2_left_groove_lat_3_d1	97.6562	13.2812	11.25	1013.81	1011.81	1025.38	1004.19	994.938	954.125	906.938	869.188	873.375	877.875	924.312	949.25	973.25	1030.5	1122.06	1192.5	1202.88	1278.12	1359.06	1425.62	1505.88	1520.44	1566.62	1582.62	1609	1620.75	1591.06	1575.06	1571.06	1545.69	1574	1562.62	1590.25	1581.5	1570.12	1561.75	1588.12	1586.94	1603.75	1615.75	1605.66	1558.91	1480.57	1410.87	1326.26	1225.34
ra2_left_groove_lat_3_d2	125.312	7.96875	16.4062	1521.3	1544.8	1559.1	1537.7	1610	1575.1	1555.7	1562.8	1521.4	1548	1525.2	1535.5	1549.9	1547.8	1531.5	1537.7	1545.7	1536.3	1572.3	1549.2	1593.8	1585.7	1612	1578.6	1576.8	1575.3	1585.7	1595.4	1542.1	1568.6	1576.9	1591.2	1616.1	1628.8	1636.9	1608.1	1634	1650.7	1651.8	1650.1	1652.26	1611.9	1548	1514.41	1446.25	1244.41
ra2_left_groove_lat_3_d3	143.281	18.5938	13.9062	1425.22	1416.67	1475	1438.22	1447.44	1436.11	1437.89	1480.56	1439.78	1456.78	1407.33	1396.78	1410	1449.67	1477.78	1460.67	1500.33	1424.78	1443.22	1435.56	1495.78	1437.33	1467.67	1440.78	1432.11	1451.33	1471.89	1477.11	1471.78	1458.11	1430.89	1440.22	1408.78	1471.44	1521.33	1578.67	1569.78	1573.11	1595.44	1595	1544.05	1493.45	1398.08	1344.33	1322.06	1292.9
ra2_left_groove_lat_3_d4	74.0625
ra2_left_groove_lat_3_d5	153.438	22.3438	12.8125	1411.12	1403.06	1443.69	1465.19	1469.81	1469.38	1430.94	1449.12	1438.12	1444.19	1491	1477.06	1485.75	1490.38	1506.19	1484.44	1484	1477.06	1465.5	1459.75	1485.75	1492.69	1493.69	1492.62	1490	1526.88	1531.88	1559.25	1541.5	1551	1533.75	1511	1520.62	1525.94	1562.88	1551.75	1547.25	1566.81	1573.06	1619.56	1597.81	1540.62	1372.42	1117.26	788.539	538.54
ra2_left_groove_lat_3_d6	88.75	15	11.0938	1325	1330.14	1359.14	1368.57	1368.57	1368	1364	1405.14	1439	1421.14	1443	1429.86	1396.57	1427.71	1433.43	1438.57	1435.71	1394.86	1367.14	1406.43	1440.14	1449.29	1439.29	1424	1403.29	1399.43	1395	1395.71	1412.29	1395	1404.43	1401.29	1381.14	1392	1421.14	1436.14	1484.14	1513.57	1525.86	1559.14	1555.37	1533.45	1492.12	1488.61	1479.82	1385.69
ra2_left_groove_lat_4_d1	103.438	12.0312	18.2812	1673.45	1694.73	1687.73	1682.73	1704	1682.09	1685.55	1669.45	1699.18	1682.09	1681.27	1672.82	1697.36	1706.45	1708.45	1672.36	1667.64	1654	1685.73	1707.91	1691.45	1682.18	1688.27	1690.91	1680	1668.45	1685	1656.27	1672.18	1641	1670.09	1682.73	1684.82	1703.18	1678.09	1702.55	1734.91	1727.45	1741	1757.73	1751.08	1671.17	1535.92	1327.91	1072.86	872.878
ra2_left_groove_lat_4_d2	152.188	13.75	16.875	1561.25	1580.75	1675.08	1705.33	1741.83	1754.75	1790.08	1802.42	1821	1824.08	1852.58	1897	1870.67	1899.58	1878.17	1879.17	1883.42	1874	1862.42	1878.25	1888.33	1871.75	1887.25	1822.58	1834.92	1822.92	1867.08	1851.83	1872.5	1882.33	1868.5	1866.67	1865.83	1870.08	1859.42	1869.75	1861.5	1867	1859.33	1869.08	1851.08	1826.94	1791.65	1687.49	1527.98	1322.51
ra2_left_groove_lat_5_d1	110.469	16.4062	13.9062	1769.74	1771.63	1788.68	1791.68	1799.26	1796	1792.11	1771.68	1765.37	1766.53	1788.89	1776.68	1799.53	1763.74	1778.95	1776.53	1776.89	1754.21	1768.74	1755.84	1747.63	1790.84	1788.95	1768.26	1780.37	1775.21	1777.16	1782	1765.37	1767.84	1768.84	1783.42	1785	1759.79	1761.11	1747	1749.68	1767.95	1752.16	1778.42	1760.06	1744.53	1711.16	1588.75	1328.67	1019.85
ra2_left_groove_lat_5_d2	104.062	16.5625	15.625	1696.06	1707.94	1693.22	1696.72	1709	1733.56	1746.5	1731.5	1722.72	1722.89	1722.17	1731.17	1716.56	1717.78	1724.44	1726	1754.06	1759.28	1734.67	1722.17	1743.56	1735.94	1735.33	1759.61	1747.89	1749.5	1762.11	1755.06	1740.39	1751.83	1750.33	1737.44	1734.5	1741.72	1758.06	1739.28	1744.83	1749.94	1775.33	1793.39	1785.6	1781.98	1748.1	1719.56	1673.83	1615.34
ra2_left_groove_lat_5_d3	92.1875	11.875	18.2812	1734.62	1714.95	1702	1683.86	1716	1684	1718.52	1706	1685.14	1714.76	1692.33	1690.86	1690.38	1690.48	1694.67	1687.95	1708.71	1698.48	1716.1	1692.43	1709.67	1729.67	1689.62	1735.43	1709.29	1752.33	1748.33	1761.9	1766.52	1760.24	1754.57	1791.43	1799.24	1808.52	1778.38	1801.9	1801.38	1795.05	1824.24	1805.1	1803.89	1798.67	1775.72	1731.51	1641.9	1543.39
ra2_left_groove_lat_5_d4	125.938	16.875	16.25	1782.15	1780.38	1772.23	1785.85	1800.31	1806.08	1786.15	1776.46	1780.31	1787.23	1812.15	1795.08	1776	1808.85	1794.69	1780.08	1790	1831.54	1817.38	1797	1777.46	1797.77	1789	1819.23	1814	1810.23	1801.23	1825.69	1815.54	1829.23	1831.31	1823.54	1814.38	1785.62	1821.69	1804.31	1810.54	1807.92	1824.54	1833.38	1794.25	1743.01	1658.54	1603.73	1437.92	1254.13
ra2_left_groove_lat_6_d1	141.406	18.125	11.0938	1831.15	1813.85	1836.54	1830.85	1836.85	1843	1810.23	1815.92	1816	1822.54	1815.38	1796.15	1799.15	1827.85	1797.54	1835.77	1838.77	1795.77	1836.31	1817.62	1829.85	1826.08	1828.31	1840.54	1825.23	1838.08	1845.69	1797.85	1816.77	1817.92	1829.15	1822	1844	1838.85	1818.15	1834.46	1852.08	1844	1831.46	1863.69	1827.88	1822.23	1801.03	1765.43	1719.2	1661.58
ra2_left_groove_lat_6_d2	171.406	20.3125	15.4688	1869.54	1863.92	1858.08	1843.46	1811.62	1805	1780.31	1751.23	1707.77	1724.85	1724.08	1722.62	1687.92	1660.23	1651.15	1621.69	1558.23	1503.62	1462.54	1411.77	1348.31	1275.46	1287.54	1290.08	1313.77	1362.46	1427.85	1465.77	1537.46	1569.54	1703	1692.15	1727.62	1755.77	1779.15	1789.08	1828.46	1823.69	1824.62	1835.31	1839.03	1799.23	1804.43	1738.3	1608.45	1426.51
ra2_left_groove_lat_6_d3	117.031	16.4062	14.5312	1828.6	1824.5	1815.2	1859	1817.9	1822.9	1837.3	1791.8	1821	1818.6	1826.9	1809.4	1839	1806.4	1827.3	1839.1	1798.8	1801.4	1823.8	1823	1824.4	1808.1	1794	1791.6	1785.5	1797.9	1793.4	1799.1	1802.1	1814.2	1783.4	1801.6	1795.5	1804.9	1786.6	1802.6	1815.8	1842	1823.3	1835.9	1799.61	1798.43	1778.92	1743.4	1728.94	1693.21
ra2_left_groove_lat_6_d4	162.031	17.9688	9.84375	1877.4	1862.9	1853.5	1861.9	1836.2	1852.5	1836.2	1849.5	1830.4	1849.9	1852	1827.2	1836.3	1857.1	1840	1852	1797.7	1847.2	1834.4	1820.6	1809.1	1830.7	1832.2	1847	1806.3	1793.4	1818.6	1793.6	1836.8	1856.4	1852	1850.7	1859.6	1891.4	1859.6	1847.1	1849.4	1852.2	1887.2	1889.8	1806.92	1819	1806.68	1744.46	1687.18	1636.63
ra2_left_groove_lat_6_d5	165	19.8438	9.84375	1825.92	1827.83	1839.92	1833.75	1844.33	1845.5	1854.25	1817.67	1830.92	1834.83	1821.58	1854.67	1847.75	1831.33	1836.33	1827.08	1818.5	1835.25	1853.08	1821.5	1856.92	1843.92	1826.67	1839.08	1839	1856.92	1857.33	1842	1795.83	1814.5	1871.58	1791.75	1814.25	1788.25	1796.83	1821.17	1827.83	1849.92	1821.58	1798.17	1799.84	1754.5	1691.92	1654.86	1609.75	1558.65
ra2_right_groove_lat_2_d1	187.188	23.75	14.375	1166.78	1171.57	1159.13	1088.35	1031.17	946	870.913	841.652	819.435	883.217	896.87	939.391	914.087	869.435	790.739	743.609	694.652	650.957	550.261	484.913	479.957	577.913	802.13	1111	1503.35	1738.96	1824.17	1818.7	1809.13	1808	1836.83	1848.52	1871.74	1857.57	1900.96	1915.22	1890.48	1883.78	1908.26	1892.7	1890.02	1851.82	1851.93	1829.07	1779.86	1711.55
ra2_right_groove_lat_2_d2	208.438	19.5312	13.5938																					1728.67	1834.33	1845.83	1849.33	1885.08	1935.25	1875.75	1911.42	1892	1904.92	1886.67	1904.33	1919.83	1907.92	1918.08	1881.17	1829.25	1884.92	1896.67	1922.33	1865.57	1847.98	1804.8	1764.01	1680.82	1521.29
ra2_right_groove_lat_2_d3	108.906	18.125	16.7188	1833.14	1856.14	1848	1868.71	1871.71	1860.29	1857.29	1872.14	1869.57	1854.86	1852.71	1869.43	1879.86	1897	1872.14	1881.14	1906.86	1860.14	1875.29	1869.86	1867	1889	1907	1907.14	1877.29	1904	1920.57	1914.43	1884.57	1906	1876.43	1881.43	1863	1848.86	1891.57	1899.29	1879.29	1877.14	1876.29	1906.14	1842	1842.49	1803.89	1698.43	1529.95	1302.37
ra2_right_groove_lat_4_d1	159.531	14.8438	11.5625	1643.67	1598	1627.5	1643.67	1662.17	1681.5	1668.5	1664.67	1698	1691	1713.5	1683.17	1720.17	1745.33	1661	1690	1737	1633.17	1680	1670.33	1695.5	1737.17	1768.5	1756.33	1807.33	1737.17	1689.83	1758.17	1699	1701.17	1671.67	1695.33	1701.5	1759.83	1761.83	1712.5	1799.33	1780.33	1769	1776.83	1788.2	1773.27	1705.67	1622.97	1584.58	1520.94
ra2_right_groove_lat_5_d1	242.812	18.9062	12.6562	1930.45	1947	1933	1946.82	1914	1920.45	1936.09	1943.91	1957.27	1941.64	1950.82	1927.27	1912.64	1968	1941.09	1956.45	1909.36	1955.27	1931.73	1932.91	1957	1921.82	1946.82	1938.27	1924.82	1921.55	1919.64	1924.82	1904.09	1872.36	1876.64	1863	1897.18	1898.82	1910.64	1897.45	1923.18	1914.27	1921.73	1964.09	1928.86	1920.06	1911.67	1900.43	1889.43	1856.15
ra2_right_groove_lat_5_d2	212.969	23.75	18.5938	1913.67	1883.67	1890.6	1883.6	1890.87	1877.4	1890.73	1893.67	1878.53	1878.73	1902.4	1920.27	1883.13	1874.4	1899.07	1893.07	1882.8	1884.13	1903.6	1907.13	1917.33	1935.53	1924.33	1945.8	1929.47	1929.27	1931.8	1925.2	1943.93	1924.53	1932.93	1938.8	1923.8	1922.67	1916	1920.07	1921.4	1900.13	1911.4	1928.27	1913.29	1883.23	1848.54	1835.3	1808.48	1757.29
ra3_right_groove_lat_1_d1	200.469	14.8438	12.8125	1931.21	1942.5	1910.07	1923.79	1904.43	1913.29	1944.43	1883.86	1908.36	1901.43	1890.79	1880.5	1899.07	1876.71	1921.5	1901.57	1887.79	1879.21	1878.86	1882.57	1872.79	1894.21	1914.43	1900.07	1887.79	1924.71	1880.21	1888	1903.5	1886.93	1941.5	1898.79	1902.57	1871.21	1879.43	1916.14	1899.07	1891.71	1892.43	1867.71	1853.78	1837.86	1810.05	1773.33	1686.43	1516.56
ra3_right_groove_lat_2_d1	180.625	16.5625	16.7188	1791.9	1808.4	1800.5	1830.6	1848.2	1807.1	1797.8	1791.7	1820.3	1859.2	1797.2	1801.8	1822.7	1827.2	1846.4	1828.7	1820.5	1832.2	1816	1862.2	1843.7	1860.9	1871.6	1855.1	1880.4	1868.2	1862.4	1844	1886	1868.2	1846.6	1865.2	1838.7	1881.8	1846.9	1876.7	1860.1	1883.9	1856.1	1877.9	1853.45	1802.33	1720.52	1638.53	1587.24	1585.72
ra3_right_groove_lat_3_d1	94.6875	12.8125	14.6875	1044.38	1039.54	1113	1245.54	1311.77	1332.15	1366.08	1373.38	1391.54	1398.31	1380.23	1315.31	1230.08	1180.69	1152.08	1134.15	1153.23	1142.85	1150.08	1104.23	1034.77	958.154	861	763.154	731.077	686.923	653.769	624.923	586.154	632.615	738	887.154	1062.23	1267.46	1470.85	1605.23	1660.15	1720.46	1733.54	1726.38	1730.95	1680.92	1596.92	1479.43	1385.25	1294.34
ra3_right_groove_lat_4_d1	181.719	11.5625	17.0312	1744.89	1758.89	1736.78	1747.11	1768.56	1774.67	1735.56	1755.89	1743	1762	1771.22	1755.67	1759.67	1769.89	1783.56	1764.67	1767.11	1769.44	1772	1777.56	1784.78	1824.33	1744.22	1792.33	1783.44	1757	1776.33	1774.78	1796.22	1773.11	1786.78	1787.67	1798.22	1786.78	1808.44	1796.11	1779.89	1805.67	1800.11	1799.22	1793.91	1752.09	1713.21	1675.01	1633.01	1537.48
ra3_right_groove_lat_5_d1	138.281	12.5	16.875	1714.78	1743.44	1735.56	1744.78	1737.78	1706.44	1761.33	1728.56	1756.89	1734.44	1765.78	1759.33	1713.44	1752	1721.44	1747.33	1752.22	1760.33	1754.22	1739	1761.11	1744.67	1716	1734.89	1724.67	1720.78	1714.33	1687.56	1730.44	1703.33	1712.56	1707.89	1709.33	1747.67	1759.56	1756.22	1712.22	1706	1743	1740.33	1693.11	1668.4	1621.76	1552.85	1483.67	1370.07
ra3_right_groove_lat_5_d2	117.188	11.0938	18.5938	1585.9	1614.9	1630.3	1629.1	1643.1	1615.7	1672.2	1623.5	1655.3	1664.9	1620.2	1629.5	1653.8	1644.6	1654.5	1675.9	1710.5	1692.5	1720.6	1715.1	1721	1723	1730.6	1724.1	1708.7	1733.6	1686.7	1685.2	1673	1603.4	1565.3	1519.4	1468.3	1475.8	1444.8	1397.6	1449.5	1460.3	1464.8	1478.8	1492.43	1548.28	1549.61	1552.13	1538.14	1515.48
ra3_right_groove_lat_5_d3	191.406	10.3125	11.4062	1740.8	1781.3	1754	1776.2	1759.5	1709.3	1748.1	1748	1722.7	1728.1	1747.8	1757.7	1752.6	1750.1	1773.5	1765.1	1759.5	1769.8	1761	1774.7	1788.4	1777.9	1750.2	1816	1805.2	1812.9	1855.6	1816.3	1765.4	1787.5	1847	1794	1813.2	1798.7	1826.2	1822.2	1840.5	1813.5	1817.6	1832	1815.31	1820.55	1805.13	1784.99	1765.73	1721.65
ra1_left_groove_med_1_d1	147.5	14.5312	14.375	1861.45	1868.55	1865.18	1868.55	1873.91	1854.73	1845.82	1880	1871.64	1841.18	1852.64	1849.82	1820.73	1838.73	1846.18	1876.27	1841.36	1884.09	1881.45	1857.18	1888.27	1858.55	1849.27	1862.91	1867.55	1856.73	1836.73	1842.36	1871.18	1866.27	1859.82	1833.55	1847.27	1840.09	1822.55	1849.73	1851.36	1859.18	1830.91	1867.64	1829.41	1812.32	1765.14	1743.27	1718.39	1656.76
ra1_left_groove_med_2_d1	190.781	19.375
ra1_left_groove_med_3_d1	232.656	15.7812	9.375	1937.8	1928.8	1968	1920.4	1900	1896.8	1914	1944.8	1970	1920.6	1895	1894.6	1937.8	1939.2	1949	1945.6	1941.2	1973.8	1960	1940	1931.8	1963.6	1916.6	1917.6	1939.6	1948	1913.8	1924.6	1929.8	1927.4	1918	1894	1883	1886.6	1945.4	1914.4	1866.4	1904.6	1866	1896.4	1855.13	1833.19	1826.93	1758.83	1652.28	1546.95
ra1_left_groove_med_3_d2	300	15.3125	7.1875	1956.38	1934.88	1942.25	1925.12	1940.5	1932.5	1936.12	1958.25	1951.62	1929.38	1875.12	1907.25	1910	1867.38	1839.5	1865.5	1852	1877	1868.12	1866.5	1877.75	1945.38	1954.5	1914.62	1959	1907	1945.5	1924	1944.88	1902.12	1968.5	1932.88	1957.88	1991.25	1963	1955	1925.88	1937.38	1933.5	1978	1898.88	1899.99	1895.07	1872.23	1821.82	1750.54
ra1_left_groove_med_3_d3	346.094	7.34375	13.9062	1912.5	1883.58	1871.75	1906.25	1879.25	1874.42	1880.92	1906.42	1910.75	1928.42	1894.5	1915.5	1906.83	1896.08	1890.5	1918.17	1900.67	1914.67	1917.08	1916.67	1893.67	1925.83	1914.33	1890.42	1883.42	1899.08	1911.67	1881.42	1926.33	1900.92	1896.33	1916.08	1901.08	1926.5	1921.08	1926.75	1932	1908.33	1902.92	1928.42	1916.13	1906.28	1897.15	1887.96	1859.65	1862.27
ra2_left_groove_med_1_d1	164.844	17.9688	12.9688	1814	1799.2	1784.4	1763.2	1799.7	1801.5	1816.8	1801	1792.9	1770.1	1773.9	1787.6	1801.8	1817.3	1808.8	1799	1782.4	1807.2	1800.4	1804.6	1804	1825.8	1817.5	1794.1	1816.2	1830.8	1816.8	1814	1832.6	1830.5	1816.4	1832.7	1813.9	1834.5	1811.7	1828	1804.8	1801.1	1840.6	1840.3	1823.32	1811.2	1841.13	1805.15	1794.3	1757.03
ra2_left_groove_med_1_d2	222.656	16.0938	13.125	1889.6	1896.47	1889.8	1882.8	1893.13	1869.87	1880.6	1842.2	1872.8	1887.53	1886.13	1868.13	1861.8	1876.53	1885.2	1881.13	1896.67	1868.07	1908.8	1865.13	1882.93	1881.33	1871.8	1872.73	1870.27	1878.8	1873.4	1861.07	1863.27	1852.8	1875.73	1858.6	1861.67	1859.47	1852.53	1848.27	1836.2	1813.53	1829.6	1817.73	1798.06	1778.29	1710.12	1555.8	1344.95	1029.41
ra2_left_groove_med_1_d3	167.344	14.5312	17.8125	1849.92	1878.83	1857.5	1851.75	1867.42	1849	1848.5	1882.42	1887	1877.5	1856.5	1867.17	1859.42	1853.17	1887	1865.25	1883.92	1877.33	1873.5	1885.67	1850.25	1871.5	1862.75	1851.5	1850.92	1860.92	1884.83	1864.67	1851.58	1865.92	1878.83	1863.08	1896.08	1881.67	1884	1888.5	1871.58	1858.5	1869.42	1875.08	1865.94	1848.54	1844.32	1806.98	1798.75	1750.29
ra2_left_groove_med_1_d4	234.688	13.9062	11.5625	1913.36	1915.36	1938.55	1926	1900.45	1923.64	1923.09	1913.91	1938.55	1906.55	1921.73	1947.27	1897.18	1919.09	1913.64	1925.45	1884.55	1925.09	1917	1921.64	1902.91	1939.36	1930.18	1904.09	1945.45	1913.73	1894.82	1901.55	1913.55	1921.91	1951.73	1917.36	1914.64	1901.64	1923.55	1878.82	1874.18	1882.18	1872.36	1883.64	1870.62	1867.16	1843.12	1803.5	1806.6	1784.15
ra2_left_groove_med_1_d5	107.031	14.0625	14.375	1730.7	1725	1737.2	1718.1	1706.9	1682.4	1699.2	1695.5	1713.4	1708.6	1706.3	1718.3	1727.1	1698.9	1716.1	1731.6	1729.8	1714.5	1722.2	1719	1702.9	1716.3	1711.3	1738.3	1720.4	1731.6	1729.7	1728.7	1713.6	1742	1727.2	1731.3	1719.9	1728.2	1715.7	1706.6	1728.8	1765.4	1729.3	1727.5	1732.17	1720.78	1701.08	1659.76	1590.8	1490.93
ra2_left_groove_med_2_d1	154.062	17.8125	10.9375														1525.8	1552.67	1584.67	1617.27	1594.2	1596.07	1629.53	1630.2	1650.2	1653.8	1681.2	1659.93	1643.87	1634.8	1624.27	1645	1672.13	1666.67	1663.87	1692.4	1687	1725.6	1723.27	1735.93	1756	1747.33	1761	1753.96	1746.55	1709.77	1663.27	1598.05	1450.71
ra2_left_groove_med_2_d2	149.375	18.5938	13.2812	1510.14	1517.14	1525.64	1559.36	1523.93	1533.86	1547.43	1536.29	1524.43	1542.5	1537.21	1516.71	1527.79	1499.71	1511.64	1510.14	1480.57	1465	1457.14	1463	1472.36	1472.86	1457.93	1487.14	1482.36	1504.14	1530.29	1544.71	1580.21	1598.21	1619.5	1593.86	1608	1606.57	1581.43	1596.21	1621.57	1605.79	1664.43	1648.21	1653.83	1606.18	1488.45	1205.09	852.886	464.858
ra2_left_groove_med_2_d3	195.312	15.9375	19.2188	1632.18	1642.73	1656.45	1654.73	1636.27	1646.55	1647.55	1627.55	1615.91	1624.73	1633.36	1631.82	1644.64	1638.18	1633.27	1633.73	1644	1661.55	1664	1663.45	1675	1683.36	1676.27	1689	1669.18	1665.73	1677.82	1686.55	1667.64	1645.64	1669.27	1673.45	1654.45	1630.73	1640.09	1668.82	1664.27	1669.73	1690.18	1684.18	1674.47	1647.92	1605.03	1544.52	1453.95	1358.4
ra2_left_groove_med_2_d4	243.438	15.4688	20.4688	1738.78	1710.67	1759.44	1767.78	1709.78	1717.78	1718.44	1696.11	1684.67	1694.22	1705.78	1735.78	1708	1669.56	1647.56	1664.11	1656.11	1630.33	1657.33	1671.89	1665.11	1699.33	1686.33	1701.67	1700.44	1672.22	1709.78	1684.78	1683.33	1690.89	1709.89	1709.11	1701.44	1745.78	1718.67	1720.56	1725.11	1781.33	1761.22	1756.44	1738	1730.15	1643.3	1545.39	1441.61	1388.12
ra2_left_groove_med_3_d1	259.375	14.5312	17.5	1603.2	1627.6	1595.1	1612.1	1640.9	1661	1639.6	1668.2	1644	1646.9	1647.2	1669.5	1701.6	1649.6	1662.7	1700.6	1695.6	1732.9	1685.1	1703.7	1733.4	1684.2	1700.4	1681.8	1688.1	1657.8	1682.3	1713	1709.7	1724.5	1778	1728.9	1779.1	1742.6	1717.7	1737.5	1769.2	1794.8	1767.3	1752.8	1767.99	1722.32	1632.78	1426.03	1209.41	1046.92
ra2_left_groove_med_3_d2	225.938	10.3125	26.4062	1652.5	1625.64	1644.86	1659.07	1626	1641.29	1641.43	1620.64	1637.71	1649.07	1666.93	1656.86	1659.93	1677.57	1682.86	1650.36	1655.64	1642.79	1641.36	1637.71	1662.86	1660	1651.79	1667.43	1666.64	1667.93	1637.71	1670	1685	1659.93	1653.86	1659.29	1669	1672.93	1696.79	1682.21	1678.5	1701.07	1732.07	1715.29	1695.39	1613.88	1425.97	1251.56	1096.97	947.284
ra2_left_groove_med_3_d3	185.156	16.5625	15	1636.86	1673	1643.29	1659.86	1648.29	1623.71	1659	1649.14	1615.57	1638.71	1650.43	1647	1633.29	1642	1613.57	1619.57	1627.43	1609.43	1645.29	1656.71	1666.43	1687.57	1653	1677.14	1648	1640.29	1689.14	1695	1700	1683.86	1670.57	1730.86	1703.57	1715.29	1734.71	1760	1736.86	1712.71	1722.14	1770.57	1728.5	1636.2	1514.66	1307.06	994.853	723.732
ra2_left_groove_med_3_d4	175.625	12.9688	17.6562	1673.22	1636.67	1610.17	1642.22	1611.33	1618.11	1619.89	1620	1639.67	1629.89	1618.44	1634.78	1633.61	1646	1638.61	1636.72	1646.22	1634.17	1641.17	1656.5	1634.89	1635.67	1627.89	1631.22	1636.61	1645.17	1606.78	1602.17	1618.56	1607.72	1603.67	1581.17	1597.06	1606.11	1620.89	1617.72	1614.78	1636.06	1628.28	1630.83	1612.31	1596.02	1548.41	1508.69	1437.55	1307.36
ra2_left_groove_med_3_d5	242.031	13.9062	19.6875	1635.46	1613.31	1583.77	1573.85	1572.23	1570.38	1548.77	1563.15	1563.77	1552	1560.69	1568.46	1568.46	1568.92	1550.92	1558.31	1556.85	1537.23	1546	1549	1567.85	1582.77	1592.77	1561.69	1564.62	1519.77	1554.08	1555.54	1574.85	1578.46	1599.38	1606.23	1621.15	1644.23	1649.08	1703.69	1699.92	1737.46	1739.77	1753.62	1696.76	1580.75	1357.83	995.837	567.504	233.861
ra2_left_groove_med_4_d1	144.688	13.5938	18.9062	1723.86	1759.29	1729.71	1738.64	1769.57	1748.36	1736.5	1748.14	1722.21	1716.71	1766.93	1759.64	1757.43	1763.57	1781.93	1780.93	1771.14	1731.14	1744.57	1724.36	1720.14	1745.93	1709.21	1735	1712.86	1737.07	1741.21	1707.29	1747.29	1731.64	1747.79	1724.79	1709.21	1725.14	1735.43	1740.29	1756.64	1739.57	1775.64	1780	1756.72	1721.61	1602.16	1433.49	1261.97	1070.29
ra2_left_groove_med_4_d2	138.75	13.2812	18.9062	1653.46	1642.23	1645.77	1649.38	1668.54	1667.23	1665.77	1679.77	1699.31	1671.69	1695.92	1677.38	1676.15	1682.77	1696	1678.77	1683.62	1662.31	1681.23	1686.85	1729.46	1686.23	1711	1683.62	1695.38	1716.31	1689.46	1715.15	1696.38	1682	1680.77	1691.85	1687.54	1691.08	1699.54	1713.31	1740	1708.69	1707.85	1736	1722.93	1672.04	1489.38	1178.63	844.072	523.222
ra2_left_groove_med_4_d3	247.344	10.4688	21.4062	1765.3	1779	1805.5	1775.5	1813.9	1826.1	1812.4	1826.9	1792.9	1804.8	1802.5	1799.8	1813.1	1801.7	1804.6	1822.6	1801.4	1837	1794	1808.4	1797.4	1778.9	1807.1	1788	1827.9	1827.1	1781.3	1786.8	1843.2	1782.9	1782	1757	1794	1796.6	1785.4	1811.5	1807.8	1809.6	1784.2	1825.9	1782.61	1755.75	1611.99	1255.87	748.881	491.585
ra2_left_groove_med_4_d4	127.5	17.3438	12.0312	1373.42	1330.67	1402.42	1437.08	1457.17	1424.25	1413.58	1376.42	1344.92	1314.33	1307.75	1286.5	1267.33	1175.58	1120.75	1103.83	1110.5	1120.42	1113.17	1047	1035.83	999.25	959.583	972.167	992.833	991.083	1077.08	1102.08	1138	1128.33	1157.42	1236.33	1406.58	1506.33	1632.75	1660.75	1722.08	1734.58	1746.42	1714.92	1723.78	1702.88	1692.4	1646.15	1565.25	1418.85
ra2_left_groove_med_5_d1	197.812	20.9375	15.3125																							1550.77	1594.92	1597.31	1623.08	1659.62	1672.54	1690.46	1720.62	1743	1755.46	1767.46	1721.46	1741.69	1753.69	1776.31	1732.69	1761.92	1781	1745.21	1725.09	1671.38	1593.63	1482.64	1363.15
ra2_left_groove_med_5_d2	186.719	14.375	19.8438	1731.18	1737.82	1728.76	1729.29	1730.59	1734.88	1748	1754.47	1740.06	1723.65	1741.41	1725.24	1712.41	1721.82	1729.18	1731.41	1716.53	1714.06	1717.18	1701.47	1712.47	1713.53	1725.12	1708.24	1702.24	1714	1695.76	1689.76	1680.41	1680.47	1691.88	1699.82	1710	1715.53	1741.59	1762.59	1750.71	1758.65	1775.65	1789.35	1735.8	1567.43	1262.85	866.602	495.423	234.122
ra2_left_groove_med_5_d3	249.688	25	11.4062	1242.5	1257.67	1274.92	1311.75	1330.42	1325.58	1349.08	1348.83	1391.83	1447.58	1499.75	1532.25	1608.83	1678.33	1681.92	1764.08	1787.33	1793.33	1821.83	1782.25	1794.5	1814.25	1800.17	1806.67	1789.67	1832.58	1812	1815.42	1817.25	1780.08	1812.42	1786.08	1826.5	1778.33	1761.92	1806.25	1773.42	1776	1767.25	1765.5	1753.52	1692.17	1561.14	1342.26	982.722	586.061
ra2_left_groove_med_5_d4	346.719	21.4062	13.5938	1760.33	1746.22	1757.56	1752.78	1740.89	1734.44	1699.44	1724	1694.44	1683	1769.11	1712.44	1707.67	1709.78	1688.33	1725.78	1700.67	1672.33	1674.67	1682.33	1690.89	1684.67	1735.89	1725.67	1776	1760.22	1737.67	1770	1749.56	1785.33	1785.67	1750.33	1790.22	1789	1788.22	1793.56	1827.33	1843	1837	1817.78	1822.54	1748.49	1733.98	1684.06	1608.58	1585.09
ra2_left_groove_med_5_d5	305.156	20.625	12.0312	1752.62	1731.92	1718.15	1765.38	1745.15	1764.23	1758.69	1754.08	1757.46	1735.62	1743.85	1718.69	1733.08	1727.54	1759.38	1763.38	1775.15	1742.08	1734.69	1739.23	1761.23	1723.08	1731.23	1755.54	1766.46	1733	1746.54	1742.38	1768.92	1734.08	1758.15	1772.85	1758.46	1743	1717.85	1743.69	1764.69	1759	1752.31	1762.31	1754.83	1740.41	1718.78	1644.31	1544.43	1396.3
ra2_left_groove_med_5_d6	322.969	10.1562	17.0312	1801.43	1826	1799.29	1796.57	1771.29	1793.29	1802.57	1784.86	1797.43	1825.14	1777.86	1829.29	1844.43	1815.29	1825.43	1816.57	1777.57	1806.29	1803.14	1813	1806.43	1757.14	1809.14	1814.14	1815.43	1799.57	1788.86	1810	1833.57	1824.29	1813.29	1799	1818.86	1798.86	1783.43	1781.86	1777.43	1804.71	1811.29	1846.57	1796.99	1771.79	1764.96	1627.59	1437.74	1270.4
ra2_left_groove_med_6_d1	194.219	20.625	14.6875	1619	1625.29	1620.71	1663	1633.57	1659.29	1631.86	1662.43	1633.57	1608.57	1617.71	1632.14	1651.29	1663.86	1646.86	1653.29	1625.29	1638	1636.86	1615.86	1640.29	1618.57	1619.14	1650.14	1654.43	1617.43	1631.14	1637.14	1646.29	1653.71	1677	1675.86	1674.43	1669	1714.57	1676.86	1695.43	1652.29	1675.57	1663.43	1649.51	1599.75	1439.97	1237.76	1022.42	888.556
ra2_left_groove_med_6_d2	172.969	12.3438	23.2812	1491.6	1476.2	1453.1	1450	1457.9	1438.8	1440.2	1434.6	1393.4	1432.5	1416.1	1413.4	1444.5	1404.2	1427.8	1439.5	1439.1	1409	1410.7	1391	1416.5	1401.8	1433.9	1443.6	1447.7	1457	1482.8	1474.1	1479.3	1501.7	1513.5	1487	1503.6	1508.3	1508.8	1529	1547.6	1592.5	1564.6	1593	1591.86	1587.48	1526.29	1420.99	1263.02	1149.92
ra2_left_groove_med_6_d3	133.125	17.0312	12.3438	1410.87	1396.8	1404.4	1413.93	1422.07	1470.93	1433.87	1460	1482.47	1472.93	1459.8	1468.4	1445.07	1446.07	1431.07	1403.2	1418.13	1410.33	1387.73	1425.8	1453	1434	1458.47	1478.13	1478.6	1498.2	1544.47	1522.27	1537.87	1535.73	1530.4	1562.8	1564.6	1575.33	1595	1597.47	1539.53	1612.07	1568.4	1606.6	1601.74	1592.29	1560.68	1501.29	1406.37	1187.11
ra2_left_groove_med_6_d4	94.6875	10.1562	15.7812	1088	1072	1074.1	1052.4	1046.3	1075.4	1059.5	1055.8	1083.9	1101.1	1083.2	1064.4	1045.4	1069.6	1056.1	1061.9	1075.2	1079.2	1062.1	1085.5	1106.1	1101.6	1088.1	1064.2	1045	1053.2	1068.4	1062.4	1087.2	1085.7	1074	1087.6	1068.4	1051.3	1061.3	1084.9	1102.2	1149	1173	1212	1140.54	1045.48	929.319	789.574	698.796	635.596
ra2_left_groove_med_6_d5	285.312	12.8125	22.5	1545	1544	1561.92	1577.25	1561.58	1561	1552.67	1529.5	1535.83	1528.42	1517.17	1540.08	1520.08	1537.58	1570.5	1559.83	1563.75	1557.33	1547.58	1540.5	1546.75	1556.5	1539.17	1506.08	1475.58	1462.33	1469.17	1481.42	1482.33	1489.5	1523.92	1521.08	1521.83	1500.83	1521.25	1541.25	1539.5	1556	1575	1619.08	1610.77	1556.2	1413.02	1186.08	963.489	715.157
ra2_left_groove_med_7_d1	202.656	22.0312	14.5312	1755.19	1732.56	1714.88	1734.69	1736.81	1730	1738.44	1745.5	1712.62	1716	1706.19	1696.62	1721.88	1728.5	1717.5	1723.31	1735.19	1708.5	1711.19	1727.06	1712.5	1720.06	1734.06	1719.94	1706.44	1691.56	1707.5	1712.5	1689.88	1679.81	1690.31	1713.12	1711.5	1692.62	1698.44	1716.31	1722	1716.31	1720.94	1723.5	1677.61	1502.51	1204.55	811.828	429.475	146.01
ra2_left_groove_med_7_d2	200.625	12.9688	17.0312	1728.93	1721.64	1710.71	1713.43	1701.86	1706.79	1718.79	1733.79	1706.64	1714.36	1727.71	1744.36	1723	1743.21	1750.64	1728.93	1725.93	1715.07	1735.5	1719.43	1706.86	1703.36	1705.14	1738.07	1706	1675.07	1683.57	1662.64	1677.21	1697.93	1712.07	1714.5	1716.86	1702.36	1719.07	1739.64	1687.86	1731.86	1737.36	1757.93	1725.42	1707.21	1677.75	1619.14	1544.92	1447.3
ra2_left_groove_med_7_d3	138.125	14.2188	16.25	1683.5	1657.7	1673.9	1668.7	1650.8	1678.8	1678	1670.1	1658.1	1663.3	1673.9	1673.6	1665.6	1669.5	1668.5	1669.2	1684.2	1689.3	1683.5	1662.2	1661.7	1654.6	1641.3	1649	1651.2	1608.3	1622.2	1659	1641.6	1623	1607.3	1584.5	1576.4	1577.4	1591.1	1647.2	1645.7	1672	1672.9	1669.5	1579.59	1410.58	1097.19	731.459	446.727	311.085
ra3_left_groove_med_1_d1	160.625	9.84375	14.375	1835.25	1815.08	1785.5	1770.67	1764	1777.58	1778.33	1812.42	1804.75	1816.08	1810.92	1842.58	1814.33	1790.08	1807.83	1818.17	1818.08	1823.75	1821.17	1847.33	1846.67	1844.67	1878.5	1855.58	1903.92	1874.42	1850.33	1924.25	1896.58	1880.92	1881.42	1911.75	1897.75	1907.83	1909.5	1882.25	1889.25	1880.83	1883.08	1921.33	1901.75	1889.99	1856.43	1812.35	1755.8	1633.79
ra3_left_groove_med_1_d2	177.969	7.96875	15.9375	1873.3	1881.1	1908.9	1906	1879.7	1892.8	1907.9	1906.3	1901	1894.7	1877.7	1881.8	1901.4	1922.8	1877.7	1897.4	1856.3	1893.8	1894.4	1880.6	1887.6	1872.7	1907.7	1898.1	1898.9	1880.3	1873.3	1886.9	1886.6	1939.3	1910.6	1896.9	1898.7	1913.6	1887.5	1894.4	1906	1873.4	1886.1	1894	1878.55	1857.98	1739.13	1616.67	1453.65	1234.96
ra3_right_groove_med_4_d1	85.1562	10	14.6875	1638	1639.67	1619.33	1600	1607.67	1606.11	1570.89	1541.11	1534.89	1478.33	1421.67	1385.78	1321	1251.67	1210.11	1154.33	1136	1169.44	1189.33	1255.89	1297	1320.44	1397.11	1470.11	1533.33	1597	1706.78	1761.33	1784.11	1806.11	1808.67	1853.56	1845.78	1835.56	1789.44	1806.67	1821.22	1836.89	1848.22	1847.44	1840.39	1775.36	1654.66	1516.28	1416.92	1280.95
[truncated: 114 more columns]

## Sheet: contralateral
sample	distance	height	width	optical density1	optical density2	optical density3	optical density4	optical density5	optical density6	optical density7	optical density8	optical density9	optical density10	optical density11	optical density12	optical density13	optical density14	optical density15	optical density16	optical density17	optical density18	optical density19	optical density20	optical density21	optical density22	optical density23	optical density24	optical density25	optical density26	optical density27	optical density28	optical density29	optical density30	optical density31	optical density32	optical density33	optical density34	optical density35	optical density36	optical density37	optical density38	optical density39	optical density40	optical density41	optical density42	optical density43	optical density44	optical density45	optical density46
sr3_cntrl_groove_lat_1_d1	175.781	13.75	11.4062	1891.38	1890.38	1879.08	1886.69	1887	1862.77	1855	1872.08	1858.15	1843.62	1855.23	1845.62	1878.92	1859.62	1870.15	1864.23	1869.38	1863.92	1887	1875.46	1871.92	1881.77	1865.23	1853	1855.46	1863.85	1864.38	1858.77	1836.92	1855.23	1861.31	1854.54	1854.92	1840.62	1822.69	1850.31	1814.54	1792.62	1770	1817.23	1812.82	1785.72	1696.62	1559.98	1351.34	1138.92
sr3_cntrl_groove_lat_1_d2	160.469	17.0312	14.8438	1828.28	1840.56	1835.61	1866.61	1855.06	1863.56	1869.28	1833.06	1835.56	1854.28	1852.89	1859.89	1842.39	1823.33	1860.5	1847.28	1846.67	1835.61	1849.22	1851.89	1853	1837.39	1853.56	1849.94	1841.56	1850.33	1851.28	1858.33	1845.39	1849.17	1844.44	1842.11	1835.33	1866.5	1841.61	1851.89	1833.83	1830.33	1824	1836.17	1847.74	1806.55	1813.98	1789.17	1763.96	1740.2
sr3_cntrl_groove_lat_2_d1	202.969	22.0312	12.3438	1839.8	1822.4	1815.73	1804.67	1825.07	1836.4	1837	1842.67	1840.07	1823.73	1812.93	1803.07	1803	1806.33	1874.87	1851.8	1813.2	1818.13	1841.67	1842.33	1817.27	1812.93	1861.6	1846.93	1855.73	1866.87	1851.67	1840.87	1858.4	1850.47	1858.13	1855.6	1873.4	1850	1867.13	1855.6	1867.27	1869.8	1863.53	1892.67	1873.01	1851.63	1850.34	1850.63	1818.18	1804.16
sr3_cntrl_groove_lat_2_d2	139.531	11.4062	16.7188	1853.88	1836.56	1836.31	1852.38	1846.94	1867.19	1852.75	1869	1873.38	1851.06	1852.75	1846.44	1860.12	1867.94	1851.38	1848.88	1856.94	1858.75	1871.19	1834.69	1833	1840.5	1836.06	1821.25	1833.88	1821.44	1831.44	1845.06	1841.81	1842.44	1834.62	1830.75	1848.69	1840.81	1837.94	1861.5	1860.12	1843.5	1814.81	1849.88	1829.93	1808.86	1789.05	1772.37	1626.9	1426.98
sr3_cntrl_groove_lat_4_d1	215.938	14.0625	13.4375	1782	1737.65	1745.85	1729.7	1734.35	1740.25	1730.8	1752.6	1768.8	1792.55	1759.5	1767.4	1796.15	1784.75	1789.25	1794.1	1799.95	1792.6	1811.6	1809.95	1797.8	1800.4	1783.05	1793	1807.3	1800.3	1827.05	1806	1817.8	1803.15	1826.65	1817.8	1825.65	1834.25	1840.65	1841.8	1834.5	1830.7	1814.1	1846.3	1826.71	1812.73	1764.12	1721.41	1645.18	1608.39
sr3_cntrl_groove_lat_5_d1	132.969	12.8125	16.0938	1605.92	1589.83	1585.5	1643.75	1668.33	1672.17	1656.75	1655.58	1684.33	1666.25	1691.33	1673.83	1692.58	1674.83	1640	1626.08	1629.67	1632.33	1613.25	1612.75	1619.33	1620.25	1635.42	1621.5	1642.58	1676.58	1675.5	1724	1737.92	1736.75	1739.5	1737.58	1751.17	1757.83	1745.33	1750.58	1741.83	1738.67	1728	1737.67	1710.71	1676.56	1612.29	1533.89	1502.27	1423.76
sr3_cntrl_groove_lat_5_d2	134.375	11.5625	13.125	1712.7	1680.2	1696	1702.8	1714.2	1708.1	1692.1	1743.8	1724.7	1756.7	1743.2	1764.1	1754.6	1751.5	1749.3	1770.6	1749.6	1743.7	1755.8	1738.6	1747.4	1749.5	1754.9	1756.1	1738.7	1764.2	1773	1780.7	1778.1	1745.3	1738	1762.5	1772.3	1776.7	1764.4	1778.8	1825.8	1786.5	1826.2	1798.2	1776.42	1771.71	1759.22	1716.64	1655	1560.5
sr3_cntrl_groove_lat_6_d1	149.688	17.6562	15.4688	1823.91	1816.09	1824.55	1840.45	1832.91	1810.18	1809.73	1826.73	1831.36	1807.45	1805.73	1820.73	1805.82	1816.82	1819.27	1815.45	1813	1836.73	1833.27	1850.36	1854.18	1825.64	1834.73	1830.45	1811.36	1839.55	1836.27	1823.45	1821.73	1805.64	1816	1850.64	1843	1835	1833	1814.73	1822.45	1814.82	1825.91	1822.64	1791.75	1755.68	1708.57	1640.29	1575.05	1552.23
sr4_cntrl_groove_lat_1_d1	349.375	15.3125	9.84375	2015.73	2009	1978.82	1976	1990.91	1993.73	1933.36	1973	1980	1952.36	1966.82	1966.73	1954.45	1961.82	1955.45	1948	2005.73	1989.91	1955.27	1959.73	1968	1978.73	1960.27	1948.36	1997.91	1979.55	1937.36	1974.27	1966.45	1977.73	1995.45	1977.09	1975.36	1966.45	1953.73	1945.36	1935.91	1908.91	1913.27	1877	1889.06	1853.82	1813.71	1781.15	1763.85	1751.41
sr4_cntrl_groove_lat_1_d2	382.031	15.625	12.8125	2057.55	2028.55	2010.36	2058.91	2038.55	1999.27	2017.91	2020.64	2031.45	2041.36	2057.36	2024.09	2030.64	2044.64	2025.73	2026	2068.64	2069.18	2039.18	2032	2028.09	2032.91	2035.73	2019.55	2024.73	2049.45	2052.82	2029.82	2063.36	2041.82	2033.36	2014.82	2019.55	2011.27	2034.55	2005.64	2023.45	2018.91	1998.09	2021.27	1981.1	1957.97	1943.3	1913.37	1868.11	1811.67
sr4_cntrl_groove_lat_1_d3	305.312	15.9375	9.21875	1977.43	1967	1972.29	1962	1960.14	1971.43	1979.71	1998.14	1985.57	1968.71	1954.57	1979.14	1997.57	1969.43	1954.43	1985	1977.57	1946.14	1950.57	1989.43	1972.86	1924	1949.43	1941.14	1953.71	1955.29	1960	1983.43	1978.43	1973.29	1959.43	1949.43	1978.43	1973.57	1950.14	1942.57	1951.86	1935.14	1914.57	1949.29	1946.66	1910.7	1895.34	1867.28	1823.67	1765.8
sr4_cntrl_groove_lat_2_d1	205.625	19.5312	13.5938	1961.57	1941.93	1945	1950	1944.5	1913.71	1947.79	1967.86	1931.57	1950.71	1950.71	1950.64	1957.43	1940.86	1942	1935.86	1947.14	1951.93	1936.86	1916.86	1930.14	1932.86	1941.21	1921	1976.79	1933	1937.36	1956.86	1935.43	1969	1964.21	1937.07	1940.29	1958.21	1933.86	1935	1930.29	1904.86	1910.14	1931.36	1882.99	1853.81	1843.2	1834.53	1802.3	1758.68
sr4_cntrl_groove_lat_3_d1	284.219	18.5938	13.125	1931.06	1929.62	1942.38	1975.38	1946.69	1945.12	1936.31	1961.31	1965.88	1985.44	1960.44	1944.5	1964.88	1945.12	1947.44	1945.62	1931.56	1946.44	1938.06	1957.06	1960.38	1941.38	1956.25	1967.44	1972.81	1976.25	1952.88	1954.44	1949.25	1943.94	1952.81	1927.69	1942.81	1957	1967.19	1949.69	1957.44	1945.31	1948.75	1975.62	1981.5	1958.18	1941.5	1931.95	1899.01	1881.52
sr4_cntrl_groove_lat_4_d1	149.844	16.7188	9.375	1917.43	1936.64	1918.29	1911.86	1923.14	1926.36	1919.21	1909.07	1919.64	1912.07	1930.43	1926.57	1925.36	1894.64	1917	1908.21	1899.79	1882	1914.86	1903.5	1910.93	1908.93	1908.5	1922.86	1906.36	1935.14	1922.29	1906.64	1904.86	1912.71	1923.71	1897.21	1900.29	1913.79	1914.29	1911.64	1896.93	1892.43	1892.93	1898.71	1888.24	1880.24	1843.33	1826.9	1824.41	1813.22
sr4_cntrl_groove_lat_5_d1	322.5	18.2812	10.3125	1929.88	1865.38	1914.75	1883.75	1891.75	1873.12	1868.88	1915.62	1898.38	1924.75	1904.62	1932.5	1894.38	1868.12	1893.25	1887.25	1880.5	1858.5	1937.5	1928.75	1923.25	1907.12	1924.5	1911	1923.12	1909.88	1889.75	1914.88	1887.62	1919.25	1940.88	1931.75	1936.25	1909.88	1924.12	1930.62	1899.12	1879.88	1893.75	1898.25	1876	1848.25	1808.79	1791	1768.29	1755.65
sr4_cntrl_groove_lat_5_d2	331.719	11.4062	16.875	1978.46	1944.46	1983.08	1976.23	1974.15	1956	1963.85	1972	1982.62	1943.69	1945.46	1953.62	1960.85	1951.23	1958.92	1982.54	1935.77	1930.38	1939.31	1971.92	1970.77	1970.15	1951.08	1957.38	1928.62	1975.08	1926.38	1956.62	1968.08	1971.08	1940.69	1943.08	1935.85	1928.23	1936.85	1923.15	1917.38	1935.38	1934.77	1932.15	1908.44	1900.16	1836.52	1719.01	1542.87	1355.66
sr6_cntrl_groove_lat_1_d1	182.656	17.3438	10.3125	1667.7	1689	1727.4	1729.3	1751.9	1768.1	1771.5	1789.9	1806.6	1791	1834.9	1868.1	1883.9	1889.1	1893.4	1916.5	1902.8	1902.2	1920.1	1910.3	1924.6	1906.4	1930.8	1900.2	1936.8	1927.6	1913	1884	1914	1927.5	1929.8	1947.6	1920.9	1903.7	1922.4	1916.1	1910.1	1894.8	1926.6	1903.9	1890.28	1867.55	1844.29	1819.25	1772.23	1719.6
sr6_cntrl_groove_lat_3_d1	219.375	15.625	10.7812	1862.85	1871.23	1858.15	1865.77	1859.38	1905.85	1865.38	1862.54	1891.92	1887.54	1831.38	1851.92	1852.54	1871.62	1868.15	1874	1876	1855.54	1871.77	1854.31	1849.15	1874	1867.31	1872.38	1886.15	1841.62	1884.23	1881.92	1888.62	1868.15	1876.23	1845.69	1881.69	1886.31	1873.23	1906.54	1924.77	1915.46	1882.46	1904.54	1890.24	1874.76	1826.65	1752.83	1650.84	1569.79
sr6_cntrl_groove_lat_3_d2	257.5	15	11.875	1920.5	1919	1958.83	1910.17	1916	1921.83	1915.67	1930.67	1912.83	1919	1927.67	1909.67	1937.33	1936	1922.33	1934	1913.67	1882	1900.67	1950.67	1891.33	1931.5	1918.17	1931	1958.5	1903.67	1969.67	1920	1913	1923.33	1908	1922.33	1955.67	1969	1951.67	1914.5	1921.17	1938.33	1913.33	1905.67	1919.01	1877.03	1806.47	1722.98	1661.54	1591.19
sr6_cntrl_groove_lat_3_d3	204.844	18.75	9.53125	1895.46	1935.69	1907.54	1908	1913.62	1915.23	1913.77	1928.31	1917.15	1924.92	1909.92	1856.46	1885.23	1911.23	1903.85	1922.69	1914.77	1936.38	1909.62	1949.38	1925.08	1895.46	1919	1889	1912.85	1902.62	1879.54	1881.23	1876.69	1892.15	1865	1881.31	1926.54	1905.77	1937.92	1882.92	1908.77	1906.77	1881.23	1901.92	1890.58	1869.49	1848.84	1830.94	1825.4	1779.59
sr7_cntrl_groove_lat_3_d1	175	14.6875	10.4688	1837.14	1909.86	1865.57	1835.14	1875	1835	1842.14	1862.29	1810	1817.14	1850.29	1863.29	1792.71	1849.14	1824.86	1827.86	1790.71	1833.57	1842.71	1814.71	1841.57	1855.57	1850.43	1815.86	1833.86	1831	1843.86	1838.86	1853.43	1825.86	1839.43	1822.57	1828.86	1804.14	1886.14	1834	1835.71	1827.29	1836	1817.86	1775.69	1783.95	1734.81	1613.77	1473.68	1369.92
sr7_cntrl_groove_lat_3_d2	177.812	16.4062	11.7188	1837	1891.86	1867	1828.71	1808.86	1884.14	1844.86	1859.29	1869	1850.57	1869.86	1802.43	1826.29	1813.14	1798.71	1865.71	1827.71	1871.14	1861.71	1853.14	1855.29	1830.71	1842.29	1828	1829.71	1825.57	1837.57	1824.14	1839.14	1892	1847	1864.71	1846	1839.14	1894.57	1899.43	1883.29	1837.43	1842.71	1842	1821.74	1798.61	1766.29	1740.34	1722.21	1704.21
sr7_cntrl_groove_lat_3_d3	214.062	12.9688	9.21875	1847.73	1849.09	1835.73	1844.36	1871.18	1876.55	1805.18	1832.64	1868.55	1854.36	1879.64	1864.09	1853.73	1863.45	1844.91	1854.36	1847.09	1823.55	1881.64	1837.82	1886.09	1834.18	1840.64	1865.36	1841.45	1835.73	1851.27	1855.36	1860	1850.09	1845.36	1870.09	1865.18	1872.27	1870.82	1848.64	1856.09	1860.09	1800.64	1825.64	1842.96	1808.23	1767.13	1747.24	1718.71	1692.82
sr7_cntrl_groove_lat_5_d1	146.562	18.125	12.5	1838.21	1838.57	1830	1829.07	1848.29	1839.14	1837.71	1839.64	1840.64	1840.57	1850.93	1840.64	1836.64	1843.86	1829.21	1849.14	1861.07	1858.14	1877.36	1844.64	1856.86	1860.21	1857.14	1836.29	1864.14	1857.43	1843.71	1848.64	1846.86	1870.71	1844.29	1833.93	1859.93	1847.86	1857.93	1859.93	1837.29	1860	1866.07	1856.64	1858.44	1842.82	1848.4	1837	1828.97	1797.76
sr8_cntrl_groove_lat_2_d1	164.062	17.0312	10.4688										1720.42	1767.08	1837.17	1831.58	1836.5	1790	1804.67	1846.58	1858.08	1850.67	1836.08	1844.67	1845	1842.58	1852.92	1870.08	1858.83	1875.17	1842	1868	1833.08	1880.83	1821	1834.67	1847	1856.92	1850.42	1879.42	1860.67	1823.75	1802.75	1790.63	1693.88	1541.89	1360.24	1176.22	998.149
sr8_cntrl_groove_lat_2_d2	110.625	17.6562	12.6562	1875.55	1894.91	1884.64	1879	1876.09	1884.91	1888.18	1893.82	1910.82	1886.27	1921.82	1879.36	1909.27	1900.91	1902.91	1885.09	1913.91	1897.09	1886.18	1913.73	1904.82	1884.45	1894.82	1907	1907.82	1905.36	1905.45	1881.73	1896.27	1884.27	1878.18	1893.27	1883	1919.82	1895.82	1905.27	1901.45	1892.64	1872.73	1874.82	1857.29	1857.49	1849.17	1804.96	1757.04	1709.04
sr8_cntrl_groove_lat_2_d3	2.8125
sr8_cntrl_groove_lat_3_d1	172.188	17.8125	9.84375	1838.09	1778.09	1793.18	1770.73	1779.55	1777	1802.73	1811.82	1809.36	1820.64	1825.18	1802.55	1787.36	1784.82	1802.18	1794.55	1811.64	1805	1836.55	1793.09	1825	1771.09	1779.45	1775.64	1774.18	1810.82	1838.36	1839.91	1822.55	1822.55	1829.82	1824.09	1806.45	1818.36	1837.45	1825	1843.27	1831.91	1811.09	1836.91	1825.16	1812.58	1817.3	1810.86	1782.36	1761.7
sr8_cntrl_groove_lat_3_d2	172.344	9.84375	12.3438													1819.33	1867.11	1817.89	1844	1847.78	1841	1878.78	1884.56	1880.56	1882	1869.89	1841.33	1815.44	1849.22	1847.78	1861.33	1866.22	1863.78	1848.78	1817.44	1854.33	1850.33	1846.56	1848.33	1858.22	1864.22	1840.67	1883.89	1808.88	1776.52	1782.66	1764.62	1728.99	1661.53
sr8_cntrl_groove_lat_5_d1	188.594	13.125	10.3125	1869.91	1871.64	1882.09	1887	1855.09	1876.36	1870.64	1881.82	1884.36	1870.18	1901.18	1901.18	1897.27	1906.36	1882.91	1884.36	1899	1892.82	1905.64	1890.36	1893.09	1915.82	1893.73	1927.27	1927.55	1918.55	1894.82	1891.64	1869.82	1885.82	1876.91	1905	1926.91	1896.82	1887.18	1902.73	1882.45	1863.09	1871.64	1913.55	1867.62	1857.23	1850.91	1814.18	1783.1	1750.8
sr1_cntrl_groove_med_3_d1	141.875	21.4062	9.53125	1775.73	1783.55	1781.45	1744.09	1680.18	1664.09	1617.82	1660	1686.45	1705.27	1709.18	1694.82	1696.73	1716.09	1724.91	1703.27	1704	1708.09	1729.64	1736.09	1742.45	1745.36	1750.64	1800.27	1783.64	1730.82	1741.36	1756.09	1776.73	1756.18	1744.27	1760.82	1797.45	1805.36	1795.64	1809	1836.36	1882.64	1885.45	1896.18	1895.1	1879.54	1869.8	1853.09	1842.3	1821.53
sr1_cntrl_groove_med_3_d2	120.469	13.4375	10.1562	1781.09	1788.45	1803.91	1809.36	1772.27	1781.55	1797.91	1775.82	1763.09	1775.73	1768.18	1798.27	1802.55	1797.27	1788	1758.09	1786.36	1766.36	1796	1798.45	1791.91	1783.73	1788.55	1767.55	1775.82	1784.64	1781.18	1791.91	1781.36	1792.64	1826.27	1825.27	1806.73	1785.45	1790.64	1799.18	1838.55	1838	1812	1841.91	1821.45	1805.27	1793.02	1767.8	1696.72	1676.41
sr1_cntrl_groove_med_5_d1	129.844	14.8438	10.4688	1514.67	1406.75	1252.17	1118.08	1029.5	1008.67	1044.83	1082.08	1115.92	1148.83	1180.33	1195.58	1222.83	1223.58	1255.92	1300.33	1295.67	1283	1224	1165	1034.5	853.75	738.083	664.583	604.333	550	539.083	547.917	495.667	511.5	563.833	673.833	886.167	1103.33	1376.67	1584.17	1681.25	1762.75	1780.42	1809.75	1821.19	1808.88	1794.27	1782.13	1745.25	1662.1
sr1_cntrl_groove_med_5_d2	124.531	15.7812	8.4375	1723.4	1759.2	1752.6	1728.4	1738.2	1694.4	1737.5	1741.8	1713.4	1695	1707.4	1689.3	1718.1	1727	1714.6	1704.2	1699.9	1716.3	1662.8	1643.2	1655.5	1683.9	1662.7	1696.6	1654.8	1694.2	1705.4	1702.1	1684.4	1671	1670.9	1662	1669.9	1702	1659.5	1657.1	1663.4	1700.1	1717.5	1790.3	1788.4	1733.24	1616.71	1460.21	1278.28	1075.7
sr1_cntrl_groove_med_5_d3	149.062	11.875	12.9688	1808.2	1787.47	1781.53	1774.93	1769.73	1764.2	1795.4	1804.13	1799.53	1777.8	1777.47	1773.8	1772.53	1789.73	1768.33	1751.47	1762.53	1789.6	1751.33	1762.73	1762.4	1753.27	1754.33	1751.2	1800.8	1754.33	1755.8	1750.8	1760.07	1756.6	1760.13	1772.8	1780.27	1778.47	1774.4	1803	1815.73	1808.93	1841.6	1826.73	1808.59	1813.81	1788.11	1745.01	1724.69	1719.89
sr3_cntrl_groove_med_1_d1	108.438	12.8125	9.21875	1882.17	1895.17	1869.83	1845.58	1853.25	1860.75	1854.58	1879.25	1879.42	1861.42	1858.83	1865.25	1860.17	1868.17	1857.33	1855.75	1856.17	1853.33	1856.42	1853	1848	1877.33	1866.5	1868.58	1882.92	1855.42	1868.92	1859.25	1859.83	1858.17	1870.42	1866.83	1852.08	1860.83	1877.17	1846.75	1818.42	1823.42	1851.75	1844.33	1847.15	1827.16	1807.95	1782.25	1746.65	1713
sr3_cntrl_groove_med_1_d2	151.25	10.9375	10.3125	1809.45	1832.27	1847.91	1858.55	1880.91	1849.91	1871.91	1874.55	1871.36	1900.27	1866.82	1856.09	1878.45	1821.09	1839.09	1859.64	1880.45	1870.73	1859.91	1861.64	1846.64	1883.27	1868.36	1889.18	1837	1875.36	1835.18	1871.27	1853.36	1883.82	1861.73	1841.09	1882.91	1887.73	1870.55	1831.55	1867.73	1844	1841.09	1834.82	1822.37	1777.81	1780.16	1762.44	1759.99	1739.41
sr3_cntrl_groove_med_3_d1	350.156	16.25	15.1562	1864.57	1856.57	1848.71	1844.57	1856.71	1874.5	1901.14	1871	1882.5	1887.79	1872.14	1887.29	1861.5	1843.14	1859.86	1881.21	1876.79	1891.21	1863.29	1876.43	1867.93	1871.5	1886.21	1899.14	1907	1908.36	1877.5	1879.86	1880.43	1892.79	1867.07	1882	1841.57	1846.21	1789.21	1792.86	1809	1791.43	1798.43	1815.29	1770.08	1738.19	1701.88	1653.77	1573.75	1517.09
sr3_cntrl_groove_med_3_d2	320.312	20.625	14.6875	1834.13	1840.27	1861.33	1863.47	1852.47	1863.47	1875.93	1887.87	1871.33	1858.53	1848.47	1855.07	1865.2	1867.93	1885.93	1875.87	1877	1862.6	1853.13	1871.73	1890.93	1887.4	1898.2	1918.87	1882.13	1889.87	1892.53	1873	1885.6	1861.87	1862.73	1880.13	1885.2	1870.27	1879.07	1869.47	1897.53	1882.87	1881.87	1880.73	1862.05	1859.73	1842.61	1836.26	1798.55	1739.51
sr3_cntrl_groove_med_3_d3	306.406	17.5	14.6875	1732.6	1733.73	1793.47	1789.53	1786.27	1801.73	1818.07	1808.87	1832.6	1840.33	1851.53	1870.2	1857.6	1890.13	1879.93	1882.27	1880.07	1868.8	1890.73	1920.8	1877.87	1909.27	1912.53	1916.33	1902.07	1897.87	1930.8	1894.47	1961.4	1907.87	1929.07	1926.27	1919.4	1915.67	1891.6	1913.07	1935.4	1910.6	1889.53	1897.33	1902.69	1881.97	1869.45	1856.43	1802.23	1763.17
sr3_cntrl_groove_med_3_d4	350.938	9.21875	17.1875	1879.55	1872.45	1878.36	1863.55	1853.73	1853.73	1842.09	1875.73	1893.91	1888.09	1903.09	1882	1865.73	1854.45	1874.91	1890.36	1861.91	1864.18	1890.36	1875.45	1848.64	1847.82	1879.64	1910.91	1873	1867	1869.55	1864.82	1873.36	1869.91	1881	1890.82	1869.91	1869	1866.18	1846	1854.18	1891.18	1903.45	1894.91	1882.88	1870.1	1819.57	1771.72	1706.75	1660.94
sr3_cntrl_groove_med_3_d5	339.844	12.3438	18.2812			1752	1859.5	1867.33	1891.83	1864.33	1921.17	1881.83	1894.75	1899.33	1889.5	1883.92	1861.42	1880.67	1884	1861.42	1887.83	1876.75	1857	1882.75	1876.17	1881.67	1915.42	1898.33	1886.17	1894.17	1830.75	1818.75	1731.75	1637.08	1558.58	1429	1339.08	1225.67	1153.25	1112.08	1086.75	1021	940.417	898.03	943.85	1106.29	1323.39	1431.32	1459.95
sr3_cntrl_groove_med_3_d6	350.781	10.3125	18.2812			1681	1889.73	1867	1874.27	1867.73	1868.18	1876.73	1871.27	1859.36	1900.18	1875	1848	1859.18	1895.09	1895	1851.73	1895.36	1870.27	1875.36	1878.09	1947.55	1912	1919.27	1901.36	1898.45	1898.36	1919.82	1903.09	1862.36	1802.18	1700.73	1615.64	1571.55	1509.09	1437.45	1384.73	1340.91	1317.64	1257.94	1234.22	1194.39	1134.76	1109.43	1073.64
sr3_cntrl_groove_med_3_d7	299.375	17.1875	11.0938	1884.55	1891.27	1879.27	1870.36	1862.18	1857.27	1828	1816.09	1835.55	1825.73	1802.91	1814.45	1792.55	1802.27	1815.91	1801.27	1787.27	1814.36	1799.55	1831.27	1829.64	1829.55	1837.27	1826.27	1832	1821.27	1846.73	1859.64	1846.91	1868.27	1874.09	1852.18	1860.09	1858.64	1860.64	1822.55	1825.64	1826.27	1815.55	1795.18	1803.7	1782.57	1752.07	1707.24	1669.93	1588.95
sr6_cntrl_groove_med_1_d1	196.094	17.1875	14.0625	1899.8	1899.8	1905.5	1898.3	1894.6	1896.3	1919.7	1907.9	1930.9	1901.7	1908.8	1898.1	1888.2	1897.5	1883.6	1926	1861.8	1890	1892.9	1890.9	1946.4	1916.7	1900.9	1912.9	1896.2	1888.4	1916.1	1875	1892.4	1907.1	1935.3	1907.2	1893.6	1928.6	1894.1	1905.6	1934.1	1910.3	1922	1925.9	1884.52	1860.94	1850.7	1813.43	1783.26	1759.82
sr6_cntrl_groove_med_1_d2	233.75	18.5938	11.5625	1912.61	1892.22	1963	1914.28	1913.44	1912.83	1919.61	1933.89	1910.56	1908.17	1894.11	1926.28	1926.83	1902.61	1938.44	1955.72	1922.22	1933.78	1913.33	1928	1935.11	1917.67	1927.22	1919.72	1925.5	1942.39	1922.56	1938.44	1918.28	1919.17	1921.56	1929.83	1940.72	1926.39	1914	1920.56	1925.67	1913.83	1930	1950.17	1927.54	1933.3	1910.04	1886.16	1874.34	1838.02
sr6_cntrl_groove_med_2_d1	191.094	9.0625	13.2812	1851.38	1825.31	1854.31	1869.62	1862.08	1854	1850	1851.15	1851.62	1845.31	1882.15	1860.92	1852.46	1870.54	1866.15	1844.54	1871.85	1876.54	1861.38	1874.08	1865.69	1856.62	1883.69	1867	1900.62	1876	1866	1886.85	1846.85	1886.92	1900.69	1890.92	1889	1874.31	1886.62	1891	1891.85	1893.54	1911.92	1906.92	1892.9	1874.26	1851.2	1806.44	1787.5	1723.47
sr6_cntrl_groove_med_2_d2	219.062	13.2812	11.5625	1842	1830.73	1828.73	1855.18	1855.73	1842.09	1843.91	1842.36	1845.18	1803.82	1856.09	1861.82	1863.91	1849.45	1827.09	1859.45	1838.45	1859.36	1852.18	1822	1833.36	1853.09	1833.73	1872.55	1850	1862.09	1852.91	1854.09	1869.36	1835.82	1833.45	1818.18	1862.45	1860.45	1894	1868.55	1905.18	1882.18	1904.09	1900.45	1903.62	1883.98	1858.5	1820.77	1800.18	1809.99
sr6_cntrl_groove_med_2_d3	236.562	13.4375	7.34375	1877.25	1892.38	1885.5	1909.88	1880.25	1862.75	1857.25	1879.75	1880.75	1899.88	1891.25	1861.5	1891.25	1900.75	1878.38	1853.12	1891.5	1867.5	1889.5	1872.12	1915.75	1902	1881.62	1805.38	1872.88	1878.25	1897.5	1879.38	1869.5	1862.75	1876	1865	1872.12	1874.12	1904.12	1880.25	1890.75	1877.75	1857.38	1826.38	1849.9	1834.89	1807.8	1777.85	1752.04	1724.82
sr6_cntrl_groove_med_2_d4	134.062	14.0625	8.90625	1820.57	1790.86	1792.29	1798.86	1811.14	1785.14	1777.43	1804.86	1824	1783.29	1781.57	1815.14	1774.29	1821.29	1820.57	1815.14	1824.86	1805.43	1818.29	1820.29	1812	1832.86	1861.57	1864.57	1842.86	1842	1840.29	1822.57	1838.14	1869.43	1839.29	1830.57	1837	1815.29	1826	1815.14	1852.29	1846.14	1846.57	1864.29	1871.06	1862.08	1847.93	1816.66	1796.27	1793.91
sr6_cntrl_groove_med_2_d5	126.25	14.375	8.59375	1718.17	1691.5	1670.83	1712.5	1719.33	1765.5	1739.17	1780.33	1781.5	1768.67	1732.83	1793.5	1763.33	1787.67	1823.5	1812.83	1792.83	1786.33	1825.5	1788.67	1814	1803.33	1826.83	1763.83	1761	1789.83	1780.67	1771.5	1796.5	1832.17	1796.17	1773.83	1796.67	1781.83	1812.67	1803.17	1792	1849.5	1787.17	1787.83	1782.88	1726.6	1675.75	1654.74	1646.88	1633.56
sr6_cntrl_groove_med_3_d1	178.75	10.625	12.1875	1776.3	1783.4	1795	1792.1	1797.65	1804.25	1796.7	1786.65	1826	1812.05	1804	1819.5	1805.65	1805.55	1820	1810.05	1815.85	1817.8	1809.2	1813.6	1810.3	1816.4	1813.25	1795.6	1823.35	1837.05	1813.45	1821.05	1835.8	1826.85	1801.95	1836.7	1813.45	1830.55	1846.35	1832.6	1845.45	1840.2	1853.95	1863.55	1856.94	1842	1820.75	1808.49	1793.63	1773.01
sr6_cntrl_groove_med_3_d2	192.812	12.6562	11.0938	1755.78	1776.11	1743.78	1750.22	1785.11	1784.22	1752.22	1733.33	1773.89	1799.33	1759.33	1749.89	1778	1753	1789.11	1762.67	1817	1779.11	1771.44	1798.78	1812.89	1785.44	1815.33	1819.33	1795.44	1820.11	1806.44	1810.33	1837	1809.56	1807.11	1842.11	1845.33	1846.11	1828.78	1821.33	1852.67	1843.11	1855.78	1842.89	1785.27	1779.94	1741.41	1666.79	1600.45	1474.52
sr6_cntrl_groove_med_3_d3	124.219	20.1562	10.3125	1803.55	1826.18	1853.27	1859.27	1823.64	1819.73	1869.36	1852.45	1834.55	1836.45	1850.91	1848.73	1834.64	1839.18	1834.82	1841.55	1843.82	1830.36	1846.64	1830.64	1840	1832.73	1816.36	1802	1820.18	1831.64	1807.09	1832.64	1825.36	1812	1835.18	1795	1802	1800.82	1798.55	1810	1806.82	1821.45	1789.27	1807.27	1831.07	1817.25	1783.84	1730.4	1659.43	1610.66
sr6_cntrl_groove_med_3_d4	147.812	17.1875	16.25	1855.23	1837	1815.08	1818.69	1827.85	1841.38	1853.69	1872.23	1851.31	1843.85	1846	1819.69	1839.23	1866.77	1829.54	1851.85	1844.85	1860.08	1842.69	1851.38	1848.23	1843.46	1828.69	1846.85	1810.38	1860.15	1867	1867.92	1843.31	1854.38	1854.08	1848.69	1784.31	1759.69	1767.46	1780.92	1762.54	1772	1757.62	1798.92	1764.02	1697.45	1611.65	1547.07	1523.82	1447.08
sr6_cntrl_groove_med_4_d1	226.875	19.2188	9.84375	1945.57	1914.86	1914.43	1911	1908.86	1919	1912	1903.29	1911.43	1856.57	1876.71	1944.57	1897.71	1911.71	1962	1860.57	1925.57	1951	1928.43	1907.14	1889.14	1907.14	1871	1913.43	1897.43	1920.57	1950.57	1935.14	1910.43	1912.29	1937.86	1895.14	1902.86	1911.57	1943.71	1955.43	1922.57	1940.29	1944.14	1950.57	1926.81	1901.06	1867.91	1872.72	1866.87	1863.53
sr6_cntrl_groove_med_4_d2	186.25	12.5	16.875	1886.15	1864.85	1898.08	1877.31	1910.54	1875.23	1884.23	1914.15	1891.77	1908.15	1866.38	1900	1901.38	1918.85	1891.54	1873.54	1898.15	1887.08	1900.23	1887.15	1908.31	1896	1916.54	1891.62	1898.69	1902.23	1921	1906.69	1893.23	1874.92	1896.54	1906.54	1897.69	1882.38	1896.54	1885.38	1894.31	1877.23	1908.54	1932.38	1868.54	1863.7	1813.79	1775.89	1738.64	1721.52
sr6_cntrl_groove_med_5_d1	172.656	12.5	8.59375	1804.88	1818.38	1843.62	1838.62	1847.38	1874.88	1897.88	1891.12	1902	1878.25	1888.25	1865.5	1833.38	1890.88	1881.25	1902.88	1903	1915.62	1917.25	1961.62	1916.75	1918.88	1913.25	1909.38	1895.38	1920	1943	1934.5	1910.75	1894.75	1930	1924.75	1905.25	1931.5	1959.88	1870.12	1898.62	1887.62	1906.75	1920	1913.74	1897.92	1859.22	1822.79	1811.8	1801.68
sr6_cntrl_groove_med_5_d2	179.531	16.7188	12.9688	1912	1907.33	1919	1923.67	1897.5	1919.17	1915.83	1921.17	1942.83	1901.67	1901.17	1926.67	1909.83	1930.5	1906.83	1884	1911.33	1900.83	1931.33	1902.5	1911.5	1879.33	1892.17	1913.67	1898.67	1902.5	1920.33	1912.67	1875.67	1904.83	1885	1882.5	1907.67	1918.17	1908.83	1887.67	1927.83	1898.5	1903.17	1929.67	1908.92	1907.8	1893.49	1874.25	1840.12	1820.72
sr6_cntrl_groove_med_5_d3	193.594	12.8125	9.6875	1871.2	1915.6	1925.2	1917	1881.8	1917	1936.4	1891.4	1918	2002	1901.6	1971.6	1912.6	1896.2	1892.6	1936.2	1889.2	1919.2	1951.2	1923.2	1955.2	1902.2	1906.4	1890.8	1929.2	1882	1909.4	1942.4	1901.4	1913.4	1925.8	1892.2	1872.4	1932.4	1898.4	1917.8	1927.6	1946.4	1934.6	1940.6	1917.56	1877.67	1846.76	1844.8	1773.66	1704.32
sr6_cntrl_groove_med_7_d1	166.562	13.75	9.0625	1867.5	1873.5	1843.08	1867	1886.83	1873.67	1886	1882.42	1903.83	1868.25	1871	1888.08	1885.17	1890.25	1861.08	1878.08	1890.67	1889.33	1884.42	1914.5	1895.5	1910.25	1897.5	1890.08	1892.92	1885.17	1907.92	1882.75	1913.17	1915.75	1914	1916.5	1935.92	1945.58	1905	1907.92	1916.75	1889.33	1890.83	1902.92	1874.38	1832.17	1788.93	1730.23	1642.94	1568.59
sr6_cntrl_groove_med_7_d2	230.625	13.5938	8.59375	1897	1906.7	1923.6	1900.7	1909.4	1914.8	1921.3	1932.7	1920.4	1914.9	1888.5	1899.6	1928.2	1903.4	1928.1	1956	1916.3	1916.9	1917.9	1912.1	1916.9	1883.7	1909	1911.3	1907	1897.3	1883.9	1874.6	1878.4	1897.8	1914.5	1900.8	1903	1891.8	1906.1	1898.2	1898.6	1876.6	1867.4	1886.6	1863.79	1854.42	1851.11	1819.76	1747.41	1662.78
sr6_cntrl_groove_med_7_d3	131.094	14.375	10.7812	1866.1	1866.7	1860.4	1841.7	1838	1862.7	1857.6	1844.5	1869.7	1875	1885.1	1853.3	1857.8	1833.3	1840.8	1839.3	1788.3	1771.8	1755.1	1756.9	1767.4	1757.1	1722.2	1722.6	1700	1684.8	1714.3	1755.6	1755.9	1748.7	1810.3	1800.2	1831.1	1830.5	1850.6	1852.2	1853.7	1884.1	1888.7	1881.1	1865.44	1864.26	1868.05	1838.35	1797.91	1695.72
sr6_cntrl_groove_med_7_d4	146.094
sr6_cntrl_groove_med_8_d1	207.188	9.0625	10.1562	1906.44	1916.44	1901.22	1953	1948.89	1939.33	1934.67	1908.33	1927.44	1900	1933.33	1876.89	1920.33	1918.44	1917.44	1902.78	1943.33	1913.78	1902.22	1938.44	1923.44	1898.89	1920.89	1895.78	1933.78	1908.22	1917.89	1891.67	1920.89	1909.67	1910.22	1918.67	1903.22	1924.11	1915.78	1900.56	1902.56	1901.78	1881	1904.56	1860.24	1848.59	1810.06	1793.77	1771.43	1716.04
sr6_cntrl_groove_med_8_d2	233.75	8.75	8.59375	1866.11	1888.56	1862.11	1890.78	1887.89	1910	1895.22	1903	1899.78	1895.78	1885.67	1862.11	1875.89	1886	1894.22	1881.89	1885	1873.67	1907.44	1897.44	1923	1913.33	1899.78	1876.11	1932.33	1890.89	1900.56	1924.67	1896.44	1912.11	1919.44	1896.56	1900.67	1899.67	1904.89	1915.22	1921.44	1926.44	1907.22	1916.78	1862.05	1813.37	1787.33	1744.47	1671.49	1596.64
sr6_cntrl_groove_med_8_d3	177.188	15.3125	9.21875	1903.83	1897.17	1898.83	1893.25	1886.58	1905.83	1908.42	1909.58	1904.67	1902.25	1889	1896.75	1915	1916.83	1920.17	1900.5	1910.58	1955.33	1901.5	1890.42	1915.75	1910.67	1919.08	1941.25	1916.25	1912	1917.58	1929.42	1895.75	1914.42	1890.83	1904.25	1930	1926.58	1912	1917.42	1919.42	1922.25	1912.58	1912.83	1905.67	1898.41	1903.14	1880.85	1847.31	1802.88
sr6_cntrl_groove_med_9_d1	227.969	14.8438	8.59375	1185.17	1242.33	1504	1522.17	1642.33	1758.5	1764.17	1829.17	1868.5	1888.83	1857.33	1877	1882	1912.5	1878.67	1856.67	1893.83	1874.5	1883.33	1858.17	1898.5	1917	1935	1913.83	1901.17	1891.5	1877.5	1904	1859.67	1948.33	1941	1909.17	1902.33	1890.67	1887.33	1909.83	1908.17	1917.17	1914.83	1890.33	1899.53	1882.35	1841.76	1795.78	1741.58	1667.32
sr6_cntrl_groove_med_9_d2	228.594	12.3438	11.875	1871.79	1899.21	1887.29	1883	1897.29	1884.71	1895.36	1882.14	1877.43	1880.14	1886.21	1883.43	1882.21	1899.5	1898.64	1855	1879.43	1906.93	1898.21	1874.21	1900.93	1906.43	1896.07	1909.43	1924.07	1910.86	1925	1909.71	1901.64	1938.64	1922.64	1916.5	1932.79	1925.43	1912.86	1916.29	1920.5	1896.43	1913.14	1948.79	1923.03	1918.03	1906.75	1891.34	1867.43	1815.1
sr6_cntrl_groove_med_9_d3	203.125	12.1875	13.4375	1874.67	1896	1865.67	1890.78	1859.11	1877.44	1856.89	1864	1869.33	1911.89	1893.78	1881.89	1887.22	1894.89	1873	1890.44	1910.11	1862.56	1888.11	1867	1876.44	1877.78	1860.11	1892.78	1850.22	1895.44	1869.33	1883.44	1891.89	1910.67	1880.22	1890.44	1878.33	1864.44	1918.33	1885.11	1894.22	1890.44	1906	1917	1864.96	1883.1	1861.03	1807.01	1781.61	1717.74
sr8_cntrl_groove_med_4_d1	120.469	12.6562	18.2812	1863.5	1889.7	1883.2	1874.4	1862.1	1852.3	1894.4	1880.5	1870.5	1868.7	1869.9	1878.4	1874.8	1881.2	1891.4	1878.6	1872.9	1861	1899.2	1874.2	1872.9	1888.8	1879.5	1879.7	1886.5	1882.2	1887.4	1896	1879.6	1864.1	1904.6	1888.8	1847.2	1859.1	1860.9	1880.1	1863	1828.2	1833.1	1832.2	1819.57	1803	1748.2	1700.81	1614.64	1474.5
sr8_cntrl_groove_med_5_d1	172.5	11.25	9.6875	1883.21	1879.86	1869.07	1877.29	1885.86	1883.07	1903.57	1868.79	1899.36	1890.64	1910.5	1889.71	1908.36	1919.64	1884.14	1895.93	1886.29	1892.5	1883.57	1894	1888	1882.36	1889.5	1898.57	1898.43	1871.64	1890.64	1892.43	1863.07	1932.29	1892.5	1893.64	1917.5	1878.21	1892.5	1895.21	1901.21	1885.93	1878.07	1886.21	1883.21	1851.98	1771.23	1742.08	1727.23	1666.3
sr8_cntrl_groove_med_5_d2	189.688	5.9375	11.875	1870.17	1872.33	1847.58	1875.92	1864.5	1875.5	1871.75	1872.42	1884.67	1868.33	1876.75	1882.83	1874.58	1850.5	1866	1894.17	1876.92	1862.58	1855.42	1883.25	1871.33	1833.67	1867	1841.67	1852.42	1876.67	1883.25	1881	1857	1885.08	1885.75	1865.33	1855	1885.25	1858.42	1836.5	1862	1862.5	1855	1856.08	1840.15	1816.62	1799.37	1804.51	1797.28	1735.44
sr9_cntrl_groove_med_5_d1	127.188	9.0625	14.375	1542.31	1550.38	1561.38	1559.94	1554.81	1578.31	1539.88	1529.62	1534.19	1569.62	1536.12	1564.12	1587.31	1578.88	1554.5	1548	1551.62	1556.38	1575.06	1547.94	1567.44	1546.19	1560.88	1549.25	1553.5	1549.94	1567.88	1562.88	1596.12	1579.06	1573.5	1582.12	1598.06	1612.31	1612.56	1631.62	1634.62	1619.56	1585.88	1597.56	1610.92	1575.62	1533.94	1507.49	1490.89	1466.36
sr9_cntrl_groove_med_5_d2	221.875	20.625	10.1562	1741.62	1752.12	1727.62	1711.75	1685.62	1588.5	1638.5	1606.5	1619.5	1656	1655.88	1682.12	1694	1678.88	1655.38	1633.5	1580.62	1598.25	1660.38	1690.88	1747.25	1793.62	1768.25	1674.75	1564.12	1438.5	1408.5	1477.62	1627.5	1769.88	1860	1844	1845.62	1856.62	1860.88	1843.38	1858.25	1851.88	1798.62	1816.5	1807.73	1772.42	1693.54	1629.75	1523.85	1453.47
[truncated: 114 more columns]

## Sheet: aclt
sample	distance	height	width	optical density1	optical density2	optical density3	optical density4	optical density5	optical density6	optical density7	optical density8	optical density9	optical density10	optical density11	optical density12	optical density13	optical density14	optical density15	optical density16	optical density17	optical density18	optical density19	optical density20	optical density21	optical density22	optical density23	optical density24	optical density25	optical density26	optical density27	optical density28	optical density29	optical density30	optical density31	optical density32	optical density33	optical density34	optical density35	optical density36	optical density37	optical density38	optical density39	optical density40	optical density41	optical density42	optical density43	optical density44	optical density45	optical density46
sr1_aclt_groove_lat_1_d1	146.25	12.3438	13.4375	1826.1	1799.9	1765.7	1776.5	1781.4	1781.3	1773.8	1776.9	1819.3	1814.3	1784.9	1777.9	1798.1	1790.9	1770.8	1807.9	1789.9	1770.2	1789.3	1811.1	1813	1786.4	1798.7	1785.6	1785.9	1817.1	1824.7	1818.8	1798.4	1787.4	1798.3	1787.6	1768.6	1796.9	1816.5	1825.2	1826.7	1821.6	1843.6	1851.1	1811.32	1819.15	1803.89	1782.9	1803.12	1815.25
sr1_aclt_groove_lat_1_d2	143.906	15.625	12.1875	1823.6	1841.13	1828.13	1818.33	1821.8	1826.67	1825.53	1831.6	1842.73	1827.87	1821.53	1810.4	1806.33	1827.6	1822.6	1822.93	1825.87	1837.13	1846.07	1840.73	1813.27	1828.33	1820.33	1801.47	1795.93	1830.13	1831.07	1820.8	1832.2	1849.53	1837.4	1844.07	1824.47	1846.73	1835.87	1836.47	1852	1846.87	1844.07	1864	1846.68	1828.39	1837.45	1833.65	1791.94	1764.37
sr1_aclt_groove_lat_3_d1	97.1875	14.8438	11.0938	1331	1350.69	1328.77	1332.15	1336.46	1347.69	1331.08	1311	1325.15	1333	1332.15	1339.38	1330.85	1338.62	1340.15	1315.85	1317.85	1331.77	1332.38	1330.54	1352.31	1356.62	1366.92	1379.62	1384.77	1395.85	1377.92	1408.77	1414.38	1404.38	1426.85	1428.31	1428.08	1437.54	1451.69	1480.69	1482.23	1489.77	1495.85	1497.69	1484.23	1452.47	1420.02	1384.39	1341.2	1297.64
sr1_aclt_groove_lat_3_d2	102.5	20.1562	12.1875	1607.79	1593.07	1624.64	1655.07	1627.57	1637.14	1650	1644.29	1628.57	1649.07	1626.5	1617.07	1602.71	1600.21	1605.64	1615.64	1641.64	1630.93	1632.64	1650.57	1648.86	1662.71	1654.29	1648.86	1639.43	1635.64	1639.57	1665.29	1654.29	1650.43	1677.43	1658.36	1661.43	1686.5	1674.64	1677.36	1680.93	1693.64	1682.79	1699.71	1675.08	1682.77	1674.54	1653.59	1639.76	1629.07
sr1_aclt_groove_lat_3_d3	126.094	12.8125	17.3438	1746.57	1756.29	1766.93	1761.14	1749.43	1781.86	1760.64	1735	1758.43	1751.79	1774.86	1758.5	1755.29	1786.36	1786	1812.64	1807.57	1780.93	1764.07	1795.57	1815.14	1805.64	1783.64	1775.21	1795.36	1829.29	1798.07	1804.57	1788.07	1808.86	1811	1804	1831.71	1803.86	1829.79	1845.36	1824.43	1819.21	1823.21	1853.21	1844.73	1836.27	1835.78	1814.53	1782.02	1752.04
sr1_aclt_groove_lat_6_d1	154.844	13.4375	12.3438	1832	1850.36	1851.43	1868.07	1834.57	1827.43	1870.79	1887.64	1846.5	1848.79	1877.43	1877.29	1860.79	1864.86	1887.71	1878.79	1892.14	1893.36	1861	1864.07	1872.36	1880.86	1876.93	1883.71	1875.36	1846.79	1853.71	1885.79	1886.93	1892.86	1899.5	1889.14	1895.29	1906.07	1892.14	1856.93	1878.07	1898	1877.71	1878.71	1874.05	1835.83	1808.67	1794.74	1760.82	1723.84
sr1_aclt_groove_lat_6_d2	170.625
sr5_aclt_groove_lat_3_d1	89.5312	9.84375	14.8438	1642	1670.42	1683.92	1690.17	1711.08	1696.25	1689.33	1707.92	1676.58	1696.17	1717.83	1711.25	1700.42	1722.42	1714.83	1695.92	1680.25	1690.92	1710.42	1709.17	1681	1681.75	1702	1690.67	1690.5	1728.58	1720.75	1723.67	1712.67	1727.75	1762.08	1728.42	1726.75	1750.67	1732.67	1721	1735	1749.92	1759.83	1757.25	1738.68	1722.09	1703.52	1652.54	1642.66	1644.63
sr5_aclt_groove_lat_5_d1	95.4688	18.125	12.9688	1679.89	1720.67	1675.44	1682.89	1706	1701.22	1700.56	1685.11	1685.67	1743	1687.44	1729.33	1707	1690.22	1702	1698.11	1721	1771.22	1683.78	1726.11	1726.22	1714.22	1722.78	1708.78	1690.11	1717.33	1699.22	1699.56	1705.89	1718.67	1712.78	1691.11	1735.44	1753.56	1738.56	1724.11	1712.22	1727.89	1733.78	1749.22	1741.59	1715.13	1713.74	1715.48	1651.27	1595.58
sr1_aclt_groove_med_1_d1	111.875	11.875	17.5	1842.17	1840.67	1863.5	1866	1802.33	1844.83	1794.17	1823.5	1892	1829.5	1853.5	1845.5	1864.5	1866.5	1911	1938.33	1874.83	1810	1861.17	1883.67	1901.5	1877.83	1880.67	1837.33	1854.67	1867.83	1876.67	1885.17	1850.5	1863.5	1885.17	1861.67	1862.5	1875.67	1873.17	1877.33	1860.67	1852	1841.5	1880	1838.07	1832.44	1733.38	1702.65	1634.3	1612.63
sr1_aclt_groove_med_1_d2	134.375	16.25	13.125	1808.39	1819.44	1821.89	1835.11	1863.72	1811.56	1831.17	1832.06	1839.17	1824.33	1834	1825.06	1844.89	1863.44	1863.56	1852.61	1828.33	1838.56	1863.17	1843.33	1840.11	1822	1848.22	1844.5	1868.11	1870.67	1851.11	1860.44	1846.11	1835.89	1848.56	1876.11	1876.33	1863.72	1861.89	1876.33	1837.28	1844.94	1856.06	1847.94	1854.33	1838.29	1828.51	1832.17	1788.73	1750.55
sr1_aclt_groove_med_1_d3	174.531	20.3125	12.9688	1878.95	1869.14	1869.38	1852.86	1889.52	1878.57	1892.24	1867.76	1879.9	1900.38	1879.95	1889.76	1877	1871.38	1878.19	1879.57	1878.43	1896.86	1872.38	1879.71	1879.24	1877.43	1874.43	1901.48	1891.81	1877.86	1875.57	1878.71	1873.19	1874.43	1888.1	1891.67	1873.19	1870.19	1891.71	1881.76	1885.76	1886.19	1882.19	1875.71	1880.5	1870.26	1866.61	1857.23	1827.76	1799.37
sr1_aclt_groove_med_3_d1	122.656	19.8438	12.5	1775.53	1771.84	1772.11	1766	1761.84	1773	1759.63	1754.68	1767	1773.84	1768.37	1760.05	1755.37	1764	1763.16	1773.63	1764.21	1770.74	1774.68	1803.74	1800.84	1797.89	1808.68	1789.47	1801.89	1794.53	1798.68	1796.16	1817.89	1842.42	1804.21	1840.11	1844.68	1849.58	1870.63	1828.63	1850.16	1849	1845.84	1850.05	1823.25	1829.81	1817.75	1770.93	1710.66	1663.89
sr1_aclt_groove_med_3_d2	144.531	19.375	10.3125	1783.12	1787.29	1781	1800.06	1825.71	1800.65	1840.41	1823.53	1805.71	1813.18	1801.18	1806.24	1798.59	1813.41	1817.59	1828.24	1817.82	1799.65	1835.65	1840.59	1846.24	1854.18	1814.47	1851.24	1840.82	1848.18	1832.82	1858.24	1844.82	1848.76	1863.41	1865.71	1857.12	1872.47	1869.35	1872.29	1884.88	1867.12	1886	1881.88	1888.23	1878.14	1853.44	1832.29	1809.97	1788.41
sr1_aclt_groove_med_3_d3	127.969	19.8438	13.5938	1811.73	1794.77	1804.91	1804.18	1828.91	1845.23	1847.55	1842.77	1822	1816.73	1816.82	1843.05	1818.73	1832.91	1831.05	1852.77	1829.91	1854.45	1872.82	1851.23	1868.77	1872	1873.05	1846.05	1858.14	1860.18	1849.77	1868.45	1874.5	1875.86	1860.86	1868.14	1870.91	1858.68	1866.41	1884.5	1873.55	1870.41	1889.82	1872.45	1868.58	1864.93	1831.13	1792.83	1746.47	1689.41
sr1_aclt_groove_med_3_d4	100.312	17.9688	14.0625	1740.38	1769.67	1767.05	1788.76	1767.38	1763.48	1773.71	1804.76	1780.95	1788.38	1792.1	1798	1791.48	1782.57	1806.62	1800.19	1787.05	1803.67	1799.43	1792.76	1800.76	1811.14	1817.76	1845.52	1805.14	1804.14	1801.19	1811.52	1780.52	1816.86	1820.19	1825.62	1816.29	1842.29	1839.38	1838.48	1851.1	1817.67	1840.24	1863.19	1846.2	1837.82	1824.31	1801.5	1759.77	1729
sr1_aclt_groove_med_4_d1	85.4688
sr1_aclt_groove_med_5_d1	115.781	16.875	14.0625	1287.2	1276.9	1234.9	1256.7	1253.7	1256.9	1285.7	1271.6	1318.3	1330	1338	1337.2	1360.6	1363.9	1361.1	1416.2	1377.5	1395.9	1374.9	1360.8	1317.2	1345.2	1331.5	1332.9	1359.3	1379.8	1402	1409.6	1383.4	1397.6	1389.6	1405.9	1406.8	1415.4	1420.2	1432.7	1458.9	1431.7	1510	1512.2	1513.93	1483.07	1449.57	1387.68	1322.08	1243.23
sr1_aclt_groove_med_5_d2	148.281	12.1875	16.5625	1578.47	1616.47	1648.18	1636.82	1651.24	1676.06	1653.35	1667.88	1662.71	1677.53	1669.29	1707.94	1720.88	1713.29	1703.65	1700.29	1703.41	1718.65	1762	1711.12	1748.88	1778.35	1753.41	1764.53	1764.59	1784.18	1773.65	1792.24	1782.71	1792.71	1770.76	1806.24	1783.12	1765.82	1760.41	1754.88	1759.53	1740.82	1749.71	1776.94	1730.48	1588.2	1309.69	975.25	718.268	597.852
sr1_aclt_groove_med_5_d3	111.875	17.8125	16.875	1467.17	1511.5	1478.67	1421.25	1391	1415	1417.92	1445.58	1504.5	1498.17	1487.75	1488.67	1456.17	1393.83	1343.08	1245.42	1242.92	1256.75	1341.25	1369.33	1364.33	1323.83	1325	1333.5	1307.33	1304.17	1253.25	1219.67	1180.92	1183.17	1238.83	1256.92	1272	1287.33	1323.83	1376.25	1388.5	1467	1491.75	1508	1475.02	1463	1425.83	1375.84	1265.9	1129.19
sr1_aclt_groove_med_6_d1	163.594	15.9375	13.125	1806.75	1798	1821.83	1777	1824	1806	1812.5	1813.08	1839.83	1809.08	1829.83	1807.17	1819.75	1795.25	1824.58	1775.5	1787.33	1824.42	1791.75	1785.08	1798.83	1805.67	1803.75	1816.5	1813.67	1810.83	1828.08	1861.92	1830.42	1820.92	1806.25	1806.5	1831.08	1835.83	1834.25	1836.67	1823.17	1877.25	1852.5	1849.5	1841.59	1818.17	1806.07	1718.89	1679.4	1653.06
sr1_aclt_groove_med_6_d2	121.719	15	10.9375	1632.73	1630.27	1642.13	1642.67	1623.33	1653.07	1654.73	1631.6	1615.6	1620.87	1612.07	1635	1645.8	1647.13	1626.73	1602.53	1601.27	1598.53	1586.4	1608.53	1613.87	1600.73	1621.07	1628.8	1629.47	1612.13	1629.27	1663.8	1674.07	1656.53	1670.87	1688.4	1694.6	1699.47	1732.8	1732.13	1749.13	1775.2	1797.8	1806.4	1796.61	1768.14	1705.57	1612.21	1528.88	1493.01
sr1_aclt_groove_med_6_d3	122.5	11.7188	10.4688	1719.08	1750.46	1762.69	1767.31	1739.15	1745.46	1774	1755.08	1763.69	1747	1767.15	1779.85	1782.85	1788.77	1762	1785.54	1774.62	1752.08	1787.46	1755.15	1803.46	1797	1781.54	1818.23	1817.15	1807	1821.85	1818.46	1793.38	1842.62	1828.92	1843.46	1848.62	1867.31	1856.31	1823.08	1875.08	1840.54	1825.23	1868.23	1831.06	1825.89	1797.41	1726	1677.18	1565.95
sr1_aclt_groove_med_6_d4	143.281	18.125	12.1875	1756.75	1802.5	1735.25	1728	1755.5	1759.25	1771.75	1762	1754	1741.75	1762.5	1731	1705.25	1720	1723.5	1706	1732.75	1713.75	1758	1744.5	1786.5	1767.25	1783.25	1797.25	1724.75	1706.25	1713.5	1767	1702.5	1693	1738.5	1730.25	1704.5	1691.75	1648.25	1610.75	1551	1462.75	1470.5	1506.5	1356.33	1282.43	1222.79	1198.32	1139.84	1080
sr1_aclt_groove_med_6_d5	129.375	15	12.9688	1762.69	1754.77	1769.62	1781.38	1767.77	1757.62	1736.54	1740.62	1746.54	1728.85	1731.85	1719.38	1725.69	1725.15	1724	1719	1723.92	1708	1698.31	1716.23	1733.08	1727.85	1709.69	1708.23	1716.23	1726.85	1721.69	1730.38	1726.62	1731.85	1746.77	1731.62	1765.85	1790.31	1797.15	1781.08	1802.92	1821.15	1803.77	1816.15	1814.31	1773.28	1692.55	1573.68	1440.11	1325.47
sr5_aclt_groove_med_4_d1	170.938	17.3438	12.8125	1747.91	1744.36	1779.55	1771.18	1755.73	1771.09	1753	1739.55	1743.91	1757.18	1742.09	1751.91	1755	1741	1762	1723.36	1711.45	1726.73	1743.82	1709	1769.55	1761.45	1712.09	1749.09	1735.73	1727.18	1739.18	1718.27	1756.18	1760.27	1752.82	1772.64	1732.82	1792.45	1776.91	1777.09	1779.91	1776.64	1758.64	1799.82	1759.72	1745.3	1730.33	1683.16	1585.66	1461.71
sr5_aclt_groove_med_4_d2	157.656	16.875	7.1875	1707.33	1673.67	1673.56	1691.56	1664.22	1678.33	1717.44	1685.11	1709.11	1706.78	1699.22	1693.56	1691.11	1687.44	1700	1674.44	1681.89	1698.22	1688.67	1654	1691.33	1681.78	1696.11	1724.78	1680.22	1732.11	1714.11	1701	1724.11	1690.67	1730.44	1712.33	1681.67	1752.11	1719.89	1719.11	1723.67	1720.44	1715.78	1720.78	1678.78	1616.8	1554.44	1489.54	1426.04	1383.68
sr5_aclt_groove_med_4_d3	164.531	11.5625	11.0938	1744.18	1752.82	1756.55	1777.64	1786.27	1777.45	1761.18	1782	1738.18	1760.64	1765.09	1775.91	1795.18	1794.18	1755	1761.18	1775.73	1735.82	1771.45	1802	1771.27	1751.27	1763.73	1742.09	1782.55	1756.18	1769.09	1762.82	1758.55	1747	1744.91	1786.36	1779.36	1760.18	1782.55	1761.45	1783.09	1773.55	1775.82	1800.82	1753.68	1716.42	1662.59	1579.44	1524.1	1456.33
sr5_aclt_groove_med_6_d1	172.344	16.25	11.5625	1761.91	1750.18	1756.55	1749.36	1744.91	1746.55	1751.18	1748.64	1763.55	1760	1750.82	1747.09	1714.55	1733.27	1757.18	1766.82	1765.64	1755.64	1762.27	1760.73	1757.09	1746.91	1748.64	1758	1738.36	1751.18	1748.36	1729.55	1749.36	1746.36	1715.18	1742.55	1751.64	1746.64	1744.91	1752.82	1745.82	1736.36	1803.09	1788.45	1774.77	1750.71	1727.09	1672.05	1617.85	1540.07
sr5_aclt_groove_med_6_d2	217.656	7.1875	10.7812	1590.45	1582.55	1622.55	1605.91	1615.64	1629.36	1621.73	1677.36	1629	1676.36	1654.91	1632.82	1638.73	1634.18	1645.55	1678.82	1663.27	1698.64	1685.82	1724.27	1705.55	1700.73	1696.82	1721.82	1758.09	1749.55	1741.27	1723.91	1745	1751.45	1760.91	1715.55	1739.91	1740.73	1734.27	1686.64	1751.91	1729.18	1702.18	1750.55	1755.74	1737.36	1706.46	1682.76	1637.01	1590.68
sr5_aclt_groove_med_6_d3	218.75	10	9.0625	1761.2	1772.1	1773.1	1808	1771.3	1769.8	1756.1	1757.7	1780.1	1749.7	1763.4	1760.1	1770.7	1805.6	1792.9	1781.5	1775.5	1794.2	1775.5	1776.6	1806.4	1782.8	1789.2	1792.5	1797.9	1836.7	1779	1792.1	1765.5	1808.1	1788.5	1782.4	1800.9	1808.7	1786.5	1810.6	1794.3	1795.2	1778.1	1792.5	1771.27	1754.8	1747.55	1732.34	1715.02	1703.62
sr6_aclt_groove_med_5_d1	217.656	21.7188
sr9_aclt_groove_med_1_d1	148.906	19.6875	11.25	1560.5	1505.75	1527.5	1514.75	1514.75	1525	1494.75	1534.75	1548	1492.5	1553.25	1569.25	1518.25	1588	1548.75	1540.25	1575	1534.25	1557	1592.5	1557.5	1590.75	1570	1518	1565.75	1592.5	1565	1561.5	1559	1569.5	1614	1580.75	1608.5	1619.25	1630.25	1612	1612.75	1600	1663	1633.5	1681.94	1644.36	1595.82	1496.45	1415.77	1321.31
sr9_aclt_groove_med_1_d2	150	15.9375	10.9375	1510.67	1563.75	1576.67	1606.5	1667.83	1687.92	1689.92	1676.67	1667.33	1679.58	1630.42	1635.5	1661.92	1628.5	1622.33	1641.83	1628.75	1607.08	1611.17	1609.17	1614.75	1634.92	1651.33	1649.5	1644.75	1636.58	1632.67	1647	1634.42	1636.17	1661.5	1666.92	1678.83	1670.17	1685	1702.5	1705.75	1717.92	1677.92	1742.5	1665.44	1614.25	1532.41	1415.91	1355.2	1237.66
sr9_aclt_groove_med_1_d3	176.562	15	10.7812	1632.86	1619	1626.14	1638.86	1601	1625.57	1598	1603.71	1596	1607.29	1622.57	1610	1652.71	1585.43	1609.14	1590.14	1587.57	1595.57	1603.43	1607.57	1613.29	1640.57	1640.29	1661.57	1661.57	1648.43	1671	1602.71	1614.43	1652.29	1649.29	1667.71	1678.71	1680	1679.71	1699.14	1647.43	1695	1721.43	1750.14	1723.6	1664.76	1640.37	1611.14	1565.67	1541.69
sr9_aclt_groove_med_1_d4	140	13.9062	12.8125	1571.12	1540.56	1525.44	1535.12	1525.56	1555	1553.31	1538	1528.12	1551.06	1522.12	1534.44	1534.44	1553.75	1577.81	1564.88	1567.38	1582.31	1553.5	1577.94	1593.94	1608.19	1583.12	1617.62	1579.81	1625.81	1613.88	1622.94	1637.81	1637.62	1620.88	1630.88	1622	1639.62	1644.75	1682.44	1636.69	1676.38	1695.56	1705.69	1700.88	1656.27	1562	1461.33	1374.57	1234.69
sr9_aclt_groove_med_1_d5	161.875	10.9375	12.6562	1521.94	1531.35	1532.88	1548.82	1567.18	1582.47	1607.76	1604.53	1600.82	1592.94	1616.53	1585.82	1581.59	1595.47	1586.88	1589.24	1597.12	1598.88	1614.71	1614.12	1651.82	1615.65	1618.53	1619.06	1583.12	1622.06	1618.12	1642.88	1630.76	1660.12	1669.59	1684.29	1684.53	1710.35	1703.41	1691.88	1695.94	1682.12	1712.71	1747.29	1739.43	1730.02	1688.55	1621.04	1517.81	1351.96
sr9_aclt_groove_med_2_d1	193.125	14.5312	13.2812	1308.88	1313.25	1294.38	1282.25	1260.62	1257.25	1266.88	1299.75	1305.75	1298	1316.12	1301.88	1293.5	1338.5	1286.25	1324.75	1327.38	1326.88	1296	1325.62	1348	1366.88	1370.75	1395	1404.62	1427.75	1446.12	1425.88	1434.5	1416.62	1411.62	1463	1449.25	1490.5	1512.88	1555.62	1552	1586.25	1617	1670.88	1653.36	1555.16	1456.63	1307.24	1160.73	1063.23
sr9_aclt_groove_med_2_d2	134.375	11.7188	10.3125	1403.22	1367.56	1376.44	1370.78	1371.78	1385	1389.22	1397.78	1396.78	1361	1358.78	1355.67	1335.67	1378.78	1375.56	1371.89	1386.44	1361.67	1347.56	1328.44	1310.67	1360.78	1392.78	1348	1331.78	1380.11	1367.78	1407.44	1423.44	1438	1423	1409.11	1405.78	1441.44	1452.33	1474.56	1477	1500.22	1501.33	1539	1508.65	1484.15	1441.47	1410.82	1396.61	1323.62
sr9_aclt_groove_med_2_d3	157.656	13.125	14.2188	1415.7	1447.8	1435.1	1443.6	1443.4	1446.2	1418.6	1472.6	1459.7	1439.6	1433.1	1464.7	1430.1	1456.4	1470.1	1474.2	1454.6	1485.1	1467	1453.9	1467.8	1476.9	1480.8	1509.5	1488.2	1514.7	1476.9	1482.2	1507.3	1532.8	1512.4	1532.5	1516.3	1525.4	1542.3	1573	1550.8	1583.8	1583	1610.3	1577.1	1568.53	1510.46	1467.42	1422.58	1358.3
sr9_aclt_groove_med_3_d1	130.312	10	9.84375	1499.6	1571.6	1561	1554.6	1569.6	1570.6	1551.8	1524.8	1572.6	1546.2	1559.8	1560	1566	1605.2	1579	1520.2	1562.6	1592.6	1578.6	1647.6	1581.4	1540	1615.2	1570.6	1541.8	1557.4	1533.4	1571.2	1558.4	1626.2	1661	1645.6	1648.6	1654.4	1694	1649.4	1662.2	1700.6	1676.2	1754.4	1699.44	1660.44	1586.65	1452.05	1277.29	1102.21
sr9_aclt_groove_med_3_d2	142.5	14.2188	9.21875	1573.38	1588.23	1587.38	1581.15	1555.23	1598.77	1592	1557.23	1580.46	1572	1575.38	1556.08	1573.85	1620.85	1577.54	1595.77	1607.38	1613.23	1597.62	1582.69	1565.15	1577.62	1600.85	1584.69	1607.46	1616.69	1581.69	1603.15	1617	1606.38	1632.31	1629.08	1597.62	1621.62	1621.38	1611.15	1642.69	1659.23	1682.77	1729.54	1711.91	1679.16	1583.79	1459.53	1302.61	1117.38
sr9_aclt_groove_med_3_d3	170.781	10.9375	14.6875	1539.12	1535.62	1545.62	1572	1574.5	1537.75	1511.5	1505.12	1503.25	1549.88	1554.75	1556.5	1556.25	1588.12	1554.12	1562	1575.38	1553.75	1569.75	1527.75	1576.12	1595.38	1609.62	1596.5	1598.12	1614.62	1619	1629.25	1643.62	1608.25	1583.38	1600.75	1615.12	1619.38	1671.25	1663.62	1671.88	1703.12	1746.38	1737.75	1727.57	1722.55	1642.53	1413.06	1170.74	949.377
sr9_aclt_groove_med_3_d4	195.781	12.0312	8.125	1572.67	1583.25	1567.42	1530.67	1546.5	1527.5	1521.67	1535.42	1564.17	1586.25	1597.92	1582.17	1580	1598.67	1614.33	1579.92	1593.83	1601.08	1632.33	1631	1642.17	1623.5	1604.33	1618.33	1638.67	1601.67	1621.08	1652.67	1622.83	1630.92	1621.83	1629.5	1670.08	1696.58	1668.75	1677.42	1707.83	1704.33	1692.33	1716.67	1673.24	1656.77	1625.41	1535.79	1381.59	1194.96
sr9_aclt_groove_med_3_d5	188.594	18.75	11.4062	1648.3	1647.3	1644.1	1645.3	1594.1	1700.7	1609.7	1606.9	1629.1	1593.3	1563.6	1506.2	1536.4	1486.8	1454.6	1445.7	1461.2	1450.3	1462.8	1462.5	1415	1391.2	1329.7	1298.6	1269.7	1226.6	1221.1	1173.6	1147.2	1136.5	1135.1	1128.7	1140	1163.6	1266.9	1408.3	1500	1610.2	1713.5	1723.2	1700.15	1684.28	1621.66	1540.86	1445.9	1349.55
sr9_aclt_groove_med_3_d6	207.812	15.9375	8.125	1503.18	1536.18	1526.55	1543.73	1570.36	1531.27	1507.64	1509.45	1518.27	1564.36	1565.09	1542.82	1556.09	1573.09	1585.27	1579.82	1578.45	1591.73	1597.64	1613.18	1641.64	1657.55	1665.91	1634.36	1605.09	1630.82	1653.82	1657.91	1649.27	1648.64	1691.18	1690.91	1724.27	1735.64	1729.91	1733	1711.55	1717.73	1734.55	1744.27	1726.57	1710.9	1699.87	1666.74	1604.33	1523.85
sr9_aclt_groove_med_3_d7	191.875	14.2188	9.375												1649.33	1713.17	1711.25	1744.33	1714.42	1736.08	1701.5	1716.25	1725.33	1716.33	1688.42	1728.33	1708.42	1719.08	1743	1714.75	1683.42	1712.75	1724.67	1740.42	1719.67	1726.17	1747.25	1746.08	1729	1759.67	1746.83	1714.5	1693.83	1685.23	1618.82	1509.63	1370.62	1219.45	1065.57
sr9_aclt_groove_med_3_d8	223.438	14.0625	9.53125	1653.17	1675.25	1616.42	1665.08	1644.58	1652.58	1659.92	1665.5	1685.67	1674.75	1660.33	1667.25	1651.33	1625.08	1651	1682.17	1691.33	1697.83	1724.25	1710.33	1749	1759.83	1752.58	1737.17	1729.17	1718.08	1758.08	1757.58	1762.42	1734	1740.58	1736.42	1769.17	1785.83	1758.5	1778.5	1787.58	1777.67	1762.58	1741.83	1729.35	1683.27	1633.58	1548.14	1448.01	1340.43
sr9_aclt_groove_med_4_d1	232.031	12.9688	11.25	1555.25	1599.25	1567.12	1585.25	1622.12	1675.25	1712.62	1755.38	1741.12	1741.38	1755	1762.62	1801.88	1776.75	1761.62	1785.12	1824.88	1805.12	1795.62	1779.5	1768.88	1786.12	1797.38	1781.5	1776.88	1749.75	1780.12	1777.62	1782.12	1768.75	1788.25	1793	1800.12	1777.62	1787.5	1775.38	1823.12	1779.75	1768.75	1809.38	1768.44	1738.89	1701.68	1679.5	1638.65	1550.38
sr9_aclt_groove_med_4_d2	119.219	14.6875	9.6875	1644.5	1675.67	1678.5	1635.67	1648.83	1647.83	1649.17	1663.17	1641.83	1627.67	1622.5	1582.17	1561	1543.5	1576.33	1529.33	1607.83	1523.5	1564.33	1565.17	1541.5	1586.33	1555.33	1545.17	1543.5	1554.17	1587.83	1609.17	1585.33	1585.33	1617.17	1593.17	1620.5	1581.83	1593.33	1648.33	1694.17	1734.83	1701	1764.17	1679.66	1635.75	1626.59	1614.68	1615.73	1566.25
sr9_aclt_groove_med_5_d1	175.625	14.6875	12.8125	1641.07	1633.86	1627.43	1638.64	1639.79	1672.5	1629.29	1668.64	1621.36	1627	1623.14	1639	1677.79	1643.64	1623.64	1659.21	1662.93	1665.36	1651.29	1628.93	1616.79	1656.21	1637.57	1673.14	1629.93	1669.29	1679.07	1659.5	1672.93	1690.14	1682.36	1696.79	1724.86	1726.21	1747	1731.86	1768.57	1726.86	1728.14	1747.21	1717.96	1702.14	1668.06	1648.41	1612.51	1549.55
sr9_aclt_groove_med_5_d2	122.812	12.9688	11.5625	1426.09	1436.64	1410.82	1402.73	1429.55	1437.18	1446	1415.73	1407.55	1437.27	1421	1431.64	1427.82	1416.55	1409.36	1432.36	1410.82	1423.09	1402.82	1429.27	1429.18	1446.45	1427.09	1444.36	1404.09	1416.73	1423.18	1438	1450.73	1441.09	1448.27	1453.73	1488	1466.82	1427.73	1465	1521.91	1524.45	1584.27	1597.36	1593.3	1561.53	1540.49	1512.94	1417.63	1341.98
sr9_aclt_groove_med_5_d3	127.344	14.5312	11.875	1422.2	1388.3	1374.55	1361.35	1381	1387	1404	1392.8	1394.05	1358.4	1372.3	1417.4	1408.75	1425.6	1431.45	1425.25	1437.25	1408.15	1411.15	1418.1	1424.6	1436.1	1440	1402.95	1437.6	1440.6	1471.1	1487.05	1478.85	1516.45	1496.15	1523.95	1539.15	1529.25	1510.1	1538.7	1523.65	1518.9	1554.45	1556.35	1534	1467.08	1398.45	1357.39	1330.65	1332.91
sr9_aclt_groove_med_6_d1	146.719	12.9688	13.9062	1712.93	1700.13	1693.53	1679.6	1706.53	1740.53	1716.93	1735.27	1736.27	1715.6	1728.67	1703.07	1733.93	1712.33	1729.53	1720.93	1720.2	1728.87	1722.6	1727.2	1725.73	1737.6	1722.13	1736.67	1741.93	1748.4	1735.87	1746.8	1730.07	1734.2	1728.07	1734.73	1738.6	1744.93	1759.2	1771.4	1764.4	1774.27	1780.93	1812	1779.92	1749.42	1700.98	1635.43	1561.31	1443.52
sr9_aclt_groove_med_6_d2	161.719	14.8438	12.6562	1699.1	1709	1691	1687.2	1705.3	1705.4	1717.55	1716.15	1716.45	1702.55	1729.75	1760.85	1746.8	1736.05	1742.55	1734.8	1734.1	1757.55	1760.95	1757.95	1739.25	1761.45	1775.5	1750.55	1754.15	1775.85	1752.1	1762.2	1771.05	1751.25	1772.2	1781.55	1792.85	1804.9	1784.9	1787.55	1786.85	1786.6	1811.4	1824.3	1804.08	1786.79	1744.34	1707.77	1662.03	1574
sr9_aclt_groove_med_7_d1	166.25	13.2812	13.5938	1530.54	1570.77	1560.92	1567.46	1550.77	1557.92	1551.85	1576.08	1548.31	1555.77	1547.85	1539.54	1549.92	1515.69	1534.23	1535.38	1539.46	1548.54	1539.46	1543.69	1511.92	1545.69	1541.23	1574.69	1589.08	1599.69	1596.46	1598.85	1630.69	1606.31	1605.08	1629.62	1627.62	1647.23	1649.62	1673.31	1675.69	1689.08	1680.62	1699.23	1690.14	1662.13	1634.02	1604.52	1492.33	1415.11
sr9_aclt_groove_med_7_d2	182.656	20.625	11.5625	1601.91	1590	1577.09	1576	1596.18	1595.91	1610.55	1602	1653.64	1628.18	1614.55	1637.91	1595.45	1639.73	1621.55	1624.73	1619.64	1630.64	1652.91	1640	1635.82	1629.82	1630.45	1620.82	1657.73	1655.09	1609.27	1629.27	1631.64	1671	1662.64	1676.09	1684.09	1734.36	1722.64	1707.45	1714.91	1701	1716.91	1781.45	1741.22	1714.68	1639.55	1549.16	1402.72	1245.31
sr9_aclt_groove_med_7_d3	151.094	16.4062	13.125	1549.94	1528.56	1481	1502.69	1471.25	1514.69	1499.75	1502.31	1533.12	1511.44	1524.12	1538.5	1535.94	1548.12	1547.12	1567.38	1579.12	1552.44	1567.31	1553.44	1567.62	1550.62	1572.38	1580.88	1572.38	1590.12	1587.5	1585.44	1609	1585.69	1599.94	1604.88	1623.81	1615.69	1633.38	1611.75	1646.19	1661.25	1691.62	1703.19	1704.28	1684.48	1641.11	1564.56	1449.56	1273.87
sr9_aclt_groove_med_7_d4	199.688	8.90625	12.1875	1650.33	1602.22	1605.33	1608.22	1617.56	1619	1596.89	1606.44	1644.33	1622.67	1589	1637.56	1601.56	1608.11	1579.22	1583.89	1630.11	1604.67	1662.67	1626.33	1630.56	1658	1633.44	1667.89	1663.33	1694.11	1673.78	1703.78	1685.56	1656	1673.11	1657.33	1677.56	1690.33	1736.56	1710.44	1728.78	1742.78	1752.11	1734.22	1743.88	1728.16	1670.82	1467.23	1154.92	808.379
sr9_aclt_groove_med_7_d5	180.469	13.2812	14.2188	1575.58	1594.5	1540.75	1557	1523.58	1493.5	1494.58	1531.67	1546	1549.83	1565.33	1586.67	1582.92	1553.92	1572	1590.75	1599.17	1617.5	1607.08	1586.25	1599.17	1575.17	1550.42	1562	1563.08	1595.92	1642.92	1640.92	1659.5	1684.83	1695.17	1707.58	1741.67	1707.33	1751.83	1707.42	1723.75	1720.42	1727.75	1737.25	1707.76	1662.59	1558.2	1395.41	1295.32	1232.31
sr9_aclt_groove_med_7_d6	186.406	12.5	15								1650.33	1743.78	1773	1793.11	1778.67	1769.78	1722.78	1693.11	1713.89	1696.67	1731.89	1643.56	1722.89	1694.67	1732.44	1694.33	1702.78	1673.22	1659.56	1713.89	1710.44	1695.44	1732.33	1704.11	1741.22	1764.44	1773.33	1746.33	1783.78	1745.44	1742.67	1791.89	1811.22	1778.46	1784.46	1717.92	1660.3	1569.04	1479.13
sr9_aclt_groove_med_7_d7	205.469	13.5938	11.5625	1463.44	1480.33	1477.89	1438.78	1460.67	1444.56	1470.33	1467.22	1469.78	1464.22	1460.89	1493.22	1458.67	1509	1516	1504	1543.22	1504.33	1537.67	1556	1592.22	1574.67	1602.67	1599.67	1606.89	1629	1616.44	1639.78	1622.22	1670.11	1646.11	1673.56	1654.11	1693	1734.89	1726.67	1732.11	1733.22	1779.33	1791.22	1776.62	1755.5	1743.3	1695.16	1630.43	1609.75
sr9_aclt_groove_med_7_d8	197.344	14.0625	12.3438	1582.87	1587.07	1579.4	1568.4	1586.6	1593.87	1603.07	1577	1542.27	1552.67	1587.07	1593	1614.07	1578.73	1612.2	1591	1637.8	1653	1659.2	1649.93	1658.93	1646.8	1671.13	1668.47	1655.87	1668.47	1693.73	1695.93	1717.53	1707.33	1694.27	1704.67	1729.27	1725	1700.6	1733.33	1735.2	1732.8	1736.47	1770.53	1791.05	1759.27	1740.73	1705.7	1572.05	1435.45
sr9_aclt_groove_med_8_d1	152.031	17.8125	11.4062	1293	1318.29	1277.29	1306.43	1359.86	1390.57	1343.86	1322.71	1319.29	1252.14	1226.71	1216.29	1304.14	1365.14	1463.43	1525.86	1497.86	1439.57	1510.71	1530.14	1587.86	1559.71	1459.71	1359.57	1131	905.286	656.143	509.571	581	809	1105.43	1333.71	1511.14	1631.29	1689	1702.86	1743.43	1723.14	1688.14	1692.29	1680.21	1624.21	1573.3	1553.69	1524.86	1492.39
sr9_aclt_groove_med_8_d2	155.469	18.9062	10.625	1453.78	1436.89	1448.89	1437.33	1440	1433.78	1444.44	1442.44	1452.56	1420.56	1434	1415	1441.33	1406.44	1420.33	1454	1442.56	1462.67	1474.78	1445.22	1404.44	1434.67	1465.56	1463.44	1467.44	1443.89	1436.11	1429.56	1446.11	1485.89	1536.22	1573.89	1566.89	1589.33	1523.11	1506.78	1531.89	1551.67	1554.22	1614.44	1577.13	1518.74	1449.22	1331.08	1231.38	1170.58
sr9_aclt_groove_med_8_d3	136.094	13.5938	11.0938	1704.33	1708.78	1717.39	1711.17	1656.78	1551.5	1383.56	1157.22	936.5	733.889	566	425.333	404.111	403.444	429	500.667	529.722	554.667	563.278	545.167	569.333	612.278	654.944	708.056	768.056	835.778	955.167	1110.33	1250.22	1397.89	1548.33	1668.72	1707.22	1685.67	1689.72	1661.28	1641.44	1631.83	1589.11	1585.22	1568.5	1557.33	1544.7	1527.19	1482.5	1362.96
sr9_aclt_groove_med_8_d4	164.688	16.7188	16.25	1484.23	1514.85	1522.15	1530	1491.62	1520.46	1500.92	1512.23	1514.69	1523.23	1513.15	1505.85	1476.23	1492.54	1494.85	1498.62	1503.62	1528.69	1551	1550.46	1565.08	1580.31	1580.38	1571.69	1571.62	1564.85	1539.92	1593.62	1564.38	1608.15	1600.62	1627.77	1598.31	1625.92	1639.23	1641.92	1663.69	1645.92	1691.85	1658	1607.13	1522.69	1427.3	1316.75	1203.27	1115.58
sr9_aclt_groove_med_8_d5	179.688	13.5938	15.3125	1601.38	1583.46	1574.77	1569.85	1572.77	1595	1560.46	1546.23	1551.85	1570.46	1573.54	1591.46	1597.15	1574	1599.38	1561.54	1571	1549.62	1569.54	1564.85	1599.62	1621.38	1599.15	1630.31	1640.31	1627.62	1636.54	1630.08	1657.08	1657.08	1644.15	1656.85	1657.23	1691.85	1699.54	1698.77	1687.31	1688.15	1692.31	1714.08	1662.51	1596.82	1513.57	1360.35	1225.09	1187.49
sr9_aclt_groove_med_9_d1	188.906	18.2812	12.5	1449.2	1494.4	1479.4	1487.2	1515.3	1486.7	1501.2	1482.2	1483.7	1477.6	1503.5	1496.6	1509.1	1519.5	1528.2	1531.1	1531.6	1573.9	1603.4	1604.9	1571.8	1589.1	1562.7	1575.5	1566.1	1586.9	1586.6	1575.9	1571.2	1559.1	1566.1	1571.4	1595.6	1590.4	1579	1562.3	1570.4	1561.8	1607	1616.7	1548.68	1479.86	1443.85	1383.52	1374.61	1380.14
sr9_aclt_groove_med_9_d2	204.531	16.875	10.7812	1519.33	1456.44	1378.56	1270.89	1056.56	782.111	504.222	321.111	254.333	280	452.556	754.333	1053.67	1266.22	1397.89	1454.33	1496.78	1582.44	1617.44	1642.22	1611.44	1643.78	1614.67	1569.78	1583.44	1556.11	1567.78	1542	1539.44	1592	1550	1531.11	1533.78	1530.22	1533	1537.56	1546.67	1586.33	1570.22	1608.11	1591.11	1520.78	1382.89	1232.85	1100.81	991.735
sr9_aclt_groove_med_9_d3	157.812	12.1875	12.0312	1002.11	962.778	949.556	950.556	1009.78	1005	1007.78	963.556	894.556	829.333	745.556	640.667	558.556	581.778	673.556	810	966.889	1177.22	1283.89	1406.78	1503.89	1566.11	1510.89	1525.67	1494.67	1442.78	1436	1399.89	1374.56	1391.11	1376.56	1342.44	1412.56	1436.89	1411.67	1443	1441.11	1481.78	1510.56	1509.44	1453.14	1452.26	1418.16	1326.41	1249.46	1140.95
sr9_aclt_groove_med_9_d4	144.062	13.5938	10.625	1399.18	1370.64	1373.18	1352.73	1371.27	1362.82	1381.27	1366.45	1367.27	1326.55	1316.55	1339.36	1315.55	1353.91	1315.18	1311.36	1338.09	1294.09	1315.09	1337.91	1383.45	1343.64	1322.18	1322.55	1327.09	1313.36	1318.64	1346.18	1359.36	1390.36	1379.36	1350.91	1383.73	1340	1319.45	1343.45	1340.09	1388.36	1412.18	1420.27	1391.93	1340.86	1280.61	1214.29	1139.52	1043.26
[truncated: 114 more columns]
