# Supplementary material for: Site-specific glycosaminoglycan content is better maintained in the pericellular matrix than the extracellular matrix in early post-traumatic osteoarthritis
Source: PLoS One. 2018 Apr 25;13(4):e0196203. doi: 10.1371/journal.pone.0196203 (PMC5919041; doi:10.1371/journal.pone.0196203)
Supplement: S1 File — (ZIP) [file pone.0196203.s009.zip › data/groove/femoral groove - middle zone.xlsx]

## Sheet: control
sample	distance	height	width	optical density1	optical density2	optical density3	optical density4	optical density5	optical density6	optical density7	optical density8	optical density9	optical density10	optical density11	optical density12	optical density13	optical density14	optical density15	optical density16	optical density17	optical density18	optical density19	optical density20	optical density21	optical density22	optical density23	optical density24	optical density25	optical density26	optical density27	optical density28	optical density29	optical density30	optical density31	optical density32	optical density33	optical density34	optical density35	optical density36	optical density37	optical density38	optical density39	optical density40	optical density41	optical density42	optical density43	optical density44	optical density45	optical density46
ra1_left_groove_lat_1_m1	32.0312	10.3125	12.8125	1693.43	1732.86	1722	1720.86	1697.86	1729.86	1768.43	1712.57	1730	1730.29	1729.14	1724.86	1704.57	1740.57	1749.43	1747.57	1772.43	1762.71	1759.43	1754.14	1750.29	1741.14	1723.86	1775.29	1759.29	1748	1762.86	1776.29	1781.86	1777.86	1801.43	1796	1768.86	1837	1819.29	1848.57	1800.43	1776.86	1811.86	1853.43	1782.37	1744.54	1655.66	1542.76	1481.31	1466.14
ra1_left_groove_lat_1_m2	34.5312	11.875	11.7188								1578.42	1641.92	1716.58	1755.92	1758.17	1789.75	1785.33	1758	1731.17	1704.08	1741.92	1714.5	1732.58	1719.5	1721.75	1698.33	1692.42	1732.08	1735.33	1695.67	1642	1672.92	1660.33	1683.08	1668.83	1683.92	1638.33	1701.58	1702.67	1755.08	1720.83	1739.5	1720.25	1736.93	1688.77	1648.04	1602.76	1484.14	1316.99
ra1_left_groove_lat_2_m1	60	14.8438	13.2812	1497.29	1524.71	1530.43	1553.14	1559.43	1580.29	1579	1579.29	1558.43	1548.71	1575	1575.86	1576.29	1581.43	1558	1556.29	1594.43	1595.43	1584	1574.43	1606.29	1644.57	1630.57	1633	1618.43	1580.57	1584.86	1573.29	1592.86	1573.14	1575.86	1568.71	1562.29	1623.43	1651.71	1617.14	1645	1693	1710.14	1708.43	1659.32	1604.75	1543.77	1438.01	1273.52	1047.52
ra1_left_groove_lat_2_m2	45.7812	11.5625	17.8125	1502.07	1539.07	1535	1508.53	1526.87	1547.07	1534.6	1517.87	1539.93	1521.07	1524.93	1532.27	1523.13	1521	1526.47	1546.87	1555.4	1545.8	1571.6	1555.6	1538.07	1561.33	1554.93	1553.2	1560.13	1567.8	1560.27	1577.33	1576	1578.47	1578.2	1606.47	1594	1588.53	1599.93	1595.6	1587.13	1621.87	1636.87	1650.2	1623.65	1571.48	1571.07	1545.92	1519.08	1485.26
ra1_left_groove_lat_3_m1	50.7812	13.2812	16.875	1286.92	1299.92	1304.62	1271.23	1295.85	1303.31	1299.38	1317.23	1309	1310.69	1349.23	1348	1339.23	1355.38	1332.92	1309.92	1317.38	1310.69	1325.77	1299	1283.85	1277.92	1299.46	1273.69	1252.85	1239.54	1238.54	1212.23	1225.38	1211.54	1202.31	1206.38	1223.15	1218.46	1250.62	1291.23	1315.92	1296.38	1289.54	1299.85	1272.15	1154.94	989.915	773.822	592.907	420.186
ra1_left_groove_lat_5_m1	46.25	11.0938	13.2812	1585.73	1550.82	1581.55	1563.73	1581.73	1567.27	1564.55	1587.82	1574.82	1571.73	1578.36	1573.45	1580.64	1567.55	1568.36	1530.45	1583.64	1550.55	1588.73	1566.45	1575.36	1562.73	1587	1568.09	1556.36	1569.18	1554.55	1572.18	1613.18	1626.27	1632.36	1638.09	1644.64	1623.36	1612.36	1607.82	1621.36	1627	1641	1664.09	1623.14	1584.17	1544.89	1464.5	1398.03	1378.8
ra1_left_groove_lat_5_m2	110.469	15.4688	12.1875	1770.86	1788.57	1818.86	1789	1777.07	1773.71	1783.57	1782.64	1771.57	1780.21	1790.93	1804.36	1790.21	1778.29	1780.5	1781.93	1790.57	1798.57	1789.57	1803.21	1784.5	1797.64	1802.93	1800.86	1806	1836.64	1828.21	1812.14	1820.57	1817.43	1820.21	1838.64	1838.14	1823.64	1846.21	1835.64	1828.93	1803.43	1801.14	1769.71	1741.22	1679.15	1617.91	1562.51	1536.39	1511.49
ra1_right_groove_lat_2_m1	80.625	12.0312	12.9688	1301	1285.5	1313.33	1354.5	1360	1353	1333	1297.67	1296.5	1310	1332.17	1338.17	1335.17	1335.67	1351	1383	1365.83	1347.5	1339	1321.83	1359.33	1382.67	1359.17	1392.33	1382.33	1358	1338.33	1300.17	1333.33	1355.17	1342.33	1345.17	1335.17	1299.67	1299.5	1328.17	1380.17	1398.33	1447	1492.17	1482.79	1469.89	1439.02	1440.59	1453.99	1434.71
ra1_right_groove_lat_2_m2	92.1875
ra1_right_groove_lat_4_m1	67.1875	11.5625	13.2812	1059.22	1076.67	1093.11	1097.78	1145.56	1120.22	1123.89	1120	1119	1127.11	1151.33	1144.22	1125.33	1106.56	1095.56	1086.67	1103.11	1100	1116.56	1123.22	1116	1127.22	1134.44	1132.44	1148.44	1150.56	1141.56	1125.56	1132.78	1121.78	1134.67	1139.44	1144.44	1162.44	1165.56	1203.67	1199.56	1224.44	1253.11	1280.56	1246.31	1226.96	1148.61	1090.85	1075.82	1044.38
ra1_right_groove_lat_5_m1	102.5	14.6875	15	1586.75	1585.88	1596.62	1569.75	1586.75	1571	1565.75	1557	1583.62	1625.12	1632.12	1631.75	1639.38	1614.38	1604.38	1619.88	1645.88	1639.88	1621	1599.12	1623	1613.5	1645.75	1630.25	1663.75	1662.12	1670.88	1637.38	1599.62	1663.75	1681	1672.75	1667.62	1698.12	1693.38	1707.38	1691.88	1684.12	1695.38	1717.5	1588.3	1547.72	1509.2	1425.44	1264.65	1175.42
ra1_right_groove_lat_6_m1	98.5938	9.6875	15.4688	1673.44	1736.56	1702.56	1702.89	1680	1687.44	1690.22	1661	1676.78	1638.56	1674.44	1659.78	1680.33	1645.78	1650.22	1651.44	1653.44	1707.33	1690.44	1686.33	1725.33	1697	1694.89	1702.67	1667.33	1695	1677.78	1703.11	1696.67	1695.56	1705.56	1687	1681.67	1714.67	1720.11	1729.56	1731	1750.11	1798.67	1810	1749.67	1708.34	1700.77	1684.85	1644.27	1549.48
ra2_left_groove_lat_1_m1	50.625	12.0312
ra2_left_groove_lat_2_m1	101.094
ra2_left_groove_lat_3_m1	36.4062	8.75	10.1562	992.909	1008.55	1032.55	1053.27	1033.55	1022.91	1028.55	1002.45	1006.82	1014.64	1015.45	1009.91	1008.91	1003.09	992.545	1004.73	1012	1013.91	1000.64	986	1008.27	1023.55	1008.45	1026.82	1024.82	1017.36	1040.36	1022.45	1004	1016.73	1027.73	1045.91	1076.09	1110.55	1159.27	1182	1227.64	1281.73	1314.09	1349.09	1307.77	1274.91	1195.26	1053.41	904.102	776.258
ra2_left_groove_lat_3_m2	34.5312	10	11.0938	966.818	959.545	960.091	967.273	966.682	970.545	985.636	996.5	1002.91	1000.05	991.773	1001.91	1029.91	1036.91	1027.82	1019.77	1039.91	1051.23	1046.5	1059.91	1072.23	1062.86	1067.32	1068.91	1074.36	1081.23	1078.23	1092.95	1087.86	1074.91	1089.32	1087.64	1066.91	1091.95	1110.55	1101.77	1101.91	1108.64	1093.55	1097.64	1085.49	1069	1053.17	1024.05	982.822	940.676
ra2_left_groove_lat_5_m1	61.25	11.5625	13.9062	1472.5	1505.38	1506.25	1509.62	1574.38	1518.12	1580.38	1580	1584.5	1557.12	1595.62	1535	1518.62	1508.12	1534.12	1489.12	1503.62	1490	1489.62	1489.88	1498.38	1483.38	1474.62	1485.5	1484.62	1534.62	1467.75	1458.75	1470	1491.12	1535.38	1593.62	1559.5	1614.25	1634.38	1581.62	1572.88	1568.88	1599.5	1569.62	1557.6	1534.93	1531.42	1500.51	1458.57	1414.41
ra2_left_groove_lat_6_m1	94.5312
ra2_right_groove_lat_4_m1	66.0938	10.9375	13.4375	1180.75	1202.17	1198	1168.17	1170.5	1175.83	1185.5	1199.33	1228.67	1234.75	1236.92	1223.08	1216.5	1204.83	1202.92	1206.25	1190.42	1230	1241.42	1246.92	1252	1227.67	1233.75	1254.67	1244	1265.5	1279.75	1270.5	1240.92	1240.33	1258.25	1274.83	1284.5	1306.92	1337.25	1366.92	1386.17	1419.83	1452.75	1505.67	1506.36	1455.5	1337.21	1234.14	1189.99	1173.2
ra3_left_groove_lat_1_m1	47.9688	9.21875	13.4375	1529.07	1559.29	1555.14	1536.07	1535.07	1536.57	1544.43	1564.5	1578	1542.43	1541.21	1564.36	1580.57	1557.36	1568.86	1600.5	1597.64	1588.5	1604.93	1614	1614.43	1619.29	1620.29	1621.93	1640	1643.57	1683.36	1677.86	1662.93	1673.71	1676.93	1673.14	1715.5	1715	1706.5	1708.36	1703.64	1705.57	1715.5	1736.14	1710.47	1701.12	1685.63	1672	1666.55	1642.62
ra3_right_groove_lat_1_m1	96.4062
ra3_right_groove_lat_2_m1	48.75	10.625	14.8438	1009.89	1019.33	1041.56	1040.22	1049.56	1093.44	1103.44	1089.33	1080.33	1044	1019.89	1048.33	1057.11	1062	1091.11	1073.11	1061.78	1082.56	1099.33	1108.11	1121.78	1148.78	1149.78	1144.89	1129.33	1113.89	1142	1130.67	1119.22	1151	1178.78	1172.11	1168.67	1201	1242	1276.56	1333.44	1355.89	1361.67	1381.22	1368.43	1335.33	1305.08	1231.84	1185.61	1140.98
ra3_right_groove_lat_2_m2	37.6562	9.53125	14.5312	833.706	761.353	769.471	780.235	783.706	780.941	812.882	837.765	852.235	896.176	924.412	936.235	948.647	939.294	916.235	917.118	908.706	916.706	933.118	961.941	955.471	967.941	977	969.294	981.765	992.118	998.294	999.529	979.882	997.765	1026.29	1056	1077.76	1076.47	1088.18	1118.76	1195.65	1252.47	1307.88	1344.82	1304.57	1188.41	1045.43	957.398	898.907	894.473
ra3_right_groove_lat_2_m3	32.5	11.5625	16.0938	868.9	896.2	908.2	918.9	946.5	953.2	928.8	943.4	960.1	943.2	944.2	932.4	933.4	940.5	942.7	942.4	942.1	957.7	946.6	939.5	957.9	974.6	961.3	965.7	963.3	942.3	935.4	941.3	950.1	971.4	970.5	981.2	1004.9	988.2	999.2	1027.4	1042.8	1060.1	1091.7	1101.9	1080.69	1065.78	1029.32	1023.25	1031.11	1036.88
ra3_right_groove_lat_2_m4	35.625	12.5	15.9375	1288.08	1257	1233.62	1233.54	1241.15	1236.08	1237.23	1244.69	1212.85	1180.38	1190.38	1185.46	1164.46	1187.08	1191.23	1181.92	1167.31	1162.46	1150	1143.38	1146.85	1137	1138.62	1129.54	1134.62	1133.46	1123.69	1115.08	1113.92	1104.46	1075.38	1059	1080	1103.31	1114.23	1154	1157.54	1181.23	1205.54	1216.46	1212.69	1193.71	1148.53	1100.14	1056.08	1009.9
ra3_right_groove_lat_2_m5	53.125	11.5625	15.4688	998.615	1002.46	1017.77	1018.38	1043.15	1084.54	1057.08	1034.08	1024.08	1046.69	1044.69	1029.46	1047.08	1023.46	1018.69	1037.69	1014.38	1006	1007.62	1004.23	1001.69	1014.85	1030.62	1039.46	1086.54	1086.46	1103.23	1128.31	1142.77	1127.85	1130.08	1124.77	1134.46	1148.77	1183.92	1176.08	1174	1191.54	1204.62	1204.15	1184.53	1167.13	1138.65	1076.31	1033.19	1032.15
ra3_right_groove_lat_2_m6	82.0312	13.4375	15.625	1447.83	1447	1441	1441.33	1446.33	1446	1447.83	1434.17	1442.83	1472.5	1486.67	1439.83	1438	1465.67	1439.33	1474.33	1482	1429.17	1462.33	1467.83	1444.67	1456.67	1477.83	1438.67	1433.17	1449.33	1450.83	1450	1508.17	1525.67	1533.67	1518.33	1506.5	1508	1505.83	1487.33	1472	1477.67	1442.83	1410.83	1411.37	1381.92	1353	1304.55	1195.69	1121.93
ra3_right_groove_lat_2_m7	85.7812	13.9062	17.5	1349.6	1362	1358.6	1375.73	1386.13	1366.73	1360.27	1366.93	1379	1375.2	1372.73	1386.6	1384.73	1408.53	1428.2	1418.67	1412.93	1420.93	1429	1440.53	1452.93	1477.07	1476.33	1486.93	1493.73	1486.13	1470.73	1476.73	1483.47	1483.6	1483.93	1483.13	1489.8	1502.33	1511.6	1523.87	1552.27	1581.47	1598.2	1623.2	1631.6	1567.36	1516.71	1459.7	1428.11	1424.2
ra3_right_groove_lat_3_m1	41.0938	10.7812	13.4375	1326.23	1327.54	1330.31	1339.77	1367.31	1361	1345.38	1354.31	1376.62	1375.92	1389.08	1382	1408.31	1421.46	1421.15	1436.92	1440.46	1445.31	1442.31	1428.77	1424.54	1428.23	1443.54	1438.38	1432.38	1435.46	1442.31	1436.15	1430	1450.38	1457	1467.85	1486.85	1505.38	1520.77	1536.92	1585.38	1615.23	1619.15	1644	1618.21	1562.04	1501.88	1435.23	1360.07	1308
ra3_right_groove_lat_3_m2	33.9062	10	13.5938	1091.78	1106.89	1134.78	1107.89	1073.11	1087.11	1101	1108.89	1145.33	1148.22	1130.11	1125.67	1118.67	1109.56	1117.11	1142.89	1157.11	1171.33	1182.67	1195	1200.78	1204.56	1202.67	1212.22	1230.44	1228.56	1235.89	1252.33	1246.11	1243.89	1256.11	1265.56	1293.89	1321.56	1332.11	1358.89	1426.22	1519.33	1603.89	1609.89	1570.61	1454.82	1270.73	1091.33	982.974	942.894
ra3_right_groove_lat_3_m3	43.9062	14.0625	10.625	1310.36	1301.55	1309.09	1315.45	1344.64	1367.27	1384.91	1381.45	1419	1411	1396.09	1375.18	1357.09	1377.18	1370.27	1358.27	1361.73	1347	1340.36	1361.09	1388.36	1379.36	1366.09	1366.82	1406.91	1402.18	1400.55	1425.82	1453.36	1461.09	1477.73	1478.55	1481.18	1487.64	1474.27	1466.18	1482.18	1510.73	1532.09	1551.09	1545.27	1538.4	1515.23	1499.32	1477.29	1428.42
ra3_right_groove_lat_4_m1	69.6875	11.0938	14.8438	1450.25	1451	1440.56	1445.31	1436.44	1450.62	1422.75	1384.38	1387.81	1402.38	1418.19	1408.44	1426.69	1435.81	1452.38	1439	1453.62	1470.88	1447.88	1449.38	1459.94	1445	1447.62	1456.12	1461.31	1489.25	1489.06	1507.44	1528.25	1529.38	1541.5	1538.88	1550.69	1545.69	1532.06	1539.69	1520.38	1539.25	1543.56	1568.69	1578.14	1531.26	1450.26	1358.56	1243.74	1143.16
ra1_left_groove_med_1_m1	147.344
ra1_left_groove_med_2_m1	69.8438	15.1562	16.875	1734	1734.67	1726.25	1746.67	1721.08	1749.83	1751	1728.67	1723.42	1744.5	1731.75	1719.42	1738.75	1747.17	1754.08	1759.42	1723.5	1725.33	1710.92	1709.67	1723.33	1736	1735.33	1751.83	1741.17	1718.42	1724.92	1737.08	1733.42	1751.83	1745.17	1749.83	1779.58	1762.58	1760.08	1774.58	1750.5	1754.08	1755.83	1764.42	1749.4	1713.54	1666.54	1613.64	1540.32	1467.61
ra2_left_groove_med_1_m1	47.0312	9.21875	12.0312	1485.14	1462	1471.07	1497.71	1470.14	1452.71	1461.86	1456.79	1444.21	1433.86	1463.64	1447.43	1432.5	1434	1376.93	1362.07	1336.64	1308.21	1280.93	1246.07	1211.71	1225.29	1255.07	1266.86	1329.21	1377.57	1419.71	1473.14	1484.21	1475.57	1499.36	1539.86	1532.07	1556.43	1564.36	1595.64	1586.86	1548.21	1577.43	1589.14	1548.98	1546.51	1547.73	1517.1	1501.71	1479.63
ra2_left_groove_med_2_m1	110.938
ra2_left_groove_med_3_3	185.156	15.3125	14.8438	1641.42	1614	1618	1656.83	1669	1681.58	1676.5	1650.75	1655.5	1657.67	1641.25	1617.33	1627	1632.58	1638.25	1660.33	1621.83	1616.17	1630.5	1645	1674.92	1670.17	1675.08	1652.42	1642.17	1667.08	1680.58	1668.33	1666.33	1709.92	1715.08	1718	1709.25	1718.42	1753.33	1729.08	1702.83	1708.17	1749.25	1728.33	1676.36	1607.82	1453.11	1247.51	1014.89	798.17
ra2_left_groove_med_4_m1	84.0625	11.4062	14.5312	1339.75	1323.75	1341.38	1357.12	1388.38	1397.38	1423.75	1441.62	1441.38	1443.25	1439.62	1458.25	1405.62	1386.62	1407.38	1400.5	1387.62	1378.38	1374.75	1412	1362.75	1406.38	1394	1406.25	1407.62	1374.75	1407	1394.75	1371.5	1402.75	1411.5	1380.62	1375.75	1392.88	1358.75	1370.62	1349.88	1378.62	1410.88	1462	1456.17	1402.62	1248.01	1083.45	972.811	906.452
ra2_left_groove_med_4_m2	40.625	8.125	9.53125	753.6	770	746.6	764	791.6	787.4	768.6	780.2	763	762.2	808	785	762.4	801.2	752.2	751.8	777.6	769.2	770.8	791.8	797	831.8	873.4	835.2	857.4	873	856.4	886.8	901.4	870.6	948.8	934	982.6	987.8	933.2	992.4	979	1004.8	940.6	1024.8	998.004	947.159	884.671	776.738	640.099	472.864
ra2_left_groove_med_5_m1	130
ra2_left_groove_med_6_m1	34.8438	9.21875	11.5625	424.429	432	452	477.571	477.286	502.429	512	528.571	536.571	527.571	532.286	512.571	537	529	567.571	558	564	585.571	576.857	603.571	616.857	602	590.714	586.857	604.714	621.286	624	651.857	664	635	664.286	628.429	612.429	646.571	689.714	698.571	685.429	660.571	641.714	653.714	628.182	610.637	583.828	519.737	404.299	302.88
ra2_left_groove_med_6_m2	33.125	11.7188	11.875	706.5	750.667	817.833	903.833	927.5	908.667	927.667	909.167	908.833	851.5	847.833	773.333	738	649	591	617.667	620.167	617	562.833	451.5	291.5	181.167	59.1667	67.6667	96	173.333	320.5	439.5	573.5	674.5	753	797.833	850.833	836.333	835.833	824.833	820.667	907.833	1014.17	1052	924.335	745.205	486.293	187.389	26.6747	16.9939
ra2_right_groove_med_1_m1	66.7188	11.7188	12.1875	1163.12	1171.5	1167.88	1159.25	1147.38	1189.5	1188.12	1218.25	1215.12	1205	1203.88	1223.12	1233.62	1240.62	1226.5	1253.38	1260.62	1244.25	1200.62	1198.5	1200.12	1191	1169.12	1207.62	1189.62	1238.12	1257.62	1270.38	1266.5	1302.5	1295.38	1306.5	1324.75	1327.75	1293.38	1365.75	1361	1393.12	1385.5	1438.88	1425.41	1397.78	1334.98	1282.65	1236.92	1198.95
ra2_right_groove_med_1_m2	68.5938	11.875	10.625	1758.47	1754.73	1756.13	1772.93	1781.27	1733.13	1742.4	1737.53	1719.53	1758.8	1750.27	1740.4	1736.87	1723.93	1736.33	1725.87	1755.67	1754.67	1720.47	1750.47	1758.33	1735.4	1729.8	1769.6	1764.33	1725.47	1701	1610.67	1554.87	1479.4	1474.87	1513.67	1577.13	1634.8	1678.87	1678.8	1717.47	1719.73	1731.13	1742.27	1750.3	1731.88	1702.89	1661.26	1585.6	1466.23
ra3_right_groove_med_4_m1	34.2188	8.90625	12.6562	1706.62	1695.88	1672.75	1687.25	1615.38	1591.38	1535.88	1532.12	1513.62	1484.38	1506.62	1470.88	1447.5	1372.12	1360	1316.25	1260.62	1179.5	1107.75	1088	1078	1128.38	1148	1157.25	1158.12	1184.5	1187	1222.5	1254.88	1321.25	1377.25	1384.88	1435.75	1508.12	1564.25	1611.75	1649.62	1688.25	1717	1685.38	1703.09	1685.3	1632.88	1567.06	1502.47	1400.85
ra3_right_groove_med_4_m2	33.5938	9.375	12.6562	1448.38	1412.12	1439.25	1377.12	1433.62	1423	1426.25	1429.62	1425.38	1412.62	1449.5	1434.88	1422.88	1404.5	1429.12	1445.25	1443.25	1411.88	1455.12	1448.75	1408.5	1444.38	1411.25	1416.88	1442.12	1412	1437.38	1411.5	1459	1437.25	1441.5	1425.25	1445.75	1449.88	1458	1467.75	1496	1516.25	1543.5	1540.38	1462.72	1399.44	1350.67	1319.52	1277.4	1270.45
ra3_right_groove_med_5_m1	47.6562	9.53125	12.5	1525	1510.46	1506.23	1507.69	1522.62	1539.54	1494.92	1490.23	1524	1525.31	1513.15	1506.31	1538.85	1519.54	1494.08	1517.08	1507.77	1487.54	1519.54	1496.62	1510	1524	1545.77	1521.31	1499.85	1535.54	1515.85	1560.62	1532.46	1570.46	1543.77	1540.54	1545.31	1538.92	1559	1574.77	1570.15	1556.77	1570.23	1556.62	1520.71	1445.19	1313.67	1098.81	879.485	712.241
ra3_right_groove_med_5_m2	43.125	8.59375	14.2188	1614.5	1603.8	1571.3	1572.6	1556	1557.6	1574.5	1566.2	1551.4	1555.7	1556.4	1534.1	1520.6	1527.8	1531.8	1492.7	1498.4	1489.4	1494.9	1492.3	1475.2	1517.8	1502.5	1499	1500.2	1451.5	1507.6	1499.8	1491.3	1532	1521.5	1559.5	1559.5	1596.4	1612	1589.6	1578.2	1604.3	1578.2	1580.7	1571.38	1474.64	1226.02	960.565	746.48	579.912
ra3_right_groove_med_6_m1	37.0312	8.90625	12.6562	1326.33	1345.56	1344.33	1346.33	1343.11	1332.11	1354	1355.33	1336.89	1347	1326.11	1333.44	1342.78	1301.89	1337.44	1355.44	1343	1337.11	1333.44	1345.56	1354.11	1333.89	1330.89	1365.56	1353.22	1359.67	1373.44	1380.89	1368.56	1400	1401.44	1432	1447.56	1426.11	1433	1409.56	1440.44	1508.22	1574.44	1592.78	1561.27	1513.56	1437.89	1340.24	1259.74	1180.53
ra3_right_groove_med_6_m2	30.1562	7.65625	11.25	1219.17	1257.25	1322.5	1299.92	1243.92	1269	1275.08	1291.08	1306.17	1282.33	1292.08	1281.83	1294.92	1288	1259.17	1269.67	1278.25	1283.5	1275.08	1176.58	995.083	815.167	715.583	702.333	776.917	885.25	1014.92	1094.92	1206.67	1274.75	1378.83	1433.17	1508.5	1561.58	1588.67	1589.42	1580.92	1544.33	1522.5	1496.25	1500.98	1485.27	1457.94	1404.47	1354.1	1268.14
ra3_right_groove_med_6_m3	48.4375	9.0625
[truncated: 114 more columns]

## Sheet: contralateral
sample	distance	height	width	optical density1	optical density2	optical density3	optical density4	optical density5	optical density6	optical density7	optical density8	optical density9	optical density10	optical density11	optical density12	optical density13	optical density14	optical density15	optical density16	optical density17	optical density18	optical density19	optical density20	optical density21	optical density22	optical density23	optical density24	optical density25	optical density26	optical density27	optical density28	optical density29	optical density30	optical density31	optical density32	optical density33	optical density34	optical density35	optical density36	optical density37	optical density38	optical density39	optical density40	optical density41	optical density42	optical density43	optical density44	optical density45	optical density46
sr2_cntrl_groove_lat_2_m1	61.4062	9.375	12.8125	1749.54	1745.69	1778.08	1767.85	1745.08	1763.23	1757.85	1760.69	1732.69	1762.85	1744.46	1734.08	1722.31	1715.85	1711.85	1727.85	1712.77	1685.31	1687.62	1697.15	1670.23	1690.54	1633.38	1683.31	1662.08	1678	1661.08	1651.62	1649.08	1656.38	1687.38	1684.38	1679.46	1684.31	1667.85	1678.08	1722.46	1760.62	1797.31	1815	1769.48	1672	1543.52	1421.17	1301.52	1237.28
sr3_cntrl_groove_lat_1_m1	59.5312	10.3125	14.8438	1613.33	1650.56	1647.56	1638.78	1643.22	1617	1629.22	1636.11	1639.67	1635.33	1628.89	1632.44	1643.67	1620.89	1682	1649.22	1588.44	1615.11	1594.22	1599.67	1578	1628.56	1581.78	1587	1562.78	1587	1574.11	1555.11	1567.11	1549.89	1555.78	1555	1532.78	1563.33	1560.56	1570.44	1610.22	1614.89	1618.89	1647.44	1606.17	1565.6	1552.86	1556.53	1595.54	1547.62
sr3_cntrl_groove_lat_2_m1	99.5312	12.0312	11.0938	1790.4	1768.5	1766.3	1794.1	1784.6	1804.6	1778.9	1792.2	1804.2	1799	1788.7	1777.8	1779	1772.6	1796.6	1782	1804.7	1817.5	1813.5	1803.4	1810.1	1806.4	1799.1	1794.3	1803.3	1797.5	1812.2	1798	1789	1780.4	1786.1	1809.5	1830.1	1800.9	1795.3	1827.1	1821.6	1811.2	1791.6	1829.8	1809.42	1777.65	1767.15	1725.75	1656.28	1594.13
sr3_cntrl_groove_lat_3_m1	75.3125			1701.94	1686.11	1639.72	1611.83	1606.33	1611.06	1592.22	1607.72	1641.72	1681.28	1670.22	1714.22	1727.39	1724.61	1735.17	1744.17	1707.83	1742	1757.44	1747.67	1706.22	1734.61	1715.94	1711	1719.78	1737	1748.89	1742.78	1734.89	1746	1711.72	1732.06	1739.83	1762.39	1771.5	1757.39	1779	1753.44	1795.28	1799	1793.06	1783.79	1744.82	1690.23	1625.22	1471.48
sr3_cntrl_groove_lat_4_m1	83.4375	12.5	10.3125	1774	1800.5	1764.12	1774.25	1796.38	1781.5	1781.25	1766.12	1756.62	1751.12	1772.5	1755.5	1751.12	1725.38	1741.75	1716.25	1747.5	1726.12	1749	1742.62	1715.25	1717.88	1696.12	1697.88	1685.12	1724.38	1692.25	1668.62	1756.75	1734.38	1704.38	1715.88	1735.25	1779.25	1759	1757	1757.62	1779.25	1766.25	1779.25	1775.01	1768.04	1759.43	1743.77	1714.63	1678.79
sr3_cntrl_groove_lat_4_m2	120	11.5625	11.875	1807.92	1815.25	1843.58	1835.92	1829.67	1826.33	1817.42	1840.25	1837.92	1827.08	1812.17	1821.08	1823.83	1842.42	1831.67	1825.08	1818.58	1790.5	1812.5	1818.83	1826.67	1825.83	1808.58	1824.67	1817.08	1839.58	1808.08	1797.5	1801.75	1793.08	1810.67	1817.08	1799.42	1832.92	1852.5	1822.17	1794.08	1809.25	1804.25	1799.42	1782.88	1773.57	1735.71	1628.01	1442.81	1231.96
sr3_cntrl_groove_lat_5_m1	78.2812	12.5	15.4688	1500.18	1507.09	1501.64	1477.09	1502.64	1465.55	1453.18	1467.91	1479.91	1498.36	1500.09	1488.91	1468.55	1473.82	1492.55	1502.36	1493.27	1494.09	1488.45	1501.91	1472.36	1475.73	1485.09	1466.18	1488.55	1483.18	1488.73	1515.27	1544.36	1555.27	1551.82	1536.09	1550.73	1538.09	1578.55	1584.27	1569.18	1593.36	1609.09	1632.55	1621.18	1596.13	1566.09	1551.07	1532.31	1470.36
sr3_cntrl_groove_lat_6_m1	110.781
sr4_cntrl_groove_lat_1_m1	53.9062	10.7812	13.4375	1332.22	1330.11	1319.89	1352.22	1344.56	1373.33	1388.78	1371.11	1365.44	1378.89	1409.11	1395	1401.89	1399.22	1364.78	1392	1407.22	1412	1410.22	1376.44	1357.78	1400.11	1389.56	1426.56	1409.56	1434.78	1415.11	1417.67	1407.89	1426.67	1468.22	1466	1468.89	1490.56	1489.56	1532.78	1571	1563.11	1586.22	1616.78	1497.79	1408.49	1358.7	1309.31	1257.05	1205.96
sr4_cntrl_groove_lat_1_m2	42.6562	8.28125	12.9688	1069.08	1097.54	1107.85	1140.85	1124.23	1138.46	1136	1126.46	1135.23	1127.92	1165.23	1154.85	1149.85	1168.77	1174.15	1195.69	1175.23	1172	1174.92	1165.23	1149	1158.69	1152.23	1203.23	1226.08	1238.38	1268	1273.54	1286.38	1290.62	1297.77	1316	1335.46	1346.77	1380	1375.31	1402.15	1419.31	1409.69	1432.08	1401.49	1350.31	1321.76	1315.32	1305.9	1325.87
sr4_cntrl_groove_lat_1_m3	104.375	11.25	15.1562	1842	1831.78	1857.89	1823.89	1830.11	1845.33	1873.56	1846.78	1883.22	1849.33	1857.33	1825.78	1847.78	1858.67	1809.89	1812	1840.67	1858.89	1822.44	1830.33	1820.67	1853.89	1828.33	1846.67	1816.33	1856.78	1817.78	1818.44	1821.67	1798.67	1790.11	1796.33	1868.78	1849.33	1852.78	1829.44	1860.44	1815	1836.11	1846.67	1843.09	1815.65	1800.19	1803.73	1767.82	1776.36
sr4_cntrl_groove_lat_1_m4	99.8438	10.9375	13.5938	1855.17	1853.42	1838.83	1853.67	1837.67	1815.5	1824.17	1825.5	1806.75	1791	1791.25	1781	1793.42	1810.17	1806.67	1792.67	1785.5	1809.33	1813.17	1798.92	1808	1817.25	1822.5	1821.25	1821.17	1813.83	1803.25	1787.5	1801.92	1791	1763.17	1774	1771.25	1751.25	1755.25	1752.08	1755.92	1766.08	1804.67	1821.58	1795.55	1763.81	1704.16	1572.84	1387.99	1162.67
sr4_cntrl_groove_lat_2_m1	40.9375	11.5625	15.1562	1656.22	1684.56	1678.22	1656.44	1691.89	1691.44	1652.78	1654.89	1663.89	1658.56	1662.78	1666	1701.67	1692.89	1680.67	1691.33	1688.33	1690.67	1673.67	1647.89	1663.56	1667.11	1651.33	1654.33	1659.78	1684.78	1676.33	1679.89	1674	1666.44	1676.44	1675.33	1669.67	1679.89	1643.44	1638.22	1637.22	1633.33	1642.11	1666	1659.09	1645.08	1616.49	1580.24	1539.66	1522.66
sr4_cntrl_groove_lat_2_m2	87.8125	12.3438	12.9688	1828.23	1829.38	1848.46	1840.92	1819.23	1849.69	1859.31	1841.38	1862.23	1883	1842	1837.77	1845.62	1844.85	1830.08	1825.15	1861.31	1866.62	1841.85	1849.85	1853	1862.85	1857.08	1830.85	1822.31	1834.46	1848.54	1846.92	1849.62	1840	1838.23	1833.46	1828.85	1834.54	1846.31	1863.69	1852.69	1844.15	1866.54	1867.23	1847.13	1852.43	1840.97	1818.73	1790.19	1728.63
sr4_cntrl_groove_lat_2_m3	53.9062	13.2812	13.75	1787.31	1779.31	1777.31	1799.38	1822.46	1799.85	1804.38	1824.38	1835.69	1827.31	1790.54	1788.85	1798.23	1782	1781	1788	1790.92	1782.15	1771.38	1805.15	1813.69	1796.54	1804.85	1800.85	1801.62	1804.92	1778.77	1753.38	1774.77	1764.46	1742.08	1761.08	1761.23	1781.77	1798.85	1788.77	1804.38	1803.92	1818.85	1827.15	1799.54	1780.85	1761.26	1742.69	1726.49	1699.69
sr4_cntrl_groove_lat_3_m1	60.625	11.4062	13.2812	1459.23	1482.69	1476.69	1498.69	1496.85	1523	1505.38	1509.54	1512.54	1523.31	1526.54	1554	1538.85	1535.38	1577	1580.31	1583.08	1583.38	1570.46	1560.46	1567.54	1602.62	1602.46	1623.85	1633.08	1632.69	1615.92	1600.08	1615	1643.77	1663.08	1639.85	1668.69	1615.92	1615.31	1630	1646.92	1636.92	1672	1685.08	1645.48	1599.93	1575.02	1543.43	1512.41	1430.98
sr4_cntrl_groove_lat_3_m2	117.344	10.4688	14.5312	1839	1850.58	1852.83	1857.83	1864.92	1874	1876.33	1874.5	1852.67	1862.17	1881.08	1869.67	1862.5	1857.83	1876.58	1877.58	1865.58	1892.08	1887.17	1876.17	1864.92	1867.17	1885.25	1884	1847.83	1856.42	1873.67	1879.92	1867.67	1871.42	1875.5	1862.67	1860.5	1847.58	1862.08	1876.5	1869.08	1886.33	1894.58	1904.92	1873.35	1832.93	1749.15	1591.5	1432.56	1256.45
sr4_cntrl_groove_lat_4_m1	32.3438	11.0938	12.9688	1547.6	1546.3	1540	1566.4	1548.4	1572.1	1569.7	1581	1589.8	1532.6	1523.1	1527	1500.4	1520	1531.4	1562	1544.7	1535.1	1555	1575.2	1546.6	1532.7	1541	1544.6	1567.7	1549.9	1554.5	1562.8	1601.5	1606.9	1632.6	1661.6	1627.7	1650.4	1645.1	1643	1624.9	1654.1	1681.4	1678.5	1677.63	1654.14	1618.15	1568.3	1533.38	1478.29
sr4_cntrl_groove_lat_4_m2	53.4375	12.1875	16.0938	1701.25	1714.81	1722.88	1743	1719.81	1726.31	1708.19	1718.25	1689.88	1702.81	1701.69	1701.31	1714.44	1701.69	1681.56	1688.94	1664.44	1642.62	1633.75	1641.69	1629.69	1613.19	1602.81	1629.94	1630.81	1628.94	1638.88	1649.69	1635.56	1646.44	1649.31	1685.62	1695.38	1691.75	1711.31	1720.75	1714.88	1726.75	1732.31	1738.06	1702.85	1652.82	1607.08	1624.72	1651.66	1643.67
sr4_cntrl_groove_lat_5_m1	33.75	8.75	12.1875	1104.8	1110.8	1114.8	1126.4	1167.8	1140.6	1132.2	1151.2	1128.4	1094.4	1107	1124.4	1132.8	1124.8	1150.2	1184.8	1178	1226.2	1233	1213	1250.4	1244.8	1228.8	1218.4	1191.2	1200.6	1243.6	1247.2	1265	1285.6	1279	1268.2	1267.8	1288.6	1302.2	1374.8	1459.6	1516.6	1550.4	1566.4	1547.05	1520.19	1444.21	1319.42	1213.82	1118.54
sr4_cntrl_groove_lat_5_m2	45.3125	7.8125	12.3438	1105.33	1094.78	1112.89	1115.44	1107	1083.89	1099.56	1124.56	1119.78	1151.22	1162.11	1162.11	1199.67	1178.89	1213.67	1232	1232.44	1250.22	1287.67	1264.11	1273.33	1273.67	1247.89	1237.33	1259.22	1269.78	1320	1341.33	1345.44	1353.33	1366	1403.33	1405.44	1452.22	1456.78	1460.78	1492.44	1515.11	1520.33	1585.44	1568.67	1528.12	1459.99	1391.01	1333.57	1308.44
sr4_cntrl_groove_lat_6_m1	43.5938	12.0312	14.0625	1291.1	1268.2	1251.4	1235.7	1242.6	1258.7	1282.9	1274.3	1288.4	1254.7	1232.7	1245.9	1265.7	1296.2	1294.9	1258.3	1254.3	1271.1	1289.1	1313.3	1329.9	1355.8	1369.9	1360.2	1386.9	1389.8	1372.9	1364.7	1401.4	1398	1414	1436.4	1440.3	1419.3	1413.9	1408	1415.7	1475.6	1516.2	1525.7	1530.43	1486.27	1451.4	1402.17	1331.89	1302.59
sr4_cntrl_groove_lat_6_m2	55.4688	12.6562	10	1801.3	1737.2	1710.4	1630.8	1432.8	1132.8	830.3	638.6	597.2	679.2	778.2	904.7	1055.1	1217.7	1336.3	1456.8	1542.3	1573.9	1590.3	1526.9	1469.7	1460.6	1508.2	1530.7	1573.7	1611.5	1660.4	1675.2	1694.3	1705.1	1667.6	1630.6	1633.8	1652.8	1662.4	1650.8	1666	1678.7	1729.5	1768.2	1760.76	1724.36	1670.42	1645.84	1678.07	1700.29
sr4_cntrl_groove_lat_6_m3	49.5312	10.4688	12.1875	1395.36	1384.09	1385.55	1389.73	1394.91	1395.55	1423.55	1435.64	1424.91	1428.27	1434.64	1425.73	1434	1436.82	1436.27	1445.82	1440.45	1432.73	1448.91	1446.55	1444.55	1454.27	1469.73	1502.64	1503.64	1516.27	1536.73	1539.09	1534.82	1536.27	1555.73	1542.27	1520.27	1507.91	1513.18	1483.36	1459.55	1460.18	1486.55	1498.45	1457	1400.99	1296.21	1167.52	1066.77	1021.28
sr4_cntrl_groove_lat_6_m4	62.0312	12.6562	14.5312	1587.75	1593.83	1599.83	1611.92	1630.33	1632.75	1650	1648.83	1673.67	1628.5	1610.92	1623.5	1645.75	1625	1638.17	1626.33	1619.5	1648.25	1660.67	1656.92	1647.67	1682.33	1685.5	1699.33	1671.42	1682.5	1687.75	1675.75	1679.83	1661.67	1658.58	1664.25	1655	1656.5	1628.17	1607.17	1655.67	1634.67	1642.67	1672.75	1647.46	1626.88	1579.66	1548.45	1520.13	1487.95
sr4_cntrl_groove_lat_6_m5	40	11.25	13.4375	1484.91	1486.09	1501.09	1496.73	1476.64	1453.36	1424.55	1402.55	1389	1376.36	1357.64	1345.55	1375.55	1394.18	1406.18	1404.45	1396.91	1409.82	1390.36	1381.27	1388	1367.64	1364.45	1359.18	1334.09	1345.36	1355.09	1343.73	1359.64	1379.36	1398.91	1425.73	1441.36	1451.55	1470.09	1470.45	1488.18	1513.45	1518.64	1530.82	1548.93	1536.73	1521.71	1485.57	1441.55	1414.85
sr4_cntrl_groove_lat_6_m6	58.125	13.125	10.625									1617.38	1600.75	1624.12	1621	1610.75	1634.5	1600.62	1597.75	1627.12	1598.88	1594.12	1597.88	1608.25	1624.62	1607.62	1621	1620.75	1608.88	1638.12	1652.5	1635.75	1632.75	1632.25	1668.5	1640.62	1625	1605.88	1584.88	1600	1629.75	1688.12	1711.62	1690.83	1661.73	1639.82	1618.43	1572.67	1543.21
sr4_cntrl_groove_lat_6_m7	71.875	11.25	12.9688	1622.58	1630.25	1632.67	1661.67	1638.75	1647.08	1616	1637.08	1602.67	1635.83	1623.83	1619.58	1611.08	1598.42	1587.5	1589.42	1568.17	1568.08	1590.33	1607.67	1588.83	1548.5	1590	1584.83	1594.83	1571.75	1598.42	1577.5	1603.5	1595.75	1570	1576.58	1572.17	1586.08	1592.83	1635	1652.5	1630	1659	1645.75	1610.48	1584.78	1515.72	1436.03	1364.77	1276.72
sr5_cntrl_groove_lat_1_m1	92.0312
sr6_cntrl_groove_lat_1_m1	41.4062	10.4688	12.3438	1514	1532.58	1494.42	1498.25	1490.17	1498.83	1480.83	1477.08	1495.5	1493.42	1498.08	1489.67	1468.17	1459.08	1456.67	1448.08	1452.17	1439.42	1443.83	1456	1425.25	1422.58	1435.08	1422.08	1427.67	1436.92	1422.58	1414.33	1464.08	1444.75	1483.67	1500.42	1474.92	1484.17	1495.33	1534.17	1594	1634.58	1668.67	1705.67	1679.8	1639.14	1564.08	1442.87	1318.29	1229.66
sr6_cntrl_groove_lat_2_m1	50.7812			1507.15	1518.85	1510.15	1524.15	1510	1526	1523.38	1513.08	1501.92	1502.46	1506.38	1493.31	1494.54	1471.46	1506.08	1518.46	1519.08	1519.38	1506.62	1511.54	1531.92	1532.31	1569.69	1527.38	1517.08	1552.85	1579.08	1577.77	1570.54	1564.92	1569.92	1608.15	1608.46	1618.77	1652.46	1647.08	1698.69	1687.38	1702.77	1701.92	1686.54	1623.96	1452.38	1249.39	1094.7	1080.45
sr7_cntrl_groove_lat_1_m1	123.906	15.9375	11.25	1485.12	1514.06	1486.12	1523.81	1529.62	1533.5	1547.88	1587.25	1620.56	1655.75	1683.12	1671.88	1678.69	1702.56	1704.06	1704.25	1715.31	1757.88	1781.44	1771.19	1763.38	1754.81	1728.38	1749	1717.75	1728.44	1754.19	1732.81	1745.38	1763.38	1726.19	1765.81	1749.06	1718	1767.5	1731.5	1784	1757.12	1781.38	1801.62	1763.05	1743.39	1727.37	1728.79	1709.05	1684.56
sr7_cntrl_groove_lat_1_m2	109.375	14.6875	13.4375	1587.06	1579.5	1576.38	1599.56	1587.75	1568.62	1562.44	1571.75	1562.75	1567.56	1586.31	1562	1569.12	1586.06	1595.88	1568.94	1573.62	1581.88	1607.25	1572.69	1573.69	1572.56	1581.25	1613.94	1598.56	1617.12	1623.81	1631.94	1652.88	1627.56	1630.56	1634.69	1651.5	1670.19	1693.88	1710.75	1681.81	1723.62	1730.56	1740.25	1681.56	1650.61	1592.47	1526.46	1424.32	1266.46
sr7_cntrl_groove_lat_2_m1	65.1562	11.0938	14.5312	1725.46	1707.92	1695.23	1724.77	1742.46	1707.23	1738.54	1730.08	1705.85	1729.08	1717	1745.92	1741.62	1729.77	1764.77	1735.23	1729.15	1724.54	1733.31	1728.69	1708.77	1734.92	1744.46	1737.46	1748.92	1764.69	1746.85	1720.23	1727.77	1749	1759.46	1750.38	1777.54	1759.23	1773.08	1754.46	1748.85	1745.85	1741.85	1788.54	1770.92	1749.46	1755.5	1700.76	1679.61	1644.08
sr7_cntrl_groove_lat_3_m1	66.0938	11.875	10.9375	1584.23	1557.85	1581.08	1584.15	1589.08	1579.69	1577.15	1556.54	1572.31	1560.77	1567.46	1536.54	1534.92	1544.38	1531.69	1525.85	1525.62	1528.15	1512.15	1520.77	1496.69	1457.46	1469.54	1467.15	1494.54	1474.92	1486.15	1478.23	1470.85	1479.08	1473.92	1483.15	1468.77	1525.85	1529.92	1567	1533.15	1529.31	1542.38	1547.38	1576.31	1560.21	1533.2	1491.6	1427.49	1347.62
sr7_cntrl_groove_lat_3_m2	135.312	11.0938	12.5	1767.5	1727.8	1710.6	1734.5	1762.9	1752.9	1726.8	1758.8	1745.3	1772.3	1748.6	1757.6	1719.6	1747.1	1760	1752.6	1784.4	1758.3	1813	1778	1752.4	1762.3	1758.3	1762.4	1751.8	1746.9	1813.2	1761.5	1836.5	1808.1	1805	1826.3	1823.5	1788.2	1784.9	1814.5	1775	1798.9	1779.4	1756.8	1743.19	1755.31	1755.09	1716.99	1691.04	1661.63
sr7_cntrl_groove_lat_5_m1	76.0938	13.75	12.8125	1795.67	1789.67	1743.33	1755	1787.33	1724.33	1715.67	1714.67	1747.33	1773	1764.67	1791	1769	1733.33	1714	1752.33	1805	1753.67	1756	1771	1748.67	1748.33	1744.33	1776.33	1774	1732	1721.67	1769.33	1802.67	1809	1774	1768.33	1777.67	1772.33	1793.33	1759	1796	1784.67	1747.33	1802.67	1725.92	1697.95	1568.91	1324.07	1101.83	932.548
sr8_cntrl_groove_lat_3_m1	51.7188	11.4062	10.9375	1370.27	1390.27	1384	1372.18	1387.27	1379.18	1394.36	1390.55	1413.82	1409.73	1418.73	1448.45	1448.91	1456.27	1434.91	1449.82	1476.91	1481.55	1489.64	1476.36	1491.73	1492.27	1501.27	1525.55	1528.09	1512.18	1539	1538.45	1568.45	1555	1553.91	1561.91	1571.45	1618.09	1599	1595	1606.18	1638.45	1602.82	1633.09	1643.85	1641.9	1633.38	1613.1	1605.23	1593.31
sr8_cntrl_groove_lat_3_m2	98.9062	14.2188	14.375	1761.11	1737.32	1757.11	1738.74	1740.32	1742.95	1744.58	1755.74	1753.89	1751.11	1759.84	1749.79	1717.16	1734.89	1735	1715	1719.89	1729.37	1703.58	1698.16	1709.11	1714.42	1722.47	1725.05	1708.21	1733.68	1705.26	1699.05	1719.95	1723.11	1727.26	1724.11	1710.63	1699.89	1724.58	1735.68	1736.47	1748	1762.58	1776.58	1763.34	1755.87	1713.18	1670.66	1636.15	1592.72
sr8_cntrl_groove_lat_4_m1	116.719	15.625	13.75	1848.11	1859.44	1853.11	1873.78	1874	1839.89	1873.22	1873.11	1905.11	1879.78	1881.56	1873.44	1863	1870.56	1891.78	1891.78	1867.56	1902.22	1864.11	1867.44	1870.22	1890	1873.89	1861.33	1884.11	1904.33	1863.11	1842.44	1908.33	1858.44	1877.56	1875.56	1859	1858.44	1857.33	1861.56	1877.22	1871.33	1875.33	1869	1877.24	1819.32	1803.22	1800.27	1762.06	1673.34
sr8_cntrl_groove_lat_4_m2	93.4375	17.1875	12.9688	1814.89	1828.44	1814.89	1788.44	1787.78	1812.67	1810.44	1780.67	1825.33	1810.56	1837.33	1824.11	1816.56	1824.11	1795.67	1823	1817.33	1808	1813.11	1828.56	1822.33	1826.67	1771.44	1834.11	1854.56	1826.44	1821.56	1787.89	1822.22	1846.78	1838.56	1830.11	1823.56	1810.44	1821.67	1836.89	1815.67	1820.78	1851.78	1842.33	1822.35	1805.32	1778.48	1776.05	1745.01	1747.27
sr8_cntrl_groove_lat_6_m1	55			1821.56	1851.69	1840.62	1838.69	1823.06	1821.56	1825.75	1820.94	1836.25	1820.5	1825.19	1854.81	1840.56	1846.44	1826.56	1833.5	1858.06	1839.62	1818.5	1827.94	1844.25	1825.81	1811.31	1828.25	1836.06	1801.56	1804.94	1802.06	1821.25	1845.12	1807.44	1837.81	1813.12	1830.5	1862.5	1815.5	1825.06	1825.06	1826.19	1851.69	1784.38	1751.76	1729.39	1612.89	1491.78	1441.88
sr9_cntrl_groove_lat_2_m1	56.25	10.7812	12.6562	1099.5	1117.5	1090.3	1086.3	1108.7	1097.5	1110.7	1103.3	1101.7	1115.2	1121.9	1118.3	1138.6	1141.2	1138.7	1142.7	1151.7	1167.9	1180.7	1214.5	1189.6	1192.7	1214.5	1225.2	1221.2	1221.5	1244.8	1245.3	1226.8	1212.9	1199.8	1216.5	1226.2	1236.1	1243.1	1213.1	1194.5	1179.2	1194.1	1213.1	1197.6	1144.3	1081.36	1005.41	947.197	911.838
sr9_cntrl_groove_lat_2_m2	33.125	8.28125	14.8438	859.4	861.5	865.6	856	860.9	858.9	867.2	872	866.7	869.6	861.7	873.7	873.5	902.7	911.1	907.9	902.8	902.6	908.4	901.2	916.4	932.9	941.7	939.7	942.8	940.5	955.7	968.6	978.4	978.4	989	993.5	1014.5	1028.5	1055.4	1077.5	1101.8	1100	1126.5	1183.7	1185.94	1147.6	1091.13	1065.92	1075.86	1070.35
sr9_cntrl_groove_lat_2_m3	45.1562	10.4688	15.1562	1082.06	1089.94	1093.44	1079.69	1088.25	1103.31	1103.88	1129.81	1121.31	1119.06	1125.19	1130.75	1150.38	1151.62	1137.75	1154.88	1168.19	1171.62	1184.44	1170.12	1182.44	1199.62	1181.56	1204.31	1201.25	1222.69	1220.44	1239.5	1245.56	1275.12	1283.88	1303.12	1301.06	1300.75	1340.69	1346.88	1391.56	1393.19	1405.81	1405.12	1392.13	1392.19	1399.2	1388.22	1367.42	1359.73
sr9_cntrl_groove_lat_2_m4	45.9375	10.4688	13.4375	1202.67	1213.39	1220	1213.89	1220.94	1248.61	1241.72	1248.83	1228.67	1241.17	1251.33	1248.33	1262.94	1251.28	1242.44	1273.5	1272.17	1263.5	1275.56	1282.11	1261.22	1284.22	1281.33	1288.56	1292.56	1279.5	1295.33	1296.44	1317.22	1317.33	1344.5	1360.83	1393.39	1441.06	1471.17	1516.5	1526.56	1529.28	1544.17	1532.22	1508.8	1507.01	1512.87	1467.08	1390.63	1327.9
sr9_cntrl_groove_lat_6_m1	44.375	9.84375	12.3438	1645.75	1642.42	1647.5	1655.08	1671.75	1667.75	1671	1661.83	1656.5	1685.25	1681.58	1664.83	1694.17	1681.33	1692.5	1687.25	1717.42	1683.08	1675	1672.17	1687.92	1700.42	1692	1692.75	1696.83	1695.75	1698.58	1676.75	1675.42	1648.5	1653.42	1676.17	1673.5	1695.08	1683	1691.17	1696	1681.5	1651.42	1633.42	1618.55	1568.76	1508.67	1463.21	1415.72	1390.27
sr10_cntrl_groove_lat_4_m1	50.4688	12.0312	14.0625	1791	1793.42	1800.33	1782.67	1786.67	1792.5	1809.67	1789.92	1807.42	1788.08	1775.83	1766.42	1768.92	1773.5	1750.08	1755.42	1742.5	1767.92	1766.83	1783.5	1756.17	1765.42	1772.75	1759.58	1766.25	1775.83	1779.58	1815.75	1804.83	1778	1802.33	1812.5	1801.83	1817	1793.08	1819.25	1807	1835.17	1815.92	1849.75	1766.79	1693.71	1572.75	1474.5	1473.87	1513.69
sr10_cntrl_groove_lat_4_m2	34.375	9.6875	16.0938	1683.82	1688.45	1715.27	1726.55	1726.82	1702.73	1700	1714.18	1717.73	1695.27	1697.55	1719.36	1737.27	1698.09	1733.55	1718.45	1727.45	1737.45	1724.09	1746.18	1742.36	1722.27	1702.36	1721	1723.18	1698.82	1697.45	1679.36	1695.55	1696.91	1715.73	1730	1715.09	1720.82	1736.91	1707.64	1723.55	1730.36	1779	1789.09	1801.13	1777.1	1750.98	1681.05	1535	1359.34
sr1_cntrl_groove_med_3_m1	31.5625	8.28125	12.3438	1458.5	1470	1451.17	1467.92	1471.33	1476.17	1501.25	1514	1511.67	1496.17	1527.67	1537.25	1509.08	1511.42	1495.17	1477.17	1502.58	1521.25	1487.42	1479.67	1468.83	1467.58	1487.92	1442.67	1413.83	1411.67	1413.08	1370.58	1331.75	1326.17	1334.58	1340.83	1352.83	1346.67	1345.5	1347.17	1416.33	1431.5	1479.83	1492.42	1393.73	1314.89	1229.58	1143.08	1107.99	1103.87
sr1_cntrl_groove_med_3_m2	76.875	12.5	16.5625	1630.8	1630.67	1619.8	1610	1639.33	1634.33	1640.33	1620.13	1649.53	1643	1664.07	1659.33	1659.87	1685.33	1688.13	1699.47	1673.67	1694.53	1664.27	1675.8	1681.87	1689.87	1674.2	1668.2	1706.67	1690	1681.13	1686.2	1689.73	1702.67	1686.27	1669.87	1674.13	1688	1706.8	1698.33	1723.87	1745.13	1762.73	1791.27	1752.99	1745.63	1747.38	1681.29	1567.34	1394.04
sr1_cntrl_groove_med_3_m3	44.6875	8.90625
sr1_cntrl_groove_med_6_m1	70.7812			1665.93	1658.43	1665.57	1686.5	1680.14	1694.86	1661.36	1689.29	1668.21	1701.71	1685.5	1701.07	1694.07	1678.43	1691.07	1718.07	1719	1708.79	1725.79	1707.21	1712.86	1686.93	1697.57	1706.21	1714.57	1714.57	1691.5	1695.86	1707.86	1684.36	1686.29	1679.57	1677.5	1734.21	1700.21	1722.93	1725.86	1692	1713.93	1729.5	1652.9	1611.35	1593.01	1546.2	1505.84	1483.21
sr1_cntrl_groove_med_6_m2	70.7812			1788	1812.9	1779.2	1797.1	1755.4	1769.6	1759.3	1766.1	1780.7	1733.6	1786.1	1812.2	1775.2	1753.2	1784.6	1780	1757.8	1750.5	1772.3	1738.7	1737.6	1756.2	1728.7	1762.1	1761.7	1761.9	1743.9	1756.4	1746.9	1729.1	1728.3	1752.7	1755.1	1728.7	1666.5	1671.7	1695.8	1696.1	1719.3	1743.5	1732.98	1706.22	1675.26	1644.98	1591.45	1496.8
sr4_cntrl_groove_med_2_m1	44.375			1399.86	1386.71	1388.5	1410.57	1353.64	1367.5	1371.21	1359.36	1346	1334.57	1334.93	1314.5	1313.21	1336.93	1325.64	1328.71	1310.93	1349.29	1330.5	1301.07	1334.79	1325.71	1359.29	1365.5	1387.57	1386.29	1365.5	1348.36	1391.43	1370.79	1402.5	1416.57	1445.14	1433.64	1460.43	1435.79	1448.07	1435.43	1445.57	1441.07	1432.99	1393.16	1342.13	1313.92	1294.79	1293.76
sr4_cntrl_groove_med_5_m1	40.1562	10.7812	13.9062	737.8	727.067	742.333	745.733	747.533	748.533	750.667	749.533	754.267	770.4	764.067	786.067	771.867	781.933	768.933	754.467	762.933	754.533	784.133	754.067	765.467	757.333	774.867	772.067	763.333	767.467	778.533	767.333	795.667	796.2	795.6	822.133	816.8	815.667	808	830.667	819.2	855.267	912.467	913.067	883.737	826.801	781.854	777.49	754.843	684.194
sr4_cntrl_groove_med_5_m2	54.0625	10.9375	15	1316.15	1319.85	1316	1320.46	1313	1333.77	1323.15	1294.15	1311.08	1340.54	1340.23	1342.38	1357	1358.08	1349.54	1345.77	1355	1374.77	1388.77	1365.54	1381.08	1385.08	1371.92	1401.54	1442.08	1424.85	1435.08	1418.92	1423.08	1426.31	1451.23	1447.92	1416.38	1440.77	1455.46	1477.23	1500.46	1515	1521	1542.38	1502.97	1506.01	1484.47	1448.21	1363.74	1334.01
sr4_cntrl_groove_med_5_m3	60.9375	9.375	12.3438	1358	1335.5	1342.83	1334	1345.17	1342.67	1364.5	1360.5	1339.42	1362	1388.5	1350.17	1340.42	1339.33	1374.08	1307.25	1340.42	1367.58	1337.33	1355.33	1318.33	1329.75	1327.75	1335.83	1312.08	1357.5	1339.58	1346.33	1354.25	1328.75	1326.75	1359.67	1357.92	1371	1437.67	1448.42	1478.17	1468	1468	1486.5	1467.95	1432.33	1354.81	1271.04	1210.85	1149.73
sr4_cntrl_groove_med_8_m1	79.0625	12.0312	9.84375	1438.2	1413.3	1419.4	1398.5	1397.5	1402.7	1407.8	1419.7	1430.6	1424.7	1410.8	1410.8	1415.2	1438.2	1412.9	1398.9	1396.3	1392.1	1421.2	1408	1403.7	1397.1	1389.7	1392.2	1408.1	1415.2	1418.6	1394	1428.3	1432.1	1449.5	1451.8	1447.8	1445.3	1464.6	1480.3	1471.5	1520.3	1522.6	1568.1	1544.24	1518.07	1517.52	1524.37	1521.67	1508.21
sr4_cntrl_groove_med_8_m2	112.969	12.8125	11.7188	1775	1806.33	1778.5	1852.67	1814	1816.17	1807.5	1798	1808.33	1849.83	1784.83	1797.67	1834.5	1805.17	1825.17	1780.17	1821	1784.17	1805.5	1810.67	1843.67	1835.83	1822.83	1831.67	1820.33	1813.5	1791.33	1770	1787.5	1757.67	1782.83	1748	1790.83	1778.17	1763.5	1749.17	1752.5	1746.5	1758.5	1771.17	1722.65	1658.96	1616.74	1582.79	1586.1	1591.91
sr5_cntrl_groove_med_2_m1	43.2812	11.875	9.84375	992.231	991.923	985.769	992.385	1004.77	1001.15	998.538	1006.85	1023.15	1033.23	1038	1051.77	1047.38	1012.38	1021.54	1042.62	1035	1017.08	1029.23	1016.69	1052.46	1067.92	1068.92	1060.31	1093.85	1125.62	1133.77	1127.77	1123.15	1113.62	1145.92	1077	1102.15	1084.46	1118.85	1113.38	1143.38	1173.85	1153.77	1172.77	1138.96	1113.88	1076.83	1032.13	1001.49	976.475
sr5_cntrl_groove_med_2_m2	48.4375	11.7188	9.0625	1430.4	1468.5	1424.3	1465.7	1431	1411.1	1403.1	1362.2	1358.5	1413.1	1380.4	1340.6	1307.7	1198.2	1132.6	1092.2	1051	1090	1091.8	1147.8	1159.5	1207.3	1236.6	1257.4	1299.3	1351	1364.7	1432.9	1456.5	1477	1504.2	1502.3	1514.2	1451.4	1485.6	1490.7	1517.4	1546.4	1547.4	1555.2	1520.9	1490.19	1440.86	1440.46	1430.28	1375.89
sr5_cntrl_groove_med_2_m3	59.375	13.2812	9.6875	1290.31	1254.62	1253.69	1268.23	1251.23	1274.23	1306.38	1334.85	1331.23	1310.62	1346.46	1370.31	1337.69	1338.62	1337.46	1310.31	1330.38	1284.31	1276.85	1252.85	1254	1232.77	1220.69	1243.15	1251.92	1283.85	1278.38	1259.31	1255.38	1302.31	1283.08	1318.92	1283.85	1300.08	1271	1332.46	1385.69	1389.31	1410.38	1430	1372.96	1310.64	1256.51	1248.9	1236.28	1269.55
sr5_cntrl_groove_med_3_m1	63.75			1284.75	1302.25	1290.38	1279.19	1271.69	1265.44	1269.75	1264	1284.5	1293.25	1268.88	1260.06	1274	1297.75	1293.25	1301.38	1301.56	1297.81	1305.12	1309.69	1278.75	1310.69	1298.06	1317.06	1318.62	1319.69	1322.19	1363.69	1359.38	1373.75	1399.31	1380.75	1396.88	1447.62	1463.19	1448.38	1444.62	1434.12	1423.19	1435.31	1369.52	1310.01	1245.97	1211.1	1191.18	1151.64
sr5_cntrl_groove_med_3_m2	36.0938			865.429	891.714	873.429	904.286	916	887.571	882.714	871.714	841	851	872.714	880.857	874.714	872.143	873.143	863.429	849.429	859	844.857	836.714	856.714	847.571	820	780.429	796.143	833.714	801	820.714	847.714	845.143	838	810.143	812.857	814.571	873	899.429	943.429	965.429	949.857	964.429	943.323	921.735	906.176	852.733	849.426	905.837
sr5_cntrl_groove_med_3_m3	36.7188			1044.25	1026.75	1108.5	1046.25	1028.5	1043.38	1090.75	1094.5	1073.38	1045.62	1068.25	1020.88	1019	1083.12	1105.38	1098.75	1111.88	1130	1111	1122.5	1115	1103.88	1076.88	1073.88	1073.62	1057.62	1035.38	1030	1055.38	1056.25	1093	1113.88	1150.12	1157.38	1086.25	1072.62	1088.88	1113.75	1112	1145	1108.81	1088.21	1064.5	1049.28	1016.88	987.552
sr5_cntrl_groove_med_3_m4	33.125			1211.91	1213.64	1223.09	1212.64	1167.64	1185.36	1196.27	1192.64	1168.82	1141.09	1144.09	1136.45	1140.09	1084.73	1123.45	1095.73	1103.45	1089.18	1086.73	1117.18	1138	1088	1117.36	1095	1094.09	1093.36	1113.73	1121.36	1124.91	1113.91	1106.27	1125.64	1126.73	1134.55	1109.91	1118.82	1148.36	1154.09	1181.73	1194.36	1180.58	1172.87	1157.73	1141.9	1092.54	1032.81
sr6_cntrl_groove_med_3_m1	107.812	12.0312	8.59375	1803	1799.89	1811.56	1817.11	1806.78	1820.11	1826.33	1824.11	1805.89	1799.56	1824	1814.11	1813.44	1824.67	1810.89	1814.78	1802.56	1820.33	1831.67	1832.56	1827.44	1833.67	1845	1839.56	1836.44	1829.56	1845.67	1873.67	1853.56	1848.56	1843.44	1850.11	1846.89	1825.67	1832.78	1854.22	1873.89	1852.89	1848.56	1878	1844.49	1817.98	1791.13	1774	1769.96	1766.29
sr6_cntrl_groove_med_3_m2	86.5625	8.4375	11.4062	1804	1794.55	1801.64	1816.73	1788.27	1777	1810.09	1814.36	1788.18	1802.82	1812.82	1835.91	1836.73	1836.27	1829.45	1833.27	1829.91	1813.18	1814.45	1825.45	1810.27	1824.91	1844.09	1846.27	1819	1820.55	1835.18	1826.73	1842.09	1865.18	1847.55	1841.09	1833.27	1836.36	1857.82	1827.45	1827.73	1830.27	1844	1848.55	1843.26	1806.34	1775.27	1774.23	1776.03	1736.66
sr6_cntrl_groove_med_4_m1	113.906	10	8.28125	1769.78	1780	1798.56	1766.89	1812.22	1809.11	1796.22	1771.11	1767.67	1783.78	1773.78	1796	1819.56	1767.22	1776.89	1841.33	1853.44	1848.78	1824	1834	1836.56	1869.78	1833.89	1847	1885.11	1871.89	1860.33	1878	1852.22	1867.78	1837	1853.56	1829.33	1822.22	1882.89	1835.56	1824.22	1808.11	1779.44	1797.67	1762.57	1702.59	1630.51	1548.56	1450.88	1337.24
sr6_cntrl_groove_med_5_m1	80.625	8.28125	11.5625	1754.2	1735.6	1701.8	1698.1	1673.7	1680.7	1710.6	1712.3	1723.4	1748.2	1755.9	1719.8	1707.4	1728.2	1731.3	1734.6	1764.3	1783.1	1779.4	1799	1821.8	1788.4	1809.1	1817	1784.5	1801.8	1811.4	1774.8	1781.3	1803.5	1796.8	1801.2	1795.7	1777.7	1763.7	1760.4	1748.1	1719.6	1748.9	1753.3	1717.14	1690.27	1659.36	1618.26	1566.96	1494.52
sr6_cntrl_groove_med_6_m1	50.625			1519.6	1530.2	1546	1554.4	1540.2	1510.2	1552.2	1502.2	1545	1540.6	1536.8	1548.2	1561.8	1493.6	1508.4	1485.2	1482.2	1524	1545	1471.8	1494.2	1522	1502	1496.8	1477	1513	1470.6	1474.6	1520.8	1522.4	1515.2	1515	1553.2	1558.4	1493.6	1499.2	1479.6	1475.8	1544	1573.2	1563.71	1502.56	1442.81	1334.12	1228.93	1157.04
sr6_cntrl_groove_med_9_m1	109.844	11.4062	12.5	1855.3	1837.8	1856	1848.4	1881.8	1860.3	1884.5	1848.8	1840.8	1846	1838.3	1853.5	1833.2	1843.4	1832.8	1833.3	1832.6	1836.3	1825.5	1842.5	1843.2	1831.7	1857.2	1882.9	1810.1	1796.6	1853.1	1825.3	1853.5	1828.2	1864.1	1869.1	1862	1865.4	1870.4	1852.9	1863.1	1866.6	1847.9	1865.9	1840.42	1819.25	1777.04	1718.88	1663.44	1594.58
sr6_cntrl_groove_med_9_m2	105.781	14.375	15	1792.21	1797.14	1777.36	1797.71	1789.86	1792.14	1773.21	1776.57	1780.43	1793.5	1809.57	1790.71	1784.79	1782.07	1791.21	1789.64	1767.21	1766.64	1792.5	1803.79	1790	1800.36	1787.21	1777.86	1787	1797.93	1773.29	1783.14	1789.64	1779.64	1790.21	1787	1787.86	1780.79	1779.29	1802.79	1814.36	1813.79	1816	1820.07	1818.02	1791.33	1769.41	1762.12	1760.02	1744
sr7_cntrl_groove_med_2_m1	30.3125	8.75	9.84375	1399.5	1380.67	1354.67	1376.33	1393.5	1391.17	1380.5	1369.5	1425.5	1402.33	1374	1362.83	1427.83	1397	1413.67	1409	1431.83	1411.33	1383	1399.33	1411	1413.83	1418.33	1461	1456	1466	1473.33	1471.83	1469.83	1491.67	1503.83	1506.5	1510.17	1491.17	1456.83	1439	1418.33	1455.33	1475.5	1548.33	1538.31	1532.78	1537.47	1504.42	1469.16	1447.72
sr7_cntrl_groove_med_3_m1	35.4688			1351.6	1347.2	1356.5	1331.3	1325.7	1341.8	1349.3	1346.9	1344	1370.8	1311.8	1350.8	1320.2	1305.9	1326.6	1317.1	1303.9	1301.7	1319.1	1304	1299.2	1312.1	1308.4	1306.3	1310.5	1301	1304.1	1295.2	1294	1305.9	1276.4	1313.3	1299.5	1291.1	1307.6	1291.8	1272.5	1281.2	1268.9	1300.1	1271.65	1259.34	1228.3	1192.05	1204.98	1187.71
sr7_cntrl_groove_med_5_m1	34.375			1545.5	1583	1548.33	1577.75	1526.25	1540.92	1498.67	1494.42	1471.67	1483.5	1479.83	1467.75	1463.17	1467.17	1399.5	1386	1391.92	1423	1493.17	1510.92	1565.58	1598.17	1567.58	1541.42	1526.83	1482.25	1517.92	1492.5	1500.08	1529.25	1552.5	1563	1625.75	1626.17	1625.83	1666.58	1689.92	1662.58	1671	1652.58	1665.13	1664.05	1620.77	1637.36	1599.28	1595.36
sr7_cntrl_groove_med_5_m2	97.0312			1771.74	1765	1761.63	1757.68	1766.63	1780.63	1782.95	1792.63	1774.05	1775.63	1781.37	1783.63	1775.16	1775.68	1781.32	1751.58	1789.68	1774.16	1782.32	1774.11	1770.21	1766.16	1790.53	1771.26	1761.32	1768.53	1761.74	1766.74	1769.53	1758.63	1758.74	1738.79	1753.68	1752.79	1764.26	1772.42	1788.42	1770.63	1778.58	1786.95	1745.47	1714.92	1728.57	1703.71	1713.48	1705.36
sr7_cntrl_groove_med_6_m1	109.844	10.9375	14.8438	1819.75	1862.67	1846.83	1830.75	1847.33	1842.42	1813.08	1852.58	1824.5	1822.08	1842.92	1829.33	1848.83	1807.75	1832.42	1816.33	1832.17	1821.92	1839.42	1826.75	1822.17	1873.67	1846.33	1853.08	1849.5	1828.33	1832.67	1847.58	1849	1830.25	1828	1785.67	1813.92	1839.42	1818.08	1845.83	1817.5	1826.92	1836.42	1828.33	1839.6	1843.29	1816.06	1818.47	1795.93	1782.57
sr7_cntrl_groove_med_6_m2	109.688	14.8438	14.8438	1842	1835.89	1825.11	1846.56	1854.33	1810.11	1859.44	1830.67	1839.11	1799.67	1807.22	1824.67	1847.33	1821	1843	1820.22	1841.67	1820.33	1836.22	1839.44	1835.11	1827.44	1848.33	1838	1836.22	1823.67	1814.89	1843.11	1829.67	1844.11	1815.56	1825.78	1846	1829.67	1840	1834.89	1834.78	1801.78	1863.11	1849.33	1833.01	1806.53	1803.78	1741.65	1727.5	1749
sr9_cntrl_groove_med_1_m1	54.8438	12.3438	13.5938	1101.92	1098.5	1067.08	1070.58	1042.58	1060.5	1094.67	1089.42	1120.67	1130	1118.92	1145.5	1127.17	1131.5	1128	1150.92	1160.5	1165.25	1181	1178	1188.58	1203.42	1182	1180.33	1216.17	1209	1190.5	1206.92	1204.33	1223.25	1243.5	1240.75	1262.75	1288.83	1292.58	1305.67	1332.92	1357.83	1389.58	1367.42	1363.75	1334.83	1318.8	1315.41	1289.6	1295.25
sr9_cntrl_groove_med_1_m2	54.6875	14.2188	13.125	1678.88	1719.62	1741	1740.38	1719.12	1706.88	1761.12	1735.5	1770	1765.62	1782.38	1817	1801.75	1770.88	1731.88	1634.62	1519.12	1439.62	1285.5	1179.5	1021.62	889.625	811.25	799.375	810.75	811.625	843.5	851.625	902.625	979.375	1099.62	1259.75	1340.88	1394.38	1438.62	1440	1441.25	1485.5	1558.5	1582.38	1582.13	1554.56	1524.8	1470.81	1422.71	1396.31
sr9_cntrl_groove_med_1_m3	59.2188	11.25	16.0938	1372.21	1364.64	1354.64	1374.57	1387	1376.5	1385.86	1411.5	1403.14	1396.57	1390.07	1377.71	1389.64	1401	1422.14	1405.5	1401.14	1390.5	1406.29	1393.5	1398.29	1442.57	1422.71	1412	1411.36	1433	1433.57	1456.79	1466.14	1454.36	1459.86	1444.86	1429.64	1461.93	1442	1458.36	1440.79	1477.14	1491.07	1503.64	1520.4	1485.38	1430.96	1371.57	1320.97	1316.9
sr9_cntrl_groove_med_1_m4	110.625	13.75	15.1562	1646.64	1675.57	1672.21	1699.64	1703.5	1744.86	1740.07	1790.43	1782.36	1844.71	1849.36	1836.64	1837.64	1842.57	1820.07	1829.21	1840.36	1834.93	1807.71	1820.93	1826.29	1834.86	1826.71	1821.93	1839.43	1856.71	1841.29	1823	1832.64	1846	1844.29	1850.29	1858.14	1860.21	1880.14	1894.14	1888.36	1873.07	1854	1862.57	1860.38	1829.18	1815.36	1769.66	1663.2	1522.8
sr9_cntrl_groove_med_1_m5	96.4062	14.5312	13.2812	1452.8	1470.3	1473.2	1425	1445.4	1413.7	1415.2	1424.1	1373.8	1395.8	1422.2	1425.8	1461.3	1476.6	1493.9	1553.7	1556.6	1566.7	1580.2	1590.2	1645.9	1630.8	1610.7	1632.8	1627.9	1660	1691	1711.9	1753.1	1773.1	1810.5	1827.3	1854.2	1829.1	1811.6	1840	1807	1823.5	1834.5	1833.1	1828.2	1799.6	1788.1	1782.61	1725.44	1681.11
sr9_cntrl_groove_med_2_m1	79.5312	12.6562	14.2188	1407.17	1386.58	1386.67	1356	1376.17	1393.42	1408	1409.08	1402.5	1382.08	1393	1382.25	1387.25	1368.58	1359.67	1381.17	1390.5	1394.08	1387.08	1380.5	1385.58	1377.67	1362.75	1375.58	1392.67	1398.58	1386.5	1391.08	1387.25	1385.08	1411.17	1428.08	1445.75	1439.83	1425.5	1449.58	1455.42	1460.92	1475.75	1481.08	1502.18	1475.87	1453.26	1396.06	1338.23	1320.85
sr9_cntrl_groove_med_2_m2	61.25	11.875	14.0625	1361.5	1374.28	1384.11	1397.22	1395.33	1390.94	1411.28	1419.83	1408.44	1418.61	1434.33	1429.06	1436.94	1438.94	1435.61	1471.61	1469.06	1452.78	1468.56	1478.11	1487.89	1471.22	1513.5	1508.89	1498.94	1491.39	1484	1495.56	1515.33	1491.28	1490.06	1496.72	1514.72	1498.78	1516.22	1523.22	1513.22	1531.39	1535	1554.28	1529.55	1493.81	1457.72	1430.5	1405.38	1388.56
sr9_cntrl_groove_med_2_m3	76.5625	12.1875	15.9375	1451.29	1445.71	1443.86	1426.57	1465	1456.43	1457.86	1474.57	1438.43	1460.14	1475.86	1464.43	1481.14	1479.29	1475.14	1472.43	1472.14	1497.57	1534.57	1516	1507	1533.71	1536	1560.57	1565.86	1541.71	1544.14	1540.57	1546.29	1552.71	1549.43	1559.14	1563.29	1560.29	1559.71	1572	1573	1585.29	1633.71	1624.29	1611.54	1601.89	1502.82	1395.91	1286.13	1214.46
sr9_cntrl_groove_med_3_m1	39.6875	13.125	9.53125	1013.33	1020.83	1062	1024.33	1028.5	1034	1000.67	989.5	975.5	960.667	946.5	966	990.333	981.5	1004.67	941.167	983.333	965.5	965.667	967.667	964.167	943.5	955.833	937.667	982.667	931.833	963.5	996.5	992.333	970.333	990.667	992.167	1031.67	1034.17	1018.17	992.833	1025	1093.67	1156.17	1228.17	1224.93	1202.89	1145.25	1146.33	1175.63	1202.87
sr9_cntrl_groove_med_3_m2	39.5312	11.875	12.0312	1585.78	1571.11	1592.56	1571.44	1585.22	1635.11	1612.22	1633.56	1633.11	1662.11	1628	1593.22	1570.56	1560.89	1495.89	1432.11	1300.11	1193.78	1059.22	946.444	756	636.667	480.889	313.444	240.111	139.333	78.3333	60.6667	38.8889	23.8889	18.2222	57	157.333	291.111	530.111	793.444	996.333	1242.44	1329.22	1395.67	1366.86	1373.83	1384.86	1355.41	1309.13	1222.89
sr9_cntrl_groove_med_3_m3	63.75	15.4688	16.875	1011.6	1083.8	1031	1064.6	1051.2	1032	1006	1042	1042.2	1042.8	1074.8	1062.6	1035.2	1033.8	1030.4	1042.8	1036.2	1072.8	1072	1063.8	1088.8	1067.4	1060.8	1076.4	1092.2	1064.6	1074.6	1074.2	1081.2	1082.6	1084.4	1090.8	1087.8	1102.8	1069.2	1095	1127.2	1165.4	1157.2	1141	1158.55	1081.43	1001.58	957.215	953.216	960.551
sr9_cntrl_groove_med_3_m4	79.8438
sr9_cntrl_groove_med_4_m1	55.9375	13.5938	11.5625	1018.75	1045.33	1041.08	1029.92	1058.33	1068	1105.58	1123.58	1134	1081.42	1104.58	1079.92	1078.08	1099	1084.67	1058.92	1101.92	1112.33	1114.67	1141	1164.5	1168.17	1183.08	1155.67	1129.58	1123.25	1124.58	1109.17	1121.17	1160.58	1199	1206.5	1219.92	1190.42	1165.92	1176.08	1199.92	1240.67	1237.5	1272.42	1241.9	1161.06	1096.9	1029.18	963.578	940.231
sr9_cntrl_groove_med_4_m2	65	12.1875	13.125	825.583	800.917	788.5	808.583	789.5	816.25	785.083	791.917	807	824.167	834	834.167	848.917	863.917	877.667	865.5	881.75	916.75	925.833	925.167	948.583	940.417	956.5	944.083	947.833	961.667	976.917	978	1008.17	1019.67	1011.67	997.583	1021.67	1063.33	1051	1059.42	1070.92	1119.75	1155.75	1174.83	1171.45	1150.65	1091.57	1032.31	963.417	974.448
sr9_cntrl_groove_med_4_m3	69.8438	11.0938	12.8125	1321.75	1264.15	1229.3	1183.2	1148.35	1129.5	1081.35	1061.1	1028.05	1048.2	1030.75	1075.85	1063.8	1086.6	1107.95	1087.5	1046.3	1029.75	1010.9	985.45	967.6	944.3	957.4	974.45	1034.65	1114.65	1205.6	1302.8	1373.75	1406.7	1361.15	1324.05	1289.1	1262.05	1251.3	1256.85	1281.95	1308.25	1323.4	1326.3	1300.07	1284.53	1249.82	1217.88	1206.95	1206.06
sr9_cntrl_groove_med_4_m4	40.4688	10.4688	15	1243.17	1307.5	1385.92	1443.92	1484.08	1448.42	1426.5	1369.33	1335.92	1289	1271.58	1245.67	1304.42	1313.17	1328.92	1362	1379.17	1436.17	1430.33	1444.83	1443.75	1446.58	1403.58	1390.25	1356.08	1295.83	1219.17	1188.25	1139	1114	1142.33	1158.58	1147.33	1169.08	1211.42	1224.5	1241.42	1247.17	1253.33	1256.92	1231.87	1232.55	1227.39	1222.06	1173.79	1165.66
sr9_cntrl_groove_med_5_m1	61.0938	10.4688	13.125	646.615	660.769	668.385	661.615	668.308	656.308	655	649.231	655.154	663.308	651.692	676.308	658.462	636.154	612.462	605.692	646	643.231	654.692	660.077	672.077	675.462	649.154	638.308	630.692	611.615	649.385	665.923	675.538	708.308	725.308	704.077	684.769	693.462	721.692	755	775.923	793.769	830.385	836.154	837.598	803.669	742.675	699.863	688.687	694.374
sr9_cntrl_groove_med_5_m2	67.1875	12.1875	12.0312	818.714	836.571	828	833	885.714	915.571	939.429	970.286	1004.43	1058	1030.29	1007.14	1020.29	1005.71	999.714	991	1013.43	1005.43	980.143	970.857	955	969.286	1020.57	1049.29	1072.43	1080.86	1122.14	1135.14	1129	1176.14	1181	1161.14	1134.57	1121	1115.43	1144.86	1171.71	1177.29	1195.71	1217.14	1190.48	1155.56	1108.77	1092.14	1117.68	1131.93
sr9_cntrl_groove_med_5_m3	84.0625	13.4375	15.1562	1001.67	995.667	1003.89	1014.67	1017.78	1026.33	1027.67	1016.28	1004.33	994.333	991.556	1009.17	1022.44	1007.61	997.944	1015.06	1028.94	1043.83	1064.22	1084.28	1098.39	1089.83	1085.11	1098.44	1125.72	1170.17	1208.78	1230.83	1240.28	1253.39	1269.89	1294.72	1316.83	1317.67	1336.5	1340.89	1357.94	1387.61	1393.44	1414.44	1379.38	1346.54	1315.52	1296.4	1279.26	1286.82
sr9_cntrl_groove_med_6_m1	73.5938	11.5625	18.125	1008.82	1037	1026.36	1032.73	1056.64	1058.55	1088.27	1086.18	1084.55	1086.55	1082	1080.27	1074.82	1090.82	1062.09	1063.27	1071.36	1099.18	1123.55	1091.27	1143.73	1109.27	1096.73	1096.64	1120.45	1058.45	1055.82	1035.55	1023.64	1057.27	1090.73	1150.18	1141.45	1128.09	1130.18	1144.27	1175.73	1195.09	1188.82	1233.45	1229.94	1230.84	1179.6	1100.11	1036.55	946.543
sr9_cntrl_groove_med_6_m12	73.4375	11.7188	17.8125	1052.91	1051.73	1066.27	1096.55	1096.55	1104.36	1081.73	1100.55	1083	1063	1102.18	1084.55	1082.36	1066.55	1085.18	1100.82	1099.09	1139.55	1130.45	1113.27	1106.55	1130.36	1093.73	1104.64	1072	1056.18	1089.82	1123.36	1177.82	1158.91	1126.73	1156.45	1161.27	1193	1203.09	1202.82	1226.73	1228.18	1243.55	1259.18	1231.08	1158.03	1083.49	998.533	1023.93	1044.67
[truncated: 114 more columns]

## Sheet: aclt
sample	distance	height	width	optical density1	optical density2	optical density3	optical density4	optical density5	optical density6	optical density7	optical density8	optical density9	optical density10	optical density11	optical density12	optical density13	optical density14	optical density15	optical density16	optical density17	optical density18	optical density19	optical density20	optical density21	optical density22	optical density23	optical density24	optical density25	optical density26	optical density27	optical density28	optical density29	optical density30	optical density31	optical density32	optical density33	optical density34	optical density35	optical density36	optical density37	optical density38	optical density39	optical density40	optical density41	optical density42	optical density43	optical density44	optical density45	optical density46
sr1_aclt_groove_lat_1_m1	80.1562	12.3438	13.9062	1189.89	1202	1170.67	1189.67	1206.22	1199.33	1192.56	1199.33	1208	1190.78	1229.78	1206.22	1218.11	1211.89	1211.11	1247.89	1203.89	1228.78	1248	1223.78	1217	1219.44	1196.89	1226.22	1203.33	1212.78	1215.33	1223.22	1272.44	1272.67	1258.67	1283.44	1329.11	1296.78	1330.67	1331.11	1349.22	1405.56	1428.67	1487.11	1447.46	1455.36	1434.69	1392.41	1316.23	1262.18
sr1_aclt_groove_lat_1_m2	80.7812	15.7812	13.5938	1029.27	1060.82	1038.45	1045.18	1043.91	1028.73	1014.45	1007.55	1022.36	1045.09	1064.91	1054.27	1069.27	1070.73	1068.91	1052	1068.36	1043.82	1088.45	1079.18	1077.18	1063.91	1082.09	1075.64	1102.73	1103.45	1143.73	1122	1151.09	1158.55	1177.55	1175.36	1225.27	1239.18	1243.45	1285.36	1339.73	1372.09	1439.55	1485.45	1409.65	1370.56	1328.45	1266.29	1184.84	1077.09
sr1_aclt_groove_lat_1_m3	110.625	16.4062	15.3125	1581.85	1595.69	1587.31	1579.85	1594.38	1596.92	1578.15	1583.46	1593.15	1618.31	1591.08	1591.23	1596.31	1594.77	1591.23	1585.69	1633.31	1589	1593.69	1636.85	1668.31	1637.54	1636.77	1673.92	1646.23	1678.38	1677.38	1655.77	1706.08	1716.69	1702.77	1717	1684.38	1705.23	1728.77	1715.31	1718.31	1729.31	1725.77	1740.62	1723.71	1713.02	1692.67	1673	1659.18	1633.82
sr1_aclt_groove_lat_1_m4	146.406
sr1_aclt_groove_lat_2_m1	67.5	11.0938	13.9062	1467.82	1466.36	1481.55	1475.55	1491.45	1468.36	1466.73	1467.82	1465.73	1485.82	1493	1510.36	1476.18	1465.09	1502.64	1496.55	1486.09	1460.64	1471	1471.27	1494.82	1486.27	1486.64	1503	1493	1506.55	1530.18	1551.27	1559.09	1599.73	1627.64	1615.64	1605.36	1602.18	1631.64	1641.73	1631.45	1647.82	1638.64	1655	1647.24	1615.05	1592.36	1535.16	1467.66	1400.5
sr1_aclt_groove_lat_2_m2	87.8125	13.4375	11.5625	1676.88	1688.47	1690	1696.41	1684.06	1676.35	1681.71	1684.35	1670.47	1667.76	1699.12	1709.35	1697.82	1688.12	1704.35	1708.29	1730.35	1720.47	1716.88	1706.76	1711.65	1709	1726.47	1743.76	1724.76	1731.35	1750.94	1720.18	1741.65	1755.76	1735.94	1764.53	1760.71	1776.35	1766.24	1750.24	1791.29	1775.71	1804.94	1819.76	1792.78	1780.69	1780.86	1773.98	1753.51	1734.4
sr1_aclt_groove_lat_2_m3	48.5938	14.0625	9.375	1187	1389.83	1521.58	1585.08	1642.5	1685.92	1712	1691.75	1658.92	1638.08	1630.08	1612.75	1592.08	1588.08	1569.17	1567.5	1539.92	1515.83	1512.5	1518.92	1512.25	1518.42	1520.25	1514.33	1527.5	1499	1515.42	1534	1524.08	1537	1541.75	1537.5	1557.42	1550.92	1562.17	1572.08	1561	1567.92	1581.25	1598	1588.83	1561.9	1503.36	1429.37	1352.11	1285.16
sr1_aclt_groove_lat_2_m4	119.219	14.8438	14.5312	1863.82	1858.45	1838.91	1851.82	1877.73	1855.73	1876.73	1857.36	1854.18	1860	1869.45	1876.91	1835.82	1855.55	1824	1825.91	1819.45	1815.45	1829	1812.73	1792.36	1796.45	1803.73	1743.82	1760.45	1751.73	1711	1716.91	1724.45	1734.82	1737	1764.09	1777.45	1794.27	1820.18	1820.82	1808.73	1808.64	1846	1858.36	1841.04	1836.65	1846.77	1838.1	1826.73	1791.59
sr1_aclt_groove_lat_3_m1	39.2188	10.625	10.4688	1280.71	1333.86	1367.86	1465.71	1495.57	1545.71	1474	1496.14	1484	1501.14	1479.29	1473.29	1407.14	1394.43	1426.43	1464.43	1423	1432.86	1407.14	1389.14	1456.14	1453.57	1442.29	1404.57	1413	1416	1418.71	1402.29	1384.14	1372.43	1388.43	1398.29	1403.43	1364	1367.86	1357.86	1388.14	1396.57	1389	1401.57	1408.38	1389.01	1368.5	1379.39	1324.06	1303.17
sr1_aclt_groove_lat_3_m2	36.5625	10	13.5938	906.2	922	977.8	972.2	1023.8	1004	1003.2	1032.2	1031.6	1068.2	1126	1131.4	1152	1169.2	1211.8	1237.2	1284.4	1253	1279.8	1337.8	1321.6	1319.4	1347	1330.6	1394.8	1354	1376.2	1371.2	1395.4	1418.6	1404.4	1383.2	1385.6	1356.6	1326.6	1333	1349.2	1442.2	1437.8	1496	1454.84	1387.93	1295.88	1207.96	1120.76	1103.68
sr1_aclt_groove_lat_4_m1	45.625			1794.25	1783.25	1795.12	1832.38	1818	1815.5	1825.12	1809.12	1810.62	1806.5	1803	1817	1800.5	1807.25	1798.38	1806.88	1763.62	1799.88	1775.5	1798.25	1786.12	1814.62	1813.38	1769.25	1781.88	1798.62	1777.38	1819.62	1852.25	1795.62	1811.38	1844.88	1802	1821.62	1817.62	1818.38	1766	1787.5	1765.75	1830.38	1744.09	1702.17	1684.24	1682.77	1663.81	1622.51
sr1_aclt_groove_lat_4_m2	49.5312			1733.44	1698.89	1740.89	1746	1734	1732.11	1718.11	1709.33	1684.11	1690.44	1716.11	1691.11	1664.67	1695.78	1676.78	1672	1685.44	1707.78	1660.56	1637.44	1644.78	1647.33	1664.78	1671.67	1676.44	1661.33	1650.56	1654.56	1643.22	1672.89	1694.56	1683	1716.78	1698.89	1720.78	1764	1744.22	1768.56	1774.44	1766.11	1744.81	1735.26	1726.95	1708.79	1676.38	1639.81
sr1_aclt_groove_lat_4_m3	57.9688			1719.46	1719.92	1743.31	1753.31	1767.69	1745.38	1746.15	1761	1776.92	1789.15	1754	1792.69	1784.46	1806.54	1805.69	1802	1845.54	1812.23	1827.92	1841.38	1810.46	1838.08	1827.15	1780.54	1769.54	1739	1712.62	1691.77	1669.62	1675.54	1688.38	1702	1724.46	1727.38	1753.46	1758.69	1747.46	1795.85	1797.69	1796.38	1793.14	1750.08	1686.25	1687.97	1721	1703.42
sr1_aclt_groove_lat_5_m1	40.3125	15.1562	11.25	1647.5	1630.57	1615.43	1603.79	1644.43	1665.43	1680.29	1686	1657	1625.21	1561	1518.93	1459.79	1421.86	1434.5	1481.43	1546.64	1584.5	1599.14	1645.86	1655.79	1666.07	1664.64	1678.21	1666.36	1633.71	1644.57	1653.93	1673.07	1688.79	1692.36	1661.93	1679.79	1683.5	1691.07	1708.93	1736.57	1791.71	1790.93	1799.14	1773.16	1728.98	1652.63	1577.06	1485.21	1421.21
sr1_aclt_groove_lat_5_m2	58.125	11.7188	15.625	1613	1652.62	1650.5	1606.5	1609.62	1609.12	1612.25	1614.75	1619	1620.62	1622	1636.75	1617.62	1600.38	1599.75	1588	1580.75	1576.12	1568.62	1576.75	1610.5	1616.88	1589.75	1562.25	1562.25	1594.88	1604.75	1609.12	1606	1606.62	1621.5	1616.75	1610.5	1605.38	1591	1605	1623.5	1645.25	1676.88	1673.75	1668.56	1648.45	1630.36	1581.32	1554.83	1492.62
sr1_aclt_groove_lat_5_m3	37.9688	12.5	17.1875	1490.44	1500.5	1492	1495.56	1499.44	1507.88	1504.06	1513.88	1516.81	1514.06	1526.81	1539.25	1532.75	1519.38	1514.44	1523.31	1530.81	1525	1540.25	1540.44	1554.06	1553.44	1557.94	1547.81	1555.25	1579.12	1571.94	1563.31	1583.69	1602.31	1602.06	1575.44	1571.75	1588.56	1603.5	1628.38	1626	1635.5	1652.12	1673.44	1684.69	1610.8	1478	1371.91	1316.38	1272.12
sr1_aclt_groove_lat_6_m1	36.7188	9.84375	15.625	1112.44	1123.94	1084.94	1123.56	1098	1117.5	1123.31	1137.75	1091.12	1106.75	1111.12	1106.75	1092.38	1112.06	1090.75	1117.5	1101.44	1117	1100.5	1095.75	1101.94	1114.75	1123.38	1118.69	1111.19	1101.88	1138.56	1099.12	1150.75	1128.44	1154.69	1156.5	1174.06	1160.25	1206.12	1219.31	1255.38	1269.12	1305.88	1338.81	1327.94	1280.03	1198.13	1125.68	1022.48	925.041
sr1_aclt_groove_lat_6_m2	43.125	10.7812	15	1314.54	1309.15	1293.54	1284.77	1233.38	1239.77	1224	1233	1271.38	1268	1276.38	1264.46	1256.54	1264.77	1278.92	1287.46	1268	1266.69	1282.69	1280.38	1298.92	1307.85	1271.85	1276.92	1277.46	1264.69	1286.62	1269.69	1283	1293.23	1291.62	1276.31	1288	1294.38	1291.31	1298.46	1334.69	1346.38	1388.15	1420	1390.02	1283.55	1184	1152.23	1122.65	1126.68
sr2_aclt_groove_lat_1_m1	35.625	8.4375	11.5625	1154	1158.5	1166.2	1134.3	1124	1119.5	1145.2	1148.1	1137.2	1101.6	1096.7	1101.5	1105.3	1080.5	1077.4	1089.9	1070.2	1064.6	1073.5	1040.6	1034.6	1025.5	1045.7	1059.6	1082.3	1109.4	1087.4	1075.4	1056.2	1067.5	1107.4	1111.9	1143.8	1147.5	1179.6	1196.6	1204	1197.6	1249.5	1265	1177.69	1150.64	1116.17	1091.52	1100.69	1110.59
sr2_aclt_groove_lat_1_m2	32.3438	10.4688	7.5	1554.33	1576	1533.78	1494.78	1438.11	1328.22	1189.67	1117.33	984.889	966.333	996.667	1103.67	1207.44	1322.22	1385.56	1422.44	1404.33	1390	1354.33	1337.44	1303	1281	1267.33	1232.11	1246.89	1249.67	1269.22	1211.11	1206.78	1237.89	1203.22	1211.56	1222.44	1295.89	1285.11	1326.22	1328.11	1415.89	1531.56	1610.33	1604	1569.72	1497.86	1383.54	1234.85	1068.67
sr2_aclt_groove_lat_1_m3	32.5	11.0938	10.4688	1684.64	1798.45	1824.82	1833	1844.09	1827.73	1824.91	1863.09	1797.55	1829.45	1850.27	1870.09	1825.64	1834.82	1827.18	1847.45	1852.91	1795.09	1752.36	1694	1638.27	1505.45	1235.91	913.636	644	421.273	323.818	275.364	229.545	304.636	434	618.818	852.455	1137.18	1361.82	1564.45	1634	1667.91	1652	1663	1633.83	1599.44	1510.99	1359.65	1145.99	909.679
sr2_aclt_groove_lat_1_m4	34.375	9.375	12.3438	1118	1087.47	1116.94	1105.88	1091.12	1115.29	1103.06	1123.53	1111.76	1121.24	1101.53	1098.47	1107.24	1087.71	1107.24	1095.76	1094.18	1127.06	1123.29	1108.76	1124.71	1120.35	1139.94	1150.29	1142.82	1150.24	1135.88	1174.71	1179.82	1174.59	1177.65	1166.94	1167.82	1192.76	1181.12	1189.47	1213.06	1224.59	1275.53	1301.06	1306.04	1259.08	1182.43	1111.17	1023.16	918.196
sr2_aclt_groove_lat_1_m5	30.9375	11.4062	12.8125	846.583	815.333	858.75	843.5	869.333	858.583	867.333	873.083	885.833	883.25	916.167	898.333	890.167	912.417	898.083	929.167	919.167	943.167	948.833	925.333	955.833	954.417	968.583	975.917	995.083	975.917	1000.67	985.417	1004.33	1001.08	1021.75	1029.08	1069.58	1111.25	1162.33	1196.5	1247.75	1285.5	1311.42	1304.17	1225.75	1125.4	1034.95	978.211	930.86	976.389
sr2_aclt_groove_lat_1_m6	51.25	11.875	13.125	1520	1517.44	1507.22	1503.33	1527.78	1518.33	1513.56	1486.56	1470.89	1450.33	1441.22	1457.89	1471.33	1454.33	1438.44	1425.44	1369.11	1391	1353.56	1393.67	1362.44	1373.33	1353.11	1357.22	1352.89	1322.78	1345.44	1316.78	1324.33	1309	1280.89	1274.44	1257.22	1240.56	1243.67	1263.89	1297.89	1336.22	1402.44	1426	1448.29	1417.02	1397.18	1352.65	1327.59	1319.07
sr3_aclt_groove_lat_1_m1	38.4375	12.0312	16.5625	1654.55	1655	1665.27	1663.09	1706.82	1697.73	1680.36	1699.91	1698.18	1669.73	1691	1721.73	1696	1702.82	1672.82	1707.09	1700.27	1713	1699.45	1695.18	1721.82	1750.45	1735.36	1732.73	1691.55	1708.82	1730.82	1715.36	1734.27	1749.82	1707.73	1723.73	1747	1749.82	1749.64	1737.27	1739.18	1754.09	1763.09	1764	1724.84	1693.81	1672.44	1650.73	1632.51	1598.76
sr3_aclt_groove_lat_2_m1	23.2812	10	10.625	1435.1	1457.7	1444.1	1405.6	1407.3	1415.9	1396.4	1431.1	1420.6	1421.3	1405.5	1408	1445.3	1421	1427.8	1479.1	1491.4	1504.9	1549	1535.4	1558.2	1587.2	1610.6	1603.7	1613.1	1586	1608.5	1589.2	1594.2	1587.7	1582.3	1610.1	1614.9	1611.9	1629.7	1663.2	1668.3	1673.2	1692.9	1700.6	1630.17	1588.79	1546.42	1520.65	1474.32	1374.39
sr3_aclt_groove_lat_2_m2	47.8125	11.4062	14.5312	1576	1589.83	1595.25	1593.08	1562.58	1563.08	1575.92	1562.92	1580.42	1583.92	1609.58	1635.42	1620	1606.83	1606.5	1617.83	1613.08	1618.25	1612.08	1610.58	1619.25	1637.17	1616.42	1615.75	1631.5	1627.67	1633.25	1618.42	1606.17	1623.08	1625.67	1630.08	1650.17	1685.92	1667.83	1673.42	1654.67	1667.08	1706.42	1725.08	1744.95	1719.37	1672.11	1602.65	1564.85	1536.17
sr3_aclt_groove_lat_2_m3	57.9688	13.75	10.9375	1709.44	1737	1720.67	1684.33	1686.56	1681.44	1685.11	1702.22	1722.33	1722.33	1714.44	1708	1713.33	1727	1717.11	1711.56	1692.44	1684.22	1679.44	1665.33	1678.44	1673.89	1663.22	1681	1672.56	1653.89	1665.67	1654.11	1644.22	1612.56	1626	1644.67	1629.56	1624	1619.22	1625.56	1625	1651.33	1696.67	1709.56	1675.66	1647.35	1638.53	1611.68	1550.51	1556.82
sr3_aclt_groove_lat_3_m1	38.5938	10.4688	11.7188	1694.75	1701.75	1746.25	1727.83	1724.42	1720.17	1745.92	1731.58	1744.25	1738.75	1734.92	1728.25	1739.42	1713.08	1760.58	1715.67	1733.58	1738.17	1735.33	1743.92	1763.25	1735.75	1732.75	1766.75	1778.17	1744.25	1781.08	1780.08	1781.92	1773.5	1759.58	1794.67	1777.33	1795.58	1761.33	1759.75	1769.25	1788.75	1761.58	1778	1799.14	1784.57	1780.05	1787.13	1776.38	1783.55
sr3_aclt_groove_lat_3_m2	38.9062	10.625	6.875	1649.3	1639.3	1654	1697.3	1744.6	1693.9	1743.1	1730.7	1742.6	1735.6	1743.5	1745.3	1723.3	1746.6	1723.2	1731.8	1731.3	1743.1	1732.5	1762.2	1710.9	1733.8	1706.8	1684.3	1727.8	1681.4	1678.1	1709	1668.3	1703.9	1730.6	1706.8	1727.4	1729.5	1706.1	1746.7	1764.3	1722.3	1711	1728.8	1674.63	1621.94	1581.03	1542.61	1491.34	1428.89
sr3_aclt_groove_lat_4_m1	50.7812			1284.77	1248.38	1182.69	1222.23	1265.92	1319.46	1342.54	1385.77	1425.62	1503	1572.92	1605.15	1641.08	1674.85	1658.77	1699.62	1660.54	1680	1709.23	1687.23	1700	1694.62	1669.62	1692.85	1689	1693.69	1683.15	1696.77	1696.08	1698.62	1668.69	1730.46	1714.62	1694.23	1702.08	1730.08	1752.69	1743.92	1778	1785.62	1763.97	1771.84	1755.8	1734.16	1717.79	1716.35
sr3_aclt_groove_lat_4_m2	35.1562			1618.29	1649.07	1637.64	1680.5	1648.21	1681.86	1685.5	1677.21	1648.64	1653.21	1628.93	1640.64	1653.71	1657.5	1642.07	1657.86	1650.07	1642.07	1656.64	1625.93	1612.43	1641.14	1635.5	1627.36	1621.71	1627.36	1643.57	1612.14	1614.36	1607.07	1634.86	1609.36	1623	1617.14	1610.86	1647.29	1650.93	1654.86	1688.64	1694	1683.55	1640.3	1552.69	1424.87	1343.25	1273.59
sr5_aclt_groove_lat_3_m1	37.5	10	11.875	891.333	901.667	927.167	948.833	953.667	941.833	932.333	912.5	880.5	859.833	889.833	917.333	924.667	924.667	940	956.333	945.5	962.5	957.667	949.167	967.5	988.333	1021.67	1042.5	1023.67	1024	1049.5	1059	1088.5	1121.17	1118.33	1127.5	1157	1189	1190.67	1220.33	1232.5	1230.5	1275.67	1306	1296.77	1296.12	1275.52	1254.14	1221.42	1146.25
sr5_aclt_groove_lat_3_m2	33.9062	8.4375	12.3438	1120.91	1118.73	1147	1155	1126.82	1168.82	1139.64	1148.45	1136.82	1123.64	1130.64	1157.91	1173.18	1145.82	1139.18	1151.64	1144.27	1121.36	1125.27	1157.91	1150.64	1156	1141.18	1154.36	1177.55	1212.09	1229.27	1234.82	1264.91	1279	1249.18	1289.64	1308.91	1332	1329.09	1315.55	1338.45	1361.27	1369.64	1371.45	1305.09	1258.02	1221.28	1203.2	1185.42	1157.7
sr5_aclt_groove_lat_4_m1	38.4375	9.375	10.9375	1351.33	1364.22	1374.56	1349.33	1308.89	1310.78	1317.56	1338	1346.56	1359.44	1343.78	1342.44	1361.44	1362.67	1351.89	1403.89	1418.11	1372.44	1391.44	1376	1399.11	1391	1415.67	1439.22	1451.78	1424	1439.33	1448.78	1413.67	1431.22	1459.22	1479.22	1488.89	1507.67	1527.44	1571.11	1592.78	1633.89	1666.11	1673	1681.2	1677.63	1658.16	1599.45	1538.99	1480.4
sr5_aclt_groove_lat_4_m2	70.9375	9.6875	12.3438	1696.67	1675.56	1657.67	1612.44	1535.22	1504.33	1497	1499.22	1540.78	1572.67	1580.56	1609.67	1608.67	1583.56	1650	1647.89	1708.11	1703.22	1743.89	1733.78	1731.67	1724.56	1716	1714.11	1726.11	1710.44	1711.11	1703.44	1665.56	1693.33	1712.44	1684.11	1709.78	1729.56	1727.67	1709.33	1687.44	1709.67	1716.44	1763.33	1700.85	1684.28	1611.43	1465.93	1330.4	1282.66
sr5_aclt_groove_lat_5_m1	53.9062	7.34375	8.28125	1123.86	1163.43	1140.29	1153.86	1140.43	1126.14	1143.43	1142	1107.29	1129.14	1094.43	1100	1137.14	1125.86	1132.14	1147.71	1130.43	1174.43	1156.57	1152.43	1175.43	1192.86	1177.43	1205.86	1159.14	1171.29	1171.86	1195.57	1217.57	1221.43	1285.43	1338.43	1355.43	1372.86	1390.43	1399.14	1432.14	1439.43	1501.86	1481.29	1490.77	1458.33	1419.08	1389.48	1353.38	1283.62
sr5_aclt_groove_lat_5_m2	53.9062	6.5625	9.0625	1323.14	1316.86	1294.14	1215.71	1190.43	1134.71	1100.29	1179	1180.57	1241	1287.43	1355.43	1383.71	1439.29	1443.86	1485.14	1508.57	1523.57	1539	1511.57	1497.43	1515.43	1503.29	1523.14	1539	1542.43	1576.43	1560.43	1544.86	1587.71	1546.14	1553.57	1577.29	1560.14	1586	1592	1648.14	1577.43	1616.29	1615.29	1609.22	1591.36	1573.05	1454.89	1304.7	1131.96
sr5_aclt_groove_lat_5_m3	66.5625	10.7812	8.28125	1432.09	1439.73	1426.55	1450.82	1410.09	1456.55	1498.45	1546.36	1601.45	1612.27	1633.18	1645.82	1681.36	1662.82	1675.27	1676.91	1661.27	1637.82	1657.55	1662.64	1624.82	1623.73	1626.64	1621.18	1606	1648.45	1605.18	1606.73	1622.55	1616.64	1614.82	1623.55	1608.91	1612.27	1626.64	1635.45	1630.27	1698.27	1716.64	1704.91	1701.62	1686.65	1676.59	1656.41	1604.36	1514.6
sr5_aclt_groove_lat_6_m1	34.5312			1262	1244.55	1220.91	1227.45	1234.73	1231.91	1198.91	1219.27	1231.36	1248.18	1225	1214.91	1247.73	1283.82	1269.09	1230.55	1236.55	1250.91	1224.55	1241.73	1259.27	1252.82	1240.73	1286.09	1257.91	1261.82	1287.09	1260.55	1313.82	1344.27	1336.91	1380.27	1403.45	1392.64	1433.09	1405.82	1433	1441.45	1447.82	1478	1464.81	1461.23	1431.46	1383.51	1341.05	1302.53
sr5_aclt_groove_lat_6_m2	45.625			1305.75	1379.75	1419.62	1475.75	1553.12	1578.88	1573	1607	1634.25	1634.5	1593.5	1588	1578.88	1573.5	1561.38	1523.62	1543.12	1531.5	1558.38	1516.62	1496.38	1478.75	1494.75	1515.62	1525.12	1515.25	1500.75	1509.38	1498.75	1514.5	1548.25	1567.38	1565.62	1602	1598.12	1602.25	1629.25	1624.5	1681.75	1708.38	1644.22	1590.52	1491.89	1413.45	1392.31	1360.42
sr6_aclt_groove_lat_2_m1	48.4375	9.375	10	1466.12	1418.5	1357.75	1386.62	1357.75	1355.5	1374.12	1426.75	1420.62	1397.62	1397.12	1380.88	1394.12	1387.62	1382.62	1382.38	1349.88	1338.38	1374.12	1360.62	1362	1305	1291.75	1281.12	1263.25	1269.88	1243.62	1277.5	1274.88	1265.12	1252	1280.38	1286.12	1286	1306.88	1269.75	1319.88	1305.5	1304	1318	1312.71	1239.89	1161.57	1100.3	1088.01	1054.56
sr7_aclt_groove_lat_1_m1	45.625	9.375	14.0625	991.2	997.4	1000.6	1004.5	1017.3	1028.9	1025.5	1070.2	1044.2	1032.1	1040.7	1027.8	1031.5	1026.6	1019.3	1026.2	1040.9	1040.4	1059.1	1066.4	1067.1	1059.4	1064.7	1090.3	1100.8	1080.6	1050.8	1081.4	1072.1	1078.4	1081.5	1112.8	1172	1146	1179.4	1188.7	1229.7	1273.8	1319.8	1333.4	1313.48	1285	1235.2	1154.91	1083.56	1022.82
sr7_aclt_groove_lat_1_m2	53.125	10.7812	11.875	1149.25	1165.92	1170.67	1115	1016.25	971.833	976.833	937.167	898	857.083	873.75	1003.67	1124.5	1180.67	1180.92	1176.58	1190	1218	1206.5	1225.33	1215.5	1213.58	1149.17	1133.92	1134.25	1147.5	1126.33	1089.92	1032.42	954.833	921.583	882.833	899.75	853.167	858.5	874.417	877.167	912.917	987.75	991.333	930.342	920.974	930.544	910.361	841.005	738.021
sr7_aclt_groove_lat_3_m1	34.2188	13.125	16.25	1305.5	1305.3	1303.2	1287.8	1289	1268.5	1289.6	1261.8	1306	1313.8	1296.2	1317.6	1274.3	1249.4	1235.1	1248.3	1261.7	1208.9	1249.2	1267	1244	1297.6	1271.2	1297	1277.2	1278.5	1260.6	1264.5	1272	1296.6	1268.5	1273.4	1286.9	1279.3	1309.1	1329.4	1314.6	1367.1	1372.4	1388.2	1387.41	1350.38	1343.9	1345.72	1366.73	1405.09
sr7_aclt_groove_lat_3_m2	39.5312	12.3438	13.5938	1430.57	1450	1469.29	1454.43	1450.29	1437.57	1430	1382.57	1387.14	1343.71	1367.14	1353.43	1363.71	1348	1370.71	1331	1318.86	1332.14	1303.43	1325.14	1303	1341.71	1377.57	1366.86	1356.86	1369.43	1358.86	1383.29	1394.29	1411.43	1408.29	1463.71	1449.43	1467.14	1544.14	1562.86	1578.14	1665.86	1676.14	1681	1633.3	1624.66	1573.49	1556.77	1510.33	1426.48
sr7_aclt_groove_lat_3_m3	32.8125	13.9062	12.6562	1047	1059.83	1073.75	1028.25	1014.42	1000.17	1005.92	992.583	1015.08	986.583	1021.25	1024.58	1030.42	1046.25	1002.75	990.917	1023.75	1022.58	1025.17	1014	1023.33	1038.67	1020.25	1039.75	1021.42	1046.58	1034.92	1041.67	1032.83	1031.08	1043.17	1051.25	1076.58	1087.83	1103.25	1137.92	1171.67	1220.25	1252.58	1263.08	1228.78	1195.8	1169.62	1158.76	1154.25	1198.83
sr7_aclt_groove_lat_3_m4	101.875	10.9375	12.6562	1502.91	1515.45	1504.18	1500.73	1526.73	1515.73	1499.82	1509.91	1542.73	1554.45	1550.09	1573.73	1521.55	1495.45	1504.91	1549.36	1529.18	1535.36	1542.91	1526.91	1527.09	1555.82	1562.73	1546.73	1548.36	1546.82	1540.55	1551	1547.36	1582.18	1583.55	1619.18	1636.36	1668.91	1701.27	1705	1720	1740.27	1741	1752.36	1691.3	1667.27	1593.49	1485.75	1401.84	1320.53
sr7_aclt_groove_lat_3_m5	85.1562	13.2812	15.1562	1612	1639.6	1669.8	1647.2	1614.2	1624.8	1637.6	1601.2	1667.2	1608.8	1650.8	1619	1566.8	1547.6	1574.4	1576	1578.8	1598.2	1612.6	1578	1583.8	1563.6	1554.4	1562.2	1569.8	1584.6	1595.8	1586	1618.4	1639.2	1643	1613.6	1605.4	1587	1606.8	1628.2	1627.8	1644.4	1639.6	1666.6	1604.64	1539.41	1495.42	1514.64	1550.2	1610.75
sr7_aclt_groove_lat_3_m6	75.4688	9.0625	12.5	1312.6	1312.6	1348.07	1320.87	1326.4	1340.8	1341.13	1353.73	1354.33	1324.93	1352.8	1324.4	1349.07	1361.2	1389.27	1388.87	1368.13	1360.73	1375.2	1392.87	1394.33	1424.13	1410.93	1431	1418.47	1416.73	1433.73	1431.2	1420.53	1437.93	1473.8	1484.47	1515.27	1538.93	1546.53	1535.67	1533.27	1549.33	1557.53	1545.27	1538.53	1512.2	1480.5	1450.37	1408.45	1385.2
sr7_aclt_groove_lat_4_m1	52.3438	10	11.0938	601.308	603.769	602.846	600.308	619.077	650.538	649.538	639.692	647.308	651.846	652.769	656.077	645.231	634.538	647.923	661.231	644.692	634.923	639.923	662.385	701	706.462	726.923	745	756	765.231	764	738.692	704.077	691.308	674.154	690.615	721.385	783.923	838.385	896.077	958.231	1033.62	1104.85	1096.77	1024.15	935.05	859.981	817.605	777.692	766.495
sr7_aclt_groove_lat_4_m2	53.4375	10.9375	11.25	817.667	888.333	986	1003.33	961.933	931.667	892.8	859	814.4	738.533	655.333	577.2	525.533	526.533	533.8	544.133	583.733	636.667	681.6	715.067	717.533	703.533	666.733	605.933	581.8	594.267	564.4	510.267	450.533	421.4	448.533	486.533	502.8	504.6	546.2	602	650.333	708.133	755.933	769.467	724.017	690.303	637.365	583.508	545.108	501.667
sr7_aclt_groove_lat_4_m3	72.6562	12.6562	14.5312	844.4	828.4	827.333	826.4	825.6	818.533	810.267	812.933	825.8	832.067	834.2	829.8	819.267	828.667	847.6	856.6	845.133	834.2	824.6	822.867	826.733	848	854.733	846.067	845.133	849.067	852.533	898.733	912.067	908.733	904.333	930.4	961.267	984.6	1033.93	1076	1121.27	1164.4	1216.13	1284.73	1323.36	1267.74	1163.44	1024.4	881.031	786.773
sr7_aclt_groove_lat_4_m4	75	11.4062	15.9375	990.261	998	982.13	977.913	954.13	964.913	941.304	947.348	934.087	931.87	896.478	910.217	904.609	904.261	910.261	915.435	903.913	910.826	910.261	922.783	922.87	925.304	915.391	921.609	933.913	946.304	931.913	935.348	931.435	944.913	953.87	951.522	973.174	991.261	1024.65	1054.3	1124.87	1207.87	1253.04	1247.91	1209.42	1130.33	1035.86	966.984	929.551	908.12
sr7_aclt_groove_lat_4_m5	97.9688	10.3125	13.5938	1051.28	1037.22	1001.44	988.389	977.556	961.056	940.5	964.389	962.389	965.222	950	929.056	913.667	928.833	946	945.5	942.611	959.167	953.222	963.778	969.5	979.778	1006.83	1036.06	1058.5	1069.89	1109.72	1133.28	1118	1134.06	1142.17	1159.17	1229.5	1275	1328.78	1360.44	1384.94	1384.06	1396.94	1410.44	1349.47	1306.53	1260.62	1213.94	1209.2	1225.58
sr7_aclt_groove_lat_4_m6	86.0938	11.25	10.625	1020.62	1014.54	1033.08	1030.77	1049	1048.54	1033.69	1022.38	1037.85	1048.38	1033.85	1050.38	1018.31	1052.08	1067.08	1054.08	1049.69	1073.08	1088.77	1095.08	1106.69	1119.08	1103.46	1134.54	1153	1162.92	1181.92	1191.62	1185.92	1198.46	1192.85	1201.46	1198.31	1173.23	1182	1200.31	1223.62	1271.15	1335.69	1355.54	1362.68	1334.22	1293.31	1261.06	1252.4	1226.07
sr7_aclt_groove_lat_4_m7	42.8125	10.7812	13.125												677.333	678.333	656.333	677.083	655.167	679.083	702.5	701.917	709.083	763.333	775	821.25	862.417	830.917	832.333	839.417	843.917	878	857.5	857.5	830.917	863.167	879.167	912	904.25	901.417	950.167	982.917	1007.17	965.711	914.215	890.837	890.559	886.178	852.393
sr7_aclt_groove_lat_4_m8	56.4062	12.9688	9.84375	206.818	183.455	180.364	189.182	169.273	153	144	126	137.364	140.545	108.818	119.182	110.909	73.6364	67.5455	68.9091	52.1818	51.1818	32.2727	26.6364	28.6364	40.0909	52.9091	47.0909	47.9091	50.3636	38.0909	64.9091	66.6364	88.9091	116.364	229.364	386.727	503.455	579.455	702.091	879.545	1092.36	1292.09	1420.09	1446.82	1398.16	1293.56	1175.1	1076.16	991.494
sr7_aclt_groove_lat_5_m1	35.3125	11.875	14.5312	924.364	935	932	923.545	927.364	924.818	918	924.273	917.364	940.273	948.182	955.273	963.818	944.455	950.636	989.182	956.636	980.364	993.727	997.182	985.727	988.909	987.818	1007.36	1011	1002.55	1015	1022	1014.36	1025.55	1012.18	1031.82	1055.27	1051.09	1090.64	1109.18	1158.45	1162.45	1205.18	1225	1176.18	1116.78	1073.54	999.207	966.424	947.227
sr7_aclt_groove_lat_5_m2	57.8125	12.0312	9.53125	868.091	845	833.091	830.818	886.273	910.636	931.273	988.091	989.182	1027.27	1029	1015.18	1029	1057.82	1054.55	1031.09	1006.64	978	955.455	949.636	946.182	920.182	926	938.364	975.182	963	976.273	969.818	963.182	961.818	943.727	969.818	999.636	968.455	1008.73	1018.09	1058.45	1117.91	1190.18	1163.55	1024.53	931.773	856.992	773.782	702.761	653.961
sr7_aclt_groove_lat_5_m3	61.875	15.9375	13.125	880.529	883.471	888.824	900.647	903.529	899.353	894.706	897.647	941.294	963.176	963.059	953.353	975.882	972.588	953.294	989.059	983.294	1011.47	1004.53	1030.41	1063	1096.47	1113.35	1098.06	1092.35	1096.47	1086.24	1107.71	1105.47	1137.76	1144.24	1174.35	1208.06	1202.59	1218.12	1225.65	1231.94	1264.71	1283.12	1294.06	1263.07	1202.09	1179.68	1139.31	1094.7	1076.26
sr7_aclt_groove_lat_5_m4	74.5312	10.7812	13.125	825.389	828.389	829.5	835.333	850.167	861	862.556	851.833	863.278	868.389	890.278	881.167	887.833	865.722	897	897.556	909.111	916.278	939.944	924.333	900.667	918.333	920.944	936.722	933.556	938.389	965.556	967.556	978.944	965.222	976.889	980.556	1011	1025.5	1028.78	1047.83	1074.94	1135.06	1186.78	1210.67	1202.76	1138.72	1059.72	1021.1	1016.84	1021.38
sr7_aclt_groove_lat_5_m5	110.625	14.375	12.8125	1325.76	1324.92	1325.52	1341.48	1331.52	1328.28	1348.28	1344.24	1349.28	1359.04	1351.36	1346.12	1335.04	1359.32	1345.8	1368.52	1345.6	1343.36	1344.2	1346.08	1350.88	1343.84	1372.44	1389.12	1394.64	1408.52	1423.92	1417.56	1424.04	1459.88	1473.48	1498.84	1508.96	1535.64	1561.24	1605.24	1672.4	1689.96	1729.6	1725.64	1691.74	1615.26	1493.64	1331.58	1180.73	1075.11
sr7_aclt_groove_lat_5_m6	113.125	12.8125	12.6562	1359.89	1354.89	1364.44	1340.67	1374.89	1350.44	1370.11	1398.56	1396.22	1375.78	1384.44	1394.33	1391.67	1409.44	1410.78	1403.89	1423.22	1394.44	1418.89	1427.44	1429	1420.56	1462.67	1448	1449.33	1446.44	1450	1455.22	1474.78	1497.56	1528.44	1517.11	1490.67	1499.22	1593.22	1567.67	1648	1706	1726.78	1767.89	1685.16	1620.86	1577.14	1523.54	1470.72	1313.44
sr7_aclt_groove_lat_5_m7	96.4062	12.8125	13.75	1483.31	1504.92	1535.46	1559.62	1542.77	1610.15	1613.31	1639.54	1653.23	1606.62	1642.23	1633.85	1625.08	1606.77	1641.31	1595.08	1568.31	1556.69	1516.46	1519.38	1476.54	1487.38	1443.31	1445	1463.62	1455.31	1445.85	1470.85	1448.85	1448.69	1452.31	1465.85	1459.92	1478.85	1470	1489.46	1520.23	1550.92	1552.92	1598.15	1603.51	1579.37	1541.01	1529.32	1506.05	1434.4
sr9_aclt_groove_lat_1_m1	31.7188	9.53125	12.0312	933	961.25	964.875	906.125	900.5	857.75	891.125	878.75	906.625	889.75	884.875	902.5	921.625	920.875	954.25	913.625	924.625	933.75	973.875	942.625	953.125	956.5	955.25	955.125	936.125	950.125	976.125	973.875	991.25	1013.62	1011.25	1017.12	1005.5	1062.25	1065.75	1085.5	1127.88	1204.75	1230	1283.75	1211.03	1104.57	1009.04	934.519	918.996	991.774
sr9_aclt_groove_lat_1_m2	31.875	8.75	11.0938	935.625	951.75	970.75	981.625	1017.75	1005.88	987.5	978.375	947.375	903.125	907.125	881.75	890.75	902.5	861.5	850.875	849	852.125	853.25	831.875	900.5	891.375	918.625	979.5	980.375	978.875	962.5	990.125	1009.12	1029.38	1062	1116.62	1090	1076	1075.38	1091.25	1084.62	1083.62	1113.62	1128.25	1124.1	1095.17	1065.7	1042.57	1034.11	1051.64
sr9_aclt_groove_lat_1_m3	88.2812	9.6875	13.2812	1503.71	1490.14	1496.57	1504.14	1494.71	1519.57	1519	1507.29	1490	1458.14	1469.43	1464.14	1440.14	1443.43	1437.86	1426.29	1442.43	1467.57	1435.71	1411.71	1433.57	1426.29	1415.29	1429.71	1429.86	1439.71	1446	1435.57	1422.57	1413.71	1431.14	1459.43	1475.86	1486.71	1492.29	1512.71	1554.43	1614.57	1659.71	1691.14	1675.18	1631.2	1527.08	1403.23	1335.85	1329.45
sr9_aclt_groove_lat_2_m1	66.25	10.7812	14.375	1217.89	1213.33	1182	1170.67	1169.67	1173.11	1186.33	1178.11	1192.22	1193.56	1182.33	1191.56	1198.67	1220.44	1240.11	1255.78	1232	1218.67	1235.67	1242.22	1258.89	1225.22	1205.22	1236.56	1243.11	1238.33	1237.67	1256.22	1268.78	1226.67	1219.22	1237.56	1232.11	1249.44	1284.44	1296.44	1292.67	1334.33	1355.67	1333.33	1293.84	1262.67	1245.73	1220.15	1171.33	1160.91
sr9_aclt_groove_lat_4_m1	37.6562	10.7812	11.0938	1253.1	1256.6	1218.5	1221.1	1161.4	1156.3	1144.3	1174.7	1187.9	1194.5	1185.8	1206.8	1185.7	1192.4	1189.9	1159.4	1138.1	1118.3	1140.2	1130.2	1128.7	1152.8	1108.7	1119.7	1120.4	1106.5	1115.1	1121.5	1110.6	1096.6	1098.4	1118.2	1129.7	1140.1	1134	1178.7	1203.6	1228.8	1272.9	1319.3	1280.49	1261.11	1214.02	1136.61	1119.21	1131.46
sr9_aclt_groove_lat_4_m2	34.375	9.53125	9.84375	1300.38	1324.75	1289.62	1325.75	1281.75	1274.62	1269.12	1295.25	1293.88	1299.5	1311.12	1245.25	1263.25	1274.12	1264.5	1244.38	1232.25	1187.75	1220.12	1235.38	1245.62	1278.88	1257.5	1279	1342.25	1336.38	1359.62	1307.5	1345.88	1366.25	1369.25	1413.5	1467.88	1417	1388	1361.38	1339.12	1335.12	1311.38	1220.75	1118.3	1101.91	1151.83	1222.58	1305.34	1399.24
sr9_aclt_groove_lat_4_m3	36.0938	9.21875	12.6562	858.286	928.071	1001.79	1120.79	1209	1323.64	1305.07	1316.14	1261.79	1232.5	1169.07	1123.57	1086.57	1104.29	1080.14	1093.07	1077.71	1078.57	1085.14	1091.43	1088.14	1095.79	1124.29	1131.79	1120.71	1120.5	1133.79	1143.07	1141.5	1128.21	1142.93	1157.57	1148.14	1176.5	1173.29	1189.14	1201.36	1276.79	1269.86	1304.36	1311.64	1273.27	1225.85	1173.62	1153.08	1188.01
sr9_aclt_groove_lat_5_m1	38.125	8.28125	14.0625	887.429	886.143	895.857	877.429	895	908.286	949.429	909	952.571	958.571	961	918.571	910.429	920.286	944.143	942.857	933.143	910.857	910	923.429	955.143	910	894.286	892	892.714	905.857	914.429	937.857	957.429	943.286	953.286	957.286	946.857	945.286	992.429	1058.86	1062	1062.57	1114.57	1166.71	1048.8	878.938	736.832	673.886	633.181	540.251
sr9_aclt_groove_lat_5_m2	47.8125	8.59375	13.2812	829.125	868	877.75	888.75	901	898.875	894.25	887.75	911.25	932.25	937.75	941.625	954.625	943.75	935.5	956	962.375	972.75	1004.25	1013.38	990.375	991.75	996.875	990.875	997.5	1008	1024.25	1019.62	1054.12	1087.5	1109.38	1133.12	1173.25	1202.75	1160	1174.88	1242.25	1263	1303.38	1332.75	1265.09	1208.92	1099.19	978.728	899.036	925.463
sr9_aclt_groove_lat_5_m3	34.6875	7.34375	11.7188	529.5	525.6	518.5	521	521.8	545.7	578.8	618.1	598.7	603.3	625.6	657.7	670.4	659.5	704	744.9	788.9	831.2	838.2	842.6	876.8	894.2	922.8	913	972.4	1042.3	1037.2	1062.6	1051.2	1040.2	1069.2	1088.5	1058.6	1058.1	1081.5	1103	1071.3	979.6	974.7	1051.7	1120.03	1026.83	821.942	603.858	367.116	166.406
sr9_aclt_groove_lat_5_m4	53.75	8.75	12.1875	1233.8	1248.4	1229.2	1209.2	1208.9	1230.4	1199.3	1196.1	1170.6	1168.4	1178.9	1198.9	1199.1	1191.6	1165.1	1121.6	1121.5	1112.9	1090.6	1098.4	1103.5	1096.3	1074.4	1082.5	1086	1054	1072.1	1050.1	1052.4	1061.2	1080.4	1080.1	1061.4	1056.5	1054.9	1097.7	1127.8	1144.1	1166.2	1144.2	1134.67	1100.27	1103.7	1111.86	1085.99	1052.57
sr9_aclt_groove_lat_6_m1	41.4062	7.96875	12.3438	1088.14	1067.29	1056.86	1087.57	1114	1098.71	1078.71	1056.43	1071.71	1066.14	1063.57	1052.43	1067.57	1087.43	1108.43	1099.43	1129.14	1120.71	1086.57	1087.57	1069.43	1065.14	1091.29	1135.43	1134	1181.43	1168	1136.43	1166.86	1152	1127.71	1161.29	1141.71	1157.71	1170.29	1209	1227.86	1245.29	1248.43	1265	1260.55	1205.73	1196.57	1156.01	1079.27	1081.7
sr9_aclt_groove_lat_6_m2	37.1875	8.125	13.4375	1044.25	1028.38	1038.25	1042.62	1061.12	1044.5	1017.75	1052	1066.12	1035.62	1033.38	1032.38	1061.75	1060.25	1042	1053	1065.62	1054.5	1057.88	1023.25	1017.5	1032.25	1023.25	1041.25	1019.62	1050	1051.12	1047.38	1074.12	1035.25	1048.62	1034.75	1045.38	1078.75	1117.75	1131	1223.38	1275.12	1310.5	1306	1214.16	1111.27	1075.42	1111.66	1217.01	1384.26
sr10_aclt_groove_lat_1_m1	71.5625	11.0938	11.4062	1386.5	1386.33	1400.17	1392.25	1430.17	1447.5	1425.58	1415.83	1412.67	1372.42	1385.5	1350.08	1370.17	1379.08	1365.42	1388.08	1391.25	1383.5	1371.67	1363	1371.75	1367.5	1393.25	1402.67	1409.08	1404	1362.17	1388.33	1394	1428	1436.75	1439.17	1430.75	1429.5	1443.5	1438.67	1473.5	1471.33	1467.25	1495.5	1462.02	1455.87	1467.4	1461.88	1466.71	1471.38
sr10_aclt_groove_lat_1_m2	37.3438	10.7812	10	1449.92	1428.58	1390.83	1419.83	1441.67	1445.42	1449.17	1440.5	1393.17	1368.75	1377.83	1400.17	1429.67	1501.42	1542.17	1583.08	1524.25	1448.25	1382.83	1256.25	1131.25	1055.92	966.75	913.833	862.667	897.917	932.75	1006	1165.33	1246.58	1405.08	1445.58	1490.33	1531.08	1501.25	1517.92	1529.5	1534.92	1508.83	1523.83	1491.15	1476.23	1429.43	1351.88	1287.41	1201.39
sr10_aclt_groove_lat_1_m3	35.4688	8.4375	8.75	1052.15	1063.77	1039.62	1023.69	1032	1054.85	1074.38	1060.85	1073.62	1063.69	1051.46	1054	1060.23	1066.15	1085.69	1095.15	1066.69	1066.77	1064.85	1076.69	1079.31	1101	1096.08	1089	1102.46	1109.62	1102.69	1078.85	1096.38	1156.08	1164.31	1204.54	1226.77	1229.62	1239.31	1262.23	1283.62	1299.08	1307.77	1347.77	1338.9	1336.35	1335.02	1330.65	1299.72	1248.84
sr10_aclt_groove_lat_2_m1	46.4062	10.625	7.65625	1632.17	1601.08	1572.08	1528.08	1447.08	1377.58	1362.08	1358	1356.67	1354.17	1318	1235.5	1130.75	1028.17	935.25	859.083	833	828.667	857.667	911.25	968.167	1073.33	1204.5	1303.92	1349.5	1335.25	1327.5	1328.92	1352.5	1393.58	1416.08	1445.92	1437.17	1415.25	1426.58	1433.42	1418.5	1387.58	1377.08	1381.92	1358.28	1316.5	1241.69	1156.8	1081.38	1004.78
sr10_aclt_groove_lat_2_m2	46.25	8.125	9.6875	834.778	862	869	849.556	847.333	850.889	841.778	845.778	866.667	873.444	866.444	849.778	841	857.222	848	851.333	864.111	874.667	895	875.111	862.444	861.444	895.444	938	959.556	953.222	944	946.778	943.222	978.222	1010.44	1024.56	1051.22	1062.56	1077.78	1110.44	1140.56	1143.22	1168.89	1184.89	1167.33	1159.57	1152.31	1152.88	1155.04	1141.86
sr1_aclt_groove_med_1_m1	32.3438	11.5625	11.4062	1614.13	1620.73	1630.53	1626.27	1642.47	1633.13	1612	1626	1627.07	1633.07	1586.67	1607.47	1635.07	1618.53	1625.13	1614	1631.8	1631.33	1654.67	1614	1627.53	1643.33	1636.93	1645.4	1652.47	1650.13	1664.67	1671.33	1667.67	1643.8	1660.87	1657.87	1668.87	1662	1641.4	1652.07	1671.4	1699.93	1687.67	1708.53	1708.95	1703.43	1697.56	1668.73	1641.14	1594.44
sr1_aclt_groove_med_1_m2	55.4688	12.1875	14.5312	1754.78	1771.22	1759.33	1763.22	1779.44	1758.22	1746.22	1726.67	1711.67	1716.89	1736.78	1741.44	1726.11	1751.22	1741	1737.11	1714.78	1727.78	1711.89	1735.44	1747.67	1728.67	1728	1772.56	1772	1780.22	1766.89	1770.33	1767.22	1759.78	1759.78	1760.56	1790.11	1785.67	1802.44	1791.56	1787.89	1805	1804.78	1803.67	1821.18	1760.31	1680.98	1542.53	1386.18	1265.09
sr1_aclt_groove_med_1_m3	81.5625	13.5938	16.5625	1794.88	1795.75	1839.62	1820.88	1816.38	1827	1841.38	1850.75	1858.5	1836.25	1826.75	1817.25	1823.88	1839.62	1822.75	1822.88	1794.12	1803.5	1835.38	1821.62	1843.75	1849.62	1816.75	1797.88	1814.75	1834	1816.5	1799.88	1820.88	1838.62	1799.5	1814.38	1839.88	1832.12	1816.88	1804.88	1807.25	1860.25	1826.38	1845	1839.67	1847.05	1806.33	1791.96	1694.25	1608.87
sr1_aclt_groove_med_1_m4	71.5625	13.125	16.25	1714.31	1730.69	1726.85	1724.15	1711.15	1714.77	1710.92	1690.15	1690.54	1698.69	1719.92	1720.46	1699.38	1677.38	1702.38	1731.15	1724.38	1720.92	1724.23	1734.85	1738.77	1746.85	1743.15	1761.54	1756.46	1749.54	1746.46	1750.08	1743	1753.23	1780.46	1794.08	1808.69	1799.62	1787.31	1779.92	1780.69	1760.15	1784.69	1808	1750.96	1699.97	1662.86	1635.95	1593.76	1524.6
sr1_aclt_groove_med_2_m1	39.8438	10.4688	16.875	1690.5	1697.5	1702.8	1691.7	1693.2	1726.4	1703.9	1695.3	1717.7	1706.6	1719.1	1633.3	1649.9	1663.3	1654.7	1650.7	1621.6	1664.8	1656.5	1639.7	1635.8	1675.8	1677.6	1708.3	1689.6	1708.9	1704	1726.4	1732.7	1763.1	1728.8	1713	1719.7	1743.3	1777	1775.8	1765.2	1734.8	1732.7	1759.8	1751.65	1710.1	1623.67	1546.94	1461.45	1334.01
sr1_aclt_groove_med_2_m2	46.5625	13.75	11.4062	1804.62	1819.25	1823.88	1815.25	1797.5	1847.75	1799.25	1815.88	1783.75	1812.25	1780.75	1736.5	1735.5	1796.25	1759.12	1739.88	1700.12	1700.38	1681.25	1714.62	1717.12	1752.25	1779	1762.88	1810.12	1815.5	1791.38	1795.25	1809.5	1761.25	1811.12	1784.62	1810	1788	1839.38	1836.12	1831.5	1833.25	1807	1842.5	1795.15	1787.03	1736.36	1672.68	1601.94	1485.98
sr1_aclt_groove_med_2_m3	57.9688	11.25	14.8438	1630.92	1626.25	1633.83	1638.17	1644.67	1662.5	1655.25	1662.92	1664.58	1686.08	1673.92	1656.92	1712	1698.83	1694.42	1714.92	1705	1742	1700.42	1696.75	1715.42	1719.92	1705.17	1751.58	1735.67	1739.5	1761.67	1774	1739.33	1747.42	1781.25	1790.42	1809.83	1779.92	1805.58	1802.08	1801.08	1802.5	1808.33	1807.33	1813.07	1749.2	1687.2	1621.52	1533.74	1448.37
sr1_aclt_groove_med_3_m1	48.9062	12.1875	15.9375	1587.74	1579.63	1584.63	1603.84	1582.53	1592	1589.21	1596.32	1587.21	1597	1611.05	1602.26	1619.58	1611.58	1587.11	1623.11	1624.42	1601.37	1625.89	1646	1631.95	1609.16	1627.26	1629.37	1633.95	1661.05	1654.05	1630.11	1630.79	1642.95	1669.53	1653.53	1654.74	1677.05	1697.53	1725.89	1713.79	1724	1754.74	1772.89	1749.95	1747.11	1695.45	1638.19	1589.65	1500.1
sr1_aclt_groove_med_3_m2	48.4375	12.6562	13.2812	1781.77	1806.08	1792.46	1820.31	1828.15	1826.77	1849.31	1824.62	1806.15	1837.92	1828.54	1797.15	1786.15	1807.62	1776.08	1778.62	1797.69	1790.38	1774.85	1811.54	1819.62	1807.54	1799.92	1784.23	1780.62	1747.69	1741.77	1768.23	1732.08	1704.38	1744.15	1734.23	1716.54	1715	1724.54	1713.92	1746.85	1746.77	1754.08	1770.85	1725.36	1707.07	1690.64	1670.48	1642.26	1588.37
sr1_aclt_groove_med_4_m1	39.8438	9.84375	12.3438	1779.92	1790	1763.77	1757.38	1773.46	1752.38	1742.08	1752.31	1774.69	1764	1742.08	1732.08	1738.31	1750.92	1732.85	1728.54	1736.23	1747.77	1744.85	1760.92	1757.54	1743.54	1739.69	1717.77	1722.77	1735.92	1751.92	1758.31	1766.77	1759.85	1768	1777.38	1798.38	1803.23	1791.85	1779.15	1784	1794.77	1823	1843.85	1810.63	1764.56	1702.8	1638.86	1602.07	1592.65
sr1_aclt_groove_med_5_m1	54.5312	14.2188	11.875	1218.5	1250.62	1333.5	1392.88	1381.88	1331.62	1289.38	1281.75	1259.62	1248.62	1218	1192.62	1183.38	1176.75	1165.88	1145	1144.12	1177.75	1188.25	1186.38	1218.38	1221.75	1206.62	1209.5	1185.25	1185.25	1221	1253.38	1294.75	1306.25	1321.25	1333.38	1328.38	1299.38	1307.62	1349	1358.5	1375.25	1386.12	1350.5	1353.51	1299.37	1206.57	1110.12	977.351	824.147
sr1_aclt_groove_med_5_m2	91.25	14.375	16.4062	1129	1150.4	1133.6	1106.4	1096	1014.6	927.8	904.8	859.2	870.8	914.6	941.6	967.8	1007	1035.2	1017.4	999.8	1048.2	1096.6	1128	1105.2	1091.8	1068.8	1051.6	1102.6	1128.8	1149.6	1198.6	1239.4	1218.8	1209.2	1178.2	1207.6	1207.6	1189	1190.6	1202.2	1203.2	1225.8	1239.8	1224.84	1126.81	1037.13	928.239	891.606	814.053
sr1_aclt_groove_med_5_m3	94.8438
sr1_aclt_groove_med_5_m4	29.6875	8.125	10.9375	881.222	861.111	863.889	872.778	858.778	865.778	880.667	863.444	857.333	875.667	857.111	878.889	885.667	877.556	872.556	856.444	853.889	842.222	840.444	839.111	835.444	868.111	883.222	878.889	880.444	886.222	894.222	899.444	888.667	887.222	905.778	896.333	900.778	915.556	927.222	937.333	943.111	981.889	1005.89	1011.11	1003.28	1006.82	1003.13	953.948	895.128	864.6
sr1_aclt_groove_med_6_m1	56.0938	13.125	12.8125	1410.69	1428	1399.44	1398.75	1401.12	1389.81	1391.62	1401	1371.25	1368.81	1349.81	1307.69	1325.62	1339.12	1351.44	1349.25	1359.31	1366.5	1349.88	1345.94	1360.38	1362.06	1367.75	1393.25	1363.75	1354.44	1364.38	1363.62	1379	1400.88	1415.94	1436.62	1461.94	1460.44	1463.62	1487.81	1508.88	1528.88	1542.06	1559	1525.13	1436.21	1339.52	1221.1	1072.95	930.828
sr1_aclt_groove_med_6_m2	61.5625	14.2188	10.4688	1153.06	1148.12	1127.44	1116.19	1129.88	1138.88	1146.94	1158.19	1148.81	1148.5	1142.62	1168.94	1169.19	1200.94	1218.94	1232.94	1233.56	1258.44	1257.44	1268.5	1309.12	1354	1360.88	1356.25	1363.56	1389.06	1400.5	1444.62	1477.56	1526.62	1496.31	1542.88	1546.88	1567.75	1560.06	1566.25	1559	1573.31	1598	1641.06	1601.99	1519.81	1356.96	1157.69	938.274	711.442
sr2_aclt_groove_med_1_m1	33.9062	11.875	11.7188	953.133	971.333	1006.8	1054.2	1083.6	1065.67	1021.4	1002.13	975.6	967.467	976.067	923.4	879.733	879.067	928.6	987.667	1020.47	1049.73	1050.2	1026.33	988.933	934	902.533	841	775.867	740.533	714.2	731.267	766.4	854.933	950.6	1008.93	1041.07	1091.67	1118.87	1131.8	1123.4	1065.93	1081.47	1096.87	1094.78	1059.03	1013.74	953.2	880.599	844.58
sr2_aclt_groove_med_1_m2	130.156
sr2_aclt_groove_med_3_m1	47.8125	12.3438	17.0312	1230.47	1240.82	1229.71	1234.47	1228.76	1248.82	1233.35	1224.12	1238.71	1248.12	1261.29	1241.35	1237.88	1231.24	1250.82	1258.71	1245.35	1248.76	1234.12	1225.53	1268.94	1276.29	1256.29	1249.94	1237.88	1242.88	1253.82	1251.71	1260.53	1249.12	1255.76	1267.35	1266.41	1294.47	1296.65	1312.29	1338.12	1357.76	1386.35	1402.94	1382.89	1353.71	1335.01	1258.35	1240.68	1237.64
sr2_aclt_groove_med_3_m2	37.6562	11.0938	16.25	1165.25	1168.44	1148.69	1131.62	1164.81	1176.12	1175.06	1183.81	1153.94	1166.06	1149.25	1163.75	1166.19	1191.19	1163.5	1147.44	1130.94	1124.75	1124.88	1109.81	1110.94	1109.69	1113.31	1154.06	1145.75	1140.75	1144.94	1151.06	1137.56	1149.88	1164	1190.5	1210.56	1191.5	1206.75	1205.56	1235.12	1274.94	1287.44	1279.5	1259.51	1226.18	1187.36	1169.07	1168.73	1166.56
sr2_aclt_groove_med_3_m3	43.125	12.0312	15.7812	1490.33	1479.67	1455.11	1497.22	1510.22	1483.44	1452.67	1445.89	1395.33	1374.22	1346.89	1368.67	1370.11	1364.44	1365.22	1359.33	1350.78	1380.33	1392.89	1370.22	1353.33	1350	1352.78	1350.11	1335.33	1309.67	1326.78	1330.89	1307.11	1303.11	1305.56	1320.56	1331.33	1313.33	1313.22	1351.78	1357.11	1366	1362.11	1367.44	1345.92	1329.78	1310.99	1276.15	1221.45	1152.2
sr2_aclt_groove_med_3_m4	40.625	10.625	14.6875	1197.15	1203.92	1185	1155.85	1090.08	1043.69	1032.92	1010.77	1010.31	1009.31	1023.54	1042.92	1032.54	1027.31	1039.23	1045.23	1037.69	1025.69	1049.08	1074.46	1070.69	1074.92	1050.08	1034.77	1061.31	1055.92	1054.15	1056.85	1028.69	1011.23	1010.38	1009.31	1016.85	1039.15	1050.69	1101.54	1183.54	1252.85	1300.77	1337.38	1314.51	1232.84	1194.57	1113.88	971.099	817.767
sr2_aclt_groove_med_5_m1	61.875			1418.15	1393.23	1385.46	1354.62	1358.77	1337.23	1322.31	1348.38	1357.46	1356.85	1403.38	1421.85	1418.69	1428.38	1434.38	1473.46	1465.77	1475.46	1482.15	1511.31	1487.23	1535.54	1550.46	1571.69	1567.38	1570.69	1604.62	1577.08	1595.08	1591.38	1575.15	1565.23	1564.77	1568	1570.54	1601.85	1643.69	1633	1645.23	1626.77	1647.09	1634.08	1592.62	1534.14	1469.37	1389.64
sr2_aclt_groove_med_5_m2	54.8438			1659.89	1666	1650.56	1603	1614.89	1591.33	1572.33	1620.33	1643.22	1655.89	1694.44	1686.89	1668.89	1694.22	1702.67	1700.22	1723.78	1730	1709.89	1707.11	1689.11	1718.67	1688.44	1683.11	1667.56	1691.78	1652.11	1657.89	1631.11	1643.56	1659.89	1584.33	1621	1624.89	1615.11	1579.78	1639.67	1645.89	1676.67	1700.33	1690.37	1680.44	1646.21	1619.82	1619.43	1586.72
sr3_aclt_groove_med_2_m1	52.0312	11.25	17.0312	556.714	533.071	549	572.143	567	583.714	596.643	608.929	623.5	615.5	634.286	641.357	638.429	637.286	655.571	667.643	667.5	666.929	674.643	667.071	673.357	671.929	684.071	656.357	665.571	697.143	708.857	720.357	739.429	754.786	765.286	792.286	805.071	809.5	853.929	875.429	917.214	974.357	1036.79	1053.5	1040.17	1042.36	992.092	909.046	791.941	697.389
sr4_aclt_groove_med_1_m1	28.125			1370.64	1377.14	1374.64	1393.5	1349.57	1350.21	1365.07	1402.5	1394.79	1374.14	1346.5	1362.14	1362.86	1343.43	1340.86	1341.29	1349.64	1361.93	1339.79	1374.86	1382.29	1388.71	1381.93	1393.93	1415.79	1437.93	1401.64	1391.57	1392.5	1408.14	1412.36	1402	1454.93	1451.93	1443.71	1451.71	1473.93	1558.21	1590.43	1649.71	1623.82	1508.11	1327.1	1157.91	994.421	865.751
sr4_aclt_groove_med_1_m2	31.0938			1140	1090	1048.71	1007.14	1018.29	1074.29	1080.43	1107.14	1148	1185.14	1235.71	1317.71	1373.71	1448	1536.29	1636.71	1653.86	1691.43	1736.43	1755.71	1716.14	1715.14	1678	1639.29	1624	1605.71	1655	1584.86	1588.57	1632.43	1582.43	1600.14	1601.57	1574.29	1563.71	1612.29	1602.71	1601.14	1594.86	1602.43	1570.46	1522.83	1504.81	1468.89	1355.7	1337.92
sr5_aclt_groove_med_2_m1	58.4375	9.6875	12.9688	1085.15	1082.08	1092.08	1105.69	1121.15	1147.54	1125.85	1146.08	1130.08	1137.23	1137.31	1133.62	1125.77	1116.54	1096.31	1105.38	1114.54	1084.31	1083.92	1087.77	1095.69	1111	1098.77	1091.23	1095.38	1101.38	1107.46	1119.77	1110.15	1123.62	1128.31	1130.08	1181.77	1205.38	1206.15	1201.54	1244.08	1238.92	1281.08	1286	1220.47	1149.75	1063.29	1025.68	1002.74	1016.73
sr5_aclt_groove_med_2_m2	84.0625	11.5625
sr5_aclt_groove_med_4_m1	38.2812	7.96875	10.4688	346.6	328.2	362.2	367.4	364.2	393.2	405	398.4	368	375.2	389.2	396.6	398.8	394.8	384.8	370.6	360.6	360	402.2	393.2	386.6	392.6	392.4	408.2	379.8	378.2	368.8	354.2	396.4	395.4	429.6	407	407.8	403.8	413.4	408.6	429.2	439.6	456.2	508.4	519.259	492.87	430.877	386.961	379.76	380.624
sr5_aclt_groove_med_5_m1	72.1875	7.5	10.7812	1370.8	1340.2	1394.8	1387.4	1346.2	1374.4	1378.6	1399.4	1406.4	1406.4	1416	1396.6	1401.4	1413.6	1407	1417.8	1433.4	1419.2	1413	1437.2	1429.8	1453.2	1464.8	1431.6	1442.8	1450.8	1447.8	1434	1451.8	1507.6	1511.4	1512	1513.4	1509	1526	1529.6	1511.6	1545.4	1560.4	1582.6	1591.95	1564.61	1545.94	1508.21	1399.97	1212.09
sr5_aclt_groove_med_5_m2	50.3125	7.1875	7.8125	999.25	1005.88	980.875	960	985.375	971.5	971.25	981.125	1005.12	1027.38	1002	993	979.875	988.5	979.125	980.375	957.125	953.375	951.75	914.75	942.75	928.625	930.875	915	924.75	918.25	936.125	961.625	975.625	1007	1028.88	1020.62	1075.88	1054.12	1067.25	1084	1131.38	1243.75	1310.75	1349.75	1315.96	1244.58	1137.25	984.765	801.775	619.174
sr5_aclt_groove_med_5_m3	72.1875	7.96875	7.34375	1571.08	1585.15	1583.62	1573.54	1581.31	1591.77	1592.23	1582.46	1587	1587.23	1570.62	1584.77	1594.54	1583.15	1568.23	1548.62	1515.08	1522.85	1534.62	1519	1513.31	1505.23	1475.23	1479.08	1494.08	1477	1472.69	1479.85	1481.31	1458	1478.69	1486	1500.38	1507.38	1500.23	1502.92	1518.69	1533.77	1552.92	1567.85	1582.77	1552.09	1510.55	1468.39	1427.37	1367.68
sr5_aclt_groove_med_6_m1	36.5625	8.28125	13.75	598.444	615.556	624.556	631.556	648.222	621.889	637.444	637.778	610.667	606	608	602.444	636.444	626.778	588.778	582.778	566.556	546.667	530.444	539.667	561.778	575.111	583.556	582.111	557.556	545.444	539.556	534.333	562.667	577.222	571.889	571.556	577.333	567.667	592.222	626.444	651.444	672.333	689.333	700	696.858	659.784	594.595	514.627	430.438	339.143
sr5_aclt_groove_med_6_m2	61.0938	9.53125	13.4375	787.286	789.429	749.857	769	775.857	783.714	795.286	836.714	821.714	807.571	796.429	815.286	807.571	817	807.857	793.429	778.857	741.286	757.429	804.286	824.143	806.286	779.857	783.571	781.714	777.857	792.286	835.286	798.143	783.429	780.857	733.429	801.714	785	792.429	851.714	918.571	976.286	1035.86	1082.43	1004.17	959.458	893.767	861.897	810.186	782.739
sr5_aclt_groove_med_6_m3	84.375	10.9375	10	1209.09	1209.27	1226.27	1200	1222.64	1199.73	1218.18	1202.45	1194.64	1207.82	1196	1206.55	1192.18	1176.91	1193.82	1177.91	1160.91	1169.36	1191.18	1181.82	1222.09	1192.27	1191.64	1202.27	1222.09	1228.73	1242.82	1209.27	1215.45	1226.91	1224.18	1246.55	1242.91	1248.45	1252.82	1302.64	1318.82	1354.18	1412.27	1430.36	1348.87	1231.8	1103.05	974.64	843.642	737.721
sr6_aclt_groove_med_4_m1	36.4062	10.625	13.5938	1647.82	1646.91	1617	1618.82	1601.18	1618.91	1619.18	1592.82	1569.18	1562.09	1579.91	1575.18	1560.36	1577.91	1552.36	1547.73	1545.45	1527.55	1536.55	1580.27	1562.27	1615.55	1588.73	1553.09	1565.91	1582.73	1574.55	1638	1624.73	1630.82	1607.36	1673.73	1666.09	1644.45	1615.82	1670.36	1668.91	1698.55	1664.91	1680.73	1680.47	1642.36	1593.75	1565.07	1541.62	1543.99
sr6_aclt_groove_med_4_m2	35.7812	10.7812	13.125	1694.33	1708.83	1744.42	1730.83	1735.5	1746.5	1684.5	1627.75	1601.33	1605.42	1628.25	1608.67	1572.42	1567.33	1558.58	1585	1592.08	1594.5	1586.25	1575.92	1604.08	1580.58	1588.5	1552.08	1570.08	1573.5	1608	1601.5	1591.17	1673.25	1652.5	1637.5	1713.08	1722.83	1733.17	1674.33	1704.58	1703.33	1738	1722	1731.55	1654.19	1543.14	1442.35	1308.73	1076.67
sr6_aclt_groove_med_4_m3	37.8125	13.5938	13.9062	1577.14	1556.07	1579	1575.36	1575.36	1601.14	1599.14	1619.64	1609.93	1667.71	1623.14	1656.93	1666.21	1668.21	1643.29	1665.14	1647	1697.21	1666.64	1667.36	1660.29	1627.36	1660.5	1645.21	1640.14	1645.36	1628.5	1612.07	1585	1625	1618.86	1636.5	1617.21	1631.93	1629.71	1621.36	1664.29	1662.93	1636.57	1665.14	1649.01	1629.48	1624.06	1605.54	1564.96	1519.19
sr6_aclt_groove_med_5_m1	94.0625	12.8125	17.3438	1743.38	1777.38	1771.19	1759.06	1772.31	1758.69	1741.62	1750.56	1753.44	1758.62	1746.94	1757.19	1752.94	1744.88	1738.06	1746.25	1734	1720.94	1738.94	1757.81	1779.06	1764.94	1752.44	1765.5	1783.06	1778.62	1792	1808.62	1799.69	1798.69	1790.88	1810	1823.31	1815.44	1805.81	1819.69	1826.69	1837.94	1852.88	1853.12	1817.6	1800.99	1799.42	1797.35	1750.53	1690.56
sr6_aclt_groove_med_5_m2	97.1875	10.7812	12.0312	1806.55	1820.82	1802.64	1825.18	1839.55	1811.73	1827	1812.64	1827.45	1847.73	1870.73	1881.45	1843.64	1849.36	1847	1843.45	1858.73	1813	1842.45	1780.36	1824.18	1829.36	1833.27	1838.18	1846.09	1825.36	1848.64	1830.18	1832.91	1842.27	1875.36	1847.73	1827	1830	1846.45	1838.36	1822.45	1853.27	1836.27	1853.64	1853.63	1842.48	1834.29	1791.23	1761.99	1763.75
sr6_aclt_groove_med_6_m1	55.625	11.0938	18.75	1341.33	1319.92	1368.5	1368.08	1351.08	1354.42	1318.58	1344.17	1338.08	1342.67	1359.17	1335.42	1357.5	1362.83	1340.67	1339	1345	1340.92	1345.92	1330.92	1347.42	1378.83	1383.67	1348.25	1383.75	1381.33	1395.92	1396.75	1414.42	1412.5	1434.92	1453.92	1481.5	1474.5	1508.42	1517	1530.58	1557.5	1570.75	1555.92	1547.68	1500.82	1403.88	1341.57	1198.03	991.07
sr6_aclt_groove_med_6_m2	59.5312	10.7812	17.1875							1598.46	1598.85	1560.38	1555.31	1559.54	1559.31	1615.69	1570.46	1581.85	1594.85	1566.23	1576.46	1572.77	1598.31	1569.62	1592.54	1609.46	1626	1661.69	1625.38	1646.46	1664.23	1663.54	1670.31	1635.08	1670.92	1661	1656.46	1624.92	1619.92	1614.69	1578.31	1564.69	1531.69	1503.13	1472.3	1468.9	1439.8	1436.73	1482.11
sr6_aclt_groove_med_6_m3	64.2188	12.8125	17.6562	1802.6	1776.2	1780	1767.5	1750.7	1727.95	1717.25	1766.6	1766.7	1731.3	1751.45	1719.3	1724.45	1717.85	1740.7	1712.15	1678.65	1694.25	1719.3	1706.65	1703.3	1701.4	1716.9	1703.45	1678.85	1710.75	1682.65	1710.45	1702.5	1695.1	1709.35	1707.6	1706.15	1735	1727.4	1721.15	1747.9	1743.75	1754.6	1763.05	1768.19	1756.92	1744.43	1695.77	1671.3	1627.82
sr6_aclt_groove_med_6_m4	85.625	12.8125	11.0938	1802.38	1787.23	1761.69	1796.38	1808.77	1803.31	1808.08	1804.46	1794.08	1774.15	1785.08	1793.85	1783.46	1793.46	1807.92	1815.77	1816.69	1821.23	1828.15	1789.62	1790.23	1816.62	1811.77	1838.23	1830.62	1808.23	1811	1803.69	1799.62	1808.62	1807.69	1803.85	1799.54	1786.85	1771.62	1815.46	1749.85	1768.46	1746.85	1779.23	1744.31	1711.1	1691.64	1691.43	1696.59	1688.18
sr7_aclt_groove_med_1_m1	51.4062			1595.09	1591.82	1598.73	1560.45	1599.55	1592.82	1576.55	1602.82	1614.18	1548.82	1593	1613.64	1595.45	1606.27	1608.55	1594.27	1596.91	1622.18	1602.36	1594.91	1593.27	1591.91	1560.55	1609.18	1598	1608.36	1613.64	1586	1555.82	1563.64	1589.91	1577.36	1591.27	1582.45	1557.27	1600.55	1602.73	1596.09	1587.64	1604.36	1599.44	1582.65	1576.37	1570.73	1568.57	1566.19
sr7_aclt_groove_med_2_m1	72.5	15.1562	12.9688	1429.85	1426.38	1453.15	1407.38	1403.08	1388.69	1389.31	1377.85	1394.54	1395.69	1399.92	1400.38	1383	1386.69	1390.92	1396.15	1399.92	1423.92	1419.85	1428.31	1444	1452.85	1497.54	1470.38	1508.92	1519.31	1496.62	1551.46	1533.69	1526	1530	1559.46	1581.77	1598.62	1601.62	1623.38	1654.31	1667	1678.31	1692.08	1688.54	1672.76	1605.12	1539.4	1457.47	1381.92
sr7_aclt_groove_med_2_m2	52.1875	9.21875	12.8125	1319.3	1308	1321.7	1307.7	1307.6	1307.6	1326.7	1314.1	1294.9	1320.3	1337.6	1340.4	1356.1	1315.1	1313.4	1356.3	1379.1	1370.5	1394	1384.2	1391	1391.5	1402.4	1403.6	1413.4	1419.7	1435.3	1446	1450.1	1446.8	1498.8	1483.5	1504.4	1551.7	1596.5	1576.2	1567.8	1588.5	1580.3	1585.3	1565.48	1521.06	1453.73	1386.78	1340.98	1319.74
sr7_aclt_groove_med_2_m3	85.625	15.3125	13.2812	1739.41	1706.59	1693.76	1711	1695.12	1675.12	1680.35	1650.76	1666.18	1663.06	1654.12	1638.12	1637.18	1650.65	1673.94	1665.24	1661.12	1697.41	1713.41	1679.82	1689.88	1702.18	1740.18	1759.12	1782.88	1764.65	1767.06	1752.59	1747.76	1744.53	1782.18	1751.12	1743.59	1740.88	1729.24	1760.76	1752.41	1777.29	1792.88	1792.41	1790.29	1774.6	1750.81	1724.22	1672.46	1615.73
sr7_aclt_groove_med_2_m4	42.1875	10.9375	13.125	1436.64	1405.36	1420.82	1335.27	1355.55	1323.09	1311.82	1272.91	1301.45	1289.82	1271.73	1288.45	1276	1276.27	1281.82	1269.64	1244.45	1249.09	1246.55	1274.27	1263.64	1242.91	1243	1226.18	1247	1233.36	1276.55	1273.82	1260.55	1257.73	1273.64	1316.36	1335.64	1404.55	1393	1403.73	1482.36	1589.27	1617.27	1704.64	1571.36	1441.85	1200.37	913.652	738.428	659.872
sr7_aclt_groove_med_5_m1	45.625	13.5938	15.7812	1336.64	1340.57	1340.07	1305.43	1345.64	1330.21	1338.64	1332	1334.21	1341.14	1340.36	1336.86	1340.14	1352.86	1356.86	1377.71	1374.36	1387.14	1395.29	1385.64	1377.07	1396.14	1410.79	1403.29	1398.57	1409	1408.71	1421.36	1408.57	1423.36	1435.07	1454.57	1446.86	1441.64	1436.86	1448.14	1476.86	1482.36	1506.64	1509.86	1537.64	1521.38	1485.47	1446.28	1429.1	1414.97
sr7_aclt_groove_med_6_m1	43.5938	13.125	13.5938	1519.29	1530	1569.86	1533.29	1565.29	1564.86	1580.57	1554.29	1571	1570.14	1537.86	1576.14	1607.14	1553	1552.57	1524.86	1515	1529.71	1565.29	1559.86	1527.57	1536.43	1534.57	1551.29	1528.29	1553.43	1548.43	1534.57	1472.14	1507.43	1548.57	1576.71	1549	1529	1549.43	1552.86	1567.43	1623.86	1584	1620.29	1594.69	1578.9	1569.68	1522.08	1461.45	1370.85
sr7_aclt_groove_med_6_m2	43.4375	12.6562	10.625	1602	1590.33	1590.22	1612.78	1590.89	1595.89	1565.67	1617.56	1606.11	1572.89	1590.22	1581.89	1587.11	1567.33	1568.56	1596.78	1599.11	1596.78	1581.89	1591.89	1576.89	1558.56	1567.78	1580	1540.67	1554.11	1534.67	1567	1556.11	1590.33	1561	1597	1586.67	1579.89	1613.11	1605.44	1579.67	1576.22	1594.22	1631.67	1638.61	1585.63	1532.25	1487.51	1397.08	1283.25
sr7_aclt_groove_med_6_m3	39.2188	11.25	15.4688	1401.91	1448.82	1432.45	1437	1462.91	1471.18	1498.18	1495.91	1469.45	1482.82	1512.27	1523	1496.91	1505.18	1476.91	1479.27	1480.73	1460.27	1439.64	1437	1445.18	1451.36	1471.18	1455.27	1487.45	1485.91	1483.82	1477.91	1502.09	1529.64	1516.36	1497.27	1544.82	1541.64	1542.91	1584.18	1584.82	1644.64	1663.27	1668.36	1624.14	1570.46	1496.61	1452.71	1422.62	1417.82
sr7_aclt_groove_med_6_m4	38.2812	11.4062	14.8438	1436	1420.57	1405.29	1401.79	1373.86	1367.5	1390.93	1380.57	1379.86	1389.21	1378.93	1388.43	1408.86	1403.21	1406.21	1407.86	1443.21	1424.14	1402.14	1423.5	1414.71	1414.14	1419.07	1406.93	1393.86	1362	1395.21	1380.79	1383.36	1402.86	1396.21	1411.21	1425.29	1441.5	1458.57	1465.21	1443.43	1449	1457.93	1472.5	1452.16	1440	1409.32	1381.53	1322.63	1356.47
sr9_aclt_groove_med_2_m1	52.3438	9.53125	15.1562	699.4	711.7	719.9	721.5	744.8	742.3	732	721.4	715.3	707.5	700.2	714	722	727.2	738.5	731.7	720.9	726.1	731.1	713	721.2	712.9	722.3	722.5	750.7	771.9	783.4	797.2	819.6	846.3	857	858	889	914.5	930.6	931	945.1	963.3	980.9	981.8	943.805	911.543	868.39	847.238	836.201	774.306
sr9_aclt_groove_med_3_m1	35.625	9.375	13.4375	969.333	978.667	979.667	954.833	965	942	986.167	983.333	999.333	1010.5	991.333	1006.5	1001.17	947.5	998	1020.83	1002.33	1014.17	1023.33	1044.17	1031.83	1000.17	1035.83	1007.33	1008.33	988.5	984.333	969.833	978.667	983.167	995.5	1007	1037	1033.83	1006	991	944.333	940.833	983.667	1043.17	993.698	988.87	904.788	827.3	753.852	651.012
sr9_aclt_groove_med_4_m1	37.0312	8.4375	10.625	853.273	838.727	868.364	848.091	858.091	850.273	874.636	875.818	842.818	843.909	842.455	814.455	838	867.455	834.545	823.545	800.273	786.818	778.455	800	825.818	819.818	804.818	824	833.636	810.273	832.091	817	844.636	859.455	854.727	862.636	875	885.727	923.818	953.727	966.091	1027.09	1087.36	1136.18	1104.6	1056.25	996.786	932.121	909.936	898.568
sr9_aclt_groove_med_4_m2	36.875	8.59375	13.5938	1302.58	1415	1503.42	1561.08	1588.25	1553.25	1535.67	1498.58	1500.17	1520.75	1533.58	1529.67	1552.92	1569.25	1533.92	1526	1476.5	1468.17	1456.25	1451.42	1429.75	1353.25	1237.33	1108.92	991.667	893.917	736.917	534.083	320.25	146.833	93.9167	112.25	204	350.333	500.5	688.5	917.5	1178.33	1375.83	1448.75	1414.42	1374.45	1340.08	1270.6	1185.24	1074.62
sr9_aclt_groove_med_6_m1	29.375	8.90625	11.875	1742.25	1736.88	1705.12	1657.62	1648.62	1582	1527.88	1469.75	1407.88	1269.62	1140.88	995.5	846.875	701.25	492.5	290.875	152.375	90.25	66.625	60.75	28	32.75	25.5	18.875	28	40.125	88.375	174.5	309.125	546.375	817.875	1120.38	1298	1392	1397.75	1423.75	1463.75	1489.38	1569.38	1628.38	1592.58	1581.28	1553.04	1499.59	1435.25	1310.52
sr9_aclt_groove_med_6_m2	32.0312	10.625	12.6562	1308.5	1362	1394.2	1349.9	1336.3	1231.7	1203.4	1192.6	1235.9	1283	1303.8	1308.2	1293.1	1269.3	1234.3	1233.5	1215.7	1238.7	1293.7	1292.4	1274.9	1220.4	1175.1	1203.3	1209.6	1295.3	1326.9	1313.4	1287.3	1265	1309.5	1299.3	1338.3	1341.2	1393.2	1427.2	1386	1429.3	1386.7	1397.3	1375.88	1331.53	1299.4	1262.76	1212.86	1163.51
sr9_aclt_groove_med_7_m1	43.5938	9.6875	11.4062	1159.1	1144	1164.4	1176	1168.9	1148.7	1161.6	1150.6	1146.7	1167.1	1164.8	1159.9	1186.9	1169.8	1165.4	1139.3	1155.5	1141	1130.9	1149.8	1131.9	1153.2	1159.4	1180.9	1187.4	1182.5	1184.2	1149.2	1158.7	1191.2	1182.3	1171.4	1162.8	1149.9	1161.5	1173.7	1194.1	1263.2	1326.5	1344.5	1321.82	1295.48	1245.12	1154.52	1069.26	940.158
sr9_aclt_groove_med_7_m2	64.0625	11.4062	12.3438	1230.5	1244.5	1238.4	1246.2	1239.8	1240.3	1232.8	1245.6	1234	1233.3	1198.8	1212	1241	1230.4	1198.9	1198.3	1196.5	1205.1	1230.2	1222.3	1264.2	1246.7	1213.8	1239.3	1191.8	1190.3	1209.2	1222.2	1240.4	1272.3	1263.8	1265.8	1291.2	1312.6	1283.9	1279.8	1319.6	1328.6	1341.4	1374.6	1339.13	1307.73	1268.69	1227.34	1219.58	1217.42
sr9_aclt_groove_med_7_m3	100.781
sr9_aclt_groove_med_8_m1	72.8125	9.53125	12.6562															1188.82	1193.18	1156.45	1133.55	1119.09	1159.45	1199.27	1244.73	1270.36	1281.27	1283.73	1292.09	1302.36	1287	1295.64	1307	1263.18	1231.55	1265.45	1253.18	1241.36	1267.82	1307.27	1327.09	1381.27	1394.36	1349.15	1294.35	1188.82	1047.69	903.031	744.649
sr9_aclt_groove_med_8_m2	65.7812	9.375	12.8125	947.071	942.571	943.357	981.429	996.5	1020.29	1017.5	999.071	1013.5	974.071	985.786	971.857	971.214	966.214	961.643	985.571	985.071	1004.57	1018.57	995.214	995.429	1007.64	1022.5	1043.57	1051.86	1052.29	1062.64	1041.21	1042	1073.71	1064.86	1068.93	1087.86	1088.79	1101.29	1108.57	1147	1174.71	1238.36	1295.79	1285.53	1222.9	1083.6	874.371	619.115	340.548
sr9_aclt_groove_med_8_m3	90.625	9.6875	11.5625	1099.56	1101.11	1122.61	1147.22	1131.44	1098.5	1122.33	1102.06	1081.22	1051.22	1044.72	1033.83	1010.83	1004.39	1011.5	1024.11	1030.39	1041.11	1050.78	1057.11	1063.83	1034.72	1009.44	986.167	1001.61	998.167	1008.11	1018.5	1032.39	1027.72	1051.17	1052.56	1080.06	1090.89	1121.94	1148.39	1199	1253.44	1329.17	1371.83	1345.27	1276.49	1164.57	1003.22	820.007	658.211
sr9_aclt_groove_med_8_m4	87.1875	11.0938	14.0625	1108.11	1124.22	1125.78	1139.22	1137.89	1116.67	1116.78	1121.33	1122.22	1109.89	1112.11	1104.89	1101.11	1094	1100.11	1092.78	1099.67	1080.22	1076.56	1084.33	1085.11	1083.11	1077	1081.78	1103.78	1117.44	1126.33	1126.89	1137.67	1121.22	1104	1120.78	1108.67	1141.44	1153.56	1146.67	1173.89	1189.67	1231.44	1265	1235.88	1199.66	1156.31	1078.5	1019.23	968.109
sr9_aclt_groove_med_9_m1	62.8125	12.1875	15.9375	764.091	804.727	800.091	753.273	792.818	783.909	782.182	773	797.727	832.455	808.545	775.091	806.636	792.818	804.182	782.909	803.091	804.909	818.091	808.273	810	792.909	828.818	796.182	809.636	783.909	792.273	781.636	774.455	783.182	800.364	796.818	830.636	830.545	815.545	818.818	840.182	876.364	928.455	937.636	901.494	812.388	707.603	606.324	521.104	488.575
sr9_aclt_groove_med_9_m2	97.3438	12.1875	14.8438	1051.82	1059.94	1070.18	1097.12	1064.71	1053.94	1056.41	1065.76	1079.53	1073.06	1046.53	1067.65	1040.53	1046.29	1040.18	1037	1048.88	1026.59	1023	1012.29	1027.24	1015.41	1012.94	1008.65	1039.65	1018.65	1033.35	1027	1019.59	1020.29	1029.47	1048.47	1049.65	1100.18	1108.76	1134.12	1140.47	1166.47	1195.47	1255.82	1251.28	1184.98	1020.13	852.97	727.867	643.715
sr10_aclt_groove_med_1_m1	50.7812			1622	1637.62	1660.12	1660.75	1648.38	1630.75	1689.62	1658	1672.62	1653.25	1673.25	1710.38	1652.62	1622.25	1645.75	1675.12	1645.38	1654.75	1619.12	1614.62	1631.12	1664.75	1670	1655.62	1638.12	1631.88	1648.75	1660	1651.38	1666.75	1678.62	1648.25	1726.5	1690.12	1671.5	1713.75	1720.12	1706	1730.62	1715	1716.07	1648.65	1595.34	1530.83	1471.08	1428.21
sr10_aclt_groove_med_1_m2	42.1875			1629.71	1630.29	1638.86	1652.86	1656.14	1625.29	1659.29	1660.29	1657.71	1618.57	1641.14	1608.43	1606.43	1591.71	1614.29	1582.57	1598.43	1585.86	1604.71	1571	1616.14	1602	1574.29	1589.86	1591.86	1576.71	1629.14	1619.57	1617.14	1588.14	1592.14	1592	1602.43	1576.71	1580.29	1605.29	1582.71	1618.86	1611.14	1627.14	1653.54	1627.38	1622.29	1597.66	1591.62	1610.59
sr10_aclt_groove_med_2_m1	62.9688	11.0938	18.2812	1448.24	1480.59	1459.59	1461.12	1462.18	1464.24	1463.24	1439.53	1448.12	1462.06	1469.35	1499.65	1502.18	1486.18	1488.12	1496.59	1481.76	1495.59	1509.41	1490.94	1500.35	1505.47	1500.94	1523.35	1507.71	1515.06	1529.59	1529.06	1531.71	1535	1539.76	1523.35	1544.29	1583.29	1587.82	1597.24	1587.35	1603.94	1567.06	1615.88	1572.45	1550.91	1530.42	1481.76	1465.56	1427.24
sr10_aclt_groove_med_2_m2	70.1562	14.8438	11.875	1608.08	1600.75	1608.67	1573.08	1608.83	1609.42	1586.75	1605.5	1563.25	1598.08	1602.92	1586.67	1634.67	1619.58	1595.25	1610.58	1637.75	1599.58	1626.92	1654.25	1599.58	1590.5	1605.33	1622.33	1587.17	1633	1659.25	1615.75	1621.67	1632.67	1635	1640.92	1623.33	1629.75	1597.58	1578.25	1582.17	1586.92	1595.25	1613	1607.68	1535.33	1462.06	1437.62	1378.81	1344.06
sr10_aclt_groove_med_4_m1	42.0312	12.3438	12.6562	822.889	845.389	844.833	852	847.722	847.611	851.611	852.167	862	861.111	851.778	855.722	838.5	826.5	852.556	858.667	869.389	886.111	895.778	896.611	888.667	894.889	874.333	874.889	874.667	872.944	898.056	896.611	895.278	920.444	912.222	916.056	949.222	971.333	983.778	1018.67	1057.44	1111.5	1136.67	1165.67	1121.67	1057.94	1003.03	942.655	910.732	914.125
sr10_aclt_groove_med_4_m2	35.625	11.5625	12.8125	744.636	737.818	732.364	727.182	734.455	701.727	688.455	693.909	692.182	709.545	723.273	721.364	710.545	712.455	730.364	738.455	755.091	743.818	709.182	702	708.818	715.545	706.455	703.455	681	677.636	657.818	658.545	689.818	691	684.182	706.636	719	720.364	723.545	730.727	727.727	748.091	764.455	820.909	823.12	802.988	782.842	756.736	713.746	635.179
sr10_aclt_groove_med_4_m3	33.125	9.84375	9.6875	572.562	589.5	585.562	582.75	572.75	575.312	571.812	558.375	566.062	553.875	557.875	559.25	562.438	554.438	577.562	583.188	586.188	580.75	570.688	569.125	551.938	541.25	542.375	544.062	544.125	560.812	565.625	580.625	573.812	589.938	596.062	607.938	629.062	631.312	624.125	623.188	636.812	660.938	706.625	737.375	722.309	699.852	668.606	623.76	579.639	543.606
sr10_aclt_groove_med_4_m4	52.6562	9.21875	11.25	1043.22	1040.22	1036.78	1010.89	1037.67	1010	1015.44	1045.78	1084	1090.11	1104	1099.44	1084.78	1101.33	1104.11	1097.89	1087	1103.56	1109.33	1105.56	1116.89	1104.78	1097.78	1126.11	1119.89	1127	1133.22	1148.89	1154.89	1141.89	1149.67	1136.33	1147.78	1148.89	1170.67	1192	1204.89	1225.78	1236.89	1265	1194.29	1158.78	1133.46	1115.78	1073.86	1031.82
sr10_aclt_groove_med_4_m5	39.0625	10.3125	11.4062	1035.92	1040.85	1048	1035.54	1020.46	1040.54	1032.92	1014.62	1011.15	1000.92	995.077	997.923	1000.31	984.615	991.846	1012	1013.23	985.231	987.385	1014.31	1011.08	1016.54	1028.23	1028.54	1023.38	1057.92	1068.62	1086.85	1113.31	1114.62	1113	1134.15	1176.15	1189.92	1170.38	1208.31	1247.54	1249.85	1250.77	1255.69	1204.36	1154.93	1106.38	1067.24	1030.59	1006.7
[truncated: 114 more columns]
