# Supplementary material for: Site-specific glycosaminoglycan content is better maintained in the pericellular matrix than the extracellular matrix in early post-traumatic osteoarthritis
Source: PLoS One. 2018 Apr 25;13(4):e0196203. doi: 10.1371/journal.pone.0196203 (PMC5919041; doi:10.1371/journal.pone.0196203)
Supplement: S1 File — (ZIP) [file pone.0196203.s009.zip › data/groove/femoral groove - superficial zone.xlsx]

## Sheet: control
sample	distance	height	width	optical density1	optical density2	optical density3	optical density4	optical density5	optical density6	optical density7	optical density8	optical density9	optical density10	optical density11	optical density12	optical density13	optical density14	optical density15	optical density16	optical density17	optical density18	optical density19	optical density20	optical density21	optical density22	optical density23	optical density24	optical density25	optical density26	optical density27	optical density28	optical density29	optical density30	optical density31	optical density32	optical density33	optical density34	optical density35	optical density36	optical density37	optical density38	optical density39	optical density40	optical density41	optical density42	optical density43	optical density44	optical density45	optical density46
ra1_left_groove_lat_1_s1	18.4375	8.4375	15.9375	1374.19	1420.12	1413.44	1427	1460.44	1511.62	1521.12	1529.31	1556.88	1564.25	1551	1506.5	1445.25	1394.38	1338	1293.69	1277.06	1282.38	1261.31	1255.31	1244.56	1228.25	1216.75	1205.94	1219.75	1208.88	1177.75	1150.38	1132.12	1135.38	1112.06	1108.5	1122.62	1123.69	1138.94	1155.5	1223.81	1313.75	1362.81	1397.88	1375.83	1302.91	1218.73	1167.72	1135.63	1102.81
ra1_left_groove_lat_1_s2	16.5625	8.59375	15.7812	1658.18	1571.09	1450.55	1310.27	1090.45	951.455	829.364	770.091	661.273	512.636	455.364	384.364	364.182	337.727	322.818	403.182	407.455	412	407.636	463.364	585.455	758.818	970.727	1131	1270.82	1451.45	1616.55	1717.45	1672.09	1631.36	1548.09	1560.55	1620.73	1710.09	1724.73	1733.36	1756.55	1787.82	1795.18	1792.55	1789.21	1756.05	1716.75	1614.42	1506.02	1414.49
ra1_left_groove_lat_1_s3	7.5	6.5625	14.5312	1316.5	1361.67	1348.33	1330.67	1349.67	1345.5	1344.83	1322.33	1343.5	1347.33	1337.83	1369.33	1373.5	1357	1358.83	1370.83	1376.67	1368.17	1355.5	1368.33	1372.67	1375.67	1386.83	1381.5	1389	1405.67	1415.67	1450.17	1519	1558.67	1552	1538	1483.83	1432.17	1348.33	1276	1287.5	1284.83	1222	1183.67	1193.87	1201.31	1201	1233.44	1285.82	1298.51
ra1_left_groove_lat_2_s1	22.1875	7.96875	14.5312	1260.83	1279.33	1254.08	1265.67	1259.33	1257.17	1204.75	1217	1231.67	1251.42	1269.25	1262.92	1252.75	1251.5	1267.42	1289.83	1257.42	1254.17	1253.83	1241.25	1294.83	1284.17	1268.42	1267.83	1272.25	1256.33	1267.83	1254.42	1248	1255.25	1271.33	1284.92	1268.42	1260.92	1292.75	1317.25	1299.25	1376.75	1393.83	1367.75	1234.88	1140.57	1098.79	1118.15	1115.2	1060.78
ra1_left_groove_lat_2_s2	23.125	8.90625	14.375	1354.6	1341.7	1357.3	1385.6	1352.7	1337.4	1334.6	1322.9	1334.3	1342.4	1351.3	1360.6	1358.5	1359.7	1322.7	1320.3	1305.7	1308.4	1297.5	1311.4	1330.6	1307.4	1322.5	1314.8	1321.1	1328.6	1331.2	1313.5	1306.8	1309.5	1300.3	1277.4	1301.4	1326.7	1311.1	1314.6	1340.4	1366.5	1364.9	1381.5	1389.22	1385.14	1332.85	1214.03	1098.8	1071.43
ra1_left_groove_lat_2_s3	29.0625	10.1562	15	1302.44	1288.22	1309.44	1327	1324.44	1320.89	1312.33	1338.44	1336.78	1332.56	1363.22	1337.44	1344	1382.67	1363.22	1359.11	1385.67	1422.56	1379.67	1402.89	1390.11	1388.78	1415.67	1402.44	1409.78	1372.56	1395.22	1404.78	1444.33	1477	1476.89	1507.89	1468.67	1456.89	1489.33	1490.67	1468.22	1449.78	1489.56	1537.67	1558.43	1537.44	1531.74	1519.22	1480.09	1408.58
ra1_left_groove_lat_3_s1	29.375	8.59375	16.25	1119.5	1122.83	1116.33	1092.17	1090.67	1088.58	1105.75	1102.17	1113.75	1108.67	1111.25	1149	1101.92	1090.08	1095.42	1078.67	1122.08	1110.92	1092.83	1109.17	1082.92	1103.33	1087.33	1091.5	1090.33	1071.67	1091.33	1088.33	1064.17	1080.83	1112.17	1110.42	1109.08	1113.75	1086.67	1099.17	1141.33	1174.58	1181.33	1185.17	1132.34	1091.4	1036.59	998.645	883.898	688.662
ra1_left_groove_lat_3_s2	21.875	6.40625	15.4688	918.857	922.857	913.857	879.429	909.714	918.143	930.714	915.429	932.286	926.714	936.143	918.143	933	919	934.429	921.143	914.714	971.857	969.857	925.571	938	918.143	969.286	978.714	986.143	950.286	962.857	981.714	1001.43	1042.29	971.286	993	955.429	973.143	943.571	950	983.286	1030.43	1124.57	1156.43	1116.41	1050.7	974.213	993.829	1047.8	989.214
ra1_left_groove_lat_3_s3	32.0312	8.59375	13.2812	964.25	1003.88	988	958.875	1007.25	1001.25	1006.12	1055.5	1058.12	1048.88	1031.38	1023.5	1036.88	1038.38	1040.62	1051.88	1012	1065.62	1042.38	1093.38	1097.25	1127.62	1142.38	1111.75	1125.12	1114.62	1103.38	1137.12	1170.12	1124.88	1176	1201	1191.5	1169	1122	1114.38	1122.75	1125.5	1198.5	1243.12	1245.36	1154.88	1100.95	990.807	892.777	810.232
ra1_left_groove_lat_4_s1	19.8438	10.7812	12.8125	1657.82	1672.36	1626.36	1656.27	1664.82	1666.55	1642.82	1651.27	1682.45	1658.45	1666.36	1678.55	1697.55	1697.18	1698.09	1714.27	1708	1686.09	1682.91	1685.55	1705	1694.73	1679.45	1684.64	1699.55	1685.27	1699.36	1700	1683.09	1674.36	1642.82	1640	1627.64	1605.27	1652.55	1649.73	1657.09	1645.55	1641.64	1616.27	1609.5	1549.62	1521.16	1498.41	1459.45	1431.99
ra1_left_groove_lat_4_s2	9.53125	5.3125	11.875	1719.1	1698.4	1689.2	1734.4	1756.5	1751.6	1779.4	1764.5	1753.6	1774.9	1769.8	1757.7	1751.4	1729.5	1669.2	1595	1490.3	1401.1	1337.3	1284.9	1223.1	1190.9	1197.8	1182.3	1158.3	1114.6	986.2	846	688	514.3	438.6	444.4	536.4	768	1051.6	1364.8	1617.4	1725.8	1731.6	1740.8	1697.27	1595.21	1458.2	1379.37	1331.86	1317.6
ra1_left_groove_lat_5_s1	23.4375	10.1562	15.7812	1341.15	1344.23	1301.92	1310.23	1297	1335.08	1331.08	1357.46	1348.23	1337.77	1325.77	1313.08	1304.69	1289.54	1297.62	1324.62	1325.38	1320.85	1306.38	1321.69	1350.85	1354.08	1354.85	1395.08	1423.38	1407.08	1437.38	1444.38	1456.31	1458.54	1510.15	1521.46	1491.38	1494.85	1505.69	1470.31	1528.23	1567.46	1583.85	1598.23	1535.56	1470.25	1341.85	1256.23	1237.41	1223.27
ra1_left_groove_lat_5_s2	16.5625	10.7812	15.7812	1158.08	1148.08	1152.83	1139.67	1131.25	1148.17	1182.58	1197.42	1216.42	1203.75	1212.25	1244	1245.42	1247	1238.08	1243.17	1274.58	1276.58	1286.58	1278.58	1276.67	1277.17	1281.58	1301.17	1293.83	1301	1325.5	1335.58	1340.58	1371.58	1404.5	1417.5	1422.5	1451.83	1427.92	1417.33	1392.33	1413.5	1439.17	1494.67	1460.46	1382.68	1256.61	1112.4	1090.72	1129.89
ra1_left_groove_lat_5_s3	15.3125	7.34375	12.3438	1339.11	1322.78	1303.22	1299	1296.44	1258.56	1237.89	1247.11	1255.33	1261.67	1269.44	1274.33	1255	1236.33	1238.89	1218.56	1199.22	1232.33	1237.89	1241.33	1238.56	1225.56	1209.56	1254.67	1242.56	1236.22	1251.78	1259.22	1249.78	1221.67	1216.78	1244.22	1234	1232.22	1224	1213.44	1283.22	1313.89	1357.89	1359.22	1327.23	1277.43	1228.06	1215	1242.03	1240.17
ra1_left_groove_lat_5_s4	24.375	11.5625	11.25	1649.18	1613.82	1654.36	1675.82	1647.18	1656.64	1681.82	1653.45	1643.36	1628.82	1612.82	1582.09	1611.91	1598.09	1590.55	1502.64	1302.27	1038	775.636	520.273	345.909	218.273	145.091	152.727	178.727	294.364	455.545	641.273	768.909	886.091	937	1053.27	1156.36	1261.18	1421.55	1541.09	1592.36	1666.82	1677.45	1705.45	1683.57	1644.8	1646.25	1646.73	1601.1	1590.07
ra1_left_groove_lat_5_s5	23.2812	15	10.4688	1146.17	1148.25	1152	1150.58	1157.92	1193.83	1193.17	1210.58	1228.33	1244.92	1234.67	1220	1234.17	1211	1224.25	1206.75	1174.83	1172	1183.25	1164.25	1175.83	1182.83	1216.67	1220.17	1204.83	1197.5	1212.5	1218.75	1237.92	1252.92	1272.42	1299.75	1319.17	1355.25	1350	1389.5	1434.25	1465.25	1485.42	1465.58	1407.36	1352.05	1301.05	1265.9	1271.25	1300.43
ra2_left_groove_lat_1_s1	24.375	8.75	14.2188	1338.3	1357.8	1372.1	1368.2	1380.9	1375.1	1345.2	1365.9	1371	1370	1384.1	1425.1	1415.4	1465.1	1449	1451.5	1463.2	1465.6	1481.4	1483	1510.3	1535.7	1541.9	1554.5	1567.6	1581.2	1583.9	1568.2	1573.2	1569.9	1545	1557.7	1598.1	1569.3	1594.7	1602.9	1646.7	1674.5	1674.1	1702.9	1694.4	1633.68	1544.79	1474.46	1447.83	1445.78
ra2_left_groove_lat_3_s1	25	9.375	13.9062	744.417	757.917	757.25	747.667	735.75	721.333	741.083	742.5	731.167	742.917	735.25	718.833	738.417	762.833	777.917	782.083	790.5	813.833	823.5	836.5	856.417	872.5	899	913.083	925.583	928.083	928.583	936.333	949.833	958.083	955.5	962.083	989.5	1019.5	1029.83	1026.92	1042	1083.25	1114.25	1132.75	1118.7	1111.65	1094.2	1068.06	1023.37	968.752
ra2_left_groove_lat_3_s2	35.7812
ra2_left_groove_lat_5_s1	19.0625	7.1875	13.75	1247.27	1221.64	1254	1237.27	1234.18	1305.82	1304.64	1293.91	1304	1298	1263.45	1269.27	1294.55	1331.91	1341.64	1320.91	1319.18	1304.91	1312.09	1332.55	1325.18	1329.82	1330.36	1286.64	1290.36	1289.36	1307.91	1319.27	1328.64	1360	1348.09	1378.55	1389.64	1394.55	1417.27	1416.82	1421.91	1416.91	1441.91	1444	1440.46	1430.09	1430.75	1423.36	1383.81	1313.2
ra2_left_groove_lat_5_s2	22.6562	8.125	12.1875	1410.3	1392.6	1406.5	1383.5	1363.2	1275.5	1162	1044.1	937.3	874.7	839.4	829.7	832.9	871.8	913.8	983	1028.7	1093.4	1149.7	1261.4	1259.3	1286.8	1269.4	1269.4	1226.5	1249.7	1215	1224.4	1216.5	1270.8	1264.4	1329.8	1316.6	1339.8	1320.3	1352.9	1414.2	1456.1	1455.1	1507.6	1493.07	1403.45	1324.1	1212.32	1087.32	1018.87
ra2_left_groove_lat_5_s3	17.1875	7.65625	9.84375	1221.57	1227	1243.43	1228.36	1216.93	1225.57	1231.64	1232.43	1249.07	1250.07	1239.21	1203.79	1182.86	1186	1195.36	1176.5	1161.86	1165.07	1160.57	1172.79	1197.07	1233.43	1220.71	1233.36	1265.79	1243	1231.93	1261.93	1262.79	1317.86	1330.21	1367.71	1428	1465.36	1474.5	1490.29	1510.14	1557.5	1591	1598.86	1586.18	1521.39	1424.47	1316.52	1224.42	1137.83
ra2_left_groove_lat_5_s4	24.2188	9.21875	13.125	1384.21	1405	1393.21	1409.14	1394.93	1401.93	1368.86	1348.79	1310.57	1257.64	1235.57	1198.29	1182.07	1148.29	1134.29	1141.5	1151.43	1141.57	1153.14	1170.07	1212.64	1240.64	1255.79	1255.36	1262.21	1302	1285.86	1263.21	1293.36	1300.21	1298.93	1295.57	1337.79	1326.36	1343.57	1337.93	1364.71	1369	1372.07	1407.29	1401.68	1401.17	1393.05	1353.83	1318.11	1296.67
ra2_left_groove_lat_6_s1	27.5	8.28125	11.0938	962	1012.56	1009.67	1111.67	1156.56	1196.22	1270	1270.78	1282	1324.89	1358.11	1394.78	1457	1467.78	1511.89	1541.44	1559.56	1576.11	1554.44	1575.22	1602.67	1579	1615	1612.78	1631.67	1579.89	1562.78	1564.11	1552.67	1558.44	1533	1541.22	1548	1535.11	1559.56	1532	1518.78	1540.89	1533.67	1587.44	1562.56	1553.08	1527.24	1495.86	1456.76	1435.07
ra2_right_groove_lat_4_s1	25.9375	11.4062	9.0625	893.615	897.231	900.462	890.769	881.385	859.692	863.769	870.692	863.692	877.154	888.231	898.385	893.077	907.231	914.077	917.846	922.692	938.615	927.615	914.923	904.385	927.692	938.462	940.462	941.846	963.308	980.308	976.769	977.077	981.923	1009.69	1013.08	1011	1017.15	1023.38	1028.38	1032.92	1073.85	1103.31	1133.92	1114.96	1093.09	1069.33	1041.11	1021.89	1017.55
ra3_left_groove_lat_1_s1	28.5938	10.4688	12.9688	944.385	954.769	955.615	969.615	988.615	999.154	1048.31	1069.54	1077.23	1073.08	1069.08	1083.69	1075.08	1085.46	1070.23	1090.77	1072.31	1091.62	1119.85	1101.77	1102	1096.92	1095.15	1104.23	1125.46	1136.85	1133.46	1123.23	1150.85	1134	1142.92	1143.46	1150.46	1149.23	1169.69	1181.08	1220.23	1211.85	1219.38	1247.54	1247.45	1238.62	1238.39	1245.25	1220.01	1197.67
ra3_left_groove_lat_1_s2	25.9375	10.3125	10.1562	1418.08	1336.5	1267.67	1234.67	1214.42	1163.75	1190	1256.92	1308.83	1330.92	1398.33	1488.08	1501.17	1526.92	1531.83	1542.08	1528.67	1493.75	1470.67	1444	1424.75	1423.42	1406.75	1424.33	1417	1451.17	1420.83	1437.08	1449.5	1422.42	1415.17	1438.92	1472	1477.83	1491.17	1489.42	1488.5	1500.67	1539.17	1536.42	1498.01	1453.99	1417.7	1339.39	1244.6	1180.73
ra3_left_groove_lat_1_s3	25.3125	8.4375	11.25	1268.18	1247.82	1244.27	1258.36	1214.73	1197.73	1177.18	1142.64	1118.09	1085.73	1065.55	1070.45	1088.45	1118.27	1140.09	1162.73	1174.82	1204	1238.64	1246.73	1281	1285.73	1264.82	1275.64	1300.27	1310.91	1281.91	1270.73	1239.18	1219.73	1213.64	1213.09	1177.64	1181.27	1207.91	1253.45	1290.09	1333.55	1352.18	1382.27	1368.95	1311.48	1243.89	1166.58	1072	940.053
ra3_left_groove_lat_1_s4	22.0312
ra3_right_groove_lat_2_s1	32.5	11.25	15.9375	863.333	885.083	902.583	921.5	919.417	900.667	916.5	935.917	916.25	899.75	909.833	906.667	895	911.333	931.167	947.417	957.5	960.083	942.167	946.083	955.667	942.167	940.583	935	927	916.25	919.667	940.833	958.417	951.25	957.083	991.833	992.417	1003	1012.75	1020.5	1039.58	1057.5	1073.17	1069.58	1049.25	1029.08	1009.16	1010.11	1022.38	1002.56
ra3_right_groove_lat_2_s2	15	7.8125	14.0625	1071.6	1042.8	1034	1029.6	999.4	992.6	968.1	938.7	924.6	910.9	882.3	895.5	897.2	889.3	925.6	944.5	940.4	944.9	954.8	937.5	958.7	953	953.4	972.4	953.5	959.6	970.2	984.6	986.8	950.7	965.5	997.8	1021.7	1037.1	1045.6	1083.7	1097.9	1088.1	1153.4	1135.5	1091.85	1058.8	1036.42	993.232	928.387	855.254
ra3_right_groove_lat_2_s3	9.6875	6.25	9.0625	684.667	792.167	865.667	926.667	1031.33	1129.17	1194.83	1299	1326.17	1357.17	1428.33	1424.5	1457.5	1514.83	1510.33	1539.83	1506.5	1469.5	1465.83	1372.5	1357.83	1331.5	1349.67	1355.67	1339	1285.67	1241.33	1041	837.833	736.333	611.5	601.5	572.667	653	762.5	843.833	965.667	1076.17	1179.83	1296.33	1297.94	1289.18	1249.29	1142.94	1005.81	872.277
ra3_right_groove_lat_2_s4	6.09375	4.53125	14.375	644.333	629.833	651.5	675.333	661.667	693.333	692.167	688.833	697.167	683.833	678.167	678.667	699.167	708.833	707	707.5	698	677.667	658.667	640.5	609.167	652.5	739	833.333	909.5	941.833	925	867.667	746	591	485.5	498	586.5	632.167	680	708.667	659	579.833	537.5	570.833	684.319	740.497	773.956	770.925	763.699	767.287
ra3_right_groove_lat_3_s1	22.6562	8.4375	12.1875	982	1010.4	1013.4	1015.3	999.4	982.1	958.2	963.8	996.5	1021.5	1033.5	1039.2	1028.6	1011.2	1019	1007.7	1006.5	1024.2	1040.1	1035.2	1037.7	1026.4	999.1	1024.7	1024.4	995.5	1017.8	1023	1018.4	1053.8	1068.1	1058.5	1065.6	1071.3	1082	1134.6	1204.3	1242.3	1283.8	1296.4	1196.09	1098.7	1001.67	953.885	977.011	1019.07
ra3_right_groove_lat_4_s1	25.7812	7.34375	17.3438	1177.36	1231.36	1230.82	1226.82	1226.91	1230.82	1233.45	1235	1237.09	1245.45	1235.91	1243.36	1228.18	1216.91	1255.27	1264	1244.55	1272.09	1278	1269.64	1266.36	1251.91	1253	1277	1269.45	1318.82	1308.55	1341.73	1347.09	1376	1322.09	1315.55	1332.82	1334.82	1312.82	1313.82	1354.55	1353.45	1400.91	1383.45	1385.01	1337.04	1283.62	1253.08	1245.27	1269.91
ra1_left_groove_med_2_s1	14.375	9.0625	14.6875	1356.33	1351.11	1347.11	1369.44	1380.78	1395	1386.67	1394.89	1412.89	1471	1467.89	1452.22	1457.22	1456	1438.67	1385.67	1381.78	1385.44	1399.22	1414.11	1415.67	1442.11	1424.22	1450.22	1463.22	1420.33	1438.78	1438.22	1410.33	1434.67	1441.78	1429.11	1479.56	1489.78	1478.67	1497.33	1533	1600.44	1604.44	1632.22	1574.62	1485.38	1331.23	1187.62	1100.2	1063.14
ra1_left_groove_med_2_s2	28.75	10.1562	16.875	1539.11	1541	1556.33	1559.11	1558.89	1567.67	1542.44	1567.33	1579.22	1571.78	1616.11	1632.56	1622	1605.11	1582.44	1573.11	1594.22	1603	1611	1601.89	1591.44	1619.11	1612.89	1627.67	1656.78	1629.67	1602.89	1607.67	1648	1638.67	1624.44	1630	1615	1624.56	1633.33	1631.11	1650.67	1662.67	1678	1686.89	1680.59	1650.8	1565.14	1501.61	1406.65	1346.74
ra1_left_groove_med_2_s3	20	8.90625	13.75	1144	1127.73	1127.36	1159.27	1094.73	1137.09	1121.91	1113	1157	1135.27	1126	1146.73	1150.91	1130.64	1144.73	1154.09	1165.64	1174.27	1181.73	1206.27	1184	1212.09	1164.18	1175.36	1179.18	1178.09	1192.64	1176.55	1184.55	1201.55	1186	1186.09	1225.09	1229.36	1252.27	1249.18	1261.27	1284.27	1325.91	1308.18	1290.37	1233.24	1170.6	1083.04	1010.84	945.544
ra1_left_groove_med_2_s4	17.9688	9.84375	15.625	1392.78	1405.11	1393.33	1392	1407.22	1406.33	1405.78	1410.67	1402	1392.22	1380.89	1420.11	1407.89	1409.33	1416	1420.67	1438	1449.22	1457	1476.33	1494.33	1456.67	1455.22	1481.56	1510.44	1494.33	1505.89	1521.22	1531	1543.11	1538	1534.56	1562.89	1547	1599.22	1563.44	1542.78	1558.11	1559.33	1570.11	1568.68	1540.14	1510	1480.6	1483.51	1439.38
ra1_left_groove_med_3_s1	25.7812	10.625	18.75	1653.2	1640.5	1643.4	1652	1632	1646.2	1681.5	1670.6	1683.8	1688.7	1660	1658.8	1647.8	1652.2	1679.9	1669.2	1669.4	1662.5	1647	1676.2	1689	1677.8	1658.3	1662.6	1685.8	1673.7	1646.4	1666.5	1645.2	1616.1	1642.3	1642	1636.2	1637.7	1617.9	1626.4	1612.9	1601.4	1640.9	1670.7	1663.88	1657.12	1540.22	1357.77	1145.03	965.443
ra1_left_groove_med_3_s2	15.4688
ra1_left_groove_med_4_s1	20.1562
ra2_left_groove_med_1_s1	20.1562	9.21875	12.9688	1140.29	1164.93	1189.93	1185	1140.43	1105.79	1086.14	1071.43	1068.5	1024.93	1016.14	1009.36	969	1009.14	1078	1106.93	1139.57	1173.79	1165.07	1142.5	1169.93	1181.21	1190.86	1223.86	1238.86	1242.57	1229.86	1267.79	1248.14	1214.36	1189.86	1154.21	1101.43	1116.57	1089.64	1092.21	1150	1175.21	1231.21	1241.5	1230.63	1184.52	1110.18	1014.34	924.112	839.314
ra2_left_groove_med_1_s2	19.0625	10.7812	8.75	794.071	806.214	831.429	826.286	814.857	829.929	833.643	858.643	861.643	857.143	893.571	908	949.643	992.429	982.071	993.214	987.071	991.857	1026.14	1060.21	1120.71	1138.36	1108.07	1073.79	1033.36	1020.5	983	975.143	986.143	972.786	983	997.429	1065.43	1091.86	1151.29	1154.5	1204.07	1238.29	1280.71	1334.79	1366.77	1344.38	1262.04	1122.46	934.913	743.463
ra2_left_groove_med_1_s3	19.6875	8.59375	12.0312	788.5	788.333	787	792.75	794.833	797.833	812.333	800.5	789.333	777.083	787	779.083	772.333	776.75	774.083	772	775.25	773.333	769.667	794.333	796.667	791	791.833	768.833	784.667	796.833	805.417	786.417	801.167	822.667	832.083	845.083	847.083	833.417	845.25	826.417	835.917	861.25	882.75	903.917	877.063	821.318	746.989	714.606	681.808	656.985
ra2_left_groove_med_1_s4	24.0625	7.96875	12.5	939.5	920.167	906.583	903.25	872.5	911.5	960	1024.08	1048.58	1102.33	1111.08	1119.75	1147.5	1143.08	1178.75	1180.33	1175.75	1150.67	1115.17	1078.33	1074.92	1084.33	1055.75	1058.17	1050.67	1056.67	1076.5	1086.25	1101.67	1060.58	1066.33	1047.42	1053.92	1072.5	1078.67	1121	1109.17	1129.58	1178.5	1216.08	1208.48	1165.29	1067.37	974.222	891.34	819.169
ra2_left_groove_med_2_s1	10.625	7.96875	12.3438	369.778	376	376.556	394.667	413.111	403.222	421.889	425.333	427.889	442	434.111	419.444	406.222	404.333	416.333	436.111	438.667	448.444	410.111	409	433.333	438.556	436.444	441.667	423	425.111	434	435	428.556	420.778	421.667	435.778	421	410.444	427.444	444	488.556	551	616.222	685.778	672.377	617.593	520	394.55	237.152	108.975
ra2_left_groove_med_3_s1	20	7.8125	16.875	524.111	504.222	531.444	568.778	559.667	574.667	604.444	590.111	607.444	591.556	598.222	587.667	580.667	583.778	585.556	557.444	563.556	570	541.778	538.222	547.556	543.889	546.222	570.444	561.556	563.111	575.889	608.889	606.556	601.222	607.667	608.333	583	587	603	621	639.444	672.111	727.889	749.889	704.23	642.613	588.24	489.307	399.674	277.279
ra2_left_groove_med_3_s2	17.5	6.40625	15.7812	435.714	461	448.429	476.571	452	479.571	433.429	463.143	425.143	472.429	415.857	434.143	449.286	389.286	415.714	413.286	438.429	459.571	492.714	496.286	478	462	513.429	484	527.857	495.857	475.571	464	489.143	490.143	495.714	493.714	425.857	469.571	458.857	497.857	511.143	538.857	539.429	544.571	533.359	512.374	488.126	503.38	423.362	383.056
ra2_left_groove_med_3_s3	36.5625
ra2_left_groove_med_4_s1	14.375	8.90625	15.4688	438.083	403.5	372.5	359.083	377.75	400.5	435.667	465.833	491.417	487	505.333	462.583	452.667	464.667	471	470.25	499	470.75	502.5	476.75	502.167	480.583	512.25	514.917	530.667	525.333	528.75	545	542.833	574.667	570.833	538.833	558.5	524.417	537.667	564.333	621.417	646.75	727.75	761.583	720.1	654.245	531.511	430.861	351.958	274.738
ra2_left_groove_med_4_s2	15.4688	10.1562	14.6875	526.455	544.455	530.545	532.909	554.455	544.545	544.636	532.636	544.727	563	581.182	551.818	563.364	549.182	555.818	569.091	578.273	572.182	562.818	587.455	598.273	560.273	562.909	580.545	581.455	621.455	615.273	604.364	593.909	543.909	535.273	534.182	542	570.364	647	647.818	688.545	699.727	702.091	711.727	640.805	595.861	563.471	548.43	515.015	464.59
ra2_left_groove_med_4_s3	13.5938	8.75	14.0625	570.462	562.692	578.308	580.385	625.308	685	705.077	717.692	691.538	636.692	566.769	539.846	512.462	516.846	513.923	507	545.154	529.769	564.769	543.462	541.231	595	576.769	574.077	571.308	541.846	549.077	534.231	518.154	520.077	538.692	517.154	502.615	517.077	543.077	609.923	641.923	668.769	711.231	690.308	633.062	591.466	546.54	485.954	447.72	429.802
ra2_left_groove_med_4_s4	14.0625	8.4375	14.5312	531.667	536.889	583.556	597.556	608.333	620.556	616.444	592.222	614.222	582.667	582.778	600.778	580.667	616.889	611	659.556	629	656	655.333	662.333	663	684.444	650.556	654.222	632.111	637	621.444	621.111	584.556	615.222	609.444	618	616.111	645.889	636.333	662.333	668.889	675.889	668.667	685.222	611.861	524.498	453.87	363.811	300.33	263.471
ra2_left_groove_med_4_s5	27.8125	9.6875	14.0625	676.692	619.308	600.462	594	595	621.923	672.385	700	693.538	695.692	668.692	671.923	639.923	637.385	632.385	661.769	675.615	644.308	637.231	629.846	623.154	631.769	655.308	648.308	683.154	660.615	672.462	657.846	686.231	701.385	742.615	770.846	777.615	753.385	762.846	770.231	826.231	850.846	901.231	902.615	756.428	630.793	516.798	359.881	229.597	138.285
ra2_left_groove_med_5_s1	11.7188	7.34375	11.4062	553.2	545.2	577.5	566.4	575.8	593.6	591.6	579.9	566	559.5	578	582.8	582.3	602.9	620	638.9	668.9	641.5	662.1	640.3	661.3	649.1	645.6	639.7	666.9	690.4	694.5	684.7	676.8	661.7	653.1	622.3	626.7	558.4	589.8	585.5	668.5	742.3	796.2	819.8	787.849	737.101	666.494	590.205	533.497	510.565
ra2_left_groove_med_5_s2	5.9375	5.3125	10.625	440.333	531	486	527.667	514.333	469.667	483	493	495	522.667	543	541.667	547.333	500	503	499	501	501	444.667	537	488	495.333	429	426.333	378	406.333	473.667	494.667	477	532.333	525.667	560.667	514	452.667	436.667	407.667	449.333	524.333	704.667	749	727.819	638.157	518.417	395.573	266.351	144.51
ra2_left_groove_med_5_s3	11.7188	5.9375	11.0938	754.727	749.182	789.091	800.273	800.182	803.545	809.636	801.818	809.545	741.455	702.545	614.364	551.091	532.091	514.818	523.273	569.545	598	631.636	613.455	619.636	577.182	576.909	551.818	573	640.545	688.545	773.545	857.545	941.818	1006.18	1062.55	1106.55	1084.55	1051.91	1039.45	1008.45	976.727	939.636	969.182	957.647	942.561	893.45	799.723	703.697	623.267
ra2_left_groove_med_5_s4	7.5	7.5	13.75	441.444	420.222	424	425.778	452.111	456.778	423.778	433.889	418.556	425.889	425.667	422.444	447.111	440.667	439.556	430.889	462.444	448.667	427.556	438.667	421.333	426.333	446.667	436.222	406.778	440.111	436.778	466.667	460.333	461.444	460.667	446.556	440.222	413.111	406.333	446.222	511.889	585.333	686.222	681.667	649.541	593.053	541.789	507.716	497.725	424.172
ra2_left_groove_med_5_s5	12.5	7.65625	14.8438	687	676.929	697.071	701.357	671.857	681.571	662.143	645.071	622.714	613.929	603.643	570.214	577.286	563.357	564.429	569.286	555.071	553.929	546.786	529.143	530.214	546.143	524.143	515.643	503.929	516.429	537.429	540.857	531.571	529.214	562.571	544.143	550.214	571.071	566.857	557.5	561.286	591	588.357	592.357	569.078	527.173	482.851	470.852	464.72	484.701
ra2_left_groove_med_6_s1	15.1562	8.125	12.5	276.867	287.133	276.467	274.733	287.867	274	302.133	278.2	278.8	282.067	259.867	258.4	278.267	282.733	282.533	285.067	287.933	266.267	295.667	304.533	281.667	276	256.133	259.533	260	277.067	260.067	274.867	280.867	258.8	268.867	277.333	292.667	269.667	267.133	282.4	298.933	345.867	386.667	396	315.967	295.696	266.817	209.193	170.746	147.933
ra2_left_groove_med_6_s2	8.75	7.03125	14.0625	189.273	184.545	169.818	157.273	177.636	156.273	184.636	174.091	171	177.636	201.545	204.364	233.364	231.909	238.727	244.182	228.909	221.909	247.364	259.273	253.182	235.909	232.727	205.364	172.182	189.727	200.727	194.091	209.273	230.364	259.727	238.727	232.091	255.182	246.909	281.091	261.455	320.909	376.818	403.364	396.494	315.639	190.105	88.9557	31.8273	21.1516
ra2_left_groove_med_7_s1	20.9375	9.84375	8.90625	1135.67	1136	1093	1019	922.667	797	670.333	497.667	306.667	147.667	45.6667	16.3333	16.6667	16	32.3333	114.333	301.667	545.667	850.333	1163.33	1373.33	1490	1608.33	1706.67	1673	1660	1694.33	1719.67	1656.33	1589.33	1552.67	1493.67	1427.33	1368.33	1330	1315	1319	1281.33	1270.33	1311.67	1249.62	1198.77	1148.73	1067.56	946.906	805.226
ra2_left_groove_med_7_s2	31.0938	9.21875	13.5938	1089.43	1071.43	1060.36	1067.36	1074.43	1070.43	1041.07	1022.71	1024.79	1036.36	1046.57	1038.07	1036.64	1056.07	1060.79	1063.79	1068.29	1061.5	1056.57	1074.64	1087.43	1087.29	1110	1111.21	1094.21	1090.07	1103	1102.36	1096.21	1096.14	1089.21	1074	1079.43	1077.86	1070.43	1067.36	1079.86	1092.21	1095.14	1100.57	1089.4	1082.55	1078.51	1057.57	1031.45	1012.73
ra2_left_groove_med_7_s3	32.8125	7.65625	11.25	1286.07	1274.43	1274	1266.43	1246.07	1253.21	1260.5	1256.14	1291	1315.36	1302.29	1327.57	1360.64	1382.79	1396.29	1420.86	1433.21	1436.29	1424.71	1422.14	1362.43	1334.86	1312.14	1282.93	1267.36	1229.79	1212.64	1214.86	1173.5	1169	1178.64	1152.43	1146.21	1149.5	1154.64	1176.93	1192.21	1248.43	1266.07	1276.07	1239.49	1203.6	1179.91	1157	1155.64	1177.67
ra2_right_groove_med_1_s1	16.875	12.5	9.0625	1596.06	1616.38	1640.12	1631.69	1634.69	1636.5	1607.5	1616.75	1640.88	1632.19	1656.19	1675.12	1624.69	1598.75	1580.56	1548.56	1560.44	1563.12	1544.12	1506	1418.5	1268.81	1156.75	1028.69	944.938	897.375	937.75	991.562	1096.94	1181.94	1264.69	1297.75	1253.69	1207	1138.5	1132.88	1175	1232.25	1328.5	1349.31	1273.61	1185.48	1061.75	925.988	812.594	725.009
ra2_right_groove_med_1_s2	16.7188	7.5	12.5	892.625	898.5	928.5	921	938	920.375	939.25	926	924.375	971.375	965	919.375	911	880.125	888	846.75	848.75	840.5	838.5	816.875	834.375	881.375	868.875	850	859	866.75	876.625	899.375	871.625	900	889.75	874.25	870.625	898.25	887.75	890.75	916.5	971.375	1049.38	1113.62	1087.68	1022.84	896.81	771.027	709.017	660.136
ra2_right_groove_med_1_s3	23.5938	9.84375	12.1875	893.5	913.312	911.562	892	897.188	900.188	902.812	909.938	918.125	915.25	894.625	901.938	908.75	917.688	901.438	907.625	931.938	917.625	922.5	900	891.688	910.625	918.312	928.688	926.625	940.25	944.188	946.25	940.75	952.625	943	931.562	937.875	933.062	958.875	984.125	1080.75	1219.44	1288.12	1337.06	1274.97	1222.58	1127.46	998.45	900.502	806.719
ra2_right_groove_med_1_s4	22.5	11.5625	10.7812	854.917	843.25	865.417	870.583	883.5	871.25	823.417	826.167	821.083	803.917	809.833	804.75	822.5	794	797.5	823.583	833.833	848.583	842	812.5	771.25	766.167	776.083	790	794.833	781.333	817.333	838.25	875.5	866.083	886.833	896.833	882.167	874.5	877.833	924	985.917	1068.58	1178.42	1247.58	1251.24	1178.16	1104.2	1033.47	986.208	961.936
ra2_right_groove_med_1_s5	22.5	9.0625	13.2812	796.692	798.385	799.385	807.692	795.154	801	804.385	800.615	856.692	854.154	854.077	830.846	803.538	780.615	794.154	813.462	829.846	821.077	825.615	812.462	782.308	803.231	819.154	834.385	843.538	852.692	865.615	878.154	887.385	913.077	894.462	865.231	887	848.538	864.462	892.308	964.846	1036.23	1136.69	1169.31	1108.52	956.164	777.46	644.093	578.356	572.781
ra2_right_groove_med_1_s7	41.875
ra3_right_groove_med_1_s1	31.25	13.125	9.53125	1120.9	1122.2	1136.1	1133	1130	1133.1	1114.2	1118.2	1126.5	1130.8	1141	1121.4	1134.4	1138.4	1151.9	1152.3	1156.2	1174	1182.1	1170.4	1154.1	1184.3	1175.7	1165.8	1168.8	1182.5	1192.8	1183.1	1155.8	1171.5	1204.2	1233.5	1254.4	1269.1	1283.6	1324.7	1345.7	1322.5	1321.8	1332.6	1340.97	1294.44	1232.33	1145.77	1057.66	975.064
ra3_right_groove_med_2_s1	32.6562
ra3_right_groove_med_4_s1	20.4688	5.9375	15.3125	1174.73	1193.91	1190.18	1205.91	1217.45	1214.36	1192.91	1242	1203.27	1205.64	1231.73	1207	1236.91	1214.55	1216.09	1216.27	1209.36	1216.36	1201.64	1231.55	1233.27	1269.91	1194.09	1235.82	1263.27	1259	1273.09	1281	1320.09	1312.64	1333.64	1310.64	1341.45	1319.27	1347	1342.27	1418.91	1452.18	1458.82	1463.27	1469.82	1422.16	1383.61	1305.42	1169.56	1059.74
ra3_right_groove_med_4_s2	20.625	5.9375	11.4062	914.875	902.5	897	883.5	905.75	901.5	867.625	881.375	867.25	888.75	895.75	876.25	901.625	904.875	920.125	900.625	924.25	951.625	917.625	959.75	946.375	942.125	945.125	955.5	956.125	945.75	950.625	980.75	993.5	1010.38	1038.5	1052.75	1040.5	1037.12	1028.88	1038.38	1038.62	1045.12	1019.75	1052	1008.81	972.796	938.65	923.398	902.561	884.929
ra3_right_groove_med_6_s1	17.0312	8.4375	14.8438	1028.75	1006.88	1011.62	991.375	975.375	987.75	963.375	948.625	960.875	973.625	954.125	942.5	934.25	915.875	880	880.375	872.125	870.25	874.375	877.25	877	875.75	885.875	850.25	850.75	859.5	863.125	863	867.5	850	857.625	862.125	879.375	895.5	912.25	966.125	972	1003.5	1021.62	1030.75	1009.77	990.116	960.296	892.736	813.375	728.812
ra3_right_groove_med_6_s2	25.7812	7.03125	14.375	1075.5	1094.6	1105.2	1102	1114.6	1119.1	1089.3	1095.5	1101.3	1099.6	1094.2	1100.9	1109.9	1123.7	1129.5	1112	1118.3	1116.9	1105.9	1099.7	1108.1	1133.8	1129.7	1141	1124.2	1136.1	1137	1118.8	1115.4	1135.8	1126.4	1129.5	1123.5	1131.2	1144.3	1150.7	1176.8	1202.9	1213	1230.6	1201.27	1168.46	1107.06	1020.62	973.967	955.034
ra3_right_groove_med_7_s1	27.9688	8.125	14.5312	1559.2	1528.1	1527.9	1545.9	1506.4	1542.5	1516.6	1489.2	1510.9	1538.5	1498.2	1456	1419.3	1363.5	1331.2	1311.9	1313.1	1340.6	1404.9	1400.2	1388.4	1398.3	1389.2	1376.6	1384.8	1400.5	1336.4	1297	1362.7	1363.8	1344.2	1390.4	1400.3	1450.5	1431	1419	1374.1	1378.3	1405.6	1397.6	1267.81	1099.56	931.702	712.909	449.984	342.962
ra3_right_groove_med_7_s2	25.3125	5.3125	16.7188	981.273	990.091	1004	1011	999.455	965.818	967.727	992.545	973.091	999.364	1023.09	1005.45	1028	1044.27	1041.27	1035.82	1046.73	1045.91	1072.27	1081	1099.55	1105.09	1106.18	1103.64	1136	1209.64	1264.36	1249.45	1268.91	1269.27	1296.73	1312.27	1327.73	1319.82	1325.64	1350.82	1332.36	1437.27	1471.09	1467.55	1336.72	1196.3	1062.8	1048.01	1032.79	1040.38
ra3_right_groove_med_7_s3	34.8438	7.8125
[truncated: 114 more columns]

## Sheet: contralateral
sample	distance	height	width	optical density1	optical density2	optical density3	optical density4	optical density5	optical density6	optical density7	optical density8	optical density9	optical density10	optical density11	optical density12	optical density13	optical density14	optical density15	optical density16	optical density17	optical density18	optical density19	optical density20	optical density21	optical density22	optical density23	optical density24	optical density25	optical density26	optical density27	optical density28	optical density29	optical density30	optical density31	optical density32	optical density33	optical density34	optical density35	optical density36	optical density37	optical density38	optical density39	optical density40	optical density41	optical density42	optical density43	optical density44	optical density45	optical density46
sr1_cntrl_groove_lat_1_s1	9.21875			1201.36	1234.55	1232.09	1208.18	1228.82	1233	1227.82	1214.18	1232.64	1229.27	1212.82	1178.82	1194.73	1202.82	1186	1173	1148.82	1147.36	1125.18	1126.18	1119.91	1147.18	1122.55	1123	1110.27	1127.73	1123.73	1142.55	1112.18	1108.27	1086.55	1127	1154.73	1189.91	1191	1226.64	1242	1292.73	1357.64	1414.18	1430.35	1352.92	1281.27	1180.82	1082.69	1043.21
sr1_cntrl_groove_lat_1_s2	25			1493.14	1494.86	1514.57	1526	1515.14	1492.14	1522.43	1524.43	1483.57	1527	1512.71	1482.14	1517.57	1536.86	1544.29	1569	1567.86	1513.29	1538.43	1553.57	1504	1511.14	1552	1535.86	1535.71	1507.14	1488.14	1479.71	1461.71	1469.29	1503.57	1527.43	1547.14	1541.71	1599.14	1597.71	1607.14	1605.86	1622.57	1695.86	1699.69	1667.1	1556.43	1422.84	1344.33	1270.77
sr1_cntrl_groove_lat_1_s3	24.6875			1815.45	1837	1826.27	1820.64	1828.18	1813.91	1838.45	1816.18	1817.55	1793.64	1801.27	1787.73	1763.55	1734.27	1713.82	1720.82	1684.36	1655.91	1618.36	1561.64	1530.64	1448.36	1392	1378.18	1406.64	1449.45	1495	1542.82	1530.45	1505.27	1487.64	1443.18	1482.27	1488.64	1510.09	1565.55	1609	1622.82	1675.18	1707.64	1681.01	1638.78	1662.46	1648.47	1637.44	1585.68
sr1_cntrl_groove_lat_1_s4	8.125			1007.5	1011.5	985.5	999.5	1023.7	1027.9	1016.4	1036.1	1034	1006	1030.5	1039.3	997.3	1000	996.6	1004.9	1016.7	1007.8	1026.2	1006.2	1013.3	1003.9	990.5	969.7	973.3	990.6	1003	988.8	987.3	977.8	968.7	982.9	992	1025.7	1092.5	1144.3	1197.3	1241.5	1226.2	1236.3	1213.53	1192.22	1167.25	1141.74	1129.44	1079.65
sr1_cntrl_groove_lat_2_s1	11.25			1005.71	1026	1055.86	1032.29	1076.29	1140.71	1160.57	1187.43	1206.14	1272.71	1352.57	1469.29	1488.43	1448.43	1463.71	1464.43	1438	1436.43	1444.86	1448.14	1412	1449.29	1447.43	1445.57	1424.43	1445.29	1404.57	1388	1419.57	1408.14	1435.14	1452.57	1450.43	1499.29	1458.71	1497.43	1544.57	1555.86	1550.57	1600.86	1587.92	1544.75	1497.21	1492.87	1499.67	1481.89
sr1_cntrl_groove_lat_2_s2	18.4375			1325.22	1325.67	1323.11	1332.56	1384	1344.78	1320.78	1331.44	1342.44	1327.44	1344.78	1358.89	1347.89	1353.89	1327.44	1328.78	1354.33	1368.11	1346.67	1351.78	1321.78	1356.89	1367.22	1332.56	1367.89	1334.11	1365.11	1368.22	1360.33	1367.22	1387.44	1405.89	1426	1472.67	1467.11	1446.22	1515.22	1492.44	1564.11	1625.11	1605.84	1529.09	1389.1	1242.77	1163.86	1076.67
sr1_cntrl_groove_lat_2_s3	7.8125			1241.56	1197	1222.56	1225.44	1205	1218.11	1193.67	1225.11	1234.56	1212.67	1227.78	1216.67	1241.22	1230.11	1259.11	1242.78	1205.78	1244.22	1237	1254.56	1225.11	1262.22	1225.56	1225.78	1234.67	1212.67	1179.56	1174.33	1170.56	1184.56	1175.67	1200.67	1162.11	1202.22	1205.89	1264.67	1270	1321.11	1389.78	1446.44	1432.05	1407.09	1368.8	1365.97	1334.17	1235.59
sr1_cntrl_groove_lat_3_s1	7.65625			1520.83	1493	1473.5	1435.33	1499.5	1523.17	1482.33	1452.5	1460.5	1429.67	1423.83	1451.5	1468.33	1426	1401	1238.5	1164.67	1085.67	1085.83	1077.83	1124.83	1161.5	1251.17	1346.5	1384.33	1470.33	1513.5	1547.5	1495	1477	1438	1464.17	1436.33	1402	1431.17	1436.17	1499.83	1496	1521.5	1557.67	1541.24	1526	1433.51	1405.57	1341.68	1231.04
sr1_cntrl_groove_lat_3_s2	7.34375			1288	1247	1288.22	1262.89	1234.89	1257.22	1280.67	1281	1292.56	1293	1291.33	1267.89	1284.67	1268.11	1285.22	1283.11	1284	1279.89	1276.22	1280	1289.33	1249.22	1274.33	1267.33	1312.89	1302	1317.78	1280.56	1294	1299.89	1316.89	1329.44	1334.33	1354.22	1364.44	1369.67	1388.22	1416.67	1460.33	1502.44	1486.28	1416.74	1337.14	1276.93	1226.13	1249.81
sr2_cntrl_groove_lat_1_s1	31.0938			1566.83	1549.17	1516.5	1488.83	1518.33	1525.5	1503.5	1517.83	1496.17	1438.67	1425.17	1401	1407.83	1429.83	1414.67	1451.17	1500.83	1510	1563	1652.17	1613.83	1646.17	1670.5	1687.83	1692.17	1703.83	1680.33	1697.33	1638.17	1652.17	1602.33	1595.33	1671	1659	1636.5	1662.33	1679.67	1684	1722.33	1713.17	1685.19	1660.84	1677.31	1649.82	1620.27	1604.53
sr2_cntrl_groove_lat_1_s2	27.6562			1541.14	1538.71	1564.57	1577.57	1591.86	1566.57	1583.86	1569.57	1580.14	1594.43	1595.71	1577.14	1626.14	1601	1613.14	1599.29	1596.57	1564.71	1551.57	1595.29	1624	1563.29	1578.71	1601	1627	1593.86	1580.29	1601.43	1592.14	1626.29	1645	1642.57	1654.14	1673.43	1665.14	1674.57	1666	1660.29	1641.43	1669.14	1584.05	1523.71	1435.78	1406.62	1354.92	1297.33
sr3_cntrl_groove_lat_2_s1	16.5625	8.59375	13.2812	1546.67	1533	1530.11	1553.33	1572.11	1555.33	1529.11	1521.44	1565.22	1582.78	1544.44	1532	1553.78	1527.89	1526.33	1524.89	1512.44	1459.33	1496	1498.56	1479.33	1452	1469.67	1472.56	1461	1435	1417	1389.78	1425.89	1414.44	1393.67	1404.11	1369.67	1374.89	1379.56	1336.11	1371.67	1387.56	1379.78	1406	1398.42	1383.59	1338.75	1266.07	1175.25	1148.87
sr4_cntrl_groove_lat_1_s1	17.3438	10.4688	13.75	964.2	976.7	981.4	987	999.4	1007.2	1018.4	1028.9	1021	1020.5	1040.7	1051.1	1046.3	1026	1043.5	1060.1	1064.7	1074.5	1064.2	1051.1	1032.7	1030.8	1030.1	1015.4	1044.8	1038.3	1020.4	1051.6	1040.2	1054.7	1056.6	1025.5	1014.5	1029.3	1069.6	1078.9	1116.2	1152	1200.6	1282	1326.06	1273.02	1176.99	1052.09	1011.3	1039.02
sr4_cntrl_groove_lat_1_s2	13.4375	8.4375	11.875	1021.29	1043.36	1048.29	1061	1077.36	1085.79	1089.57	1082.36	1073.21	1087.57	1059.93	1040.86	1049.21	1032.79	1025.86	1043.86	1049.64	1058.71	1042.21	1035.21	1028.29	1025.43	1031.43	1033.21	1032.43	1026.21	1021.79	1026.64	1015.71	993	984.714	951.929	966.5	965.429	1006.21	1025.29	1045.79	1090.5	1112.86	1098.79	1025.9	919.327	803.505	703.356	634.735	579.423
sr4_cntrl_groove_lat_1_s3	17.0312	8.125	14.5312																														1246.57	1252	1270.29	1292.43	1294.71	1338.86	1317.86	1329.57	1302	1323.71	1364.57	1405.51	1370.28	1299.44	1169.2	1090.89	982.767
sr4_cntrl_groove_lat_1_s4	34.8438	10.625	15.625	1096.5	1095.12	1093.75	1061.75	1084.88	1114	1122.75	1122.75	1134.38	1145.38	1163.12	1140.62	1129.12	1095.25	1100.75	1089.75	1093.62	1108.75	1091.62	1103.75	1105.12	1097.38	1129.62	1133.12	1120.12	1135.25	1117.25	1140.38	1155	1148.75	1159.75	1146.75	1129.5	1138.75	1158.62	1176.62	1234.12	1265.38	1260.38	1275.62	1246.07	1191.11	1090.41	990.391	980.894	1101.15
sr4_cntrl_groove_lat_2_s1	7.8125	5.3125	12.9688	1476.33	1439.89	1439.11	1444.67	1427.11	1429.67	1421.22	1411.44	1438.33	1434.78	1426.22	1433.11	1425.22	1439	1439.56	1448	1462.56	1465.56	1480.11	1494.89	1509.33	1499.56	1487.67	1503.33	1465.78	1485.11	1471.11	1484	1520.22	1522.22	1529.78	1554.11	1562	1555.22	1562.22	1559.89	1585.33	1603.89	1616.56	1627.22	1587.36	1541.25	1467.24	1368.3	1259.69	1196.07
sr4_cntrl_groove_lat_3_s1	15.1562	9.84375	17.9688	456.375	528.875	582.5	658.375	715.25	720.625	717.75	685.438	638	606.25	576.75	579.438	587.25	605.375	594.688	638.562	630	620.188	593.375	604.625	588.438	609.125	618.75	607.312	622.188	625.688	655.25	688.312	768.25	826.375	861.625	839.25	839.062	811.812	798.062	776.625	814.938	826.375	872.312	903.812	907.425	796.665	637.32	473.707	361.56	293.108
sr4_cntrl_groove_lat_3_s2	25.3125	7.8125	11.7188			1418.62	1386	1368.5	1361.88	1353.25	1366.5	1366	1391	1390.62	1368.62	1348.75	1347.38	1338	1331.75	1327.12	1307.88	1327	1352.5	1348.25	1357.12	1380.62	1382.25	1385.88	1417.62	1455.5	1472.12	1429.75	1368.88	1259.25	1079.88	877	673.375	494.5	392.875	414.625	522.25	658.25	832.125	1018.69	1091.8	1161.61	1228.63	1293.71	1364.05
sr4_cntrl_groove_lat_3_s3	9.0625	8.75	13.4375	894.083	878.833	878.917	873.5	898.917	886.833	918	938.333	952.917	991.75	953.167	982.333	971.083	1007.75	1039.58	1095.58	1159.92	1182.83	1266	1225.58	1254.58	1216.67	1220.92	1178.5	1174.92	1214.67	1194.58	1144.83	1144	1137.58	1120.5	1090	1082.92	1094.67	1049.33	1058.17	989.583	934.75	868.083	872.333	859.124	838.705	831.033	784.798	705.083	658.836
sr4_cntrl_groove_lat_3_s4	27.6562	9.0625	12.9688	1112.71	1112.06	1113.76	1118.88	1118.24	1115.18	1118.94	1115.12	1141.41	1166.76	1176.24	1193	1234.29	1262.18	1253.41	1261.35	1259	1280.24	1287.65	1274.53	1294.94	1303.59	1288.41	1271.12	1280.71	1306.94	1347.59	1360.18	1398.35	1419.18	1431.06	1431.53	1437.76	1440.59	1437.24	1430.18	1414.06	1398.88	1418.47	1434.24	1421.09	1401.08	1375.9	1313.5	1148.25	967.943
sr4_cntrl_groove_lat_5_s1	12.5	7.1875	13.125	1073.9	1052.5	1040.8	1006.8	1020.5	1008.9	1025.8	1094	1124.3	1142.3	1154.6	1162.7	1190.3	1162.4	1171	1174.5	1181.8	1171.6	1133	1136.6	1122.2	1127.8	1134.9	1208.3	1274.9	1275.9	1295	1276.3	1234.3	1222.2	1190.4	1233.4	1288.3	1300.4	1343.6	1351.3	1364.7	1397.7	1479.8	1503.8	1472.13	1425.92	1390.55	1390.16	1431.53	1497.82
sr4_cntrl_groove_lat_5_s2	11.0938	7.5	12.5	995.857	949.714	926.857	902.714	907.286	898.429	893.143	888.429	875.571	908	938.857	946.714	969	943.286	972	1025.43	1043.29	1048.14	1038.14	1018.86	1006	995.714	996	1006.14	1032	1020.86	999.286	1016.57	982.714	1003.14	1018.43	1040.71	1058.29	1056.57	1102	1164.14	1225.86	1271	1288.43	1301.86	1262.62	1214.9	1163.61	1111.41	1068.16	1016.59
sr4_cntrl_groove_lat_5_s3	14.375	6.5625	8.75	871.75	880.917	929.5	942.333	959.083	956.167	932.75	955.5	980.75	982.167	975.167	966.167	992.75	1005.25	1002.17	1001.42	991.5	976.667	998.583	1012.5	1004.75	1016.17	1015.58	1045.25	1067.75	1059.33	1047.08	1027.42	1009.75	1023.67	1017.83	1019.42	1044.92	1034.42	1041	1025	1025.33	1014.5	1001.5	1006.08	1003.03	975.104	898.16	822.574	774.522	715.196
sr4_cntrl_groove_lat_5_s4	12.3438	6.875	10.9375	995.5	994	988.25	995.125	987.5	953.75	994.5	975.75	995.875	1011.5	1001	1016.12	1025.25	1021.25	1025.38	1039.75	1028.12	1031.25	1057	1051.38	1056.5	1049.88	1063.38	1094.88	1056.38	1052.62	1088.75	1079.88	1092.12	1069	1051	1055.38	1048.88	1049.5	1090.12	1080.5	1139.62	1114.38	1130.12	1097.25	1113.5	1079.62	1027.89	1012.51	984.905	963.504
sr4_cntrl_groove_lat_5_s5	29.6875	8.4375	16.5625	1232.83	1231.83	1226.5	1225.5	1231.33	1245.67	1250.92	1255	1248.25	1228.17	1226.17	1214.25	1230.67	1224	1220.75	1246.58	1235.17	1228.67	1227.67	1258.08	1246.83	1244.25	1274.58	1242.08	1255.17	1270.17	1266	1269.5	1284.67	1325.83	1324.25	1367.92	1347	1343.42	1359.58	1333.83	1382.83	1415.33	1488.67	1482.5	1469.81	1392.45	1295.16	1179.35	953.3	708.953
sr4_cntrl_groove_lat_6_s1	22.1875	10	14.375	1249.5	1219.12	1210.38	1205.5	1221.62	1190.12	1208.25	1254	1247.62	1233.38	1242.62	1226.5	1208	1221.12	1209.25	1244.12	1232.88	1194	1196.88	1212.75	1221.62	1220.75	1242.38	1253.5	1257.25	1284	1304.88	1317.25	1302.5	1324.25	1341.5	1363.5	1383.75	1372.62	1359.5	1354.88	1345.12	1314.12	1332	1354.12	1319.3	1242.97	1178.57	1167.17	1139.48	1063.21
sr4_cntrl_groove_lat_6_s2	17.6562	9.21875	11.5625	1001.54	991.077	1015.54	1020.62	1018.92	1023.08	1018.38	1016.15	1020.77	1022.08	1034.15	1059.77	1053.31	1067.15	1049.46	1048.08	1045.92	1054.69	1040.46	1048.92	1052.46	1061.38	1073.54	1085.62	1082.92	1074	1084.54	1084.31	1091.38	1089.15	1094.08	1116.62	1126.85	1141.15	1163.77	1139.69	1152.46	1211.62	1309.54	1368.92	1345.47	1241.29	1074.62	918.843	815.023	777.715
sr4_cntrl_groove_lat_6_s3	9.84375	6.09375	13.125	1067.22	1062	1047.89	1057.33	1053.89	1061.11	1056.67	1057.78	1079.11	1070.78	1072.78	1065.78	1076.33	1082.56	1097.56	1105.44	1109.33	1121.56	1143.11	1138	1147.67	1174.11	1164.56	1181.89	1145.89	1184.33	1186.22	1212.22	1170.11	1210.56	1229.56	1206.33	1228.67	1238.22	1251	1234.22	1214	1205.44	1267.89	1313.11	1325.5	1288.71	1206.06	1130.13	1103.16	1085.84
sr4_cntrl_groove_lat_6_s4	13.5938	9.0625	13.75	1210.27	1199.87	1205.27	1198.67	1206.73	1211.13	1203.33	1198.93	1212.6	1226.87	1212.13	1221.47	1223.4	1228.13	1232.47	1236.6	1240.07	1242.93	1244.27	1267.4	1275.93	1260.8	1267.2	1267.67	1290.07	1323.2	1317	1318.93	1308.07	1293.67	1302.07	1315.87	1344.13	1346.93	1378.93	1412.33	1454.2	1477.33	1496	1512.07	1442.59	1320.39	1169.56	1016.67	898.892	817.446
sr4_cntrl_groove_lat_6_s5	22.3438	8.75	11.7188	1084.56	1089	1087.56	1085.67	1098.89	1103.44	1119.89	1157.44	1178.67	1177.33	1164.44	1176.56	1168.11	1180.22	1203.44	1192.11	1184.11	1200.44	1229.33	1226.67	1252.67	1281.33	1314.33	1330.11	1302.11	1282	1259.22	1246.78	1237.67	1238.67	1238.89	1216.22	1211.44	1237.33	1282.22	1349.67	1385.44	1424.33	1434.22	1422.22	1281.68	1192.4	1115.51	1013.7	947.425	921.159
sr4_cntrl_groove_lat_6_s6	15.1562	7.1875	10.7812																			988.125	1018.88	1026.88	995	1016.25	989.5	995.375	1011.88	1056.25	1027.75	1033.62	1061.25	1082.25	1124	1127.88	1176.75	1172.75	1193.75	1241.62	1241	1267	1295.75	1280.54	1286.26	1295.35	1224.3	1174.07	1136.22
sr4_cntrl_groove_lat_6_s7	12.6562	8.75	13.125	1547.7	1479.6	1429.7	1416.1	1410.5	1438.5	1415.7	1410.9	1393.9	1380	1406.9	1365.4	1320.9	1301.3	1259.7	1211.6	1183	1151.6	1135.6	1116.1	1132.9	1181.6	1186.5	1200.9	1167.2	1161.8	1153.2	1155.7	1199.4	1215.1	1207.6	1208.9	1208	1190.7	1178.7	1198.4	1185.9	1183.4	1178.4	1203.6	1225.09	1206.17	1183.13	1125.86	1076.94	1039.59
sr5_cntrl_groove_lat_2_s1	19.0625	8.125	13.5938	1461.4	1463.6	1476.2	1470	1485.6	1454.7	1513.9	1521	1515.4	1511.1	1516.6	1514.7	1530	1553.1	1544.5	1567.6	1540.8	1549.7	1547.5	1543	1554.2	1523.1	1515.6	1513.3	1506.8	1532.5	1482.3	1480.6	1467.7	1500.1	1473.1	1466	1516.8	1541.5	1534.1	1554.1	1543.5	1556.2	1546	1557.1	1521.71	1487.64	1463.8	1454.64	1426.45	1424.55
sr5_cntrl_groove_lat_2_s2	13.75	6.25	10.9375	1156.75	1157.42	1151.25	1151.75	1168.42	1164.58	1170.83	1164.08	1192	1171	1161	1143.92	1109.75	1099	1122.58	1117.58	1125.67	1143.67	1129.08	1097.33	1096.5	1089.17	1083	1096.67	1104	1101.33	1119.83	1142	1129.92	1109.92	1107.33	1075.67	1051.92	1038.92	1050.75	1043.75	1075.83	1122.67	1135.83	1139.92	1136.4	1124.38	1093.92	1061.96	1034.02	985.519
sr6_cntrl_groove_lat_1_s1	23.4375	8.4375	10.9375	1093.78	1068.33	1073.56	1072.89	1077	1108.11	1131.11	1174.67	1190	1196.78	1227.22	1253.11	1270.67	1265	1292.33	1317.22	1333.11	1344.22	1337.33	1352.44	1376	1391	1390.67	1361	1387.67	1395.44	1378.11	1385.33	1391.56	1387.44	1400.67	1386.89	1392.22	1439.89	1449.56	1447.44	1493.44	1526.89	1555.89	1539.44	1520.14	1486.18	1449.88	1429.44	1434.43	1459.98
sr6_cntrl_groove_lat_1_s2	17.8125	8.59375	12.0312	1450.5	1471.7	1477.3	1460.3	1457.1	1436.5	1423.1	1401.6	1403.9	1411.4	1429.4	1453	1443.5	1423.3	1425.3	1412.3	1370.6	1357.6	1344	1309.3	1287	1267.5	1242.8	1183.7	1162.5	1168.3	1144.6	1141	1139.5	1139.9	1142.7	1161.7	1162	1163.5	1204.3	1217	1212.6	1221.5	1248.5	1251.6	1241.81	1207.44	1160.95	1120.57	1072.07	1034.77
sr6_cntrl_groove_lat_2_s1	11.0938			927.3	914.9	924.6	929.7	921.9	922	919.4	913.9	941	936.4	949.4	911.7	924.4	944.6	938.4	961.6	946.2	944.6	955.6	956.4	983.1	998.7	1005.2	1025.9	1024.7	1008.2	1052	1037	1078.4	1097.1	1128.2	1114.5	1137	1139.6	1156.5	1137.9	1169.6	1209.9	1221.5	1234.2	1182.6	1189.27	1149.47	1160.8	1171.04	1154.42
sr6_cntrl_groove_lat_2_s2	12.9688			1477	1510	1488.33	1527	1488.83	1479.83	1439.5	1435.67	1463.5	1489.83	1472.5	1499.17	1520.33	1479	1518	1496.17	1454.83	1485.83	1442.17	1398.83	1314.17	1231.17	1242.33	1149	1148.67	1113.83	1143.83	1164.33	1101.83	1116.5	1148.5	1181.67	1218.67	1251.33	1267.33	1341.17	1349.67	1350	1374.67	1384.17	1371.78	1309.11	1253.37	1246.55	1227.42	1267.01
sr6_cntrl_groove_lat_2_s3	26.0938			1151.17	1162.17	1212.17	1215.67	1218.42	1269.58	1282.25	1294	1279.92	1346.83	1348.25	1359.75	1389.83	1376.67	1343.83	1366.42	1380.17	1396.67	1351.25	1403.58	1352.92	1346.92	1356.5	1333.17	1340.5	1337.58	1339.92	1350.75	1362	1354.92	1333.08	1385.17	1355.42	1394.58	1388.5	1348.5	1424.17	1463.58	1487.17	1498.25	1443.03	1380.45	1416.2	1420.18	1419.03	1426.29
sr6_cntrl_groove_lat_3_s1	12.6562	7.1875	14.6875	1561.88	1560.62	1548.5	1522.38	1516.5	1500.38	1486.88	1482.62	1490.75	1462.75	1404.5	1361.88	1355.5	1335.25	1282.25	1259.38	1256.62	1250.62	1280.12	1299	1288.12	1300.88	1340.38	1374.25	1389.25	1390.12	1383.75	1412.75	1421.88	1367	1378.38	1388.62	1345.5	1332	1337.12	1330.12	1359.62	1428.25	1501.88	1536.12	1458.71	1322.33	1135.71	954.365	840.976	811.351
sr6_cntrl_groove_lat_3_s2	15.3125	7.34375	13.4375	1182.25	1213	1171.25	1180.75	1180.25	1209.75	1166.5	1156.75	1170.5	1152.25	1146.25	1149.25	1163.5	1158.5	1209.75	1178.5	1151.75	1161.75	1140.5	1177	1197.25	1210	1252.25	1235.5	1177.75	1156	1146.75	1159.25	1161.75	1166.25	1203.5	1172.75	1174.25	1172.5	1170.25	1219.25	1331.5	1400.75	1435.5	1504.25	1461.37	1374.57	1298.75	1227.54	1241.52	1275.85
sr6_cntrl_groove_lat_3_s3	29.375	9.21875	13.2812	1433	1441.22	1438.22	1417.11	1416.11	1416.44	1425.33	1433.89	1435.11	1465.33	1480.56	1472.78	1474.67	1483.67	1482.44	1481.78	1476.89	1481	1514	1506.33	1516.56	1508.11	1513.89	1507.11	1525.22	1493.78	1537.89	1504.89	1522.33	1526.67	1503.44	1507.33	1498.33	1473.11	1507.67	1525.56	1506.67	1516.89	1534.56	1563.44	1563.05	1537.94	1468.08	1446.94	1432.41	1443.4
sr6_cntrl_groove_lat_4_s1	14.5312	6.09375	15.625	1624.33	1610.17	1709.67	1694.17	1723	1725.5	1720.5	1649.5	1572.5	1393.67	1247.17	1131.83	1112.67	1142.17	1247.67	1292	1319.83	1353.67	1354	1362.83	1380.33	1380.83	1418	1429.5	1480.67	1506.33	1571.5	1584.5	1605	1634.17	1636.67	1616.17	1643	1642.5	1631.17	1667.83	1674	1685	1662.17	1681.67	1657.37	1632.79	1543.25	1418.1	1252.48	1136.49
sr7_cntrl_groove_lat_1_s1	9.53125	6.40625	13.125	439.133	437	426.333	426.4	434.467	436.667	437.533	434.867	444.733	432.467	442.867	434.867	438.933	429.4	426	437.133	446.4	453.267	471.067	470.733	471.133	462.667	467.133	473	487.267	503	538.4	536.733	531.467	537.733	545.667	559.867	594.133	616.067	643.067	684.667	743.2	771	788.267	814.8	805.354	772.062	720.752	660.845	572.632	498.087
sr7_cntrl_groove_lat_1_s2	8.28125	4.0625	11.7188	521.8	497.2	526.6	512	497.2	533	520.4	490.8	492.4	507.2	496.4	478	478.2	502.8	515	509.6	481.8	463	453.4	440.4	433.8	436.2	466.8	497.6	508.4	532.4	522	468.4	442.2	447.2	494.2	530	529.2	510.6	471	464.6	500.2	563.2	642.2	681.6	660.269	592.988	513.812	454.734	383.897	315.355
sr7_cntrl_groove_lat_1_s3	7.5	4.375	10.9375	339.2	320.6	294	279.4	259.8	232.2	273.8	239.4	256.4	273.8	305.4	273.8	287.2	302	305.4	327.8	309.6	283.6	258.8	254.2	275.8	303.8	332.2	310.6	294.2	302.4	364.8	397.8	367.8	343.6	309.8	265.6	261.8	299.6	327	302.2	295	340.4	354	369	329.281	282.047	257.998	239.619	217.495	177.515
sr7_cntrl_groove_lat_3_s1	13.4375	5.46875	11.5625	1051.89	975.222	878.222	799.667	738.222	715.111	667.667	656.778	626.111	582.333	529.333	525.111	516.556	491.778	451.778	473	497	570.333	657.444	693.889	728.556	784.222	794.889	795.667	807.556	802.111	779.889	750.778	724.111	698.333	676.111	660.556	706.222	761	797.667	862.889	931	967.667	1005.22	1040	1018.46	979.821	900.105	805.911	736.502	667.941
sr7_cntrl_groove_lat_3_s2	14.5312	7.03125	9.375	1072	1095.8	1122	1111.4	1121.6	1152.4	1215.7	1221.8	1197.6	1187.8	1156	1124	1074	1072.9	1053.9	1032.8	1039.2	1057.8	1068.7	1036.3	1020.6	956.6	963.6	900.6	903.5	923.2	969.9	970.2	941.1	972.4	993.1	1050.4	1094.9	1153	1163.7	1158.8	1172.1	1172.5	1164.9	1187.3	1162.05	1152.31	1148.25	1141.31	1114.53	1102.85
sr7_cntrl_groove_lat_6_s1	15.9375	7.03125	10.1562	916.125	928.938	944.438	975.812	985.375	989.312	996.562	986.25	985.062	992.062	1010.38	1018	1021.5	1030.75	1041.69	1065.44	1055.19	1065.88	1072.19	1053.38	1069.88	1060.94	1092.06	1090.19	1065.56	1075.38	1099.06	1061.56	1077	1091.5	1073.56	1103.31	1103.5	1114.81	1110.38	1126.88	1156.5	1194.75	1237.19	1255.5	1246.68	1236.25	1209.73	1178.41	1170.98	1194.94
sr7_cntrl_groove_lat_6_s2	17.1875	6.5625	10.7812	834.091	810.364	815.727	843.364	854.182	853.636	861.545	880.091	903.273	901.364	909.091	889.818	904.818	914	914.545	900.364	918.273	939.909	949.636	951.818	942	971.091	969.909	977.545	959.091	964.545	974.364	984	1011.82	1015.73	1035.64	1056.55	1088.18	1145.36	1188.55	1174.27	1193.36	1164.91	1207.64	1237.73	1209.41	1186.68	1184.49	1145.9	1094.35	1060.58
sr7_cntrl_groove_lat_6_s3	18.4375	7.1875	11.4062	1063.25	1036.25	1095.75	1073	1098.25	1092	1118.5	1111.5	1099.25	1110.75	1103	1097	1069.25	1095.5	1139.75	1128	1076.5	1150.25	1133.25	1192.5	1184.5	1176.5	1148.5	1143.5	1105	1121.5	1176.25	1113.5	1180	1187.75	1165.75	1246	1209.5	1270.25	1309.75	1351.25	1417.25	1469	1464.25	1485.75	1516.76	1469.62	1445.78	1410.16	1386.83	1390.88
sr7_cntrl_groove_lat_6_s4	21.875	7.96875
sr8_cntrl_groove_lat_3_s1	6.875	5.9375	8.4375	627.222	641.889	628.778	640	626.444	624.667	602.111	606	601.111	625.778	625.222	601	591.444	576	583.111	594.889	594.889	586.111	601.778	559.222	570.444	546.889	550	576.556	562.556	560.111	587.667	577.111	551.778	539.556	535	486.333	465.333	487.444	525.778	571.778	643.778	699.778	753.667	806.333	797.621	780.461	752.638	729.293	717.873	706.208
sr8_cntrl_groove_lat_3_s2	31.25	7.65625	13.125	1267.92	1270.38	1258.38	1259.62	1241.77	1262.62	1228.31	1222.54	1249.54	1242.54	1257.15	1259.85	1244.85	1230.77	1260.46	1242	1250.92	1259.69	1246.62	1232.08	1262.77	1265.69	1269.77	1262.92	1248.62	1274.08	1279.77	1285.31	1302.15	1296.08	1287	1294.38	1297.15	1305.08	1297.46	1256.31	1201.38	1219.62	1244.69	1302.15	1303.81	1296.29	1215.94	1102.42	1060.79	1033.01
sr9_cntrl_groove_lat_1_s1	19.375	6.5625	15.3125	333.143	325.286	316	309.429	286.143	283.571	296.857	267.286	302.857	271.714	307.571	304.857	329.857	311.714	294	300.143	271.571	329	307.286	301.571	308.286	316.571	339.857	295.429	320.857	342.429	369.143	377.429	394	394.286	366.143	379.143	396	392.571	429.714	463.571	519.571	508.714	552	589	604.227	573.145	531.041	444.407	396.81	312.17
sr9_cntrl_groove_lat_1_s2	19.6875	6.09375	12.8125	321.833	328	298.167	306.833	335	285.833	305.833	305.333	298	293.667	322.5	333.167	323.333	313.333	344.333	328.167	327.833	341.667	315.833	305.167	331.167	331.167	298.5	307.167	300.167	327	329.833	345.833	292.333	301.333	304	317.667	329	394	407.667	446	479.667	487.5	490.167	509.167	456.662	454.928	439.702	379.837	275.056	190.899
sr9_cntrl_groove_lat_1_s3	36.5625
sr9_cntrl_groove_lat_2_s1	18.2812	5.9375	14.375	364.154	358.923	353.923	378.231	399.692	422.385	433.923	442.692	435	453.923	442.692	417.308	431.077	438.846	440.462	440.154	446.385	455.462	451.846	471.615	486	491.154	496.077	477.231	463.846	477.538	483.385	481.462	480.154	495.308	526.231	535.077	556.538	608	632.154	642.385	667.231	687.077	682.308	757.538	750.94	737.41	676.127	592.188	559.855	558.448
sr9_cntrl_groove_lat_2_s2	7.96875	4.84375	12.5	563.667	557	540.333	550.778	555.222	538.444	530.778	540.778	565.111	568.222	564.111	522.667	500.444	491	514	502	523.444	521	533	534.778	528.444	537.667	528.222	515.778	512	508	505.222	522.556	528.111	556.556	571.889	574.667	570.667	577	572	587.778	616.222	648.889	664.889	664	658.847	645.973	647.766	625.986	605.817	584.119
sr9_cntrl_groove_lat_2_s3	13.2812	5.15625	11.7188	491.111	501.556	512	519.111	525.111	548	541.889	553.333	572.889	574.222	547.111	572.222	579.222	571.778	574.667	580.778	581.556	591.556	612.111	618.111	616.778	641.667	664.111	668.778	672.444	689.222	694.667	710.556	727.333	747.444	763.889	766.333	782.556	783.778	818	880.889	941.556	980.333	1028.44	1007.44	918.737	802.812	715.033	681.508	690.44	719.637
sr9_cntrl_groove_lat_3_s1	9.84375	4.6875	12.0312	995.286	1005.71	1026.71	1003.71	1015.57	1017.14	1045.86	1019.14	994.143	1028.14	1028.71	1025.14	1040.43	1024	1042.14	1068.86	1074.29	1055.14	1046	1042.29	1067.43	1046.71	1051.43	1021.14	1013.14	1023.86	1049.43	1072.86	1095.43	1100	1114	1096	1093.14	1115.71	1142.29	1161.29	1161.14	1202.57	1231.57	1292.71	1280.63	1233.89	1194.57	1151.59	1091.57	1055.11
sr9_cntrl_groove_lat_3_s2	9.84375	4.375	10.4688	1131.89	1134.22	1102.11	1088.67	1089	1105.56	1060.89	1071.44	1064.56	1048.89	1052.11	1046.56	1032.56	1047.89	1052.56	1061.89	1018.56	1025.33	1010.56	1031.56	1027.89	999.889	982.333	944.889	965.333	949.667	954.222	947.889	925.667	929.667	915.667	920.889	963	958.556	992.222	978.667	984.444	992.333	945.667	932.444	931.673	910.892	908.782	905.355	857.775	830.564
sr9_cntrl_groove_lat_3_s3	11.0938	5.625	11.4062	1080.57	1088.29	1066.57	1088	1084	1072.86	1107.71	1102	1114.86	1094.57	1105	1100.29	1103.86	1096.14	1114.86	1107.43	1086.29	1089.71	1102.57	1076.43	1068.71	1085.14	1079.14	1090.57	1073	1080.57	1076.29	1065	1138.57	1115.71	1100.57	1088.57	1117.57	1136.29	1132.86	1151.29	1216.86	1236	1264.86	1278.86	1252.63	1222.27	1187.55	1174.33	1109.34	1038.11
sr9_cntrl_groove_lat_3_s4	12.6562	6.71875	16.875	1221.75	1200.25	1180.62	1200	1208.62	1206.75	1214.75	1213	1218.88	1222.75	1213.5	1218.5	1242.25	1239.75	1238.25	1233.88	1212.12	1209.62	1212.38	1203	1214.75	1266.88	1251.12	1222.88	1233.62	1252.75	1253.75	1254.12	1273.5	1293.88	1307.5	1319.88	1327.25	1337.75	1339.75	1353.12	1388.88	1438.12	1486.62	1521.75	1493.06	1425.32	1363.21	1291.65	1234.01	1119.51
sr9_cntrl_groove_lat_3_s5	21.875	8.125	14.5312	1370.3	1370.3	1375.5	1348.7	1322.9	1352.3	1340.5	1331.3	1342.5	1363.9	1392.7	1420.1	1464.7	1480.6	1466	1445.6	1437.9	1431.5	1419.6	1413.3	1390	1378.7	1371.2	1362.4	1343.3	1366.5	1370.6	1352	1399.3	1400.1	1397.9	1391.5	1414.9	1445.2	1473.5	1517.2	1550.9	1543.8	1538	1543.7	1514.65	1462.78	1394.89	1329.71	1286.65	1269.99
sr9_cntrl_groove_lat_3_s6	21.25	8.90625	12.3438	1374.08	1362.5	1345.42	1360.75	1346.25	1337.83	1360.5	1361.75	1363.75	1329.83	1324.83	1334.08	1348.75	1344.67	1363.17	1363.17	1358.17	1343.5	1360.75	1378.08	1346.17	1384.67	1367.25	1338.25	1348	1367.42	1363.5	1383.5	1378	1362.58	1367.33	1381.5	1370.67	1359.67	1400.5	1430.25	1428.58	1431.5	1428.92	1454.83	1424.98	1398.48	1360.76	1319.73	1283.83	1264.47
sr9_cntrl_groove_lat_3_s7	22.3438	7.96875	12.8125	1469.33	1461	1461	1446	1425.44	1412.78	1403.44	1404.22	1410.78	1402.67	1378.56	1375	1387	1375.44	1378.33	1373.22	1365.89	1383.89	1379.89	1367	1357.44	1350.44	1352.67	1352.78	1345.33	1348.89	1355.89	1345.11	1328.67	1317.11	1307.22	1298.22	1268.78	1267.44	1283.56	1300	1342.78	1381.22	1425.67	1454.67	1456.27	1383.5	1301.5	1229.65	1122.12	1034.39
sr9_cntrl_groove_lat_3_s8	26.875	8.90625	11.5625	1425.83	1383.58	1384.17	1402.5	1422.17	1420.25	1418.58	1422.08	1445.33	1464	1439.83	1432.33	1436.92	1416.5	1411.17	1424.58	1438	1428.5	1419.33	1438	1441.83	1445.33	1457.67	1457.92	1460.58	1462.5	1474.17	1472.92	1482.5	1453.08	1442.42	1439	1430.92	1404.08	1378.17	1348.58	1307.75	1273.17	1303.58	1346	1325.94	1274.75	1229.02	1190.96	1179.36	1161.38
sr9_cntrl_groove_lat_3_s9	13.75	5.625	15.4688	1138.73	1146.18	1128.18	1119.18	1150	1139.73	1140.45	1122.36	1127.09	1128.27	1116.64	1106.64	1131.27	1138.45	1152.55	1166.27	1181.73	1204.82	1201.45	1226.27	1229.91	1239.64	1253.73	1246.09	1253.73	1294.36	1296.18	1293.45	1318.55	1341.45	1324.91	1360.36	1365.27	1364.91	1422.36	1422.27	1412.82	1442.55	1442.27	1470.36	1456.04	1409.28	1342.65	1285.88	1288.18	1284.16
sr9_cntrl_groove_lat_4_s1	11.25			861.2	870.2	904.8	914.6	909.6	876.4	918.4	926	904.4	918.8	937.6	951.2	1007.6	964.4	987.6	964.2	967.6	922.6	965.4	948	969	930.8	986.8	956.6	948	924.4	896.6	909.8	927.6	954	974.2	989.4	995.6	1004	1014.6	1048.2	1110	1184.6	1280.6	1358	1370.54	1300.59	1161.37	1020.47	924.159	899.738
sr9_cntrl_groove_lat_4_s2	17.0312			1185.83	1156	1185.83	1160.17	1157.33	1170.83	1145	1155	1147.83	1147.5	1109.67	1110.17	1132.67	1102.17	1100.17	1118.5	1154	1131.67	1156.33	1156.5	1182	1227.33	1306.17	1429.33	1494.5	1501.5	1501.67	1438.67	1303.33	1064.67	950.833	896.333	851	858.667	856.667	883.333	944.5	1073.83	1205.33	1350.17	1404.56	1423.2	1398.96	1371.4	1370.84	1369.06
sr9_cntrl_groove_lat_4_s3	20.7812			842.538	841.308	850	867.846	846.385	857.769	858.538	879.923	880.769	869.538	904.385	879.846	882.077	901.154	916.769	904.692	908.308	939.462	939.846	943.154	944.154	965.308	948	973.077	975.923	947.538	955.308	955.154	941.923	949.846	958.308	948.385	962.308	965.846	983	988.538	991.077	1001.92	1042.92	1048.38	1057.63	1039.44	1031.31	1039.72	1041.22	1036.79
sr9_cntrl_groove_lat_4_s4	18.9062			1087.6	1034.4	1049.8	1023.2	1030.6	1000.8	947.4	950.8	926.8	923.8	902	889	882.8	877.4	904.2	885.8	892.8	861.4	870.2	856.6	864.8	859	899.6	919.2	901	889.2	875.2	880.8	921.6	923.2	982.4	980.4	1015.2	1011.2	1049.8	1045.4	1050.8	1045.2	1067.4	1059	1026.19	929.377	907.652	905.197	862.443	853.467
sr9_cntrl_groove_lat_4_s5	20.9375			1329.57	1339.86	1318	1335.71	1295.71	1293.71	1374.71	1342.71	1317.14	1338.43	1347.57	1323.43	1355.43	1328.14	1287.71	1379.71	1343.71	1349.14	1361.71	1345.57	1348.86	1288.57	1343.14	1360.86	1359.57	1322	1306.57	1315.71	1288	1242	1251.86	1250.43	1255.43	1275.43	1280.14	1302.43	1323	1345.71	1373.29	1352	1387.17	1406.15	1416.2	1433.93	1462.5	1480.78
sr9_cntrl_groove_lat_6_s1	16.5625	7.5	13.4375	954.4	963.9	963.3	972.1	973.2	973.9	951	932.5	930.1	896.9	917	937.7	940.4	928.8	896.5	890.5	877.7	909.7	884.6	879.3	860.5	849.6	866.1	860.9	885.9	901.9	916.4	936.1	949.1	961.6	974.9	992	985.6	998.3	999.5	1018.9	1050.7	1102.4	1170.6	1209.4	1180.55	1108.39	985.457	851.355	816.309	811.725
sr9_cntrl_groove_lat_6_s2	11.5625	6.875	13.125	1069	1056.56	1073.67	1061.11	1026.56	1006.89	1017.89	1057.33	1057	1039.78	1055.89	1021.33	1008.44	990.778	988.444	997.889	993.444	978	951.444	938.889	944.444	941.667	924.889	907	909.889	917.778	920.333	932.111	944.778	981.333	985	997.222	1039.89	1067.56	1106.78	1151.89	1121	1071.11	1052	1034.11	1015.99	1025.35	1013.65	990.881	1009.01	1056.02
sr9_cntrl_groove_lat_6_s3	10.3125	5.15625	12.9688	847.4	836.4	780.8	800.2	777	763.4	781.4	793.8	778	756.8	824.6	800.4	815	812.2	795.4	789.8	806.2	793.6	812.4	821	823.4	841.8	872.2	915	912.6	947.6	1017.8	1058.6	1092.4	1117.2	1049.2	927.4	891.6	824.8	882	956.4	1043	1029.8	1055.6	1051.4	1039.58	1027.39	985.851	948.06	921.045	956.469
sr9_cntrl_groove_lat_6_s4	15.9375	7.34375	12.0312	1121.79	1099.79	1089.43	1111.14	1144.29	1156.29	1153.5	1121.21	1121.43	1081.07	1083.57	1067.36	1038.57	1024.21	1013.93	1045.36	1054.86	1044.29	1040.36	1032.07	1018.57	1028.79	1030.14	1028.71	1009.79	1029.79	1038.64	1021.14	1002	985.143	984.5	990.429	1020.86	1015.36	1043.5	1049.36	1078.29	1120	1127.5	1194.57	1204.98	1157.14	1041.99	897.364	791.512	746.568
sr1_cntrl_groove_med_1_s1	11.875	5.78125	14.5312	1147.92	1158.23	1179.23	1205.77	1187.54	1189.46	1175.62	1196.38	1178.38	1205.85	1190.23	1198.08	1173.46	1168.92	1183.54	1168.08	1149.08	1147.38	1168.46	1159.69	1157.62	1140.46	1140.46	1128.54	1121.77	1122.46	1128.31	1154.31	1163.38	1151.85	1168.85	1178.77	1203	1217.08	1173.92	1169.31	1159.46	1159.38	1162.62	1132.92	1084.76	1060.16	1032.85	1000.46	962.802	938.119
sr1_cntrl_groove_med_1_s2	8.125	5.78125	12.8125	1172	1175.67	1238	1257	1210.33	1179.67	1210	1182.67	1204	1153.67	1161	1138	1249	1223.33	1272	1328.33	1264.33	1295.67	1274	1225.67	1180.67	1138	1050.67	988	992.667	978.667	972.667	963.333	999	977	1019.33	1091	1153.67	1184.67	1129.33	1149	1244.67	1336.67	1383	1394.33	1341.16	1346.39	1362.43	1368.74	1374.58	1376.67
sr1_cntrl_groove_med_1_s3	24.0625	7.5	14.5312	1591.83	1588.25	1583.33	1576.75	1558.42	1562.92	1562.75	1594.33	1597.75	1590.75	1585.92	1604.5	1599.83	1579.5	1598.92	1593.17	1609.92	1585.42	1580.5	1593.75	1601.17	1603.42	1607.25	1587.42	1599.75	1616	1617.25	1610.83	1616.17	1626.25	1639.42	1614.33	1629.42	1642.33	1631.42	1656.67	1652.83	1637.58	1649	1656.92	1625.1	1607.15	1612.31	1613.76	1567.75	1535.36
sr1_cntrl_groove_med_1_s4	10.625	5.9375	13.2812	1281	1266.43	1305.71	1350.43	1291.71	1294	1294.57	1297.57	1270.71	1285.86	1284.29	1289.57	1301.71	1330.43	1344.57	1354.71	1342.43	1350	1362.86	1348.71	1344.71	1329.71	1354.29	1348	1394.86	1392.43	1395.29	1383.57	1423.86	1416.57	1414.86	1424.71	1431.29	1405.29	1353.43	1350.71	1339.14	1305.29	1224.86	1237.71	1211.88	1207.17	1228.3	1269.3	1283.14	1254.98
sr1_cntrl_groove_med_4_s1	12.6562			1205.75	1106.25	1146.25	1112.5	1102.75	1071	1038.75	1057	1041.5	1036.25	1027.75	1059.5	1017.75	977.5	1000.75	970.75	1021.25	1052.5	1056.25	1075.75	1038.25	1030.5	1098.25	1071	1102.25	1133.75	1194.5	1198.25	1220	1172.5	1153.75	1194.5	1179.75	1228.75	1198.75	1220	1151.75	1217.75	1294.25	1341.25	1319.7	1276.71	1216.71	1108.12	960.636	854.002
sr1_cntrl_groove_med_4_s2	11.875			1148.8	1097.6	1104.8	1112.6	1135	1137.2	1152.4	1171.2	1196	1180.4	1232.2	1194.4	1259.2	1286.6	1371.8	1391.8	1405.8	1411.6	1355.6	1329.6	1302.4	1278.6	1311	1338.6	1411.6	1423.2	1440	1426	1423.4	1348.6	1232.6	1199.2	1269	1306.8	1418.2	1426.4	1500.2	1525.6	1425	1430.4	1412.21	1377.21	1376.39	1357.34	1304.78	1286.4
sr1_cntrl_groove_med_4_s3	14.5312			1396.4	1418.6	1398.6	1350.8	1393.2	1407.6	1358	1360.2	1408	1468.2	1401.2	1419.6	1430.8	1419.6	1424.4	1425.2	1468.8	1515.4	1412.2	1434.8	1331.4	1258.6	1142	1081.6	1038.6	1008.6	1055.8	1198.6	1246.2	1351	1404.4	1402.8	1445.8	1419.2	1476.2	1446.6	1452.2	1478.2	1513.8	1617.2	1599.72	1605.13	1635.07	1639.63	1600.57	1576.17
sr1_cntrl_groove_med_4_s4	10			1167.2	1172	1202.8	1162	1213.4	1231.4	1248.8	1324.2	1284	1261.2	1290	1300.6	1344.2	1380.4	1404.8	1469	1459.2	1416.4	1360	1308.8	1309	1274	1228.6	1123.6	999.8	849	845	847.2	893	951.2	1027.2	1158.2	1289.2	1452.8	1510.4	1555.6	1597.8	1600.6	1618.6	1657.4	1627.54	1643.72	1681.46	1711.7	1705.2	1670.96
sr3_cntrl_groove_med_3_s1	27.1875	9.0625	13.75	1482.1	1467	1448.5	1416.7	1410.5	1439.9	1385	1384.2	1396.8	1395	1364.5	1360.9	1348.7	1347.3	1384.3	1376.2	1364.6	1377.5	1356.7	1398.1	1346.6	1351.1	1373.4	1356.7	1354.3	1321.9	1353.1	1345.5	1356	1349.2	1360.8	1344.8	1352.7	1381.2	1385.7	1407.9	1473.4	1465.4	1459.9	1477.9	1436.13	1408.99	1350.05	1289.89	1256.5	1226.54
sr3_cntrl_groove_med_3_s2	31.4062	8.28125	11.25	1483.45	1488.64	1500.27	1488.27	1476.91	1477.18	1496.45	1487.18	1475.82	1475.36	1479.82	1488.27	1469.45	1478.64	1491.27	1472.36	1474.73	1501.64	1495.09	1478.18	1476.55	1493.27	1498.91	1483	1491.18	1490.91	1487.09	1514.45	1512.27	1535.45	1509.55	1483.36	1481.64	1503.45	1505.82	1491.64	1513.18	1514	1517.27	1541.27	1529.21	1499.43	1463.76	1444.55	1412.56	1360.19
sr3_cntrl_groove_med_3_s3	30.3125	8.125	12.6562	1250.75	1293.92	1296.17	1336.58	1337.17	1369.83	1383.5	1387.25	1435	1403.25	1439.5	1422.58	1443.67	1467.42	1471.42	1464.67	1499.25	1472.83	1457.08	1483.83	1456.25	1492.5	1441.17	1452.42	1459.67	1488.92	1480.75	1494.33	1508.5	1495	1508.25	1497.58	1500.17	1484.42	1484.5	1479.58	1504.08	1477.25	1509	1538.92	1552.8	1510.42	1452.5	1426.01	1413.09	1371.65
sr4_cntrl_groove_med_1_s1	22.8125			732.222	726.5	738.833	743.667	741.278	741.833	731.389	724.667	714.278	697.556	716.833	688.667	706.389	704.833	694.222	724.722	746.889	761.833	781.833	787.222	776.444	769.111	790.722	793.722	781.778	780.833	799.778	777.778	805.611	774.389	779.167	770.722	806.889	809.278	834.278	851.611	934.5	981.222	997.167	1009.17	950.324	906.319	892.558	940.042	972.865	976.647
sr4_cntrl_groove_med_1_s2	12.6562			576.429	583.143	571.714	537.714	570.143	564.143	576	552	556	577	595.714	604.143	646.143	630.857	609.857	621.857	642.571	646	640.286	669.714	657.429	655.857	620.714	600.857	607.143	640.857	658.714	657.143	675.857	666.571	687	732.286	741	733.143	754	777.714	816.857	799.429	794.143	805.429	790.52	729.649	692.992	660.399	578.444	522.87
sr4_cntrl_groove_med_1_s3	20.4688			1254.2	1264.3	1322.2	1360.6	1341.3	1338.8	1330.5	1320.4	1337.8	1366.3	1354.7	1350.7	1370.1	1383.7	1436.1	1434.8	1425.8	1410.6	1386.7	1390.5	1376	1429.3	1402.1	1422.6	1406.3	1403.2	1378	1363.5	1337.8	1308.5	1275.4	1190.8	1146.5	1065.2	969.9	922.2	883.5	902.1	875.2	905.3	868.687	846.884	802.679	707.988	688.936	684.362
sr4_cntrl_groove_med_1_s4	14.6875			550.667	555.083	527.083	509.083	527	536.167	524.667	532.333	553.25	570	547.833	561.833	550.417	558.25	539.5	517.083	518.5	524.417	508	511.667	540	553.083	585.25	598.25	595.917	602	607.917	574.083	554.5	533	500.083	466.417	462.417	487.667	502.583	573.083	664.25	769.083	838.583	901.583	825.554	749.099	677.667	634.185	582.286	521.887
sr4_cntrl_groove_med_1_s5	40.4688
sr4_cntrl_groove_med_2_s1	9.53125			788.125	798.875	816.75	823.5	833.875	834.875	827.25	841.875	854.875	877.875	894.25	884	863	901.875	905.375	868.375	860.375	910.375	884.25	921.375	931.25	945.75	956.5	934.75	927.25	939.625	935.375	914.5	970.375	962.875	984.875	979.5	966	951.25	964.125	947.125	956.75	1038	1026.5	1088.62	1068.1	1049.6	1029.01	986.832	952.916	935.276
sr4_cntrl_groove_med_2_s2	15.3125			576.385	552.769	559.769	527.769	542.769	557.538	596	643.462	632.308	681.692	737.462	819.846	922.077	1023.92	1120.15	1110.62	1126.54	1113.08	1098.08	1109.92	1087.54	1081.54	1103.15	1122.31	1140.46	1147.31	1113	1152.08	1148.54	1148.46	1120.85	1103.08	1076.62	1016.08	982.385	951.692	945.846	955.846	984.231	1008.54	990.08	918.536	828.365	756.083	642.139	571.509
sr4_cntrl_groove_med_2_s3	16.4062			946	920	923.833	930	937.5	927.5	913.583	912.417	913.917	915.833	910.333	915.417	933.833	912.917	910.083	893.417	892.583	896	892.333	926	931.167	901	900.833	888.083	889.833	893.5	874.167	864.083	885.083	866.75	905.667	944.167	921.333	941.917	931.167	949.583	1002.75	1006.17	1051	1120.08	1098.16	1036.9	928.888	816.516	740.09	751.678
sr4_cntrl_groove_med_2_s4	12.5			812	831.875	832.875	862.75	845.375	831.875	847.375	825.5	827	829.625	856.875	859.125	874.375	888.125	884.75	897.125	896.625	917.25	939.875	921.375	933.625	938.5	921.875	949.25	985.875	947.875	952.375	1003.75	1005	997.875	993.875	980.375	989.75	966	1020.5	1008.75	1018.25	1010.25	995.25	1017.62	963.589	954.961	951.125	923.428	949.2	957.974
sr4_cntrl_groove_med_2_s5	16.0938			867.1	897.5	879.6	872.3	922.8	909.8	928.5	925.8	976.1	955.4	945.4	980.1	1022.7	1005.4	990.1	979.8	961	949.7	962.2	973.1	992	1004.6	994.7	975.4	959.5	966.6	932.3	926.3	906.5	900.8	902.9	929.6	940.6	981.7	1026.9	1063	1095.4	1097.4	1090	1095.8	1075.25	1023.09	972.593	946.79	924.851	894.953
sr4_cntrl_groove_med_3_s1	11.4062	8.4375	12.5	449.636	449.182	439.364	426.818	433.818	433.636	443.182	436.636	439.636	447.727	444.455	444.273	446.727	455.273	488.091	479.545	488	491.364	470.909	482.727	471.364	454.273	466.273	500.909	541.273	535.455	549.909	515.727	506.091	488.818	476.636	453.364	462.727	453.727	461.636	506.455	540.818	538.364	585.727	582.818	554.756	540.798	545.13	518.115	462.521	411.444
sr4_cntrl_groove_med_3_s2	15.9375	6.875	10.625	752.571	723.429	738.429	695	661.857	596.714	635.714	592.429	561.571	572.857	557.143	566.857	552.286	533.143	580.143	564.286	599.429	587.429	594.286	572.143	587.286	550.714	540.143	528.286	514.714	495.143	484.286	504.143	515.429	487.571	527	507.714	472.143	451.857	456.286	504.143	519	600.857	683.286	714.429	707.893	678.04	624.536	564.113	451.789	352.494
sr4_cntrl_groove_med_3_s3	29.2188	8.75	10.9375	551	543.222	522.111	545.333	542	541.778	543	553.111	541.111	523	516.444	518.778	498.556	518.111	511.333	520.333	522	518.889	554.333	552.444	541.222	563.889	568.556	583.444	570.667	584	600.222	625	606.333	624.444	645.778	641.333	652.444	677.889	682.667	733.444	779.444	845	917.222	931.556	893.723	819.445	699.847	584.367	479.642	383.502
sr4_cntrl_groove_med_3_s4	30.9375	9.0625	10.7812	870.636	870.182	899.364	863.273	861.364	872.455	896.182	905.091	921.909	929.818	938.364	920.818	881.818	864.818	857.909	862.909	842.455	871.545	873.091	876.273	856.818	836.273	795.636	790.545	726.636	729.364	694.182	706.364	687.182	712.455	683.636	698.727	716.273	761.091	770.091	760	797.364	789.545	818	836.545	826.921	771.053	655.785	511.081	384.904	251.565
sr4_cntrl_groove_med_3_s5	35	10.4688	15.7812	632.25	653.875	664.5	670.75	651.5	663	647.25	644.375	680.5	656.625	635.25	614.375	620.625	636	631.125	619.125	616.125	610.625	607	624.875	632.875	594.5	616.625	639.375	632.75	642.5	624.875	625.375	642.625	671.375	640.25	708.625	714.25	649.375	682	633.5	680.625	700.375	694	726.25	694.957	628.712	577.643	574.161	487.494	405.544
sr4_cntrl_groove_med_3_s6	25.1562	11.875	15.9375	500.538	489.846	498.308	495.692	500.231	499.769	503.154	505.846	506.538	529.308	517.923	527.923	534.077	547	540.154	545.692	535.077	519.385	514.154	519.846	507.538	521.308	535.846	542.385	540.615	525.615	518.154	535.615	538.769	555.615	561.385	558.923	547.308	585.077	565.846	594.769	588.385	582	633.846	616.385	601.009	597.131	585.151	562.54	560.295	545.161
sr4_cntrl_groove_med_3_s7	11.0938	6.5625	11.4062	472.889	479.444	469.889	482.333	467.667	466.222	462.333	459.889	463.222	451.778	481.444	500.889	491.556	469.667	486	510.889	521.444	526	567	526.667	510.556	505.333	528	540.333	548.667	530.333	519	513.444	433.111	389.778	351.111	304	317	371	436.556	520.667	556	567	601.778	657.111	630.66	595.746	561.664	494.251	457.851	458.289
sr4_cntrl_groove_med_4_s1	18.4375			998.909	1015.27	1035.91	1017.27	1016.36	1023.91	1039.64	1050.64	1082.45	1106.45	1112.09	1106.18	1111.73	1112.73	1129.73	1122	1109	1117.18	1120.18	1110.73	1164.45	1140.64	1168.91	1187.36	1176.73	1202	1203.45	1164.64	1165.45	1153.73	1137	1082.91	1048.09	1032.64	1030	1046	1108.09	1106.18	1168.64	1189.36	1165.52	1178.38	1168.8	1095.67	1061.47	1008.56
sr4_cntrl_groove_med_4_s2	22.1875			1334.5	1287.92	1243.42	1211.17	1183.92	1177.83	1136.58	1169.42	1146.5	1168.92	1184.92	1180.42	1203.58	1206.17	1162.58	1157.83	1178.92	1169.83	1178.5	1187.08	1209.17	1210.92	1216.33	1224.83	1242.75	1263.83	1268.75	1283.25	1243.25	1286.42	1266.5	1283.08	1284.08	1260.33	1237.83	1251.17	1290.33	1291.25	1320.33	1361.17	1323.9	1281.66	1254.55	1211.57	1136.7	1078.8
sr4_cntrl_groove_med_4_s3	20.1562			1258.29	1215	1225	1304	1294.43	1301.71	1301.86	1273.71	1287.86	1306.71	1352.29	1378.29	1404.86	1397.86	1383.14	1365.57	1414	1354.43	1406.29	1462.71	1517	1564.29	1567.71	1495.14	1490.29	1407.71	1414.57	1451.43	1499.43	1543.14	1581.71	1551.43	1602.71	1598.14	1594.57	1694.86	1681.57	1726.43	1741.43	1730.14	1731.11	1691.1	1661.86	1612.38	1536.67	1448.92
sr4_cntrl_groove_med_4_s4	20			1118.78	1123.67	1125.67	1080.22	1091.44	1069.56	1109.22	1108.33	1106.33	1080.33	1103.22	1082.56	1077.67	1080.67	1108.89	1091.67	1132.33	1097.33	1083.22	1128.56	1131.67	1104.11	1105.33	1107.44	1145.33	1171.56	1181.56	1151.22	1197.33	1209.33	1232.67	1201.33	1232.78	1234.22	1240.11	1264.56	1271.78	1257.56	1246.56	1255.44	1245.88	1208.63	1162.79	1157.93	1120.22	1122.85
sr4_cntrl_groove_med_4_s5	20			1191.6	1205.5	1180	1165.8	1163.2	1173.7	1158.8	1227.2	1197.9	1200.7	1175.2	1176.9	1176.1	1178.6	1198.3	1195.2	1162.7	1199.4	1203.3	1174.4	1152.5	1126.1	1122.2	1141.7	1180.7	1140.8	1105.7	1119.9	1123.5	1133.7	1181.8	1238.3	1235.6	1249.4	1193.9	1187.2	1215.2	1232	1280.4	1301.1	1257.54	1181.28	1057.94	887.514	747.882	694.994
sr4_cntrl_groove_med_4_s6	19.0625			1200.83	1199.89	1188.28	1200.17	1193.06	1193.72	1204.22	1211.39	1204.5	1185.83	1193.11	1190.06	1182.78	1195.67	1188.56	1162	1161.5	1158.89	1152.56	1158.61	1134.94	1134.78	1135.61	1133.61	1127.56	1117.61	1118	1104.33	1094.33	1084	1089.11	1057.33	1049.06	1042.33	1047.39	1049.72	1045.72	1051.83	1057.06	1048.33	1065.54	1042.79	1027.28	1030.37	1015.8	1009.31
sr4_cntrl_groove_med_5_s1	20.4688	9.0625	16.4062	412.353	406.471	408.529	421.235	424.588	419.529	424.588	418.588	426.176	418.941	416.294	415.529	416.824	409	407.118	422.882	420.118	441.294	454.765	431.824	446.824	445.529	452.471	440.353	459.765	472.059	473.647	485.059	493.412	477.647	483.529	502.529	501.176	536	531.471	494.529	509.529	511.706	513	538	532.922	519.822	485.064	430.713	386.232	363.922
sr4_cntrl_groove_med_5_s2	20.7812	9.0625	17.1875	315.111	319.111	306.333	320.333	321.333	311	320.444	329.778	352.111	367	346.111	362.111	328	332.667	305.444	317.556	323	335.444	328	356.222	384.667	359.222	410.778	348.111	326.222	351.222	315.556	317.111	317	349.444	326.556	349.556	345.889	352.444	397.111	405	402.778	447.667	485.333	507.222	478.087	404.438	324.487	244.465	191.75	169.172
sr4_cntrl_groove_med_6_s1	14.2188	8.125	14.375	685.6	741.6	723.8	721	712.6	706	793.8	737.6	770	732	727.4	682.6	692	679.8	694.6	701.2	707	766.4	771	750.6	797	750.2	781	812.8	780	742	710.4	700.2	683.4	743.6	716	786	815.2	737.4	729.8	816.4	947.4	1052.6	1095	1148.2	970.196	795.986	678.766	580.085	544.039	542.066
sr4_cntrl_groove_med_6_s2	19.8438	7.8125	13.9062	843.167	830.75	847.5	883.25	863.917	875.083	846.667	835.917	875.417	873.417	863.5	881.75	897	867.917	876.917	893.667	875.167	887.75	878.667	863.75	866.25	862	870.583	879.333	873.667	863	862.333	899.083	874.667	882.75	851.583	852.5	851.833	868.167	890.167	909.917	926.75	946.75	993.5	1078.83	1082.06	975.165	799.884	709.128	693.185	763.71
sr4_cntrl_groove_med_6_s3	15.1562	9.84375	12.9688	580.75	590.438	611.938	605.5	604.75	615	648.062	644.25	637.125	666.875	666.562	674.625	652.938	682	672.625	681.312	697.875	711.312	706.75	696.625	701.938	707.062	727.875	716.312	708.75	728.062	740.875	718.375	724.5	723.062	704.812	736.812	737.312	718.625	716.438	710.062	725.875	701.438	683.688	696.875	667.302	630.43	617.387	561.707	513.455	491.662
sr4_cntrl_groove_med_6_s4	17.6562	8.125	11.7188	944.308	916.154	899.462	881.692	857.154	888.923	894.231	910.385	901.385	917.538	919.385	916.769	954.077	932.077	928.615	904.538	877.692	884.615	844.846	866.385	868.846	836.846	884.692	868	876.769	847.154	844.923	861	818.769	841.462	851.923	836.231	866.308	874.462	890.231	926.154	960.308	970.538	1007.15	1002.77	923.852	838.824	752.355	696.286	668.126	676.432
sr4_cntrl_groove_med_6_s5	13.5938	7.96875	14.2188	591.273	581.455	552	565.455	575.273	583.727	616.818	604.909	623.364	618.091	626.909	634.273	645.273	639.818	636.727	653.727	666.364	645.727	678.818	665.182	697.636	711.182	709.545	741.818	753.545	757.727	750.636	789.455	801.455	826.455	826.455	821.545	822.455	837.273	822.273	825.364	816.545	819.182	837.818	845.545	766.87	687.803	654.797	678.383	751.502	794.988
sr4_cntrl_groove_med_6_s6	13.9062	8.59375	13.125	639.778	641.556	655.667	652.444	670.111	669.333	655.222	648.778	683	669.556	648.778	669.111	671.556	655	670.889	651.556	661.111	698.889	692.222	689.667	720.444	691.667	669.556	614.556	573.889	581.667	584.556	618.889	629.111	641	650.444	667.889	692.222	723.778	712.333	737.889	786.222	776.889	805.556	808	796.306	754.235	731.027	727.881	712.226	727.943
sr4_cntrl_groove_med_7_s1	26.4062	7.65625	13.9062	804	775.889	776.667	794.556	808.111	792	765.222	745.111	759.556	757.222	731.333	729	717.444	694.556	719.111	710.222	707.889	721.667	758.889	806.444	829.556	812.778	783	763.556	741	730.333	732	695.778	703.556	705.667	731.111	711.889	742.222	774.778	799.667	831.667	829.556	842.111	820.556	855.889	880.025	833.038	751.475	690.62	655.501	592.508
sr4_cntrl_groove_med_7_s2	18.75	6.09375	12.5	1025.7	1048	1056.4	997.8	946.5	902.1	876.1	829.4	828.3	835.8	831	829	877.6	885.4	857.3	856.3	874.9	872.5	853.8	880.2	846.1	841.3	812.2	856.3	843.7	848.2	858.4	831.5	812.9	828.2	827.1	853.9	856.6	848.6	848.3	854.2	910.6	937.8	919.5	940.8	924.341	901.479	837.25	822.591	816.23	751.177
sr4_cntrl_groove_med_7_s3	23.125	8.75	9.375	761.3	737.4	762.6	765.6	767.8	777.6	755.7	776.6	774.7	743.5	788.2	788.5	782.6	802.2	778.2	742.9	751.3	780.3	784.1	774.8	785.2	753.3	715.6	720.3	740.6	732.4	773.3	783.4	755.4	759.6	751.7	772	803.6	791	789.1	816.5	824.1	812.2	834.8	821.5	805.76	778.631	738.127	698.936	679.992	707.741
sr4_cntrl_groove_med_8_s1	18.5938	7.96875	13.125	1140.86	1125.29	1103.29	1066.71	1046.29	1003.43	997.143	991.714	986.429	1001.14	1032	1023.57	1007.57	1002	1010	1037.29	1023	1045.14	1058.71	1048.57	1035.14	1031.86	1051	1037.14	1038	1051.71	1042.86	1042.57	1027	1035.86	1026.29	1007.57	997.286	1010.86	986.571	1001.29	987.714	1019.14	1020.14	999.857	982.393	922.589	847.412	785.771	810.299	853.364
sr4_cntrl_groove_med_8_s2	16.25	6.09375	12.6562	937.667	949	924.067	908.533	925.133	903.333	934.267	944.6	936	916.933	944.4	922.133	914.933	932.267	929.133	943.267	956.867	962.933	960.267	984.733	986.933	1008.27	1003	1004.87	1003.27	994.867	971.133	978.4	952	974.533	978.133	971.8	959.2	954.4	952.733	948.2	955.733	959.533	977.867	989.733	983.043	929.526	852.838	758.259	632.223	546.939
sr4_cntrl_groove_med_8_s3	8.90625	5.625	12.3438							707.222	669.889	682.444	695.222	693.444	697.889	710.333	722.778	693.333	680.667	696.556	679.778	696.444	693.333	685.444	665.222	680.111	644.667	661.556	683.222	657.333	703	700.333	723.111	736.778	695.111	677.667	677.556	700.444	737.778	795.222	843.556	864	860	814.69	757.625	738.442	702.944	678.111	698.803
sr4_cntrl_groove_med_8_s4	10.9375	7.65625	12.0312	718.083	735.75	758.417	751.917	761.417	761.083	741.417	770.417	748.75	737.917	751.5	756.083	768.75	756.333	751.667	735	759.417	769.417	767.083	776.167	777.083	767.5	776.167	754.833	765.417	774.167	796.583	812.083	789	753.333	750.417	773.833	819	873.583	926.5	982.417	1036.92	1105.5	1114.75	1123.25	1101.31	1038	950.204	891.175	804.249	704.277
sr4_cntrl_groove_med_8_s5	12.3438	8.59375	14.5312	708.4	742.7	734.9	767.7	764.2	745.5	744.4	747.2	756.1	763	772.8	776.4	771.9	764.9	768.3	772.7	753.4	767.9	767.1	814.5	803.6	817.1	828.2	820.4	830.8	862.2	839.8	848.5	864.3	847.2	892.9	887.9	905.7	920.2	935.2	979.8	992.6	1025.7	1036.7	1030.9	988.129	982.156	941.814	903.005	852.862	811.117
sr4_cntrl_groove_med_8_s6	33.75	10.3125	15.7812	1293.67	1303.22	1327.22	1290.22	1319.33	1311.56	1289.67	1300.67	1290.67	1288.33	1250.56	1276.22	1263	1307.44	1313.67	1312.67	1296.89	1308.67	1277.22	1252.22	1244.11	1239.33	1230.22	1195.33	1166.33	1162.11	1125.22	1066	1060	1039.11	1027.78	1048.89	1078.67	1134.33	1170.89	1243.56	1295.56	1326.33	1412.89	1396.78	1457.76	1481.99	1488.5	1520.8	1534.93	1563.54
sr4_cntrl_groove_med_8_s7	30.625	9.375	17.8125	1124.62	1195.62	1272.92	1382.31	1400.15	1424.54	1417.54	1448.77	1418.46	1392.38	1372.69	1360.54	1341.46	1340.31	1318.23	1319.31	1339.15	1317.31	1318.77	1319.85	1268.15	1311.23	1299.46	1302.08	1345.92	1282.23	1321.77	1320.54	1328.31	1335.46	1330.08	1334.38	1333	1339.15	1316.46	1300.23	1314.69	1313.92	1334.31	1356	1346.95	1312.13	1295.67	1277.79	1278.14	1272.24
sr5_cntrl_groove_med_1_s1	8.28125			883.2	877.2	871.2	856.6	853	842.4	884.4	863	846.6	880.2	827.8	827	849.4	849.8	835.6	828.8	892.8	906.8	917.6	869.6	883.2	884.2	910.2	902.6	903.6	920.6	953.6	889	911.4	903.2	911.8	961.4	955	963.4	991.8	1041.4	1092.4	1119	1098.8	1179	1129.72	1026.26	866.705	719.327	601.504	481.856
sr5_cntrl_groove_med_1_s2	18.9062			994.125	1009	1009.62	969.625	989.875	979.625	964.25	968.75	956.125	970.625	983.25	971.75	989.625	984.75	1006.38	1005.5	968.5	993.375	949.5	987.5	950.375	1001.88	970.375	1000.38	1047.88	1021.5	1036.5	1054.88	1032.62	1028.75	1035.25	1011.25	1016.25	1053.12	1045.75	1092.12	1101.88	1044.25	1108.12	1129.5	1111.89	1114.79	1068.23	1057.06	1041.13	1066.69
sr5_cntrl_groove_med_2_s1	41.4062	11.7188	10.1562	944	978.5	978.8	986.2	985.3	1001.8	1010.7	1003	1006.3	1006.7	1030.2	1038.5	1055.6	1054.9	1050.3	1012.1	1004.3	1046.5	1045.7	1025.8	1060.4	1031.9	1073.4	1086.9	1084.9	1062.3	1111.7	1120.2	1129.2	1134	1117.3	1118.7	1133.9	1080.3	1103.6	1086.6	1118.3	1119.5	1147.4	1182.7	1172.16	1174.1	1154.28	1136.81	1091.71	1050.43
sr5_cntrl_groove_med_4_s1	24.6875			1128.33	1150.89	1139	1164.56	1156	1175.78	1177.67	1211.89	1222.89	1195.67	1216	1178.44	1196.33	1180.56	1221.67	1204.11	1253.78	1272.89	1295.44	1276.11	1252.56	1265.22	1280.33	1287.67	1289.56	1278.89	1275.67	1301.56	1306	1299.67	1338	1373.56	1316.11	1342.56	1244.56	1254.33	1274.67	1223	1228.78	1245	1243.19	1230.53	1205.15	1203.65	1182.76	1155.83
sr5_cntrl_groove_med_4_s2	27.0312			1219.45	1239.73	1216	1231.64	1224.91	1243	1253.91	1239.55	1218.09	1257.27	1305.36	1269.55	1281.36	1300.45	1265	1279.91	1250.91	1264.55	1261.27	1250.91	1247.64	1261.73	1248	1259.18	1289.45	1273.64	1260.91	1250.73	1256.64	1222.36	1252.91	1254.09	1232.73	1238.18	1257.64	1255.09	1305.82	1278.64	1322.36	1326.27	1297.57	1251.72	1227.78	1227.4	1216.64	1213.18
sr6_cntrl_groove_med_1_s1	13.9062	7.34375	14.2188	1166.22	1137	1172.56	1151.78	1162.67	1205.22	1181.22	1216.89	1202.22	1216.67	1208.67	1247.33	1242.67	1267.11	1304.44	1320.22	1308.44	1352.89	1368.33	1367	1372.67	1377.78	1405	1405	1432.11	1430.78	1488.56	1491.78	1451.78	1455.11	1433.67	1433.56	1413.22	1356.67	1305	1368.11	1401.89	1423.56	1489.78	1537.11	1553.98	1529.38	1513.35	1522.24	1539.46	1511.01
sr6_cntrl_groove_med_1_s2	12.1875	7.03125	13.75	1489.62	1472.62	1539.62	1530	1559.38	1587.75	1542.75	1558.5	1525.12	1451.12	1432.62	1422.88	1396	1374	1350.75	1366	1368.25	1388.38	1380	1412.62	1418.5	1466.25	1433.88	1449.62	1397.75	1422.25	1428.5	1414.62	1424.12	1420.62	1441	1405	1377	1282.38	1183.25	1134.5	1032.38	993.125	902.875	872.375	846.028	844.867	839.629	809.228	811.084	823.664
sr6_cntrl_groove_med_4_s1	33.4375	9.53125	14.0625	1448.18	1434.55	1421.73	1433.82	1417	1391	1417.09	1424.36	1390	1399.45	1417.82	1391.18	1391.55	1411.82	1400.36	1401.18	1403.64	1396	1405.73	1381.91	1390.27	1396.45	1391.45	1409.27	1413.45	1423.73	1439.91	1462.36	1467	1458.18	1467.55	1474.09	1485.36	1542.64	1601.91	1616.55	1606.91	1601.36	1606.55	1619.82	1563.85	1480.59	1356.99	1236.77	1139.13	1066.58
sr6_cntrl_groove_med_5_s1	7.8125	5.9375	15.1562	1512.57	1521.14	1487.57	1474.71	1460.71	1524.14	1530.29	1492.14	1521	1502.86	1505.43	1527.71	1551.29	1569.14	1551.86	1563.43	1553.29	1534.29	1589.86	1549.43	1597.57	1569.29	1603	1564.43	1546.86	1558.43	1578.43	1591	1578	1600.43	1599.71	1564.29	1590.43	1535.43	1625.57	1631.14	1593.86	1683.14	1608.86	1665.86	1573.74	1492.02	1400.9	1319.96	1233.84	1219.06
sr6_cntrl_groove_med_5_s2	6.875	5.3125	14.6875	1569.67	1588.44	1550.78	1580	1583.44	1575.78	1569.56	1573	1569.56	1586.44	1559.22	1537.67	1580.44	1591.11	1589.78	1583.33	1587.89	1605.44	1584.67	1583.67	1550.67	1566.78	1543.89	1546.33	1601.78	1556.78	1558.67	1542.89	1530.67	1538	1548	1536.89	1558.33	1555.44	1564.22	1568.67	1580.44	1571.44	1619.67	1621.78	1548.95	1421.75	1271.78	1127.58	1034.85	1028.84
sr6_cntrl_groove_med_7_s1	13.4375	6.875	13.75	1524.9	1536.3	1479.9	1517.2	1522.9	1486.2	1508.4	1565.2	1522.1	1500	1508.1	1523.1	1519.4	1527.5	1504.3	1493.7	1480.8	1463.5	1470.9	1443.6	1467.2	1444.3	1486.9	1433.8	1477.7	1468.8	1490.4	1497.5	1430.7	1398	1397	1395.5	1377.5	1363.9	1359	1337.1	1380.4	1418.9	1445.9	1455.3	1412.34	1341.97	1192.07	1063.73	980.89	949.671
sr6_cntrl_groove_med_7_s2	13.4375	8.75	14.375	1418.09	1412.82	1433.82	1422.27	1406.55	1427.55	1422.18	1432.91	1423.73	1412.36	1417.36	1413.09	1425	1445.82	1452.64	1453.36	1458	1448	1443.55	1456.82	1477.82	1479.09	1497.18	1495.45	1480.27	1473.36	1459.45	1438.45	1425.09	1408.64	1416	1410.55	1393.18	1424.18	1450.55	1461.18	1504.18	1524.45	1552.91	1554.55	1557.98	1502.57	1390.73	1254.04	1156.41	1109.39
sr6_cntrl_groove_med_7_s3	22.8125	8.4375	17.8125	1327.56	1323.75	1351.56	1346.75	1345.69	1341.25	1324.25	1335.19	1331.94	1350.38	1362.56	1338.25	1353.88	1380.06	1380.5	1399	1402.62	1382.31	1395.62	1378	1359.81	1371.94	1375.12	1380	1378.19	1346.25	1338.44	1335.12	1338.19	1321	1329.88	1345.94	1365.31	1369.38	1394.06	1414.19	1397.38	1409.56	1416.19	1409.19	1406.5	1381.81	1381.79	1314.38	1231.24	1140.41
sr6_cntrl_groove_med_7_s4	31.0938	7.96875	12.0312	1724.44	1678.44	1660.44	1618.44	1582.89	1544.11	1522.89	1530.11	1486.78	1475.67	1432.33	1479.44	1503.44	1473.56	1511.22	1511.67	1513.22	1520.67	1480.22	1460.89	1449.67	1431.67	1472	1497.44	1484.22	1479.56	1488.89	1511.89	1547.11	1512.11	1539.22	1547.44	1544	1527.11	1523.44	1562.67	1515.22	1520.56	1564.56	1582.33	1562.91	1535.83	1473.77	1401.67	1368.77	1295.91
sr6_cntrl_groove_med_8_s1	5.9375	4.21875	13.9062	1438.6	1424.4	1481.2	1453	1463.6	1492.8	1446.4	1478	1431.4	1468.6	1488.2	1468.2	1489.2	1489.2	1495.6	1478.2	1482.4	1511.2	1476.8	1519	1469.2	1473.2	1504	1528.4	1483.8	1509.2	1488.8	1498.6	1469.8	1509	1493	1462.8	1475.4	1437	1464.6	1500.4	1458.8	1526.2	1568.8	1601.2	1549.37	1438.03	1284.47	1167.94	1076.59	956.297
sr6_cntrl_groove_med_8_s2	11.5625	7.34375	13.2812	1287	1298.2	1231.2	1195.4	1142	1094.8	1108	1152.2	1141.6	1108.8	1160.4	1138	1157.6	1235.6	1200	1264.2	1277	1263.8	1278	1234.6	1318.6	1361.6	1478.6	1517.8	1520.6	1586.8	1587.2	1591.2	1570.2	1491.2	1492	1426.2	1440.8	1459.6	1510.4	1576	1540.8	1583.8	1560	1593.6	1592.77	1583.69	1510.61	1445.77	1447.87	1363.35
sr6_cntrl_groove_med_8_s3	8.90625	6.875	12.1875	1557	1560.4	1551.6	1551.8	1534.8	1556.6	1557.8	1574.2	1569.6	1566	1584.6	1582	1566.2	1541.6	1570	1559.2	1504.6	1536.8	1515.6	1508.2	1531.2	1589.2	1581.2	1531.8	1515.8	1458.4	1477.2	1566	1534.6	1538	1628.8	1648.4	1678.8	1665.6	1653.8	1661.6	1668	1680.2	1687	1691.8	1663.4	1605.08	1550.14	1530.86	1478.2	1429.64
sr7_cntrl_groove_med_1_s1	25.3125	6.40625	10	1370.7	1356.8	1360.7	1351.9	1336.1	1330.9	1319.4	1315.9	1326.3	1327.8	1343.6	1335.2	1328.4	1310.5	1337.6	1348	1371.2	1341.8	1322	1270	1297.1	1277.8	1290.6	1281.6	1321.6	1289.6	1275.7	1281.9	1316	1327.9	1287	1255.6	1207.5	1209.5	1213.3	1204.6	1153	1080.8	1079.6	1150	1189.77	1134.69	1055.33	991.578	958.598	941.574
sr7_cntrl_groove_med_1_s2	16.4062	6.875	14.2188	947.556	988.222	1028.56	1029	1058.33	1046.33	1071.89	1097.67	1075.67	1080.67	1076.11	1053.78	1007.67	943.222	951.556	930.556	912.778	890	910.333	908.889	926.222	919.333	966.222	967.333	950.889	920.333	952.667	949.556	981	991.667	1054	1045.22	1064.78	1031.56	1043.78	1010.89	1024.89	1073	1110.67	1179.11	1177.12	1151.71	1115.93	1099.57	1096.91	1069.64
sr7_cntrl_groove_med_1_s3	30.9375	5.15625	14.375	1354	1382.75	1401	1448.38	1433.62	1467.62	1524.12	1510.25	1535.38	1485	1490.12	1524.12	1504.75	1477.62	1492.62	1431.12	1469	1475.62	1464.38	1447.5	1433.5	1438.12	1448.25	1419.25	1378.38	1401.88	1446.5	1452.25	1455.88	1452.12	1484.25	1444.75	1430.62	1463.38	1438.12	1434.12	1443.12	1480.38	1529.12	1539.62	1480.61	1373.57	1193.69	1065.94	1031.69	1078.04
sr7_cntrl_groove_med_2_s1	19.2188	8.125	12.5	931	939.643	910.286	922.714	908.643	924.5	934.214	934.786	958.929	978.571	965.214	977.214	969.429	981.071	971.143	994.429	967.714	983.071	1003.71	997.143	963.286	1000.36	965.214	973.286	960.286	998.714	992.5	1031.5	1033.64	1070.21	1072.43	1080.79	1067.57	1103.36	1112.29	1126.86	1148.64	1140.14	1162.07	1188.07	1191.46	1139.98	1032.78	968.406	966.176	968.419
sr7_cntrl_groove_med_2_s2	18.5938	6.5625	11.4062	1659.36	1686.91	1650.09	1618	1609.18	1526.73	1461	1320.18	1259.36	1177.55	1068.27	947.091	845.545	762.091	760.091	878	1017.73	1191.55	1287.45	1371.45	1356.18	1379.45	1386.64	1437.55	1448.36	1392.09	1315.45	1304.09	1269.36	1286.45	1310.73	1336.64	1344.73	1370.27	1410.82	1397.45	1407.64	1404.91	1388.09	1431.91	1374.08	1295.32	1231.04	1179.28	1143.58	1151.76
sr7_cntrl_groove_med_2_s3	9.53125	3.75	10.9375	845.333	810.778	803.889	821.444	836	821.667	814.667	841.889	836.333	847.556	851.333	879.333	853.556	865.111	834.889	839.333	825.889	853.889	827.333	866.889	873	902.556	877	864	849.222	884.111	883.444	955.778	986.111	1026.33	1004.67	974.111	933.667	891.556	842.222	816.333	688.444	610.222	546.444	497.667	496.562	523.401	566.584	647.201	726.634	799.997
sr7_cntrl_groove_med_2_s4	22.6562	7.34375	12.3438	804.125	835.875	807.625	796.25	810.625	784.625	827.875	791.75	777.75	779.25	796	786.125	787.5	804.375	801.125	796.125	791.5	784.25	842.625	850.5	863.5	872	888.125	926.375	895.75	920.875	924.875	940.875	919.75	963.25	973.625	996.5	979	974.25	1041.75	986.75	989.25	1020.38	1029.5	1078.38	1063.17	1000.02	923.234	869.211	838.519	811.968
sr7_cntrl_groove_med_3_s1	30.625			1320.5	1281.25	1286.12	1286.12	1265.75	1276.75	1276	1321.12	1307	1284.75	1288.38	1306.38	1313.25	1326.38	1364.62	1366.62	1440.5	1426.12	1416.38	1422.88	1439.25	1360	1385.5	1344.75	1368.25	1316.5	1340.38	1322.88	1330.5	1321.5	1362.25	1336.75	1357.38	1352.75	1387.5	1402.25	1406.38	1439.75	1463.38	1484.62	1477.74	1474.13	1437.71	1425.21	1364.89	1281.2
sr7_cntrl_groove_med_3_s2	19.6875			980.769	993.615	999.538	1039.62	1019.46	1069.54	1061.85	1051.85	1053.77	1022.62	1031.85	1040.85	1030.23	1001.85	1021.15	1023.08	1011.23	1035.62	1015.54	1023.92	1003.31	1019.08	1010.46	1002.46	1013.38	1087	1080.69	1117.15	1058.46	1062.31	1037.92	1033.54	1029.85	1052.85	1069.54	1059.23	1109.62	1138.85	1171.77	1173.46	1166.64	1133.38	1054.1	990.629	890.08	780.512
sr7_cntrl_groove_med_4_s1	20.4688			1561.62	1560.38	1548.5	1566.88	1541.62	1565.38	1560.25	1525.88	1525.62	1513.88	1592.88	1560.88	1547.62	1537	1507.5	1517.38	1509	1510.25	1530.75	1526.5	1503.75	1515.38	1536	1554.12	1540.12	1533.5	1559.75	1535.5	1561.25	1578.5	1565.75	1565.5	1592	1556.25	1562.12	1567.75	1617.12	1618.62	1611	1652.88	1603.3	1535.79	1437.54	1304.66	1161.25	1026.24
sr7_cntrl_groove_med_5_s1	13.5938			897.571	883.286	911.143	906.571	892.143	868	882.714	862.143	913.571	855.857	876.286	912.286	887.714	918	911.143	929.143	905.857	903.571	922.857	888.857	898.571	889.429	893.429	915	897.143	923.286	943.429	982.429	954.286	972.714	968.714	973	946.714	980.714	1013	1034.29	1086.86	1105.29	1152.29	1176.14	1160.21	1118.92	1074.39	1015.48	909.01	822.352
sr7_cntrl_groove_med_5_s2	12.5			711.5	712.167	755.833	757	759.5	763.167	765.833	755.667	763.167	758	761	778	785.167	809.333	781.667	772.5	741.333	733.333	698	731.333	722.667	730.167	733.5	823.667	769.167	800.5	795.167	789	761.667	722.5	725.333	705.667	714.5	780.333	778.833	857	814.833	867.167	874.833	923.167	906.622	883.99	878.102	860.467	798.15	754.247
sr7_cntrl_groove_med_5_s3	7.34375			518	444.375	418	389.5	413.375	422.25	435	480.5	549.875	616	657.125	710.25	685.125	633.125	593.5	554.25	528.5	523.875	536.875	565.5	604.625	620.75	561.75	557.625	547.75	512	526.125	517.375	544.625	535.375	508.25	553.875	536.75	551.125	538.875	534.375	563	577.375	617.875	601.5	605.09	594.281	564.985	503.89	458.323	409.368
sr9_cntrl_groove_med_1_s1	22.3438	9.375	17.1875	1423.43	1425.71	1436.14	1402.86	1315.14	1163.43	1010.57	896	791.714	722.286	726.143	727.571	790.143	851	959.143	1037.71	1145.57	1174.71	1208.57	1160.57	1137.57	1116.43	1101.29	1082.86	1054.71	1072.86	1038.71	1101.29	1068.57	1076	1095	1058.29	1107.29	1105.71	1128	1149.43	1183.86	1240.43	1318.29	1344.29	1318.51	1183.12	1027.51	893.439	803.319	747.571
sr9_cntrl_groove_med_1_s2	22.0312	8.4375	15.1562	762.125	763.75	746.625	729.5	769.75	734.625	720	699	743.5	722.875	724.125	733.75	733	732.875	746	748	771.125	793.75	782.25	803.375	808.875	815.375	818	828.75	847.75	851	889	901	861.625	839.5	857.25	875.5	884.125	919.75	919.25	928.375	939	938.25	930.375	943.125	901.146	902.096	913.853	922.682	960.383	986.577
sr9_cntrl_groove_med_1_s3	22.5	7.65625	16.25	617.5	601.333	607.833	634.667	614.917	635.667	620.5	647.75	649.833	666	665.5	660.167	659	650.75	663.583	638.667	648.833	659.583	647.917	663.333	684.917	687.417	690.75	677.25	675.75	700.167	697.75	689.167	696.917	695.917	703.667	735.333	770.833	774.25	813	844.25	857.833	873.833	873.5	882.167	840.978	769.836	688.685	637.089	613.776	641.187
sr9_cntrl_groove_med_2_s1	10.1562	6.09375	15.4688	1253.5	1252.9	1262.2	1257.8	1277.4	1248.3	1237.7	1223.8	1222.2	1256.4	1205.3	1245.1	1219.5	1274.5	1246.7	1258.5	1258.7	1277.6	1297.7	1301.8	1288.4	1300.9	1301.9	1273.9	1254.6	1239.5	1222.7	1233.2	1209.4	1193.8	1187.8	1194.5	1145.2	1172.5	1212.4	1179.3	1191	1207.1	1201.2	1214.9	1204.72	1166.43	1096.51	1055.57	1032.39	1006.78
sr9_cntrl_groove_med_2_s2	11.875	6.09375	15.625	1790.78	1752.78	1747.67	1703.33	1671.22	1575.11	1447.44	1305.44	1177.22	1052.44	1015.11	892.444	842.778	822.889	814.667	835.556	929.222	1012	1127.22	1203.78	1282.89	1321.11	1301.22	1314	1288.67	1276.22	1233.89	1213.56	1192.11	1204.11	1207.67	1174	1174	1199.22	1207	1186.56	1213.11	1203.22	1204.22	1225.33	1200.53	1171.46	1126.48	1106.07	1094.36	1094.87
sr9_cntrl_groove_med_2_s3	6.875	6.40625	11.4062	1013.83	1020	1024.75	1017.83	1014.42	1017.83	1029.08	1039.67	1050.5	1025.75	1045	1042.17	1009.92	1038.42	1054.25	1052.33	1019	1041.75	1037.83	1033.25	1048.5	1021.42	1044.17	1035.5	1056.83	1019.75	1063.17	1047.58	1050.42	1063.42	1035.75	1038.42	1065.67	1054.83	1057.83	1098.33	1134.25	1161.75	1181	1202.42	1169.47	1119.97	1066.54	1022.11	997.85	987.838
sr9_cntrl_groove_med_2_s4	14.8438	6.71875	13.4375	1122.64	1128.57	1146.71	1144	1168.79	1167.79	1169	1162.21	1138.64	1138.93	1149.86	1142.93	1126.14	1104.29	1135.07	1121	1120.71	1100.07	1137.93	1171.57	1156.86	1176.43	1165	1181	1178.21	1164.14	1136.21	1134.43	1112.93	1150.5	1174.71	1182.29	1184.79	1219.5	1216.36	1222.07	1232.93	1305.5	1350.57	1378.36	1360.42	1329.66	1268.19	1186.98	1125.98	1093.64
sr9_cntrl_groove_med_2_s5	30.9375	9.6875	15.9375	1167.89	1174.22	1261.33	1227.44	1293.78	1333.11	1344.33	1360.56	1344.56	1333.89	1350.89	1324.78	1304	1287.33	1285.89	1269.89	1264.11	1285.56	1298.44	1296.33	1284.44	1300	1276	1278.78	1291.78	1291.56	1283.78	1308.78	1312.11	1358.11	1341.22	1346.44	1324	1338.89	1353.22	1364.89	1362.11	1387.89	1417.78	1429.67	1385.01	1370.36	1326.45	1294.63	1235.42	1197.71
sr9_cntrl_groove_med_2_s6	18.125	7.5	17.1875	1173.29	1206.86	1220.86	1206.57	1242.29	1220.57	1224.71	1195.71	1216	1221.14	1216.29	1262.29	1240.71	1247.29	1253.29	1260.43	1255.57	1269.29	1243.14	1264.71	1262.29	1232.86	1216.57	1278.14	1266	1292	1302.86	1285.57	1251.86	1236	1259.57	1266.14	1256.43	1277.57	1283.71	1291.43	1326.29	1321.29	1336.43	1340	1321.86	1238.63	1231.83	1206.6	1241	1240.12
sr9_cntrl_groove_med_3_s1	11.25	6.5625	16.0938	892.818	898.091	893.182	883.545	886	893.273	928.455	949.636	1002.09	1023.09	1034.36	988.636	955.091	927.273	904.364	869.091	874.909	856.364	817.182	807.636	764	752.364	745.727	749.727	719.727	734.727	747.545	693	691.182	665.818	609.091	552.545	527.818	519.091	559.273	583.545	625.364	652.727	664.273	678.364	655.64	635.59	582.604	541.025	520.095	523.38
sr9_cntrl_groove_med_3_s2	10.9375	7.03125	14.5312	867.5	855.833	823	782.667	778.5	769.167	777	768	746.667	717.667	691.167	699.667	753.167	742.333	716.5	713.167	713.667	738	694.833	695.5	720.833	705.667	745	714.167	742.833	744.333	717.5	755.5	734.667	743.167	669.167	690	692.333	665	678.667	709.833	752.333	799.667	853.167	868.833	834.564	777.02	630.044	464.361	405.246	436.357
sr9_cntrl_groove_med_3_s3	18.5938	8.59375	15	940.273	960.909	938.636	928.091	906	891.818	842.818	817.091	818.727	819.273	818.909	827.636	831.636	779.545	786.364	757.364	781.364	777.818	815.818	818.273	821.091	835.182	844.545	870.273	844.909	892.273	892.455	900.273	901.273	882	871.818	903	921.636	926.273	928.545	885.091	901.636	906.273	905.727	901.818	904.895	858.059	774.133	696.405	698.501	716.951
sr9_cntrl_groove_med_3_s4	17.1875	8.59375	13.2812	735	709.625	680.625	664.875	632.25	599.125	643.875	614.5	572.25	591.5	629.25	683.875	699.5	694	693.625	671.25	671.625	648	629.25	658.75	656.25	701.125	677.25	662.125	681.25	668.625	685.5	690	727.25	730.875	775.25	755.25	771.875	733.25	747.125	758.75	815	874.5	928.875	941.75	914.207	828.404	733.583	625.409	517.279	444.441
sr9_cntrl_groove_med_4_s1	22.1875	6.09375	17.0312	378.875	364.875	344.625	351.625	387.125	353.875	349.25	361.75	372.125	381	382.625	402.5	362.875	402.25	417.75	395.875	400.625	413	426.25	402.25	388.5	406.375	403.25	431.125	419.625	444	485.875	476.125	489.375	523.5	530.25	505.375	531.875	516.375	553.875	613.875	630.625	649.5	670.375	674.25	596.776	498.038	390.33	339.807	392.122	500.585
sr9_cntrl_groove_med_4_s2	19.2188	7.96875	15.9375	559.778	493.222	466.222	454.778	445.667	440	409.444	432	414.556	410.778	411.111	343.333	318.778	284.889	240.444	242.111	193.667	165.111	154.667	102.444	73.2222	101.778	129.222	148.667	222.556	286.444	369.778	459.333	538.778	558.556	578.444	569.778	558.556	538.778	575.667	626	636.222	685.667	693.889	675.667	681.387	649.273	619.966	579.904	539.233	512.973
sr9_cntrl_groove_med_4_s3	40.1562
sr9_cntrl_groove_med_5_s1	15.1562	7.1875	14.2188	398.571	422	455.857	486	499.429	507.143	492.857	495	514.714	514.286	498.286	496.286	478.143	462.714	458.714	469.286	461.429	462.571	474.286	469	480.571	499	487.286	477.286	481.714	488.857	480.571	474.857	497.286	501.571	503.429	502.429	494.714	490.571	506.143	553.429	618.429	649.714	695.571	735.571	675.39	617.626	550.506	516.047	469.534	444.494
sr9_cntrl_groove_med_5_s2	16.5625	7.96875	14.5312	360.111	367	361.778	352	365	382.333	377.778	380.333	400	413.111	418.222	420.778	427.222	447.111	442.778	447.667	445.889	445.889	452.889	476.333	470.222	469.889	480.556	481.667	480.556	477.889	473	471.222	475.778	485.778	519.667	518.667	511.778	495.444	487.889	500	520.667	538.444	590.778	634.333	655.902	644.973	629.456	584.917	505.75	464.324
sr9_cntrl_groove_med_6_s1	12.0312	6.40625	13.2812	678	683.143	688.857	675.143	690.714	698.571	677.286	681	690.286	691.571	700.143	734.286	746.571	746.857	782.143	799.429	795.714	778.143	768.857	780.286	781.429	796.143	796.429	797.714	805.143	779.571	771.286	790.429	808.714	825.714	823.571	811	831.286	819.429	795.714	858.857	923	989	1091.14	1140.29	1042.1	895.059	729.387	590.323	534.838	533.273
sr9_cntrl_groove_med_6_s2	23.9062	10	18.2812	512.545	512.727	536.727	533.727	549.636	565.455	566.364	552.455	557	573.455	566.818	595.364	613.636	624.091	641.636	653.364	646.364	672.091	680.909	687.273	697.636	705.091	705.455	719.545	757.364	754.182	739.182	735.636	710.545	733.091	743.091	735.273	749.727	781.273	805.273	835.727	859.636	881.636	913.364	907.818	904.018	882.088	833.678	775.11	743.54	749.791
[truncated: 114 more columns]

## Sheet: aclt
sample	distance	height	width	optical density1	optical density2	optical density3	optical density4	optical density5	optical density6	optical density7	optical density8	optical density9	optical density10	optical density11	optical density12	optical density13	optical density14	optical density15	optical density16	optical density17	optical density18	optical density19	optical density20	optical density21	optical density22	optical density23	optical density24	optical density25	optical density26	optical density27	optical density28	optical density29	optical density30	optical density31	optical density32	optical density33	optical density34	optical density35	optical density36	optical density37	optical density38	optical density39	optical density40	optical density41	optical density42	optical density43	optical density44	optical density45	optical density46
sr1_aclt_groove_lat_1_s1	28.75	9.6875	13.5938	593.083	633.667	650.917	718.5	834.917	924.167	1019.33	1101.92	1075.5	1053.67	1044.92	1030.67	1045	1030	987.667	933.583	865.833	813.333	788.25	802.333	839.333	861.833	881.5	918.833	967.833	969.667	929.833	927.833	950.333	966.083	1011.17	1004	1064.58	1110.17	1158.17	1164.75	1184.25	1213.25	1233.92	1250.75	1230.69	1208.15	1175.45	1097.01	977.278	847.106
sr1_aclt_groove_lat_1_s2	23.125	12.9688	13.9062	690	675.429	673.429	691.143	666.429	689.143	697.429	691.143	709.571	694.143	703.714	720.286	707	729.714	733.714	770.571	759.857	765.286	802.571	804.571	807.571	836.286	855.143	883	913.714	934.143	949.143	961.429	952.571	952.857	1005.14	1066.86	1073.43	1073.29	1099.43	1103.14	1081	1075	1081.57	1122.71	1087.7	1087.42	1026.35	969.469	992.122	994.151
sr1_aclt_groove_lat_1_s3	22.1875	8.125	14.0625	916.318	921.409	912.773	918.318	907.182	936	948.318	951.091	929.455	925.955	918.364	944.636	922.227	913.955	888.273	876.273	867.591	855	845.909	847	850.909	842.045	856.545	838.636	838.773	822.5	817.591	810.364	826.364	833.727	823.545	863.727	877.227	883.591	919.318	972.182	1021.45	1101.91	1159.64	1164.86	1121.78	1007.87	876.241	755.999	643.392	571.677
sr1_aclt_groove_lat_1_s4	30.7812	7.5	12.1875	1085.75	1019.19	962.562	934.75	929.625	898.75	919.062	935.938	957.812	1019.19	1029.69	1060.31	1071.5	1087.94	1095.62	1050.88	1073.56	1027.94	1023.19	1041.44	1009.25	982.375	966.125	954.25	908.375	910.062	894.938	887.125	865.188	828.062	838.75	851.375	857.938	835.438	825	830.125	855.812	870.312	880	895.188	885.062	884.494	878.764	846.531	842.498	808.811
sr1_aclt_groove_lat_1_s5	24.0625	11.4062	11.7188	1110.91	1144.36	1169.18	1138.09	1181.18	1146.27	1184.91	1182.45	1161.55	1154.36	1050.36	1011.55	957.273	860.091	732.545	693.909	584.545	575.818	564.727	608.727	630.182	726.273	871.818	955.455	1072.55	1086.91	1099.27	1115.73	1112.18	1086.91	1125.91	1166	1126.55	1133.36	1116.18	1156.36	1113.27	1149.64	1206.55	1258.36	1234.59	1182.04	1068.12	935.028	830.253	735.733
sr1_aclt_groove_lat_2_s1	20.9375	7.96875	15.7812	1449.8	1468.9	1431.1	1441.4	1412.7	1402.5	1385.9	1379.1	1369.2	1364.2	1329.3	1336.6	1356.3	1351.9	1329.4	1335.1	1323	1326.1	1321.8	1321.6	1291.6	1295.1	1299.6	1329.7	1315.7	1335.1	1374	1372.6	1393.4	1378.4	1438.4	1436.3	1464.6	1484.3	1510.9	1552	1561	1575.1	1629.1	1622.2	1564.49	1506.38	1351.44	1260.31	1167.81	1122.75
sr1_aclt_groove_lat_2_s2	21.0938	7.65625	14.0625	1202	1093.75	1026.08	1006.75	970.25	933	922.25	888.917	785.667	654.167	532.833	447.083	417.333	392.333	378.25	363.75	353.667	389.75	461.167	537.667	618	746.5	903.333	1075.42	1286.58	1460.67	1575.42	1666.83	1722.33	1716.42	1666.75	1589	1549.17	1566.5	1581.08	1587.17	1620.25	1635	1642.83	1638.25	1636.84	1608.56	1593.56	1576.3	1542.96	1505.83
sr1_aclt_groove_lat_2_s3	22.0312	7.03125	13.125	1326.38	1336.88	1343.75	1301.12	1312.12	1318	1304.5	1311.38	1308.75	1304	1281.38	1290.62	1283.38	1300	1292.38	1338.75	1298.25	1279.88	1296.75	1273.88	1287.5	1278.75	1286.75	1294.12	1331.12	1316.62	1336.12	1333.88	1356.75	1387.38	1364.62	1463.62	1487	1507.88	1560.12	1584.88	1593.38	1623.5	1605.38	1674.5	1675.42	1643.64	1600.31	1543.78	1426.06	1382.91
sr1_aclt_groove_lat_2_s4	20	7.96875	14.2188	1487.9	1458.6	1448.4	1449	1436	1412	1424.7	1464.7	1443.2	1464.8	1470.2	1502.2	1525.1	1562.1	1562	1554.8	1504.1	1543.8	1509.6	1544.7	1521.8	1520.6	1540.7	1559.2	1539.5	1539.6	1532	1551.4	1544.7	1540.3	1522	1559.3	1569.6	1551.9	1588.8	1599.5	1599.6	1577	1633.5	1625.4	1611.43	1571.86	1561.77	1555.62	1531.1	1537.11
sr1_aclt_groove_lat_3_s1	20	8.125	14.2188	1009	968.25	1001	967.125	1023.5	991	978.25	989	968.625	995	960.875	1004.5	993.125	1028.25	1006	988.375	1003.62	1021.12	1030.88	1020.25	1065.12	1072.75	1031	1045.75	1058.75	1092.62	1088.5	1119.12	1114.38	1130.25	1130.5	1186.5	1177	1156.5	1187.38	1202.88	1202.38	1204.25	1245.38	1274.5	1269.03	1212.84	1130.51	1063.26	941.333	895.357
sr1_aclt_groove_lat_3_s2	18.9062	7.34375	10.7812	1493.62	1525.5	1493.38	1480.88	1409.5	1344.62	1297.5	1247	1174.62	1124.75	1041.38	1005.25	952.625	864.625	853.875	863	838.375	864.25	859	938.625	954.125	973.75	1013.75	971.25	1051.12	1084.12	1133	1143	1211.62	1239.38	1246.25	1226.62	1221.62	1226.38	1261	1242.5	1255.12	1260.12	1330.12	1356	1322.92	1280.79	1213.76	1152.45	1098.22	1034.54
sr1_aclt_groove_lat_3_s3	15.1562	6.09375	14.8438	902.167	924	927.833	891	905.25	927.333	901.167	879.75	879.5	884.417	852.583	854.417	897.75	886	885.417	852.333	870.083	867.75	877.167	887.5	876.5	858.75	865.833	843.583	865.917	867.167	882.417	862	855.917	835.5	854.667	830.75	857.583	838.667	846.5	865.667	858.083	882.417	868.083	922.583	915.287	898.161	859.742	805.392	744.129	679.124
sr1_aclt_groove_lat_3_s4	7.65625	5	12.5	360.444	337.889	342.222	346.111	386.889	350.444	363	340.444	341.556	371.778	382.444	402.444	389.444	381.667	367.889	386.667	406.444	404.778	408.778	405.222	419.556	405.222	453.778	442.778	432.556	472.556	434.444	450.444	455.444	474.222	452.111	450.222	466.889	475.444	492.778	490.778	530.444	543	547.667	558.222	520.334	466.962	392.628	324.078	313.099	314.236
sr1_aclt_groove_lat_4_s1	21.25			1626.17	1649.42	1640	1638.5	1631.42	1660.08	1638.17	1674.92	1661.67	1654.33	1646	1640	1660	1654.67	1675.58	1678.25	1682.75	1673	1689.5	1692.33	1697.67	1702.83	1731.08	1738.75	1760.92	1710.08	1722.83	1732.67	1734.5	1755.58	1725.67	1733.92	1746.5	1722.83	1741.67	1752.08	1753.58	1715.08	1723.25	1738.25	1726.54	1721.29	1713.31	1690.54	1652.69	1635.31
sr1_aclt_groove_lat_5_s1	7.8125	5.46875	13.4375	1209.78	1213.44	1212.22	1194.67	1195.44	1191.44	1196.78	1203.67	1195.11	1184.67	1178.56	1207.78	1157.11	1169.11	1192.33	1182.22	1164.89	1177.22	1189.11	1173.11	1174.11	1189.11	1170	1205.56	1202.33	1178.22	1185.89	1210.67	1207.22	1188.89	1226.11	1211	1250	1268.22	1298.11	1347.44	1355.67	1390.67	1432.56	1520.67	1484.38	1497.78	1430.87	1243.08	1031.35	835.511
sr1_aclt_groove_lat_5_s2	19.5312	8.28125	12.6562	1474.57	1436.43	1444.29	1406	1464.86	1428	1430.71	1441.29	1438.14	1460.43	1468	1442.14	1454.29	1446.71	1426.86	1460.14	1431.57	1447.43	1435.86	1440.43	1417	1440	1441.71	1405.86	1395.29	1404.86	1386.57	1410.86	1374.14	1420.71	1396.86	1394.14	1444.57	1453	1529.71	1555.14	1559.14	1595.71	1630.86	1647.43	1631.02	1584.97	1489.15	1393.77	1313.13	1205.45
sr1_aclt_groove_lat_6_s1	15	6.71875	15.3125	633.625	685.5	697.125	672.875	670.25	692.375	697.5	719.875	730.875	716.5	745.75	731.5	707.75	719.625	731.5	699.625	726.125	705.5	740.125	740	759.875	743.875	719	690.125	696.75	694.125	706.25	720	734	720.5	712.5	710.75	758.375	778	819.875	838.625	833.5	866.125	896.5	901.75	765.173	652.712	559.332	506.888	464.782	406.994
sr1_aclt_groove_lat_6_s2	10.9375	4.6875	13.2812	480.375	490.375	514.75	524	519.75	550	558	550.875	543.625	547.125	543.125	536.625	555.75	541	526.125	538.625	546.375	535.75	534.625	542.5	523.875	555.5	558.375	553.375	558.25	551.875	534.375	539	527.375	535.375	562.875	589.125	574.75	557.75	548.125	569.25	597.5	625.75	641.625	663.875	640.031	608.756	565.608	495.461	426.673	402.137
sr1_aclt_groove_lat_6_s3	9.375	5	15.1562	546.727	559.091	532.455	533.636	546.273	550	530.455	514.727	534.455	541	536.455	530.091	540.545	550.364	549.273	546	545.818	548.364	541.909	530.364	511.091	494.364	485.364	468.636	458	480.545	500.818	498.273	501.364	517.182	494.636	478.909	483.273	486.545	495.818	484.182	498.727	552.909	615.545	626.182	620.736	618.913	540.693	484.428	439.307	409.286
sr1_aclt_groove_lat_6_s4	24.375	7.8125	15.9375	877.182	882.182	880.909	862.909	859.818	876.364	873	895.091	910.455	881.364	855.545	864.455	890.182	890.818	870.364	886	891.727	876	876.364	881.091	886.091	888.909	890.818	876.091	866	870.545	862.636	872.636	894.273	903.636	913.364	921.545	938.545	964	977.273	983.818	1027.82	1092.64	1143	1144.64	1074.81	1021.34	988.091	948.426	895.455	850.413
sr1_aclt_groove_lat_6_s5	32.9688	8.4375	15.3125	971.909	993	979.091	964.091	946.727	918	902	885.727	884.455	851	874.455	872.364	880.364	850.273	858	861	869.545	859.818	859.455	859.909	863.182	845.727	846.818	851.545	860.091	860.636	851.182	866.909	855.273	876.273	890.909	903	919.364	933.545	966.545	972.091	1018.91	1028.45	1061.27	1062.73	1060.09	1042.51	1020.5	990.802	942.633	950.918
sr2_aclt_groove_lat_1_s1	14.0625	6.875	12.1875	852.2	852.3	861.5	846.6	847.5	860.1	859.1	877.1	867.7	921.7	891.4	902.9	907.1	898.2	934.8	942.5	937	948.6	954	964.7	995.2	947.9	934	962.5	979.1	994.3	1002.5	1011.9	996.6	1015.3	1050	1041.8	1060.9	1054.1	1087.2	1088.7	1124.1	1151.1	1187.6	1211.2	1200.55	1156.6	1122.74	1082.81	1023.62	997.332
sr2_aclt_groove_lat_1_s2	16.4062	6.40625	13.5938	802.875	843.25	792.75	798.75	796.875	806.375	806.75	818.375	791.125	787.25	789.375	781	824.125	810.625	802.25	813.5	804.625	808	810.625	805.5	809.25	839.625	852.25	847.25	850.125	835.375	840.625	844.625	827.125	894.625	921.75	933.875	937.875	916.25	886.625	887.5	913.125	983.125	1073.5	1075.75	1038.69	963.739	823.428	667.5	547.579	449.413
sr2_aclt_groove_lat_1_s3	19.2188	7.8125	13.5938	799.571	815.429	821	799.714	845.429	845	893.286	937.857	977.857	1028.57	1058.43	1058	1130.86	1121.14	1123.29	1159.71	1146.57	1169.43	1115.57	1115.29	1108.71	1070.57	1050.86	1047.57	1089.86	1046.29	1051.43	1041.14	1035.57	1025	997.857	1018.29	991.571	961.143	975.714	997	1028.86	1115.57	1172.29	1177.86	1082.52	957.065	861.358	773.869	713.079	733.945
sr3_aclt_groove_lat_1_s1	35.625	9.0625	16.7188	1729.89	1751	1737.33	1732.44	1725.33	1730	1759.78	1748.56	1738.44	1732.33	1740.44	1739.56	1735	1733.56	1719.11	1740.44	1752.67	1773.33	1745.78	1752.11	1754.44	1756	1777.22	1745.56	1757.78	1760.56	1743.44	1742.89	1750.89	1764.67	1760	1756.78	1763.89	1787.67	1749.33	1739.78	1738.89	1749.22	1780.11	1802.11	1772.12	1772.19	1763.21	1738.61	1659.24	1515.02
sr3_aclt_groove_lat_1_s2	25.9375	8.28125	18.5938	1648.67	1693.78	1696.67	1682	1703.33	1696.22	1695.89	1725.22	1698.44	1695.33	1687.44	1703.11	1695.78	1693.89	1709	1713.67	1671.33	1675.44	1659.11	1682	1668.33	1690.67	1681.33	1685.78	1711.78	1696.11	1693.67	1687.44	1671.67	1669.67	1662.44	1684.56	1658.89	1678.44	1665.44	1671.56	1695.67	1673.44	1703.22	1719.22	1694.02	1653.89	1596.45	1549.84	1486.76	1455.12
sr3_aclt_groove_lat_1_s3	19.0625	10.4688	14.0625	1705.29	1707.71	1722.29	1712.29	1760.57	1753	1691	1759.14	1695.71	1719.71	1716.71	1715.14	1712.86	1709.71	1755.86	1715.29	1741.57	1711.71	1704.43	1737.43	1742.29	1753.86	1724.57	1728.86	1738.86	1747.43	1784.86	1752.29	1729.57	1726.57	1745.71	1790.14	1772.29	1764.86	1791.86	1817.43	1778	1745.14	1755.86	1759.71	1730.22	1692.56	1651.73	1598.59	1522.74	1423.44
sr3_aclt_groove_lat_1_s4	20.3125	8.90625	17.0312	1292.6	1258.4	1249.6	1261.7	1245.2	1239.8	1242.7	1240.3	1231.8	1254.7	1309	1374.8	1465.2	1551.9	1616.5	1684.7	1720.5	1752.2	1783.7	1789.8	1766.1	1755.5	1746.4	1728.2	1732.9	1735.6	1729	1734.9	1772	1752.5	1712.5	1733.8	1717.1	1722.6	1747.3	1743.2	1738.8	1745	1770.9	1762.2	1742.38	1702.32	1602.48	1542.65	1455.42	1378.81
sr3_aclt_groove_lat_1_s5	36.5625	10.4688	15.1562	1725.47	1717.67	1732.27	1703.47	1690.73	1710.67	1710.67	1713.53	1720.6	1724.33	1709.47	1697.53	1684.8	1706.13	1713.07	1722.73	1728.13	1709.2	1693	1699.8	1721.4	1705.6	1707.93	1731.6	1721.93	1715.33	1740.6	1737.87	1725.87	1733.8	1736.93	1744.73	1751.2	1752	1758.87	1752.6	1748.4	1761.33	1761.27	1768.87	1738.1	1699.55	1673.55	1621.87	1556.15	1499.26
sr3_aclt_groove_lat_2_s1	9.84375	6.09375	14.2188	1378.55	1372.55	1370	1370.45	1390.09	1386.27	1407.18	1411.09	1414.91	1411.18	1426.27	1427.55	1437.45	1424.73	1425.45	1432.55	1427.91	1389.82	1430.09	1435.09	1434.18	1424.73	1428.18	1436.36	1427.45	1423.36	1440.64	1470.82	1470.18	1484.55	1514	1539.91	1535.55	1525.55	1572.27	1620.27	1671.09	1627	1657.45	1656.64	1623.13	1534.24	1454.16	1370.91	1302.08	1285.8
sr3_aclt_groove_lat_2_s2	9.53125	5	14.6875	1611.11	1604	1587.44	1592.33	1596.44	1601	1612.67	1606.56	1593.33	1560	1579.22	1578.22	1592	1584.67	1540.11	1570	1574.11	1585.56	1588.44	1560.67	1565.89	1573.67	1559.67	1602.78	1596.56	1588.89	1569.78	1562.78	1582.56	1590.89	1620	1597.33	1588	1587.56	1574.78	1587.89	1636.11	1646.67	1621.33	1674.44	1611.97	1530.06	1469.64	1332.26	1157.19	1066.67
sr3_aclt_groove_lat_2_s3	20	7.1875	14.8438	1512.57	1484.86	1508.86	1515.86	1525	1510.29	1506.71	1526	1529.43	1547.86	1559	1582.86	1564.57	1535.29	1532.14	1592	1549.57	1526.57	1515.86	1546.14	1522.43	1574.43	1618.29	1641.29	1614.14	1626.14	1666	1669.29	1623.86	1634.43	1637.43	1683.71	1672.86	1660.57	1677.29	1668.71	1668.29	1641.43	1718.14	1681	1557.66	1444.23	1315.94	1262.89	1270.41	1235.14
sr3_aclt_groove_lat_2_s4	17.0312	8.28125	12.1875	1458.07	1438.43	1426.36	1445.71	1423.43	1419	1421.71	1439.21	1434.64	1450.5	1471.79	1446.21	1453.93	1500.21	1540.43	1524.71	1543.21	1561.71	1555.43	1580.64	1576.5	1574.29	1586.79	1585.71	1587.21	1574.57	1565.29	1558.21	1536.43	1522.57	1562.71	1532.57	1502.14	1461	1481.71	1499.5	1525.57	1541.29	1538.07	1545.64	1472.27	1382.13	1309.44	1258.96	1206.8	1186.69
sr3_aclt_groove_lat_3_s1	12.6562	8.28125	11.4062	1603.5	1639.8	1635.1	1638.1	1640.6	1638.4	1621.1	1625.4	1643.2	1649.6	1646.8	1661.5	1622.3	1655.8	1628.8	1650.7	1669.9	1664.5	1683.3	1708.6	1685.4	1705.3	1690.8	1686.7	1701.8	1715.6	1709.1	1731.5	1697.4	1716.2	1699.1	1712.4	1734.2	1731.4	1746.5	1734.8	1749.2	1754.6	1756.1	1781.3	1780.84	1757.28	1694.17	1648.94	1579.82	1512.37
sr3_aclt_groove_lat_3_s2	13.125	8.4375	13.2812	1797.73	1818.36	1799	1794.18	1798.36	1791.82	1796.27	1770.36	1711.27	1672.82	1612.64	1528.09	1454.64	1406	1413	1397.45	1445.45	1462.09	1506.27	1558.82	1619	1630.09	1712.64	1777.18	1787.45	1795.27	1780.55	1772.45	1800.36	1775.18	1778.36	1788.73	1788.73	1822.18	1799.91	1790.82	1771.82	1751.82	1753.18	1784.36	1760.59	1712.39	1681.77	1579.93	1470.17	1320.59
sr3_aclt_groove_lat_3_s3	19.6875	9.21875	12.5	1573.71	1575.57	1536	1556.71	1600	1573.71	1565.43	1570.71	1590.43	1539.43	1562.71	1559.14	1582	1593.86	1609.14	1588.29	1585.43	1644.57	1622.86	1570	1600.71	1594	1611.86	1603.29	1620.29	1608.57	1609.43	1586.57	1642.29	1672.43	1640.43	1679.29	1641.14	1690.71	1663.71	1667.14	1698.29	1666.86	1734.29	1737.57	1715.05	1681.33	1653.31	1621.34	1540.39	1471.77
sr3_aclt_groove_lat_3_s4	25.7812	8.90625	13.125	1558.44	1524.89	1531.22	1531.89	1555.22	1540.22	1542.89	1546.11	1550.33	1537.89	1554.89	1545.56	1538.44	1533	1536.89	1533.67	1552.78	1524.56	1521	1542.89	1557	1584.78	1550.44	1531.22	1527	1515.33	1520.33	1512.78	1490.89	1563.78	1560	1600.11	1571.78	1559.33	1609.22	1622.67	1629.44	1648.44	1644.78	1669	1684.88	1687.61	1658.06	1652.99	1636.97	1612.68
sr3_aclt_groove_lat_4_s1	22.9688			1431	1367.4	1326.2	1310	1262.8	1306	1309.2	1388	1458.8	1490.2	1604.2	1623.4	1657	1692.4	1675.6	1691.6	1664.2	1705	1677	1690.4	1696.4	1688.4	1710.2	1694.2	1707.8	1663.2	1707	1680.6	1714.6	1700.6	1683.8	1666.4	1683.2	1681.6	1668.6	1720.8	1743.4	1717.6	1737.4	1756.6	1722.24	1623.71	1549.46	1479.2	1391.84	1342.07
sr3_aclt_groove_lat_4_s2	29.375			1703.43	1658	1683.29	1729	1697.43	1720.57	1672.57	1716.57	1735.14	1702.57	1688.57	1715.14	1702.86	1737.43	1719.14	1708.71	1708.71	1716.71	1725.29	1706.14	1755	1723.29	1730	1751.86	1703	1721.71	1716	1700.71	1700.14	1734	1714.43	1755.14	1737.14	1727.29	1748.14	1744.57	1760.29	1714.29	1736.43	1753.29	1652.36	1602.41	1606.27	1525.16	1509.99	1553.86
sr3_aclt_groove_lat_4_s3	22.3438			1560	1563.5	1515.75	1551.75	1556	1504.25	1531.75	1565	1511.25	1540.5	1521	1518.75	1581	1552.75	1514.5	1575.75	1564.25	1555.25	1560.25	1568.75	1540	1535	1586.5	1559.25	1535.75	1570.25	1573	1567.75	1605.25	1616.5	1571.75	1613.25	1585.5	1615.25	1625.5	1620.25	1632.75	1635	1655.75	1708.25	1683.92	1661.44	1583.27	1455.74	1370.69	1315.9
sr3_aclt_groove_lat_5_s1	30.4688			1752.82	1747.64	1732.91	1729.91	1705.36	1749.27	1743	1751.45	1745.82	1745.73	1742.55	1741.09	1771.18	1761.91	1779.73	1748	1789	1765.73	1761.27	1757.55	1786.18	1771.27	1778.27	1759.82	1787.82	1787.09	1798	1757.45	1806.64	1819.09	1814.55	1805.73	1818.18	1796.73	1811.45	1786.09	1836.36	1787.82	1792.73	1817.36	1776.22	1774.33	1765.42	1750.51	1713.99	1739.76
sr3_aclt_groove_lat_5_s2	32.8125			1774.33	1787	1768.33	1806	1781	1766	1753.67	1768	1845.67	1795.67	1793	1803.67	1788.33	1841	1803	1820.33	1818.33	1774.33	1823	1866	1835.67	1856.67	1806.33	1798	1845.33	1801.67	1782.67	1826.33	1828.67	1836	1767	1829.33	1877	1840.67	1844.67	1874.67	1815.67	1783	1805.33	1832.33	1778.79	1749.9	1664.06	1631.33	1597.89	1650.48
sr3_aclt_groove_lat_5_s3	21.875			1692.62	1743	1734.38	1727.25	1773.5	1753.12	1714.12	1727.12	1726.5	1756.38	1783	1731.25	1749.88	1739.62	1753.88	1700.25	1750.25	1735.88	1721.88	1716	1707.38	1733.62	1770.5	1751	1733	1742.5	1718.25	1754.5	1767.62	1745.5	1754.5	1747.75	1754.25	1735.75	1758.38	1761.38	1740.38	1751.12	1742.5	1724.88	1700.04	1643.65	1604.02	1545.76	1493.61	1407.28
sr4_aclt_groove_lat_1_s1	28.2812			1320.5	1320.75	1353.12	1344.75	1409	1383.75	1383.25	1407.75	1345.75	1362.5	1360.5	1350.75	1349.88	1349.5	1296.5	1327.12	1331	1349.88	1350.25	1356.88	1345.75	1348.38	1367.88	1388.12	1379.38	1372	1363	1343.25	1386.75	1379.38	1377.75	1416.38	1406.5	1408.5	1416.75	1434.62	1464.75	1495.62	1444.25	1492.5	1379.18	1285.27	1244.43	1161.36	1086.77	888.854
sr4_aclt_groove_lat_1_s2	24.8438			1219.38	1191	1240.31	1225.46	1237.54	1224.23	1218.23	1235.46	1218	1248	1233.31	1240.23	1258.15	1237.08	1259	1244.46	1244.31	1283.08	1271.69	1256.15	1298.92	1286.31	1321.92	1305.54	1354.38	1337.62	1327.77	1321.85	1333.38	1350	1350.54	1377	1373.23	1410.62	1425.23	1410	1445.77	1496.15	1493.54	1498	1462.27	1434.95	1413.24	1408	1381.28	1341.21
sr4_aclt_groove_lat_1_s3	27.8125			1573.44	1587.89	1563.56	1591.11	1586	1541	1544.56	1524.44	1522.56	1508.78	1527.89	1504.56	1482.67	1495.56	1481.22	1493.44	1481.33	1475.33	1501.67	1490	1471.67	1458.67	1487	1480.11	1477.67	1457.56	1456.44	1480.33	1480.67	1454.56	1485.67	1478.67	1449.78	1461.89	1469.89	1458.11	1513	1522.44	1551.67	1548	1532.37	1507.24	1454.61	1378.19	1349.72	1268.62
sr4_aclt_groove_lat_1_s4	24.2188			1307.67	1316.17	1322	1323.83	1341.67	1330.28	1348.28	1341.61	1336.06	1332.78	1350.44	1338.28	1318.22	1338.5	1357.56	1328.5	1331.5	1356.94	1339.94	1371.44	1359.06	1390.22	1376.89	1373.67	1404.28	1417.5	1426.44	1426.72	1428.06	1432.94	1462.11	1479.94	1484.89	1493.17	1518.22	1538.06	1547.44	1534	1542.89	1516.56	1503.13	1490.52	1451.74	1421.12	1364	1323.44
sr4_aclt_groove_lat_2_s1	16.875			1062.75	1059.5	1094.62	1108.12	1119	1130.12	1135.75	1107.25	1148.62	1142.75	1203.5	1283.88	1305.25	1351.12	1337.75	1329.25	1274.25	1283.5	1249.62	1180.38	1143.75	1094.12	1000.12	941	881.75	873.75	899.5	952.375	1078.88	1179.75	1265.62	1348.5	1357.5	1428.88	1495.38	1513	1517.62	1499.5	1521.38	1496.75	1465.79	1471.32	1525.11	1532.16	1552.09	1560.9
sr4_aclt_groove_lat_2_s2	8.75			697.556	682.778	698.222	711.222	713	728.222	657.111	710.111	688.444	728.111	736.444	748.444	736.889	720.667	707.889	696.222	732.111	768.111	793.222	817	843.222	833.333	832.111	863.111	843.889	837.778	881.889	852.667	866.444	895.111	893.111	908.444	915.111	985.889	980.889	972.111	987.556	1039.11	1042.44	1093.22	1106.02	1104.47	1061.59	1001.82	913.839	837.642
sr4_aclt_groove_lat_2_s3	10.1562			883.143	841.143	894.857	855.429	887.429	861	842.571	856.571	857.143	858.143	869	873.857	868	884.143	885.714	860.286	900.429	902.857	890.714	922.429	920.857	922.714	914.286	942	1005.71	998.571	1010.14	1020.29	1000.43	1024.71	1036.14	1064.86	1069.14	1079.43	1105.14	1103	1137.57	1254.71	1312.43	1408	1329.99	1178.63	966.792	811.579	722.645	628.097
sr4_aclt_groove_lat_2_s4	20			824.714	817.286	845.571	821.286	824	823.429	827	811	796.286	819.857	806.286	874.143	844.429	856	838.714	861.857	882.429	849.143	875.714	879.714	880.429	846.143	858	860.857	886.143	818.857	819.571	830	822.714	833.429	887.429	910.571	920.429	902.857	925	949.429	958.429	947.143	962.143	998.143	873.533	778.267	666.683	589.001	572.414	608.799
sr4_aclt_groove_lat_2_s5	11.0938			1151	1162.38	1133.12	1201.88	1168.5	1242.62	1170.25	1150.12	1122.75	1160.5	1190.25	1158.75	1148	1185.75	1208.12	1202.75	1177.75	1200	1187.38	1190	1176	1205.12	1227.12	1224.88	1245.62	1255	1278.5	1293.25	1285	1280.5	1295.38	1288	1296.12	1325.62	1341	1319.62	1325.75	1357.38	1378.5	1408	1418.13	1372.5	1301.85	1195.14	1092.7	1012.51
sr4_aclt_groove_lat_2_s6	31.25			881.167	768.917	660.583	546.25	472.5	420.917	347.333	341.083	346.667	361.333	466.333	565.917	695.417	821.167	937.75	1076.92	1157.42	1252.92	1359.33	1463.75	1534.42	1598.33	1655.08	1703.42	1731.92	1748.92	1763.33	1759.58	1806.08	1812.17	1805.75	1805.83	1817.17	1795.58	1800.58	1829.5	1794.08	1781.17	1780.08	1773.75	1759.76	1729.77	1650.46	1568.89	1472.93	1386.44
sr4_aclt_groove_lat_2_s7	36.4062			1225.31	1218.85	1233.31	1227.54	1231.15	1229.62	1234.54	1257.15	1232.92	1238.46	1261.69	1242.08	1267.54	1255.85	1268.85	1269.69	1256.08	1249.92	1255.38	1275.38	1266.38	1263.15	1259.77	1240.31	1267.92	1251.69	1257.54	1288.31	1273.08	1289.62	1282.38	1287.69	1290.54	1319.31	1312.77	1323.62	1341.85	1362.15	1376.85	1394.46	1393.96	1360.87	1355.53	1347.04	1302.54	1316.45
sr4_aclt_groove_lat_3_s1	10.9375			1307.23	1284.23	1305.46	1328.31	1344	1315.31	1331.85	1319.54	1306.54	1332.31	1334.23	1346.77	1336.15	1342.77	1358.38	1340.54	1341.08	1346.54	1360.77	1335.31	1338.31	1330.38	1345.85	1342.23	1365.15	1373	1374.77	1373.92	1374.15	1399.08	1396.08	1408.23	1417.69	1409.54	1387.62	1442.69	1469.69	1541.15	1639	1618.62	1563.22	1461.47	1303.59	1129.84	992.459	892.4
sr4_aclt_groove_lat_3_s2	20.1562			1414	1397.75	1401.75	1388	1388.92	1404.5	1402.17	1425	1404.08	1433.67	1426.42	1434.75	1418.08	1435.75	1463.75	1457.17	1442.67	1456.67	1464.33	1460.83	1443.67	1459.42	1465.83	1463.83	1483.25	1506	1512.92	1530.58	1549.33	1574.08	1540.75	1612.92	1577.92	1617.75	1603.33	1624.17	1612.92	1643.25	1646.5	1677.25	1653.75	1606.14	1521.12	1435.42	1373.13	1250.06
sr4_aclt_groove_lat_3_s3	11.0938			1529.17	1503.17	1490	1488.17	1466	1470.33	1481.5	1495.5	1489.33	1491.17	1488	1517	1531.83	1527.83	1530.5	1589.5	1535.33	1548.67	1591.5	1564.33	1568.5	1571.33	1528.5	1556.33	1564.83	1600.33	1617	1606.17	1599.83	1601.5	1659.83	1640.17	1641.67	1662.33	1716	1681.17	1727.5	1751.83	1764.67	1791.17	1754.73	1737.91	1658.01	1544.74	1440.26	1372.52
sr4_aclt_groove_lat_3_s4	11.0938			1360.38	1359.5	1366.88	1368	1386.75	1362.62	1380.5	1408.75	1381	1364.5	1392.25	1380	1407.38	1370.75	1380.75	1391	1379.38	1403	1378.75	1423.62	1397	1420.75	1428.12	1437.25	1443.38	1411.25	1456	1478.12	1460.12	1477.88	1471.38	1468.25	1517.75	1496.75	1546.88	1558.62	1573.75	1555.88	1587.75	1599.88	1572.03	1539.08	1532.86	1517.11	1450.13	1406.08
sr4_aclt_groove_lat_3_s5	29.8438			1445.89	1451.44	1464	1481.67	1505.83	1497.83	1492.67	1482.83	1541.89	1533.94	1525.5	1513	1508.39	1502.5	1478.72	1487.56	1500.61	1491.61	1471.22	1494.39	1486.83	1477.5	1473.44	1469.83	1458.44	1459.83	1481.11	1453.89	1456.83	1459.44	1472.89	1477.5	1482.06	1491.72	1531.39	1507	1529.44	1550.44	1549.5	1536.89	1546.29	1497.34	1468.07	1455.22	1424.7	1378.81
sr4_aclt_groove_lat_3_s6	10.7812			1278.58	1281	1296	1306.25	1310	1281.75	1281.67	1255.25	1270.5	1247.58	1274.33	1271.33	1292.67	1276.75	1287.08	1266.25	1276.92	1279.67	1309.58	1310.92	1284.25	1313.92	1311.08	1307.25	1308.92	1331.42	1333.33	1296.17	1290.67	1266.33	1300.67	1286.08	1310.92	1354.25	1372.75	1368.17	1400.33	1413.75	1452.33	1430.58	1356.26	1254.92	1093.78	961.144	869.317	771.176
sr4_aclt_groove_lat_3_s7	11.5625
sr4_aclt_groove_lat_4_s1	28.75			1246.67	1252.67	1247.2	1245.73	1248.73	1247.87	1251.93	1269.87	1260.87	1287.33	1270.73	1279.33	1295.13	1280.67	1302.07	1315.73	1316	1319.53	1310	1314.33	1309.93	1345.93	1361.27	1372.47	1421.13	1390.6	1403.8	1422.47	1433.33	1457.07	1485.6	1506.87	1488.73	1511.4	1491.13	1520.73	1544.47	1583.87	1606.73	1607.8	1539.61	1491.2	1451.27	1451.94	1415.56	1354.36
sr4_aclt_groove_lat_4_s2	29.0625			1016.9	1034.2	1057.5	1059.8	1077.8	1062.6	1103.9	1080.1	1101	1092.1	1086.1	1080.5	1065.4	1078.9	1076.9	1128.9	1102.3	1101	1099.8	1095	1074.5	1122.2	1109.3	1105.7	1160.3	1131.4	1162.6	1172	1178	1196.6	1182.9	1197.7	1188.8	1185.7	1194.2	1217.4	1260.5	1303.3	1306.4	1372	1379.58	1328.93	1220.93	1114.7	1028.13	962.769
sr5_aclt_groove_lat_5_s1	20.9375	6.875	11.25	522	571.6	610.2	600.8	587.8	636.4	647.8	645.6	682.2	670.8	734.2	737	784.4	845.8	833.6	845.4	882.6	848.2	850.4	868.6	836	818.8	831.6	794.4	824.8	780.6	809.2	806.6	854.6	892.6	921.6	929.4	941.8	990.6	990.2	944.8	965.6	958	909.4	1001	915.919	879.676	765.784	622.666	490.802	384.999
sr5_aclt_groove_lat_5_s2	12.6562	5.625	13.4375	471.25	488.5	506.75	495.75	509	567.5	528.25	557.75	552	601.5	605.5	644.25	598.5	630.75	624.25	584	641	622.5	602.25	609.5	609.75	627.5	657.25	694.25	767.75	822.5	944	980	1026.75	1019	916.5	900.25	817.5	737.25	691.5	580.5	503	444.5	357.25	239	118.278	62.4397	47.0553	64.3151	90.7614	195.217
sr5_aclt_groove_lat_5_s3	17.1875	5.625	15.4688	681.7	649.5	659.6	635.1	661	665.3	657.9	657.8	665.4	656.9	660	680.6	683.9	674	673.6	651.6	639.1	658.6	656.6	652.3	669.4	665.6	662.8	692.6	703.6	702.4	706.7	716.3	677.8	695.5	712	733	750.5	755.8	773.3	788	778.3	838.2	803.8	834.9	823.794	804.327	743.98	668.103	613.952	601.766
sr5_aclt_groove_lat_5_s4	25.3125	7.03125	10.7812	643.667	614.667	647.5	612.167	625.167	595.833	577.5	625.833	595.833	642.833	614.833	587	595	604.833	583.5	550.833	610.5	629.833	606.833	602	637.667	626.833	607	619.833	607.167	584.833	630.667	646.167	665.667	647.333	728.833	701.167	704.5	721.333	728.167	699.833	739	787.833	850	920.167	920.21	921.629	912.473	875.194	854.086	857.945
sr5_aclt_groove_lat_6_s1	17.9688			1126.43	1146	1140.14	1157.14	1159.71	1134	1186.43	1245.71	1183.57	1175	1195.43	1202	1179.29	1233.14	1227.86	1251.14	1248.14	1231.71	1250.86	1239.29	1249.86	1283.86	1261.71	1238.86	1270.14	1247	1263	1258.57	1293.43	1301	1363	1354.71	1337.57	1347.71	1359	1351.71	1376	1368.14	1426.14	1442.14	1434.84	1406.01	1317.02	1206.96	1148.91	1154.23
sr5_aclt_groove_lat_6_s2	17.3438			555.333	623.167	713.333	804	866.333	1005.67	1139.5	1240.83	1338.17	1374	1434.5	1457.67	1502.83	1503.5	1533	1540	1527.33	1562.17	1608.17	1583.33	1544.5	1528.17	1536.33	1443	1366.33	1288.83	1212.67	1156	1101	1120.17	1126	1127	1160.67	1155	1226.17	1305.83	1400.83	1525.83	1577	1624.33	1640.47	1602.52	1534.15	1520.73	1542.23	1466.04
sr5_aclt_groove_lat_6_s3	22.0312			1100.89	1121.44	1160.11	1163.33	1173.78	1168.67	1153.22	1199.67	1224.56	1182.33	1235.67	1234.89	1220.78	1255.22	1254.67	1252.22	1206.78	1224.67	1237.44	1243.89	1238.67	1273.67	1237.11	1230.89	1218.78	1222.78	1229.33	1179.11	1192.56	1169.11	1199.44	1200	1217.33	1182.78	1186.78	1232.11	1230.67	1298.44	1301.56	1344.78	1329.84	1329.37	1328.16	1324.68	1291.77	1264.42
sr5_aclt_groove_lat_6_s4	25.1562			1178.5	1171.5	1179.56	1165.19	1166.94	1172.94	1185.44	1192.12	1222.44	1212.62	1243.38	1228.81	1227.44	1255.06	1265.38	1250.25	1246.31	1270.62	1302.44	1289.5	1305.25	1311.5	1313.56	1345.56	1372.5	1346.12	1355.44	1352.44	1367.75	1360.94	1347.94	1344.38	1319.94	1342.06	1324.94	1366.12	1387.44	1410	1425.88	1460.5	1434.43	1451	1432.58	1417.11	1412.37	1425.06
sr5_aclt_groove_lat_6_s5	27.1875			1303	1328	1341.38	1394.88	1367	1358.88	1311.38	1317	1272.75	1256.75	1261.38	1247.5	1225.75	1239.88	1216.12	1213.12	1193.5	1207.5	1206.38	1172.62	1177.5	1166.25	1184.88	1162.12	1156.38	1177.88	1172.38	1176.25	1209.5	1164.88	1206	1237.38	1262.5	1265	1271.38	1310.5	1319.5	1368.62	1359.75	1373.75	1367.01	1363.95	1324.81	1288.67	1251.8	1235.29
sr6_aclt_groove_lat_1_s1	10.7812			1462.09	1409.45	1460.73	1457.45	1439.36	1445	1423.82	1461	1451.18	1418.27	1455	1433	1441.27	1457.09	1429.73	1417.91	1415.73	1401.18	1395.73	1425.36	1439	1401	1410.18	1442.64	1440.09	1476.18	1449.27	1470.91	1468.73	1507.36	1540.45	1527.73	1513.36	1562.09	1581.27	1659.73	1629.82	1683.27	1692.27	1732.36	1695.81	1643.37	1579.1	1533.99	1462.16	1429.3
sr6_aclt_groove_lat_1_s2	8.4375			1606.5	1629.38	1638.12	1620.25	1608.75	1628.75	1630.12	1667.5	1654.62	1619.75	1645.25	1609.38	1616.38	1651.12	1611.75	1637	1646.25	1618.88	1640.75	1615.88	1596.38	1586.62	1562.75	1593.38	1600	1596.75	1569	1592.12	1579.38	1577.5	1596.12	1635	1588.5	1600	1652.75	1667.25	1684	1732.75	1713.12	1765.38	1675.96	1588.06	1460.57	1337.22	1231.83	1148.73
sr6_aclt_groove_lat_1_s3	12.6562			1774	1736.73	1766.55	1743	1778.27	1763.45	1752.73	1766.55	1769.64	1754.36	1746.73	1745.09	1737.45	1754.82	1706.55	1728.45	1743	1727.82	1724.55	1744.09	1735.55	1710.36	1734.18	1729.73	1757.27	1715.09	1704.82	1748.27	1734.36	1716.55	1735.82	1720	1758.18	1764	1749	1769.18	1755.09	1766.73	1804.73	1830.27	1808.25	1776.44	1709.02	1588.91	1394.48	1169.94
sr6_aclt_groove_lat_1_s4	28.9062															1667.86	1687.71	1683	1673.71	1685.43	1718.29	1713.86	1684.86	1695.29	1701.14	1703.29	1688.71	1683	1701.14	1699.14	1713	1717.57	1735.71	1719.57	1734.86	1753.57	1726.43	1711.71	1719.86	1739.43	1735.86	1767.71	1794.43	1761.1	1762.77	1765.61	1744.71	1691.46	1606.61
sr6_aclt_groove_lat_1_s5	28.125			1741.47	1745.87	1720.33	1714.67	1713.67	1727.67	1721.73	1704.67	1737.93	1728.8	1738	1726.6	1717.67	1709.47	1751.93	1744	1734.47	1727.53	1706.2	1708.07	1741.33	1722	1712.33	1705.07	1720.2	1742.6	1724.07	1704.6	1698.27	1719.4	1687.93	1738.67	1706.47	1725.33	1720.93	1750.2	1760.4	1750.93	1768.8	1774.4	1777.23	1744.12	1733.12	1720.44	1704.96	1673.97
sr6_aclt_groove_lat_1_s6	31.7188			1650.82	1641.91	1633.55	1672.73	1695.55	1658.64	1657.18	1643.64	1645.09	1645.36	1634.82	1676	1661.82	1665.91	1654	1665.36	1653.09	1684.73	1665.64	1661.18	1652.73	1655	1642.91	1663.73	1632.18	1680.91	1701.18	1658.36	1640.09	1665.82	1680.09	1698.82	1666.64	1694.36	1695.55	1711.45	1723.45	1713.91	1769.73	1755.73	1731.91	1723.56	1713.58	1676.71	1645.84	1611.47
sr6_aclt_groove_lat_2_s1	8.4375	5.3125	13.125	1087	1076	1078	1103.67	1091	1074	976.333	981.667	962	886.333	859.333	780.333	752	741	726.333	675	629.667	681.333	591	620.667	615.667	646.667	599.667	591.667	621.667	624.333	639	664	688.667	672.333	689.333	709.667	749	806.667	827.333	854	915.667	903.333	898.667	941.333	882.76	844.054	784.012	745.693	742.821	834.044
sr6_aclt_groove_lat_2_s2	9.21875	4.84375	14.0625	1296.6	1218.2	1081	1013.4	1046.4	1043	1040.4	1067	1085.4	1048.4	1103.2	1117	1185.2	1230.6	1208.8	1147.2	1048.4	976.6	1014.4	1020.6	1032	993	1014.6	993.6	1066.2	1008.8	990.8	937.2	848.6	779	736.2	688.6	689.4	682.6	752.2	813	857	937.8	958.6	1054	1019.73	958.837	915.585	826.522	753.108	670.123
sr6_aclt_groove_lat_2_s3	11.4062	4.6875	11.5625	717.4	730.2	714	678.2	713.4	722	684.2	633.8	663.2	683	688.8	670	647.2	642	653.8	650.8	663	651.4	668.4	666.2	677.8	694.8	691.2	661.4	650.8	633.6	632.8	630.8	691.8	713.8	747.8	790.4	728	727.6	719.8	759.2	835.2	890.8	1030.4	1122	1166.09	1068.72	925.641	799.754	731.484	693.387
sr6_aclt_groove_lat_2_s4	10	7.03125	12.6562	800.417	809.167	810	763.25	784.917	763.583	821.083	829.833	878.083	889.25	855.583	843.583	772.25	696.917	602.25	605.5	655.917	736.667	808.417	882.917	856.917	873.083	859.083	832.333	777.25	765.75	746	749.583	737.417	763	809.833	787.167	809.25	825.833	911	920.917	974.75	1017.42	1039.83	1046	993.049	922.223	862.685	826.366	794.303	742.521
sr6_aclt_groove_lat_2_s5	6.875	4.21875	10	522.857	483	530.286	491.286	506.429	462.571	457	449.857	448.714	445.571	458.571	476.714	471.143	488.143	485	492.286	477.429	491.429	448.571	424.714	421.857	421.714	456.143	437.714	446	471.857	496.286	444	454.714	437.429	425.286	425.143	393.571	397.714	399.714	453.571	508.143	600	665.286	697.714	739.893	681.059	565.119	425.7	316.792	266.574
sr6_aclt_groove_lat_2_s6	27.9688	8.125	12.5	822	811.526	844.263	822.947	847.632	834.895	855.526	846.105	842.526	840.632	827.263	827.105	840.474	820.421	841	850.632	858.421	853.842	861.895	881.211	882.053	887.158	865.211	909.474	896.316	896.474	900.053	916.368	928.737	930.421	958.158	933.158	937.737	936.474	953.737	979.579	1029.05	1050.68	1077.68	1123.74	1091.47	1104.6	1103.01	1093.1	1086.98	1084.83
sr6_aclt_groove_lat_3_s1	8.28125			1705.5	1708.75	1731.12	1701.38	1706.12	1691.12	1722.5	1699.5	1699	1743.12	1728.75	1700	1703.62	1723.5	1727.62	1709.5	1743.5	1741.25	1769.5	1745	1732	1747	1772.12	1723.38	1770.75	1762.62	1758	1750.75	1730.38	1764.88	1758.75	1779.12	1769.38	1737.88	1765.62	1788.25	1790.12	1801.62	1790.62	1794.25	1797.75	1752.18	1695.4	1652.82	1614.48	1576.02
sr6_aclt_groove_lat_4_s1	19.8438			1733.09	1716.27	1707.91	1693	1679.27	1653.55	1631.91	1601.45	1612.18	1557.09	1546.73	1575.91	1572.27	1585	1623.64	1574.55	1517.73	1465.36	1372.64	1320.64	1309.36	1320.18	1337.09	1408.27	1481.45	1577.82	1634.27	1650.82	1673.36	1657.27	1627.64	1640.64	1665.91	1642.45	1647.82	1629.27	1663.45	1656.64	1629.45	1678.64	1645.81	1630.47	1604.7	1612.18	1578.29	1570.99
sr6_aclt_groove_lat_4_s2	14.8438			1336.94	1344.06	1368.29	1391.18	1411.53	1400.71	1401.88	1395.12	1368.65	1386.18	1394.82	1363.59	1314.12	1318.29	1309.76	1297.76	1286.65	1263.41	1262.65	1273.47	1285.82	1305.06	1319.35	1294.18	1335.41	1336.29	1322.29	1328.59	1363.47	1380.76	1365.71	1431.59	1426.88	1493.47	1481.94	1505.59	1534.35	1601.47	1630.35	1613.82	1585.35	1540.26	1512.58	1499.33	1429.65	1419.81
sr6_aclt_groove_lat_4_s3	22.9688			1370.1	1351.3	1369.2	1343.3	1326.4	1327.5	1335.2	1335.3	1340.4	1355.4	1337.4	1323.4	1311	1307.3	1274.3	1268.9	1283.2	1269.4	1272.5	1270.6	1276.4	1255.2	1297	1318.7	1332.7	1303.8	1289.6	1273.8	1238.9	1279.8	1270.8	1304.4	1344.5	1382.9	1390.3	1394.3	1444.4	1431.1	1508	1522.4	1496.15	1462.55	1454.08	1433.58	1400.51	1411.42
sr6_aclt_groove_lat_4_s4	24.0625			1583	1541.78	1572.67	1541.22	1558.89	1558.56	1539	1529.67	1553.11	1513.44	1543.22	1526.11	1508	1518.22	1521.22	1513.67	1564.44	1525	1502.11	1518.44	1489	1533.89	1537.11	1540	1536.11	1545.22	1555.33	1548.33	1551.67	1540.89	1546.33	1534.11	1554.44	1565	1621.33	1576	1666.78	1694.44	1737.67	1726.67	1698.25	1634.36	1552.46	1386.25	1241.31	1027.37
sr6_aclt_groove_lat_4_s5	16.875			1608.33	1617	1636.67	1567.11	1605.89	1586	1569.56	1620.33	1557.11	1553.44	1533.44	1564.89	1519.33	1538.11	1556	1518.33	1523.56	1488.78	1503.78	1537.56	1517.44	1482.44	1503.22	1480.11	1489.33	1497.89	1517.44	1553.33	1549.78	1565.11	1574.33	1549.89	1602.33	1568.78	1593.78	1634	1631.22	1641	1678.44	1670.11	1643.07	1574.81	1547.12	1452.82	1354.9	1241.73
sr6_aclt_groove_lat_4_s6	22.0312			1450.5	1498	1429.67	1442.83	1450.67	1409.17	1466.17	1452.17	1438.33	1415.33	1480.83	1464.33	1446.67	1447.17	1435.33	1396.33	1450.83	1445.83	1438.5	1465	1459.83	1466.67	1480.17	1432.83	1473.5	1491	1441.67	1484.17	1478.67	1495	1477	1522.83	1528.17	1498.5	1547.17	1576.67	1587.33	1584.17	1651.33	1681.33	1678.97	1674.02	1658.65	1592.2	1536.33	1479.02
sr7_aclt_groove_lat_1_s1	36.5625	9.375	16.875	995.8	987.7	995.5	1003.2	983.5	972.7	982.3	981.6	1000.4	948.8	958.7	976	983.9	982.7	1003.1	983	977.6	983.9	1003.2	992.2	996.1	984.6	1036.2	1015.2	1014.2	1058.5	1039.4	1041.1	1076.6	1057.7	1086.4	1102.1	1113.7	1176.4	1175.2	1199.7	1240	1289	1282.2	1363.7	1323.24	1244.82	1190.09	1129.87	1100.76	1102.64
sr7_aclt_groove_lat_1_s2	36.0938	10.9375	17.5	1112.21	1114.32	1103.47	1113.26	1108.32	1112.68	1105.05	1123.21	1118.47	1119.63	1106	1126.79	1128.21	1123.21	1106.05	1130.21	1145.79	1138.47	1142.95	1149.16	1150	1151.05	1149.58	1152.84	1182.05	1163.37	1136.47	1152.32	1159.58	1159.58	1182.84	1160.47	1153.42	1176.68	1202.53	1215.37	1253.95	1247.05	1278	1258.05	1260.23	1242.76	1209.36	1194.84	1185.05	1158.73
sr7_aclt_groove_lat_1_s3	36.25	9.84375	15	869.056	861.944	870.111	893.111	894.944	918.389	921.778	908.556	903.444	913.444	922.889	947.5	929.5	939.667	947.722	954.722	953.944	970.833	979.222	983.444	989.667	994.333	1009.17	1014.67	1012.83	1015.56	1013.11	1020.11	1058.39	1060.22	1095	1065.22	1089.22	1107.56	1139.94	1163.28	1220.72	1241.44	1251.11	1266.83	1241.02	1217.96	1160.85	1122.44	1090.59	1052.5
sr7_aclt_groove_lat_2_s1	26.25	8.4375	13.9062	1282.64	1286.79	1248	1235.29	1237.21	1228	1260.5	1263.5	1233.21	1242.21	1253.29	1232.57	1201	1235	1221.93	1259.57	1252.86	1273.29	1229.43	1249.14	1244.93	1229.93	1223.57	1233.57	1232.21	1255.5	1265.07	1272.5	1274.29	1293.43	1322.71	1319.79	1349.43	1382.36	1400.5	1427.5	1450.93	1480.43	1514.29	1549.64	1476.92	1411.24	1294.15	1169.22	1115.06	1153.42
sr7_aclt_groove_lat_2_s2	22.9688	8.4375	13.9062	994.769	979.846	930.385	934.154	911.462	953.846	991.231	1026.08	1017.38	1030.38	1071.46	1130.62	1172.85	1255.08	1359.92	1426.31	1501	1517.15	1531.54	1530.15	1519.46	1481.92	1461	1421	1408.31	1408.23	1429.62	1458.54	1484	1469	1428.77	1441.62	1458.15	1445.54	1495.31	1474	1500.31	1523.54	1536.38	1574.23	1561.36	1551.72	1510.94	1440.88	1333.29	1270.83
sr7_aclt_groove_lat_2_s3	33.75	8.4375	12.8125	1466.4	1442.2	1432.8	1376.4	1355.2	1304.6	1289.2	1297.8	1230.2	1271.6	1316.2	1336.2	1360.4	1300.2	1299.6	1277.6	1282.8	1310.8	1215	1235.6	1245.6	1273.4	1293.4	1300.2	1300.2	1289.6	1269	1301.2	1345.4	1414	1416.4	1425	1382.8	1396.2	1397	1433	1437.4	1438.8	1426.2	1434.6	1391.85	1359.89	1362.84	1366.6	1366.1	1411.71
sr7_aclt_groove_lat_2_s4	16.0938	6.875	19.2188	1252.5	1223.83	1211.5	1218.83	1214.67	1234.5	1200.33	1239	1266.83	1193.83	1253.5	1245	1248.17	1203.17	1232.83	1193	1223.17	1210.17	1211.33	1200.17	1170.17	1179.5	1154.17	1142.17	1166.67	1205.67	1170.17	1192.83	1216	1242.33	1248.83	1220.33	1239	1287.17	1294	1305	1330.33	1347.83	1360.33	1370	1355.39	1312.3	1250.34	1217.85	1217.52	1166.75
sr7_aclt_groove_lat_3_s1	25.7812	10.7812	13.2812	1156.5	1140.5	1175.2	1187.9	1159.5	1199.4	1172.4	1224.3	1250.8	1221.8	1218.9	1185.8	1226.3	1245	1249	1244.1	1236.7	1236.1	1253.5	1250.5	1255.8	1287.5	1298.3	1275.4	1291.5	1318.3	1295.7	1333.8	1362.9	1356.6	1363.4	1370.5	1385.3	1386.8	1421.4	1404.9	1403.9	1447	1456.1	1496.5	1474.26	1457.59	1427.81	1392.38	1293.41	1178.85
sr7_aclt_groove_lat_3_s2	27.6562	8.125	15.9375	1051.5	1056.7	1077.8	1036	1066.6	1061.8	1057.5	1078.1	1083.8	1075.1	1086.6	1081.7	1087.2	1085	1091.3	1099.3	1113.2	1142.3	1151.3	1159	1155.1	1185.2	1176.8	1169	1195	1264.3	1255.2	1272	1313.5	1302.5	1362.6	1352.3	1407.9	1355.6	1365.5	1389	1388	1351.4	1364.3	1349.7	1362.64	1343.75	1326.77	1324.6	1268.96	1225.04
sr7_aclt_groove_lat_4_s1	28.5938	9.53125	16.5625	357.5	344.8	349	356.3	358.2	348.6	336.3	354.3	376.1	377.5	388.3	391.7	395.1	397	401.7	401.4	419.8	458.3	456.3	425.3	404.2	403.8	429	450.8	470.5	494	508.2	511	506.8	470.6	472.7	500.1	527.3	566.6	610.4	644.5	665.6	664.5	704.2	745.6	688.244	569.483	431.527	340.38	282.486	246.483
sr7_aclt_groove_lat_4_s2	28.75	10.4688	14.2188	520.5	525.5	534.875	531.5	533.5	547.75	547.75	520.5	560.75	517.25	533.25	504.375	503.625	486.125	486.75	521.625	508.625	519	508.875	518.375	517.125	532.25	515	519.25	522.375	536	539	551.625	576.375	577.125	563.875	551.75	564.625	572.75	565.375	579.5	541.875	567	604.125	625.75	594.775	586.159	580.345	574.615	563.737	527.12
sr7_aclt_groove_lat_4_s3	23.4375	8.90625	13.4375	398.818	386	391.273	389.182	378.091	416.273	427.909	445.091	440.182	440.545	447.364	437.909	458.545	445.909	436	422.091	424.182	412.636	395.909	402.909	414.818	394.818	397.818	397.636	416.455	424.091	425.455	420.182	423.636	428.818	425.727	422.273	425	414.091	409.182	418.091	449.182	467.909	487.909	515.818	480.815	431.392	370.776	293.617	269.251	249.809
sr7_aclt_groove_lat_5_s1	20	8.125	16.875	695.429	710.786	695.071	695.286	704.786	689.929	674.643	698.143	699.857	695.786	720.571	716.643	713.429	695.929	727.714	719.071	737.929	740.786	737.714	733.643	725.5	700	744.071	711.357	739.071	719.643	738.786	741.857	758.643	735.071	755.643	791.143	787	821	824.143	867.5	906.214	924.929	951.143	963.929	954.314	911.057	889.889	876.915	828.638	811.813
sr9_aclt_groove_lat_1_s1	29.6875	8.28125	15.1562	1032.2	1053.9	1051.5	1029.4	1027.8	1025.9	1044.7	1020.1	1033.5	1022.6	1050.4	1069.5	1075.3	1057.6	1071.6	1065.7	1067.5	1069.3	1064.6	1057.7	1081.5	1057.6	1076.5	1073.2	1108.9	1131.8	1110.8	1128.4	1162.7	1135.9	1201.1	1197.2	1179.9	1202	1212.4	1208.3	1280.1	1299.9	1338.6	1354.9	1295.82	1220.71	1172.15	1170.17	1207.59	1280.26
sr9_aclt_groove_lat_1_s2	45.7812
sr9_aclt_groove_lat_2_s1	26.4062	8.28125	13.9062	940.125	945.375	946.625	942.5	954.188	958.438	962	960.375	950.688	957.5	950.812	938.25	950.062	959.312	963.312	969.438	969.125	969.75	970.75	957.938	964.688	953.375	952.938	941.75	967.375	953.375	976.25	952.688	952.375	970.75	964	975.938	985.812	996.562	1001.25	1010.81	1036.19	1065.5	1099.62	1096.5	1085.47	1045.85	1022.8	1022.24	996.531	995.919
sr9_aclt_groove_lat_2_s2	36.875	6.875	13.9062	808.4	800	787.7	776.4	771.9	789.6	799.2	794.9	795.6	798.5	807.5	798.2	790.2	786.5	769	787.4	804.7	795.7	781.8	775.8	768.9	753.2	765.7	787.8	799.5	825.7	823.1	832.3	842.8	822.9	839.8	871.8	879.3	888.8	892.4	937.3	1013.2	1078.5	1123.8	1160.5	1143.78	1103.94	1042.36	945.087	797.119	630.752
sr9_aclt_groove_lat_3_s1	26.25	6.71875	12.0312	1374	1333.36	1351.27	1352	1359	1339.18	1316.64	1338.64	1326.73	1324.82	1332.91	1341.91	1295.55	1351.82	1309.55	1320.73	1322.27	1294.91	1289.18	1306.09	1309.82	1289.36	1279.82	1304.64	1309.82	1320.73	1301.82	1333	1332.45	1304.55	1318.91	1343.82	1321.64	1343.82	1365.45	1413.27	1418.82	1436.73	1427.55	1473.45	1447.2	1417.6	1382.23	1338.4	1298.47	1285.35
sr9_aclt_groove_lat_3_s2	33.4375	7.34375	11.0938	1726.43	1660	1621.57	1564.57	1486.86	1417.43	1306.57	1150.57	991.571	964.714	1051.14	1161.14	1228.43	1310.43	1388	1492.14	1536	1554.43	1528.14	1479.14	1443.29	1475.57	1497.71	1485.57	1532.57	1545.57	1536.57	1560.57	1511.14	1527.57	1553	1571.57	1539.86	1556.86	1593.29	1605.86	1579.71	1501.71	1507.43	1513.43	1466.47	1330.27	1191.42	1129.42	1152.78	1258.59
sr9_aclt_groove_lat_3_s3	33.75	8.90625	13.5938	1350.18	1361.29	1359.94	1355.29	1364.47	1334.59	1352.65	1365.47	1354.59	1350.59	1361.94	1366.06	1356.94	1366.18	1361.12	1395.71	1409.12	1383.24	1375.29	1382.82	1378	1391	1380.82	1407.18	1418.47	1414.88	1418.35	1423.06	1436.12	1445.18	1466.06	1459.53	1467.82	1450.29	1473.94	1477.29	1463.12	1472.94	1494.47	1494.35	1491.94	1470.06	1470.48	1478.58	1504.33	1517.97
sr9_aclt_groove_lat_3_s4	25.7812	5.46875	15	1218.6	1235.2	1218.6	1238.2	1204.5	1221.7	1191.1	1216.1	1203.7	1210.7	1189.9	1194.2	1202.9	1221.1	1205	1235.3	1241.2	1218.7	1212.7	1222.4	1248.5	1238.1	1216.8	1174.2	1228.9	1205.5	1215.6	1227.6	1231	1250.4	1274.1	1287.1	1268.4	1297.9	1307.1	1309.7	1319.2	1348	1402.9	1433.1	1420.86	1415.95	1378.5	1351.22	1298.79	1221.53
sr9_aclt_groove_lat_4_s1	14.6875	7.8125	13.4375	744.8	740.133	753	767.867	777.267	789.6	776.067	778.067	772.933	752.067	734.133	716.267	721.533	722.4	745	739.533	706.333	698.933	715	737	737.933	740.2	723.867	716.267	699.667	683.267	703.333	706.067	706.267	690.133	686.933	691.533	705.867	693.933	686	679.667	704.867	716.533	699.867	721.533	653.641	649.165	642.833	645.668	671.572	670.031
sr9_aclt_groove_lat_4_s2	20	5.78125	9.84375	823.133	816.467	836.933	815.933	849.667	853.733	845.4	848.733	846.267	825	825.733	817.733	829.933	855	863.533	850.133	878.867	879.6	880.667	876.133	881.933	885.2	877.2	865.2	893.733	918.8	932.8	958.267	941.533	947.8	942.333	952.133	932.933	971.733	975.067	978.933	985.933	997.4	990.267	1025.13	1009.08	1013.98	1023.07	1013.39	1017.6	1054.27
sr9_aclt_groove_lat_4_s3	29.5312	6.71875	10.3125	1044.67	1066.83	1071.5	1069	1118.83	1081.5	1127.33	1103.67	1112.83	1121	1080.67	1117.5	1103.67	1118.33	1079.67	1090.67	1086	1117.67	1098	1120.83	1129.33	1161.33	1168.83	1158.67	1177.33	1196.17	1200	1157.83	1207	1196.67	1264.17	1237.17	1271.5	1252.67	1269	1271.83	1290.67	1258.83	1269.17	1279.17	1244.77	1232.87	1209.23	1191.6	1238.26	1265.41
sr9_aclt_groove_lat_5_s1	9.6875	5.46875	13.75	805.5	667.5	509.625	383.375	275.625	211.5	112.25	58.25	15.25	18.5	13.125	18.625	43.75	72.5	88.375	101.875	106	103.375	143.375	188	213.375	285.125	391.625	503.625	604.875	660.25	672.125	668.625	657.625	643.125	566.875	496.25	493.625	509.125	525.75	547.75	558.75	560.25	568.875	581.125	568.409	531.803	461.49	375.92	307.872	246.885
sr9_aclt_groove_lat_5_s10	37.8125
sr9_aclt_groove_lat_5_s2	8.59375	6.25	12.3438	372.125	400.75	400.625	404.25	383.625	423.625	451.125	465.875	456.25	455.875	416.25	447	422.625	406	414.75	387.125	355	337.5	361.625	363.75	332.625	371.75	343.875	344.5	360.375	390.375	389.5	400.125	412.75	432.25	458.5	445.875	446.5	433.125	461.625	491.375	508.625	522.375	513.375	535.5	487.665	442.651	401.274	386.12	373.252	340.972
sr9_aclt_groove_lat_5_s3	20.1562	6.71875	14.5312	624.417	631.333	600.5	564.667	542.917	553.917	593.833	637.417	646.833	627.75	627.583	678.25	763.917	839.333	865.75	850.583	810.333	777.917	747.333	727.5	681.333	665.833	710.417	721.917	728.083	742.167	775.25	818.667	825	850.833	839.583	828.083	792.917	777.917	772.5	786.75	824.583	834.917	852.583	867.75	879.336	851.892	762.214	674.74	629.802	611.75
sr9_aclt_groove_lat_5_s4	17.9688	7.8125	14.6875	613	625	630.375	637.625	609.625	625.625	623.75	639	626	640.25	631.625	615.25	602.375	617.625	648.125	651.625	657.75	722.25	720.875	698.875	689.375	680.75	720.25	686.5	713.5	706.5	714.5	695.625	709.5	688.625	714	733	726.625	727.875	749.125	740.875	772	776.375	785.875	805.25	755.547	683.287	631.438	581.524	473.058	389.906
sr9_aclt_groove_lat_5_s5	18.75	8.59375	16.875	671.273	663.727	661.091	658.182	649.182	630.909	635.091	666	638	648.545	642	637.455	637.727	627.545	642.636	661.818	675.818	676.455	703.636	713.727	698.636	680.636	684.091	675.455	694.727	730.909	781	813.727	852.545	852.364	840.364	872.636	865.455	895.455	889.727	900.364	906	958.364	1010.09	1050.55	987.997	937.331	878.151	792.36	691.502	643.523
sr9_aclt_groove_lat_5_s6	19.375	6.71875	13.2812	906.778	870.444	895.222	896.222	870	848.444	874	886.333	890.444	864.667	842.667	839.444	834.444	836.667	794.667	780.333	796.778	800.667	764.444	743.889	730.889	738.333	748.778	751.667	778.222	831.444	845.778	849.667	850.778	852.444	874.778	881.333	881.222	876.333	874.222	898.556	925.333	946.444	1015.22	1031.22	963.511	909.577	821.373	758.741	729.863	739.479
sr9_aclt_groove_lat_5_s7	26.25	6.09375	11.5625	886.5	884.5	871.875	874	865.625	893	900.25	867.875	875.5	875.875	852.875	839.75	859.875	855.5	891.125	880.625	887.25	916.875	912.75	890.625	916.125	916.5	875.875	886.625	868	842.125	843.25	813.625	792.875	798.125	777.125	811.625	858.875	871.5	877.75	944.625	1021.25	1098	1155.25	1197.38	1114.85	999.19	842.787	728.482	689.631	708.446
sr9_aclt_groove_lat_5_s8	24.375	7.34375	12.9688	835.222	911.667	929	934.556	944	916.778	846.222	768.889	693	697.222	754.333	784.222	784.889	784.556	838.444	908	956	1007	1040.67	1053.67	1070.67	1081.33	1055.89	1017.89	991.222	1004.44	1024.67	989.556	960.667	969.667	966.778	938.778	935.333	922	903.556	902.333	916.333	924	912.111	891.778	859.393	824.601	771.712	758.009	798.277	855.742
sr9_aclt_groove_lat_5_s9	31.4062	7.1875	13.4375	822.286	840.429	852.857	863.286	854.286	867.857	870	831.857	824.286	816.143	810	820.714	834	840.143	835.286	813.429	810	819.714	822.857	818.857	843.429	852	833.429	810.714	804.143	780	789.571	799.571	830.286	837.286	843.286	851.429	838.571	826.714	818.857	824.286	890.429	971.286	1022.71	1044.29	1004.42	970.187	917.193	874.758	828.167	788.889
sr9_aclt_groove_lat_6_s1	22.0312	5.9375	15	818.769	810.846	785.538	807.154	801.231	797.462	784.846	795.154	809.538	804.692	806.462	812.231	790.385	802.077	843.769	847.308	856.769	845	845.769	825.231	834.923	838.462	851.615	833.615	837.538	856.538	876.615	895.538	916.154	907.923	920.538	906.692	919.538	930.462	943.615	957.231	968.769	984.385	977.462	1035.23	1016.58	973.889	932.288	880.328	834.503	752.284
sr9_aclt_groove_lat_6_s2	15.3125	4.375	13.2812	885.778	917.111	891	883.222	901.667	916.556	870.111	870	878.333	886.444	889.667	899.889	880.556	880.222	884	900.556	898.778	924.778	921.444	946.667	965.222	984.222	962.667	915.111	904	908.444	928.222	938.889	902.111	850.778	843.889	855.778	880.222	918.444	976.111	1000.11	1038.22	1086.67	1127.78	1144.33	1091.6	971.119	812.828	686.6	600.168	470.907
sr9_aclt_groove_lat_6_s3	12.5
sr10_aclt_groove_lat_2_s1	21.4062	6.40625	11.7188	562.25	585.875	598	583	587.375	569.625	571.375	609.25	616.5	626.375	628.5	636.25	633.375	632.625	627.25	600.75	600.125	596.75	591.5	612.25	608.5	608.25	610.75	614.25	619.625	619.375	620.875	645.25	678.5	688.125	667.25	675.25	698	692.25	691.5	732.875	767.875	804.25	857.125	928	893.283	838.947	743.649	642.832	590.741	581.702
sr10_aclt_groove_lat_2_s2	19.8438	6.875	12.1875	755.167	732.75	720.167	686.25	671.333	655.583	645.75	621.833	618.5	612.583	615.083	593	591.167	584.083	570.667	550.25	562.25	573	560.25	563.583	594.333	635	643.75	635.583	657.667	651.333	637.417	643.417	639.417	642.5	643.417	656.833	653.417	660.417	688.083	703.417	699.75	726.167	754.5	745.667	718.336	700.477	646.716	611.483	635.837	656.246
sr10_aclt_groove_lat_2_s3	34.6875	7.03125	11.5625	843.067	858.533	848.733	845.8	884.6	865.867	877.667	884.667	879.2	878.067	892.867	907.6	901.6	942	934.6	933.4	939.4	968.133	953.133	940.467	962.467	968.467	947.733	940.133	950.6	938.533	941.333	943.4	966.2	980.133	973.933	968.067	988	996.2	1006	1012.8	1052.27	1078.8	1104.4	1142.27	1105.09	1070.51	1036.33	1000.38	989.531	973.957
sr10_aclt_groove_lat_5_s1	24.5312	6.875	11.7188	906.667	900.25	931.833	924.417	943.667	934.417	957.333	957	956	958	962.167	986.833	982.667	990.5	1002.92	1008.83	994.25	984.75	981.5	998.333	967.333	947.5	949	956.583	947.667	940.167	949.5	915.583	950.833	935.833	934.583	955	964.333	992.667	1029.92	1059.17	1108.75	1159.5	1212.67	1212	1121.6	1021.25	927.482	859.108	814.044	768.98
sr10_aclt_groove_lat_5_s2	29.6875	7.34375	11.25	884.833	898.5	917.833	932.167	924.333	919.667	928.25	930	914.083	914.75	910.583	951.5	917.417	938.25	920.25	926.083	937.25	932.75	951.25	948.333	963.5	951.75	942.833	934.333	953.417	942.417	978.417	969.25	970.417	990.917	998	1011.25	1009.5	1037.25	1063.67	1068.75	1116.83	1156.58	1160.83	1210.25	1161.79	1112.93	1042.28	985.417	954.649	925.672
sr10_aclt_groove_lat_5_s3	23.5938	7.65625	9.6875	823.091	835.818	825.636	815.909	842.909	842	851.636	876.091	894.455	896.909	901.364	912.818	921.273	913.727	925.273	934.273	923.455	919.182	901.818	911.273	895.727	904.455	933.636	948.545	951.091	989.636	995.182	996.636	979.364	974.545	1006.18	995.818	1020.09	1055.09	1047	1069.09	1076.82	1105.36	1118.18	1137.73	1135.05	1114.61	1095.71	1054.53	1000.85	956.922
sr10_aclt_groove_lat_5_s4	44.6875
sr10_aclt_groove_lat_6_s1	7.8125	4.53125	13.75	1414.38	1455.88	1477.62	1471.62	1473.75	1469.62	1481.88	1498	1472.62	1497.75	1460.88	1490.38	1509.88	1464.5	1472.12	1483	1460.88	1478.38	1483.75	1442.62	1477.62	1449.62	1438.25	1465.38	1506.12	1423.5	1482.12	1442.88	1429	1424.62	1385.88	1377.12	1383.12	1417.5	1434.88	1475.38	1503.12	1531.25	1584	1629.38	1612.76	1617.78	1555.37	1515.83	1449.28	1457.23
sr10_aclt_groove_lat_6_s2	12.0312	5	19.5312	1316.08	1320	1264.31	1296.69	1272.69	1298.85	1288.77	1283.08	1299.69	1287	1299.46	1296.85	1304.62	1297.38	1299.62	1309.15	1317.54	1333.15	1323.77	1352.38	1353.54	1347.62	1367	1350.92	1367.31	1375.23	1404	1394.69	1420.15	1442.85	1441.85	1482.62	1485.38	1482	1503.62	1560.23	1570.46	1587.92	1587.69	1597.85	1583.8	1527.29	1527.88	1545.11	1569.01	1579.11
sr10_aclt_groove_lat_6_s3	9.6875
sr1_aclt_groove_med_1_s1	12.0312	7.8125	13.125	1469.93	1495.2	1476.07	1488.67	1484.93	1465.8	1451.47	1460.53	1455.2	1447.8	1453.6	1475.73	1491.33	1496.73	1480.47	1486.73	1486.2	1482.47	1485.4	1482.53	1465	1477.73	1493.13	1478.8	1512.2	1521.87	1521.13	1524.33	1516.33	1520.6	1542.6	1555.47	1549.73	1584.07	1627.47	1640.73	1641.87	1639.47	1652.33	1649.8	1559.75	1514.4	1434.47	1356.04	1315.64	1288.71
sr1_aclt_groove_med_2_s1	18.125	7.8125	16.25	1690.2	1686.9	1679.7	1681.7	1684.6	1688.8	1659.9	1698.6	1699.4	1645.7	1641.5	1639.4	1638.3	1644.4	1641.8	1640	1641.6	1612.9	1595.5	1606.6	1574.1	1594.9	1585.6	1589.8	1576	1558	1579.6	1577.7	1556.2	1576.2	1608.7	1626.2	1627.3	1621.9	1669.8	1677.7	1717.3	1722.6	1729.1	1788.2	1735.16	1665.71	1566.01	1442.17	1300.42	1221.59
sr1_aclt_groove_med_2_s2	39.8438
sr1_aclt_groove_med_4_s1	10.9375	8.28125	15.9375	1653.93	1644.36	1648.43	1658.36	1635.36	1685	1654.57	1657.57	1653.71	1643.86	1624	1646.43	1639.5	1638.14	1676.29	1650.57	1669.93	1635.14	1622	1640.64	1629.79	1671.79	1642.29	1667.93	1661	1640.64	1636.14	1672.29	1652.71	1675.86	1686.86	1688.86	1691.43	1680.29	1665.5	1687.21	1687.36	1685.79	1709.21	1756.5	1738.89	1698.93	1666.28	1603.46	1525.33	1463.85
sr1_aclt_groove_med_4_s2	11.7188	8.75	15.9375	1524.22	1534.72	1538.72	1547.78	1545.33	1586.11	1571.44	1562.11	1566.28	1557.44	1574.28	1578.11	1586.22	1597.11	1599.61	1609.44	1595	1587.67	1594.61	1591.5	1588.11	1628.89	1625.78	1629.06	1649.17	1645.44	1643.72	1627.83	1667.67	1667.89	1669.33	1672.33	1672.44	1658.89	1650	1660.22	1701.89	1695.56	1730.06	1755.39	1745.04	1740.47	1727.72	1681.49	1659.85	1610.86
sr1_aclt_groove_med_4_s3	10.4688	5.625	12.9688	1752.6	1747.5	1762.8	1732.7	1713.2	1731.5	1720.9	1717.3	1733.5	1717.1	1708.4	1727.2	1739.5	1722.2	1738.8	1734.6	1730	1749.2	1742.6	1756.7	1769.3	1765.6	1764.6	1731.5	1753.7	1787.6	1762.3	1766	1748	1793.4	1795.3	1800.8	1779	1788.2	1797.4	1806.5	1808.8	1803.4	1812.7	1806.5	1794.9	1784.97	1759.71	1720.77	1706.33	1698.59
sr1_aclt_groove_med_5_s1	25.3125	8.4375	17.0312	854.636	834.727	815.455	790.364	763.273	762.818	755.818	761.455	780.273	781.727	771.091	762.545	744.909	750.182	745.636	762.273	779.727	775.364	770.182	788.273	810.818	831	837.545	834.455	868.636	881.273	879.273	907	925	964.545	1010.73	1068.27	1142.27	1213.82	1222.36	1235.09	1279.36	1286.55	1310.55	1333	1341.28	1225.6	1050.13	842.811	667.439	514.054
sr1_aclt_groove_med_5_s2	13.9062	10.9375	14.8438	858.727	852.545	859.727	834.091	846.182	864.909	878.636	862.455	875.455	893.273	904.636	917.818	933.364	936.091	954.727	949.455	956.818	954	980.364	995.182	1005.82	1064	1094.82	1084.64	1096.64	1142.27	1181.18	1196.73	1218	1257.36	1215.91	1197.18	1203.91	1218	1211.64	1211.73	1231.82	1178.64	1172.82	1206.64	1189.9	1094.1	1011.5	915.781	772.153	763.615
sr1_aclt_groove_med_5_s3	19.375	8.90625	13.75	845.875	836.75	842	837.875	808	813.375	813.5	814	817.75	827.625	856.875	855.375	823.75	844.375	887.875	920	926.875	935.375	930.625	947.375	969.125	954.125	957.5	973.375	959.375	929.75	927.5	972.25	984.125	965.25	957	963	981.125	1010.88	998.375	994.875	983.25	980.5	1020.62	1044	987.207	921.065	885.734	889.204	895.543	879.307
sr1_aclt_groove_med_6_s1	18.5938	9.0625	13.4375	1700.5	1696.7	1662.3	1645.9	1628.3	1615.9	1592	1562.9	1573.6	1563.4	1538.3	1521.2	1502.5	1501.5	1503.1	1509.4	1463.6	1475.3	1473.1	1471.1	1461.9	1458.4	1452	1462.3	1447.7	1447.5	1435.3	1452.8	1440.6	1442.4	1461.9	1453.6	1478.5	1486.6	1523.8	1513.4	1527.4	1504.6	1524	1513.4	1472.32	1412.48	1340.12	1270.29	1214.49	1158.76
sr2_aclt_groove_med_1_s1	20	8.75	12.5	624.571	623.714	628.429	595	587.571	574.429	588.286	591	626.429	625.286	626.857	605.857	599.857	620.857	637.429	614	638.714	618.714	620.857	623	609.857	618	624.429	631.429	628.429	610.143	596.143	601.286	560.143	526.143	507.571	509.143	533.714	554.857	571.857	606.857	688.714	781.143	841.429	858.286	718.718	565.349	420.544	343.108	362.038	455.355
sr2_aclt_groove_med_1_s2	8.28125	6.71875	11.875	450.909	470.364	474.545	468	475.273	484.818	473.091	479.727	455.545	451.909	488.545	466.182	476.182	486.364	509.091	515.364	537.727	521.364	506.545	499.727	489.091	477.636	446	419.273	382	359.364	344.455	349.091	352.364	363.364	376.727	376.364	363.727	371.727	391.818	455.182	562.545	730.909	883.182	942.727	878.451	729.888	540.034	356.684	204.176	109.756
sr2_aclt_groove_med_1_s3	15.7812	8.59375	12.6562	642.846	624.846	662.692	675.923	679.385	720.231	717.231	716.462	706.077	686.846	669.308	714.923	720.538	721	695.846	670.308	661.154	634.692	670.615	641.385	664	667.692	691.308	707.692	715.077	699.462	657	623.923	627.923	621	620.769	634.077	637.615	636.231	687.154	681.538	703.308	730.846	776.077	791.077	771.192	732.702	647.478	551.161	461.455	382.026
sr2_aclt_groove_med_1_s4	14.2188	6.875	12.3438	550.2	564.6	556.5	559.3	563.8	559.3	542.7	557.2	533.6	551.6	550	551	526.9	520.2	558.3	549.1	557.1	547	536.1	528.3	543	554.9	529.3	525.1	522.4	505.4	519.9	525.4	546.2	571.7	593.3	604.7	636.3	638.9	601.9	612.2	664.3	665.9	682.3	671.9	652.444	642.942	639.76	597.939	553.343	506.268
sr2_aclt_groove_med_2_s1	8.125			1135	1142.5	1129.62	1123.88	1110.75	1071.62	1063.75	1053.88	1062.62	1051.88	1048.75	1031.38	1023.25	1019.75	1076.75	1072.75	1105.12	1117.88	1181.88	1195.12	1161.5	1130	1089	1065.75	1077.75	1102.12	1119.75	1160.25	1164.62	1179.25	1136.62	1151.88	1092.12	1064.88	1050.88	1043.75	1079.5	1129.62	1238	1389.12	1420.03	1387.59	1375.16	1334.33	1268.13	1129.61
sr2_aclt_groove_med_2_s2	8.28125			1403.2	1404.7	1379.6	1390	1381.4	1384.3	1362.2	1352	1349	1357.4	1414	1411.9	1435.8	1427	1449.7	1479.4	1534.6	1537.4	1507.8	1533.6	1512.2	1502.5	1469.5	1482.6	1472.3	1461.5	1488.4	1471	1451.3	1437.2	1443	1414.9	1428.1	1427.5	1423	1417	1443.6	1470.9	1500.1	1506.1	1498.05	1498.29	1466.65	1425.67	1348.91	1279.77
sr2_aclt_groove_med_2_s3	19.2188			1408.5	1377.67	1419.83	1406.67	1418	1393.5	1429.83	1377.33	1399.17	1402.5	1394.83	1432.33	1421.17	1431.67	1440.17	1439.83	1449.5	1413	1451.17	1415.5	1400.83	1402	1417.83	1389.67	1407.33	1425.17	1469.67	1428.83	1416.33	1441	1448.33	1413.33	1417	1390.5	1371.83	1369.67	1330.67	1334.33	1461.17	1432.33	1375	1342.38	1302.26	1248.19	1237.14	1223.93
sr2_aclt_groove_med_2_s4	18.75			1454.56	1491.56	1425.56	1408.78	1400	1395.33	1405.56	1326.33	1308.89	1295.22	1274.22	1290.44	1283.56	1268.22	1270.56	1230.44	1268.89	1263.56	1301.78	1338.56	1380	1422.33	1447.89	1469.56	1407.33	1319.56	1295.56	1267.56	1329.78	1348.56	1389.78	1444.56	1495.78	1495.89	1537	1507.44	1500.89	1475	1520	1532.11	1501.53	1469.63	1435.12	1405.65	1395.77	1402.55
sr2_aclt_groove_med_2_s5	26.875			1043.27	1003.55	1028.64	989.273	1004.18	1006	1036.55	1055.36	1083.45	1151.09	1211.45	1301.55	1329.73	1362.73	1395.55	1392	1384.73	1417.64	1424.91	1463.45	1469.73	1448.64	1439.73	1429.55	1395.36	1412.09	1395	1403.82	1378.64	1413.91	1396.82	1430.64	1437.45	1434.36	1437.27	1423.82	1457.09	1422	1420.27	1456.27	1418.17	1369.58	1335.98	1318.8	1289.65	1238.51
sr2_aclt_groove_med_3_s1	15	7.5	13.2812	774.444	753.333	744.111	758.222	734.778	729	751.889	755.333	741.333	733.333	706.667	693.222	690.778	685.556	689.889	674.333	648.222	655.778	644.222	658.444	636.111	665	700.667	693.889	694.778	683.556	650.556	645.778	635.889	619.444	578.778	513.889	529.222	584.222	636.111	691.333	722.333	777	907.111	1022.11	1015.68	933.604	809.04	683.999	553.96	472.726
sr2_aclt_groove_med_3_s2	26.0938	8.59375	11.5625	824	813.6	808.5	760.7	740.9	746.5	760.1	776.7	767.3	735.7	736.7	744.1	734.2	726.4	735	756.3	738.1	738.2	738.7	747.3	775.2	736.5	720.2	706.4	721.7	734.8	712.4	711.2	720	724.5	728.8	764.7	800.5	809.4	816.8	817.7	841	923.9	1010.8	1058.2	998.386	857.813	675.879	556.643	515.866	519.732
sr2_aclt_groove_med_3_s3	32.1875	10	18.4375	894.812	910.375	923.188	912.625	920.188	923	945.062	955.5	931.688	924	924.625	921.875	937.688	950.438	983.188	1010.44	1024.31	1024.12	987	984.062	973.375	956.25	932.562	947.188	941.75	929	932.5	928.938	917.812	925.188	932.75	913.812	910.062	927.438	979.188	1033.5	1078.62	1120.75	1154.5	1167.56	1145.81	1137.84	1061.06	968.016	919.458	877.715
sr2_aclt_groove_med_3_s4	18.2812	7.65625	10.9375	918.455	909.636	916.091	916.545	939.636	946.455	950.636	941.818	941.818	942.091	951.909	954.091	951.818	942.182	938.273	930.273	930.455	958.545	923.182	899.182	886.545	888.455	875.909	873	874.545	878.818	861.818	883.273	869.273	890.545	927.273	914.273	906.545	921.182	969.636	979.909	1015.64	1026.36	1062.18	1114	1136.55	1126.15	1099.13	1053.74	999.249	956.036
sr2_aclt_groove_med_4_s1	12.5			1437.88	1410.75	1442.38	1405.62	1427.5	1442.88	1451.25	1448.12	1447.12	1452.38	1444.62	1467.12	1472.75	1507	1480.12	1494.62	1488	1484.25	1499.88	1563	1533.75	1485	1488	1533.88	1487.38	1507.88	1535	1542.62	1554.5	1586.12	1554.88	1589.12	1549.88	1574.75	1555.5	1551	1585.38	1611.88	1703	1691.88	1684.46	1680.31	1553.58	1345.8	1151.33	1016.84
sr2_aclt_groove_med_4_s2	25.7812			1453	1458.58	1441.17	1420.08	1435.5	1435.75	1412.75	1477.33	1475	1478.08	1485.17	1509.83	1533.33	1566.75	1586.75	1604.75	1619.33	1626.58	1631.67	1625.25	1633.5	1609.17	1630.5	1633.67	1620.17	1622.33	1624.75	1643.5	1641.33	1660.33	1620.75	1654.83	1655.92	1648.5	1663.25	1679.5	1711.25	1702.83	1753.92	1723.25	1726.2	1655.99	1592.37	1540.68	1485.51	1432.53
sr2_aclt_groove_med_4_s3	13.9062			989.625	968.375	972.125	973.25	947.25	969	967.875	935.125	942.125	976	989.125	1015.88	1016.5	1002.75	1047.25	1057.75	1024.12	1063.88	1071.12	1080.88	1125.12	1151.25	1129.5	1193.62	1180.12	1215.25	1253.88	1256.62	1261.12	1289.88	1333.75	1350.5	1371	1367.75	1353.12	1330.75	1343.62	1349.75	1404.88	1411.38	1446.14	1435.24	1418.55	1363.86	1293.72	1253.94
sr2_aclt_groove_med_4_s4	15.4688			1791.88	1768.88	1805	1760.5	1769.5	1804.62	1809.12	1765.5	1831.12	1807.25	1803.88	1803	1800.5	1812.62	1842.88	1823.12	1811.75	1806.38	1795.12	1792.25	1796.5	1747	1781	1703.88	1712.38	1646.25	1585.38	1497.12	1349.25	1221.38	1104.62	1038.62	1034.62	1145.75	1183.75	1283.12	1356.12	1485	1635.62	1647.25	1662.45	1605.72	1575.75	1569.49	1549.56	1541.88
sr2_aclt_groove_med_5_s1	11.875			929.333	938.778	967.444	975.778	1006.44	1040.11	1047.44	1049.56	1027	1047.11	1019.56	1001.56	1020.11	1015.44	1008.33	1031.89	1016.78	1004.56	1041.56	1062.11	1041	1067.56	1030.67	1026.56	1039.56	1067.33	1059.11	1030.11	1069.11	1085	1099.67	1112.78	1161.67	1142.22	1153	1174.56	1202.67	1178.33	1231.78	1213.78	1131.4	1036.41	923.852	921.968	886.369	891.558
sr2_aclt_groove_med_5_s2	16.7188			1229.67	1225.33	1212.67	1217.33	1210.33	1164.67	1196.17	1166	1232.83	1199.17	1219.33	1219.17	1230.83	1208.5	1190.5	1227.33	1204	1199.5	1224	1207.67	1238.83	1184.67	1234	1191.5	1223.83	1246.83	1271.17	1301.17	1265	1279.83	1241.33	1235.67	1245.5	1235.17	1291.5	1336	1322.67	1387.33	1358.5	1399.83	1314.06	1296.29	1261.82	1237.19	1222.07	1265.4
sr2_aclt_groove_med_5_s3	18.9062			1243	1248.83	1280.5	1268.5	1270.67	1276.5	1292.67	1320.5	1274.5	1255.33	1300.33	1268.33	1250.67	1262.83	1326	1286.5	1313.33	1322.17	1321.83	1258.83	1312.67	1300	1256.33	1289.33	1300.17	1300.33	1314.67	1289	1312	1319.83	1300.5	1312	1284.83	1345	1338.67	1373.33	1362.67	1376.83	1379.67	1387	1335.88	1343.48	1328.83	1317.74	1330.31	1334.76
sr2_aclt_groove_med_5_s4	23.125			1409.27	1409.45	1415.36	1411.55	1439.45	1425.73	1420.55	1412.91	1443.45	1414.73	1482.91	1453.73	1431.09	1450.73	1445.64	1422.36	1446.27	1449.27	1460.45	1447.36	1458.09	1443.27	1454.36	1449.55	1472.45	1427.18	1468	1449.09	1472.45	1455.45	1479.91	1461.82	1461.45	1430.09	1463.55	1458.64	1452	1500.18	1467.18	1519.18	1500.37	1468.52	1454.45	1416.29	1395.26	1356.62
sr2_aclt_groove_med_5_s5	16.875			1252.92	1261.58	1265.42	1257.83	1273.58	1277.42	1291.5	1273.33	1264.83	1298	1283.83	1271.67	1307.08	1294.33	1286.83	1278.83	1283.92	1306.42	1317.5	1267.67	1277.5	1261.92	1269.25	1273	1264.33	1261.75	1303.58	1264.67	1278.67	1305.83	1286.83	1291.58	1313.33	1335.58	1338.83	1373.58	1364.92	1394.83	1368.33	1401.75	1345	1322.09	1268.4	1200.42	1147.19	1081.22
sr2_aclt_groove_med_5_s6	30.1562			1393.78	1413	1422.44	1417.44	1392.22	1410.89	1390.56	1388.89	1356.89	1338.44	1305.56	1339.22	1355.44	1350	1348.78	1349.22	1342.33	1312.22	1331.11	1355.89	1349	1363.67	1362.78	1370.22	1369.89	1360.44	1370	1383.78	1342.67	1372.11	1395.56	1425.89	1398.44	1375.44	1386.56	1405.78	1378.22	1389	1434.78	1445.67	1410.54	1387.08	1340.26	1279.27	1307.57	1310.6
sr2_aclt_groove_med_5_s7	14.8438			1745.5	1729.4	1733.7	1722.9	1739.5	1714.3	1673.2	1683.7	1682	1693.5	1666.1	1668.9	1641.2	1619.2	1599.6	1535.8	1486.3	1424.5	1391.2	1370.8	1365.3	1361.7	1349.2	1363	1339.2	1301.2	1308.2	1311.3	1269.7	1277.6	1280.6	1319.4	1312.2	1377.4	1421.5	1478.7	1518.1	1539.8	1558.2	1602.5	1579.99	1552.97	1534.06	1521.05	1470.64	1383.08
sr3_aclt_groove_med_1_s1	30	7.8125	16.7188	502.636	498.545	506.455	492.636	516	484.636	491.909	527	546.727	531.455	524.909	536.909	522.182	516.545	513.091	531.636	517.091	535.727	523.455	538.909	536.727	520.818	508.909	549.364	501	520.636	547.091	540.636	524.182	558.364	570.182	599.636	615.545	611.273	654.455	680.818	721.636	755.273	750.455	771.091	731.233	632.174	531.933	442.073	299.484	235.905
sr3_aclt_groove_med_1_s2	18.4375	6.25	13.75	564.5	562.75	544.5	532.5	544.75	539.125	537.5	549.25	550.375	550.125	553.625	563.75	603.625	560.125	540.125	550.625	540.75	548.5	576.75	554.375	567	537.25	547.625	557	521.25	543.5	524.5	554.75	556.5	574.125	587	543.25	555	582.25	581.25	593.5	633.125	699.75	746.125	767.75	785.916	750.593	717.946	646.896	606.505	559.682
sr3_aclt_groove_med_1_s3	44.0625
sr3_aclt_groove_med_2_s1	18.4375	6.25	17.3438	218.867	224	244.467	223.733	219.133	238.267	223.8	218.4	228.933	222.467	209.667	227.067	219.867	224.467	239	222.467	212.8	218.6	222.067	220.867	222.067	239.6	232.533	229.133	240.133	222.467	241.267	272.733	260.733	237.067	245.6	237	237.533	242.267	264.933	301.2	337.733	368.733	419.4	461.4	470.432	393.762	272.873	150.038	109.792	132.703
sr4_aclt_groove_med_1_s1	24.5312			1075.8	1090.8	1115.4	1143.3	1207.5	1252.9	1278.4	1323.8	1372.1	1378.4	1404	1439.2	1481.1	1462.6	1486.5	1490.7	1480.5	1485.4	1479	1497.5	1479.3	1478.5	1457.8	1434	1443.1	1447.3	1431.1	1410.2	1370.6	1371.6	1413.9	1395.9	1389.1	1423.9	1424.1	1396	1428.8	1412.8	1450	1472.7	1426.94	1383.48	1318.46	1278.29	1268.61	1196.64
sr4_aclt_groove_med_1_s2	22.5			1315.27	1326.18	1299.55	1305	1325.91	1295.18	1294.36	1319.18	1293.09	1267.18	1243.73	1283.82	1284.09	1272.64	1264.82	1241.64	1237.55	1237.91	1215.64	1214.27	1221.45	1189.27	1195.45	1181.09	1202.73	1196.73	1201.91	1195	1173	1185.55	1162.18	1152.64	1154	1150.82	1141.45	1168.27	1191.73	1197.27	1217	1232.82	1201.83	1189.52	1174.43	1164.45	1116.18	1073.32
sr4_aclt_groove_med_1_s3	17.1875			1018.1	985.3	986.4	1032.8	1020.9	1060	1032.6	1037.4	1051.9	1050.4	1044.4	1062.7	1045.9	1083.6	1068.5	1089.8	1095	1078.4	1089.7	1091.8	1113.5	1088.2	1114.2	1125.7	1116.8	1103	1090.1	1157.9	1124.6	1110.6	1093.4	1090.3	1130	1149.3	1173	1189.5	1204.7	1219.4	1237.6	1217.2	1196.59	1152.9	1108.02	1053.96	955.04	889.484
sr4_aclt_groove_med_1_s4	9.0625			786.75	803.125	805.875	829.25	838	831.375	832.125	834.625	802	820.75	836.25	833	824.75	827.5	840	837.875	803.375	829.75	784.5	819.25	810.875	827.625	842.625	836.125	830	835.375	840.5	827.25	815.875	843.25	827	850.875	879	866.625	932.625	934.875	969	977.75	981.125	1022.5	1018.37	967.17	880.931	780.944	670.963	609.765
sr5_aclt_groove_med_1_s1	9.84375	5.15625	12.3438	397.4	387.4	391.4	353	244.8	229	285.6	365.6	336.4	288.6	302.2	365.4	372.4	326	276.6	323.8	407.2	429.2	356	377	405.6	422.4	440.6	453.4	430	412	456	420.4	431.2	456.2	448.6	456.4	493	496	513.4	546	556.6	603.2	647.6	649.6	612.63	565.265	505.697	452.956	369.298	254.205
sr5_aclt_groove_med_1_s2	25.1562	6.5625	13.125	551.5	519.667	525.167	545	559.667	553.333	528.167	519.167	554.833	545.833	549.667	568.667	545.833	541	542.833	579.333	575.333	568.667	550.5	516.5	510.5	521.833	536	519.167	542.667	484.333	497.333	497.5	503.833	524.833	537	515.5	520.667	561.333	578	578.333	559.833	571.333	580	575.667	535.107	523.126	491.265	483.89	438.946	447.894
sr5_aclt_groove_med_1_s3	32.6562	6.5625	14.2188	560.333	557.333	549.833	556.333	544.167	550.167	524.583	541.25	512.833	551.333	551.917	558.75	541.25	546.917	524.333	546.333	566.333	543.833	546.667	553.167	565.417	556.5	576.333	553.333	545.917	544.5	536.083	551.667	550.25	569.333	552.167	572.833	554.25	570.833	583.167	590.833	613.333	590.667	614.167	647.667	626.056	593.175	583.809	564.326	583.551	585.283
sr5_aclt_groove_med_1_s4	41.4062	6.5625	10.9375	440.364	436.545	462.727	485.364	481.182	469.273	480.182	482.182	482.364	464	475.545	472.727	490.455	482.909	474.182	473.273	456.909	459	471.818	495.818	506.364	497.091	497.818	496.455	500.273	528	532.818	542.818	523	532.091	561.273	544.182	527.727	503.909	496.455	532.364	581.909	613.818	632.091	636.273	625.881	582.225	547.492	534.196	522.987	520.109
sr5_aclt_groove_med_1_s5	31.7188	7.34375	10	520.857	536.857	547.143	522.857	490	475.571	467.571	503.714	514.429	512	527.857	553.429	547	535.857	521.429	542.857	529.429	518.143	529.571	539.857	557.286	570.571	530.143	554.857	548.143	539.429	540	548.429	568.429	563.571	543.857	552.857	551.143	583.429	602	629.286	641.429	596	611.714	656.143	649.395	619.767	577.721	545.305	519.093	505.095
sr5_aclt_groove_med_1_s6	15.1562	4.375	12.9688										524.667	514.333	538.222	564.222	550.111	553.222	562.444	558.222	562.333	579.556	586.667	599.111	578.556	564.556	588.333	596.444	577.889	581.778	583.222	563.222	565.444	587.556	613.444	622.111	642.556	637.444	620.111	628.333	618.556	607	578.667	541.404	501.575	465.139	470.346	491.857	487.834
sr5_aclt_groove_med_1_s7	32.8125	8.125	16.25	654.8	661.1	645	657.5	659.5	632.2	646.1	654	645.7	652.7	654.5	623.8	624.3	649.2	650.7	620.5	630.4	611.5	615.1	624	628.4	635.1	615.4	630.1	645.6	646.5	615.2	635.7	666.1	675.2	671.2	676	676.8	716.9	736	774.3	779.6	760.9	782.5	784.9	777.821	752.969	742.76	690.615	626.739	584.246
sr5_aclt_groove_med_1_s8	25.625	5.625	11.7188	499.889	484	481.667	478.889	487.556	497.222	504.333	500.889	476.667	482.667	510.667	520.444	493.556	496.556	528.222	537.556	502.778	485.444	497.333	498.778	492.444	503.556	485.889	477.556	496.222	487.667	483.111	486	490.111	501.222	506.444	544.556	539.667	557.444	567.111	597.889	611.889	623.556	623.111	637.667	628.918	611.197	614.156	614.459	607.357	610.649
sr5_aclt_groove_med_1_s9	19.5312	5.625	9.21875	1567	1521.33	1443.67	1355.5	1221.17	1131.33	1041.67	975	872	745.833	644	554.667	521.667	422.333	386	376.833	370.333	396	435.833	447.5	482.333	495.167	505.333	530.333	532.5	533.167	559.667	559.333	593	611.667	597.833	615	607.667	684.833	646.5	650.5	621.333	609.667	610.5	600	592.655	580.589	535.55	524.495	539.211	560.152
sr5_aclt_groove_med_2_s1	29.6875	6.875	16.7188			568.556	694.667	688.556	692.778	688.556	692.667	669.444	677.778	701.333	701.444	705.889	718.778	696.889	661.111	654.333	660.889	652.889	660.778	694.222	677.333	704.444	708.778	714	728.889	722.444	724.444	736.556	749	775.556	789.889	791.556	792.889	778.333	802.333	858.778	890	914.111	933.778	885.877	839.754	759.068	699.73	662.912	600.184
sr5_aclt_groove_med_2_s2	28.9062	6.40625	16.875	597.6	598.6	586.4	580.6	570	558	548	567.4	569	590.4	602.2	624	576.4	599.6	575.2	596.2	601.4	612.2	626.4	645.4	598.2	586.2	593.8	591	613.6	605	639.2	647	675.6	651.4	670.8	687.2	735.2	737.6	709.4	763.2	787.6	809	835.2	884	821.251	686.943	521.503	427.546	332.802	284.728
sr5_aclt_groove_med_3_s1	35	6.71875	14.375	597	584.2	581.8	587.6	603.4	600.8	572.4	638	634.8	610	645	630.4	635.2	672.2	624.6	614.4	592.4	591.2	600.2	638.2	648.4	692.2	665.6	680.2	640.6	604.2	624	641	662.8	634.8	625.4	619.4	659.8	707.2	682.8	667.2	725.2	735.8	764.8	801.4	796.391	775.759	742.889	711.261	688.985	646.88
sr5_aclt_groove_med_3_s2	31.0938	5	15.9375	552.222	551.222	525.222	529.333	506.111	552.667	504.778	520.778	513.556	522.556	529.111	531.889	499.333	522.444	504.778	512.889	504.667	500.222	507.889	477.889	497	463.889	516.111	483.333	494.333	480.778	494.556	459.778	518.222	498.333	529.333	513	538.444	543.889	571.667	603.778	655.111	686.444	717.222	746	660.889	544.683	400.214	274.961	247.791	274.941
sr5_aclt_groove_med_3_s3	31.4062	6.875	11.0938	715.8	672.8	725.2	711	759.2	709	719.4	738	714	719	735.8	706.2	642.6	667	615	625.4	589.6	625	582.2	603.2	608	657	656.2	627.2	651.8	681.2	737.8	815.4	821.4	867	807.4	871.4	850	847.8	867.2	847.6	905.6	932.4	990.4	1047.2	1136.75	1107.39	1101	1061.1	1016.17	974.293
sr5_aclt_groove_med_4_s1	34.2188	8.59375	14.375	303.312	311.375	307.312	316.25	313.688	311.188	310.5	295.938	315.062	324.438	321.562	321.125	324.938	331.5	337.688	327.25	335.938	355.625	372.625	385	385.438	381.812	366.5	341.438	327	339.5	363.188	375.875	406.312	438.125	451.438	483.562	477.438	465.125	471.688	461.938	444.312	433.5	458.312	461.938	371.2	256.066	133.671	73.4986	61.3824	67.9879
sr5_aclt_groove_med_5_s1	21.875	6.40625	15.1562	496.818	498.091	501.273	498.182	489.273	488.273	492.182	491	503.273	511.273	509.455	492.273	482.182	488.182	479.455	489.455	505.636	507.273	518.182	522.727	533.545	534.818	528.455	531.818	540.727	546.091	538.455	557.273	580.545	594.364	602.636	611.182	603.364	605.727	605.273	606	635.818	668.455	685	690.091	677.455	651.908	620.878	566.201	473.219	370.887
sr5_aclt_groove_med_5_s2	20.9375	6.25	13.5938	404.25	397.75	413.5	394	376.25	380.875	389.625	345.375	361.75	366.625	326.5	340	345.125	323.5	315.875	325.5	332.125	315.375	306.5	317.125	326.875	330.25	346.125	351.375	341.875	356.125	362.75	366.5	366	371.875	372.5	372.875	386.625	388.125	410	425.125	427.75	424.875	466.125	479.625	452.926	453.17	428.819	393.312	378.184	360.457
sr5_aclt_groove_med_5_s3	27.5	7.5	11.4062	498.643	508.786	479.214	487.571	491.357	483.143	490.786	492.071	488.929	483.5	479.714	477.429	476.5	468.143	490.143	497.429	483.143	503.143	538.643	544.214	550	558.286	583.143	571.286	568.071	589.214	587.286	608.786	631.357	657	683.429	673.214	700.643	701.429	681.5	664.071	674.5	681.143	691.714	710.929	720.086	708.825	689.781	644.853	586.746	597.51
sr5_aclt_groove_med_5_s4	29.6875	6.5625	9.53125																			651.667	700.778	763.889	808.556	868.222	937.222	995	1047.33	1051.33	1072.33	1093.67	1097	1098.67	1085.56	1053.44	1028	1002.22	966.444	947.222	973.667	1035.11	1051.22	1042.02	1017.47	964.683	863.666	737.708	602.52
sr5_aclt_groove_med_6_s1	12.0312	5	12.8125	570.375	583.25	566.25	541.125	541.625	531.125	546	538.875	535.125	564.75	595.875	613.625	646.625	630.25	586.875	566.25	547.375	549.75	571.875	582.25	583.125	583.75	580.875	572.625	562.125	571.25	587.75	580.25	570.25	600	614.75	636.5	612.375	601.375	576.125	606	647.75	681.875	724.625	742.625	718.186	660.525	579.198	494.481	419.442	380.846
sr5_aclt_groove_med_6_s2	11.7188	6.25	14.8438	421.545	429.727	446.273	450.273	449.091	479.545	487	470.455	485.818	509.364	515.727	521.364	524.727	525.364	544.727	530.273	510.273	526.364	524.727	514.727	487.545	472.091	461.545	450.182	453.636	463.727	467.545	485.364	516.727	524	530	534.818	533.545	559.909	608.273	630.545	648.273	686.545	726.091	752.273	615.884	463.066	302.925	179.255	92.6776	98.2997
sr5_aclt_groove_med_6_s3	14.8438	7.03125	15.1562	382.091	357.818	364.273	376.273	406.091	420.182	443.455	457.273	440.364	441.182	466.909	466.273	471.818	500.909	488.545	508	516.364	516.909	519.727	520.182	538	537.273	540.909	568.455	566.455	558.818	568.727	561.636	576.091	598	587.455	590.727	571.182	569.909	597.273	593.182	614.364	649.455	703.909	745.273	730.856	643.705	503.341	329.633	180.962	94.8314
sr5_aclt_groove_med_6_s4	25.625	6.5625	9.0625	444.714	480.143	491.571	501.857	509.286	538	537.857	498.857	461	470.286	478.714	479.429	502.143	525.571	538.571	524.286	557.429	513.714	511.143	551.143	546.571	566.714	538.143	567.429	536.714	569.286	553.857	577.286	595	616.143	617.286	599	586.429	589.714	568.286	577.857	614.143	675.857	739.286	814.143	785.612	720.678	680.261	597.558	490.149	414.81
sr5_aclt_groove_med_6_s5	25.7812	7.1875	9.84375	1566.86	1582.71	1579.71	1601	1568	1557.86	1551.14	1545	1495	1490.14	1490.86	1447.57	1385.43	1350.14	1274.86	1193.57	1216.14	1172.29	1186.14	1178.43	1128.57	1088.29	979.714	862.429	675.286	525	371.143	295	240.429	200.429	185.429	174.714	218	314.714	436.857	553.857	663.286	846	978	1091.57	1143.35	1116.62	1015.05	831.586	606.838	401.072
sr6_aclt_groove_med_1_s1	12.3438	8.125	14.6875	1095.4	1083.2	1113.5	1105.8	1058.2	1076.2	1073.4	1090.7	1090.1	1080.9	1066.1	1051.3	1043.3	1033.7	1033.3	1000.7	975.3	993.6	1007.3	1029	1028.3	1030.9	1065.2	1088.4	1092.5	1086.6	1092.4	1124.5	1127.7	1159.9	1159.8	1191.5	1198.7	1234.8	1243.6	1225.3	1173.1	1153.2	1202.4	1193.5	1106.36	973.538	792.817	665.109	575.624	541.102
sr6_aclt_groove_med_1_s2	15.3125	9.84375	15	1068.23	1106	1114.31	1156.77	1134.92	1159.08	1177.08	1175	1202.85	1196.77	1196.15	1190.31	1214.15	1206.69	1196.08	1200.92	1183.31	1218.08	1201.23	1192.08	1153.85	1133.38	1144.92	1140.77	1130.23	1162.46	1145.31	1166.77	1197	1183.23	1186	1194.23	1209.77	1219.46	1173	1181.92	1194	1212.62	1233.69	1316.62	1297.6	1224.34	1067.33	930.55	859.589	798.741
sr6_aclt_groove_med_1_s3	16.0938	7.96875	15.9375	796.643	798.857	802.857	803.143	788.214	829.929	812.929	844.286	836	834.143	850	844.571	854.929	836.071	849.214	856.571	856.5	836	851.429	852.643	853.357	855.357	846.357	892.357	875.857	869.143	866	872.714	872.357	885.214	893.643	905	906.643	945.5	933.429	937.214	939.571	952.571	967.714	989.929	969.96	952.101	928.848	861.135	800.113	748.413
sr6_aclt_groove_med_1_s4	23.9062	9.53125	12.3438	1274.2	1274.5	1303.1	1257.9	1294.9	1291.7	1291.8	1287.2	1305.9	1366.6	1324.5	1335.5	1341	1374.1	1372.3	1386.6	1416.3	1440.8	1406.5	1383.4	1424.1	1402	1390.8	1384.9	1389.1	1407.1	1424.7	1443.8	1462.9	1438.2	1441.6	1434.1	1413.1	1440.2	1394.7	1326.5	1337.7	1374	1427	1407.1	1367.99	1331.55	1244.64	1212.21	1246.02	1285.55
sr6_aclt_groove_med_1_s5	12.1875	7.1875	11.5625	964.529	958.176	972.118	962.529	965.941	982.059	955.647	944	976	974	974	976.882	981.176	969.647	992.118	966.412	985.471	1005.06	999.588	990.118	965.176	977.588	956.706	941.588	933.118	918.176	904.765	906.353	916.353	908.118	904.882	936	903.529	909.353	932.235	932.118	945.588	992.412	1013.41	1031.65	1002.15	939.774	845.598	776.993	728.002	704.705
sr6_aclt_groove_med_2_s1	18.4375	8.59375	16.875	942	980.167	999.667	974.667	965	969	978.167	958	1000.33	992.667	989.833	934.833	937.167	956.167	970.833	949.167	927.333	940.333	883.833	901.833	906	910.5	936.167	961.833	1001	1009.67	1010.5	1006.67	1029.83	1048	1063.33	1091.83	1074.33	1091.83	1116.17	1117.67	1126.83	1145	1191	1191.83	1180.05	1166.66	1126.49	1125.03	1059.76	1011.01
sr6_aclt_groove_med_2_s2	49.375	8.59375	15.4688	1641.88	1637.75	1644.31	1662.94	1629.25	1634.88	1618.88	1613	1607.69	1588.75	1566.56	1540.5	1530.75	1533.06	1531.31	1523.19	1564.12	1542.25	1571.25	1592.38	1576.19	1595.94	1561.44	1596.75	1588.38	1586.62	1575.88	1613.88	1603.5	1603.94	1615.75	1606.56	1624.62	1601.94	1589.94	1602.31	1562.5	1575	1559.31	1568.69	1565.87	1555.03	1517.71	1466.42	1447.04	1433.6
sr6_aclt_groove_med_2_s3	21.7188	7.96875	13.4375	1363.9	1362.4	1368.9	1372.7	1357.1	1322.6	1316.5	1305.2	1305.4	1339.5	1320.4	1295.2	1287.9	1247.6	1271.2	1271	1255.2	1248.2	1252.7	1255.4	1242.1	1242.4	1239.5	1248.9	1235.7	1219.7	1188.2	1166.8	1180.1	1193.1	1186.5	1198.1	1197.1	1203.3	1194.3	1245.9	1269.6	1305.3	1310.9	1346.1	1266.37	1211.41	1112.9	1055.8	1039.87	1032.85
sr6_aclt_groove_med_2_s4	32.9688	7.8125	12.0312	1391.6	1422.4	1416.4	1393.6	1377	1358.2	1348.2	1352.9	1376.6	1378.8	1370.5	1349.7	1364.9	1340.2	1322.1	1333.2	1340.7	1303.4	1304.2	1318.1	1318.2	1322	1329.1	1298.1	1291.2	1297.8	1300.1	1288.5	1284.5	1274.7	1299.2	1308.5	1317.7	1323.3	1334.6	1349.9	1385	1436.2	1457.2	1471.2	1458.24	1426.93	1397.74	1363.22	1303.7	1293.48
sr6_aclt_groove_med_2_s5	34.2188	8.28125	16.4062	1558.71	1572.94	1581.59	1601.47	1625.53	1627.24	1580.94	1549.06	1489.53	1437.82	1406.65	1360.29	1328.53	1338.76	1337.82	1348.18	1355.59	1416.65	1439.76	1439.88	1413.18	1412.35	1432.06	1413	1408.24	1378.12	1354.82	1347.12	1339.06	1355.18	1352.59	1366.18	1377.12	1400.82	1431.18	1423.82	1429.82	1431.94	1463.12	1491.53	1437.13	1378.22	1337.02	1298.05	1280.91	1233.89
sr6_aclt_groove_med_3_s1	9.6875	19.5312
sr6_aclt_groove_med_3_s2	19.375	7.1875	15.1562	1013.71	970	965.714	969.571	965.429	947.286	933.857	875.714	858.286	853.286	890	876.857	909.143	943.429	941.714	957.571	912	929.143	904.714	880.286	896.429	898.143	881.286	907.857	916	915.429	907.714	938.714	987.143	931	988	975.286	1019.43	1056.14	1061.71	1069.29	1044.29	1080	1105.29	1130	1093.82	1023.07	1051.4	1068.9	1033.42	976.214
sr6_aclt_groove_med_3_s3	22.9688	7.65625	18.125	962	967.222	956.222	943.222	934.889	928.667	933.222	911.889	907.111	900.889	892.222	904.333	880.111	843.222	868.889	858.778	855.667	866.667	870.778	896.222	896.111	859.222	883.333	882.556	901.889	929.889	904.667	952	934.111	936.444	945.667	1003.22	995.333	1059.33	1072.89	1101.33	1077.89	1136.78	1108	1129.22	1089.1	1031.31	996.26	867.877	799.555	754.801
sr6_aclt_groove_med_3_s4	22.0312	8.125	21.4062	757.714	783.429	767.857	761.857	791.143	764.429	776.571	765.714	757.286	756.143	763.571	711.571	727.143	709.143	710	683.571	731.143	701.714	723.429	741.571	767.571	760.429	744.143	746.571	753	778.571	770.143	797.286	805.714	849	838.143	842.143	882.286	891.857	924.286	968.286	946.857	1003.86	1003.43	1011.43	953.332	920.191	862.871	718.843	572.252	535.169
sr6_aclt_groove_med_3_s5	10	5.9375	21.4062	656	641.429	655.571	683.571	649.857	673.857	649.714	683.429	677.571	656.714	671.857	646.143	673.857	638	656.143	687.143	687.714	649.714	667.143	656.286	650	669.143	685.286	678.857	664	657.571	645.429	664.286	681.286	656.571	660.429	686.429	647.714	704.857	673	693	697.714	737.857	735.429	739.714	713.854	712.218	668.104	642.296	590.745	579.661
sr6_aclt_groove_med_3_s6	13.5938	7.34375	17.6562	313.143	334.857	345.571	369.571	346.714	395.286	418	411.429	421	399.429	388.286	379.429	400.714	421.714	420	423.857	478.571	502.857	517	541	544.429	598.143	599.857	604.714	647	631.857	642.571	625.286	620.714	657.286	688.143	691.429	740.286	704.714	742.714	787.571	826.429	853.429	867.286	889.286	827.229	785.006	725.294	659.181	628.645	583.054
sr6_aclt_groove_med_4_s1	23.2812	9.84375	18.4375	1519.91	1489.45	1496.55	1493.64	1510.82	1532	1525	1530.18	1529.64	1516.55	1558	1522.82	1516.27	1531.36	1514	1521.09	1535.82	1544.73	1540.55	1531.09	1530.09	1526.82	1526.64	1501.36	1516.27	1539.91	1553.27	1551.45	1561.55	1566.91	1550.55	1586.73	1564.73	1562.82	1563.45	1568.27	1572.36	1607	1594.55	1652.55	1663.34	1619.41	1566.17	1459.44	1433.55	1406.77
sr6_aclt_groove_med_4_s2	11.7188	7.65625	17.6562	1402.4	1382.1	1381.4	1359.3	1368.6	1381.1	1380.7	1344.6	1347.1	1326.3	1338.4	1332.9	1346.8	1331.8	1314.9	1308.5	1356.5	1324	1312.8	1332.9	1303.4	1324.3	1314	1346.5	1289.4	1292.7	1281.8	1307.7	1277.3	1283.7	1272	1317.7	1323	1317.4	1335.1	1344.6	1319.8	1321.7	1349	1366.9	1334.22	1335.67	1330.54	1310.63	1306.44	1282.86
sr6_aclt_groove_med_5_s1	27.5	7.65625	16.0938	1091.92	1106.25	1115.92	1118.92	1109.17	1104.58	1122.33	1121.17	1109.5	1106.75	1097.75	1117.5	1131.08	1129.33	1138.83	1140.83	1154.58	1115.08	1115.17	1152.33	1175.33	1186.92	1190.58	1162.17	1157.67	1177.42	1194.08	1191.42	1181	1183.42	1197.33	1188.83	1191.92	1194.58	1212.67	1217.42	1203.75	1242.58	1241.58	1227.5	1241.3	1212.13	1158.85	1115.75	1073.93	1017.62
sr6_aclt_groove_med_5_s2	17.8125	8.4375	15.4688	760.692	772.615	776.154	779.692	781.846	787.154	781.769	810.769	810.308	807.462	816.923	822.692	834	844.385	854.769	848.538	835.308	838.385	840.462	835	859.538	859.462	840.231	837.462	849.462	865.615	850.462	865.077	857.385	872.231	868.462	886.308	903.846	894.231	893.462	895.692	924.846	987.154	1034.46	1070.08	1073.02	1045.09	911.683	751.501	565.669	389.07
sr6_aclt_groove_med_5_s3	20.3125	7.1875	16.5625	1026.62	1059.62	1123.5	1164.12	1165.5	1233.12	1219.38	1199.25	1201.5	1189.62	1134.5	1113.62	1148.12	1138.62	1126.88	1142	1151.5	1085.75	1097.25	1122.12	1105.38	1114.5	1074.38	1077	1056.62	1094.88	1148.25	1138	1170.25	1180.12	1168.75	1156.62	1195.38	1143	1140.5	1139.25	1143.5	1176.75	1239.88	1267	1257.67	1216.95	1206.06	1175.15	1163.36	1118.65
sr6_aclt_groove_med_5_s4	14.2188	6.09375	11.0938	656.538	655	675.923	696.538	724.846	732.846	751.769	754.846	745.308	701.692	710.462	738.538	756.385	784.154	782.308	810.538	864.923	915.462	970.538	1002.31	994.923	996.231	929.231	828.923	786	788.385	795.231	820.769	836.154	797	821.077	865	887	877	895.385	936.154	976.385	1010.54	1034.69	1033.23	938.416	877.984	796.615	692.217	595.469	517.164
sr6_aclt_groove_med_5_s5	32.3438	8.90625	18.125	1037.8	1033.9	1016.4	1020	1037.3	1025.9	1013.8	1048	1074.2	1100.6	1097	1146.1	1151.9	1152.6	1208.2	1256.8	1268.9	1252.9	1267.7	1302.7	1306.5	1313.8	1325.5	1320.3	1334.8	1308.4	1303	1313.7	1331.7	1321.2	1304.3	1361.3	1348.9	1372.7	1397.3	1422	1400.4	1427.2	1399.2	1420.9	1393.71	1302.71	1139.58	963.841	865.93	875.063
sr6_aclt_groove_med_6_s1	17.8125	8.125	14.2188	275.5	296	293.143	281.143	297	271.571	299.143	326.714	392.214	489.357	560.071	640.786	709.643	740.5	783.643	844.5	930.5	984.857	1060.5	1117.21	1182.5	1189.21	1229.79	1279	1266.14	1303.36	1278.57	1211.71	1088.79	1003	951.643	939.429	982.857	1027.07	1066.21	1184.43	1359.5	1504.79	1585.14	1575	1359.66	1036.86	695.011	484.508	382.216	445.046
sr6_aclt_groove_med_6_s2	20.625	9.0625	15.4688	946.154	948.769	955.385	967.846	970.308	957.077	969	973.923	988	961.154	985.462	973.154	958.923	948.462	968.538	971.692	979.154	1019.77	1007.77	1015.38	1023.23	1004.92	1010	998.923	1015.92	1008.69	1015.38	991.385	1009.69	1008.23	1027.31	1020.92	1046.77	1046.92	1041.46	1028.46	1054.31	1077.69	1083.92	1090.38	1094.36	1082.57	1077.4	1099.68	1114.42	1157.35
sr6_aclt_groove_med_6_s3	12.3438	6.40625	12.6562	929.667	919.667	910.333	883.167	851.5	853	852.167	837.167	868.833	847.667	858.5	827.667	821.333	828.833	876.5	840.333	872.5	865.833	883.333	867	902.833	891.333	895.167	883	871.5	856	824.667	830.333	844.333	878.333	893.5	877.167	863.833	842.333	838.333	860.333	917.667	945.167	1004.17	1036	1014.08	956.153	889.758	808.713	696.994	538.231
sr6_aclt_groove_med_6_s4	15.625	6.09375	11.7188	1217	1270.29	1260.43	1262	1240.29	1282.71	1274.14	1229.43	1233.14	1235	1212.86	1235.71	1214.57	1209	1237	1211.57	1221.57	1239	1201.57	1215	1216.43	1205.29	1223.43	1211	1167.57	1171.14	1132.71	1189	1154.57	1149.14	1176.29	1182.29	1201.29	1248.86	1243.86	1274.14	1245.43	1220.14	1227.71	1239.71	1259.89	1212.28	1125.41	1069.47	1007.26	914.759
sr6_aclt_groove_med_6_s5	12.5	8.28125	10	1128.4	1082.4	1046	1078.4	1076	994	1084.4	1015.4	1004	1029.4	1018.4	1017.4	1031.4	1037.4	1110.4	1078.2	1094.8	1089.2	1098.8	1137.4	1101	1151.4	1162.4	1160	1194.8	1171.4	1228.4	1214.8	1202	1160	1134.8	1173.6	1199	1197.6	1207.4	1322.8	1359	1391.2	1424.6	1453.2	1390.93	1244.34	1011.23	806.759	590.979	415.186
sr7_aclt_groove_med_1_s1	22.8125			1450.25	1459.92	1429.75	1407.25	1410.17	1413.17	1415.17	1421.08	1402.08	1400.5	1379.92	1377.42	1369.17	1386.83	1358.33	1332.75	1331.42	1354	1345	1345	1334.42	1381.5	1353.83	1383.5	1361.08	1378.75	1360.58	1346.83	1366.83	1349.83	1403.42	1423.33	1418.67	1431.08	1457.33	1449.58	1435.5	1465.83	1410.67	1458.67	1437.72	1423.94	1363.91	1288.05	1155.71	1035.31
sr7_aclt_groove_med_2_s1	19.5312	7.65625	16.4062	1057.78	1023.11	1039.89	1052	1077	1054.56	1069.33	1065.78	1094.44	1116.11	1126.56	1137	1094	1097.56	1090.56	1099.56	1145.22	1129.89	1125.33	1126.11	1116.22	1113.56	1124.11	1131.89	1150.44	1137.89	1154.22	1165.89	1151.89	1154.78	1199.56	1181.33	1203.56	1205	1234.78	1276.44	1325.22	1361.89	1368.78	1388	1357.41	1297.91	1234.67	1130.28	1022.93	926.463
sr7_aclt_groove_med_2_s2	22.0312	8.125	14.0625	1258.11	1233.33	1182.56	1165.11	1080.56	1126.56	1120.89	1124	1095.11	1079.56	1059.78	1004.56	1000.44	965.667	959.333	968.111	980.444	1012.89	961.778	976.667	980.889	955.333	959	949.778	955.889	987.778	971.111	968.889	975.111	973.889	961.778	975	976	982.667	997.556	989.444	960.444	1016	1049.78	1082.11	1103.42	1044.37	941.596	822.812	677.81	602.166
sr7_aclt_groove_med_2_s3	25.3125	8.59375	12.5	1150.89	1159.89	1158.33	1158.11	1165.56	1185.44	1154	1127.33	1162	1180.89	1166.33	1179.22	1155.89	1156.44	1160.56	1171.22	1149.67	1144.11	1150.44	1153.78	1183.22	1159.11	1162	1160.56	1183.89	1215.56	1226	1214.78	1231.89	1246.78	1238.44	1262.67	1230.67	1242.33	1266	1272.33	1267.67	1241.33	1246.11	1260.22	1240.82	1235.11	1221	1222.65	1222.43	1196.42
sr7_aclt_groove_med_2_s4	16.0938	10.3125	13.125	901.1	923.15	949.75	946.9	982.75	969.3	981.3	999.05	1007.8	1038.15	1056.85	1076.4	1111.15	1099.45	1150.25	1141.3	1139.5	1101.5	1128	1172.3	1177.25	1178.95	1194.05	1192.4	1187.25	1174.3	1185.55	1195.6	1172.3	1157.9	1122.55	1112.75	1099.7	1078.55	1068.35	1084.9	1102.3	1116.3	1132.55	1129.15	1107.85	1050.19	991.06	917.447	865.035	801.149
sr7_aclt_groove_med_4_s1	20.625	9.21875	14.6875	1250.08	1271.42	1268	1282.25	1265.17	1283.08	1311.25	1278.92	1282.83	1284.08	1287.25	1261.67	1271.42	1266.67	1245.25	1235.83	1224	1246.25	1241.42	1240.58	1234.75	1250.33	1250.42	1213.25	1228.67	1203.83	1222.33	1248.17	1248.25	1232.75	1245.58	1260.33	1279.75	1292.92	1317.25	1326.92	1348.83	1367.5	1391.58	1414.67	1391.19	1372.96	1326.02	1292.88	1249.85	1173.95
sr7_aclt_groove_med_4_s2	23.5938	8.90625	11.0938	1629.77	1615.59	1619.73	1628.36	1606.77	1597.05	1599.82	1577.32	1579.23	1586.09	1572.23	1548.68	1525.5	1544.18	1513.5	1530.32	1500.82	1502.36	1477.91	1433.82	1439.77	1430.14	1406.32	1404.73	1390	1361.68	1352.14	1342.95	1332.73	1329.82	1304.5	1306.18	1264.73	1256.64	1215.45	1192.95	1181.45	1160.5	1139.05	1141.64	1140.11	1119.45	1111.61	1088.58	1063.68	1060.79
sr7_aclt_groove_med_5_s1	19.0625	8.59375	14.375	1003.2	931.9	897.3	866.2	838.7	815.6	743.3	733.5	714.4	707.5	720.2	738.8	746.5	741.1	763.6	796.2	841.4	847.8	861.8	909.7	918.1	917.7	922.5	907.5	930.9	953.5	936.1	935.6	950.1	991.1	1000.3	1056	1035.1	1061.6	1052.2	1096.1	1144.5	1180.1	1256.6	1273.9	1279.59	1284.95	1261.45	1164.46	1035.24	886.454
sr7_aclt_groove_med_5_s2	19.5312	7.65625	13.4375	964.6	966.467	952	956.067	929.2	924.6	910.333	918.2	947.4	946.333	930.733	939.2	940	953.067	940.867	937.733	934.533	934.933	918.067	936.733	916.8	925.733	950.733	961	970.067	999.4	1002.93	1009.07	1002.13	1024.67	1001.8	1010.13	1025.2	1029	1060	1038.4	1064	1057.13	1079.8	1082.2	1056.18	1028.9	986.221	970.069	935.701	919.738
sr7_aclt_groove_med_5_s3	18.9062	7.34375	16.7188	1078.2	1132.7	1123	1095.9	1080.8	1099.7	1077.7	1103.6	1083.3	1093	1110.9	1061	1061.4	1014.7	1065.2	1077.8	1030	1041.6	1069.5	1081.6	1085.7	1074.2	1087.6	1086.5	1061.8	1045.4	1025.9	1034.1	1015.3	1023.6	1021.9	1005.9	989.6	995.1	967.3	964.4	978.3	1001	1021.3	1026.1	1005.69	977.355	986.722	957.702	884.925	793.471
sr9_aclt_groove_med_1_s1	26.4062	9.53125	11.4062	989.429	973.143	1029.86	1056.86	1063.14	1094.86	1066.71	1070.29	1077.71	1091	1045.86	1100.86	1112.86	1106.14	1094.29	1078.29	1089.43	1130	1118.14	1131	1161.43	1163.71	1188	1181.43	1187.71	1182.71	1191.71	1207.43	1181.43	1192.43	1168.43	1170.29	1203	1198.29	1211.71	1263.43	1252.29	1326.14	1346.29	1347.57	1299.05	1207.99	1123.29	1026.83	955.653	924.281
sr9_aclt_groove_med_1_s2	27.1875	8.90625	12.6562	436.625	333.875	246.5	216.25	168.625	168.812	185.812	184.312	214.562	229.562	227.375	230.688	262.312	316.312	389.25	470.25	523.688	614.125	701.562	793.188	902.312	1016.12	1116.38	1226.38	1266.38	1284.44	1304.06	1280.19	1237.06	1201.31	1169.31	1164.06	1136	1148.94	1159.44	1138.69	1120.81	1143.69	1134.81	1130.94	1117.37	1091.94	1076.85	1063.3	1033.17	1006.07
sr9_aclt_groove_med_1_s3	152.656	9.0625	12.6562	1554.38	1577.62	1554.08	1570.92	1565.23	1548.92	1560.31	1573.92	1579	1571.77	1569.46	1527.15	1570.85	1570.92	1549.08	1586.77	1549	1560.23	1561.46	1581.38	1576.38	1559.69	1566.77	1620.08	1607.38	1622.46	1621.54	1619.08	1634	1602.08	1592.69	1599.69	1586.69	1605.69	1638	1642.23	1659	1667.15	1674.38	1686.54	1677.05	1668.69	1617.62	1564.47	1473.01	1317.02
sr9_aclt_groove_med_3_s1	18.125	6.875	12.9688	722.4	725.6	726.4	742.9	721.9	728	730.5	732.2	748.9	729.6	719.1	723.3	734.7	729.3	713.4	715.3	700.5	718.6	717.3	736.3	721.4	719.3	707.6	719.6	709.9	734	701.2	739.6	763.2	782.7	758.5	773.6	759	725.6	725.2	743.9	777.8	807.3	854.7	891.7	855.588	779.111	644.616	531.098	389.907	291.223
sr9_aclt_groove_med_3_s2	28.125	6.875	12.5	821.2	808.5	809.7	798.2	760.9	799.1	778.6	777.2	807.3	815.2	841.1	827.8	849.5	855.7	853.3	870.6	890.7	869.3	904.9	919.6	902.7	927.2	911.9	901.6	906.2	916.3	902.6	902.1	899.2	912.9	909	857.8	897.1	883.8	866.2	867.5	898.8	854.8	881.8	885.8	831.334	817.629	811.067	778.457	756.558	729.136
sr9_aclt_groove_med_3_s3	26.7188	7.96875	14.6875	930.818	956	991.909	961.364	975.636	971.182	958.727	941.636	946.091	906.364	911.455	895.455	892.909	870.182	858.455	829.455	859.455	837.182	838	810.091	837.364	840.545	837.818	836.364	831.727	871.182	871.636	868.182	875.364	905.727	904.545	909.455	905.364	919.182	928.455	943.636	942.818	983.909	1007.45	1042.18	1060.07	1016.1	945.822	865.512	729.387	572.081
sr9_aclt_groove_med_3_s4	24.5312	7.03125	17.1875	1205.38	1173.62	1125	1073	1052.5	1000.88	963.25	923.625	864.125	836.375	803.625	788	759.625	757.25	767.625	780.375	779	805.5	813.75	817.375	791.875	808	831.125	827.25	830.875	851.875	843.125	810.125	847	854.375	817.125	826.875	843.625	893.375	904.75	939.375	976.125	977.125	1003.5	1000.75	875.172	750.658	579.436	415.879	281.332	219.5
sr9_aclt_groove_med_3_s5	25.625	7.5	14.5312	703.545	696.636	682.545	694.636	709.909	696.455	697.909	696	697.909	687	688.909	687.545	702	692.636	690.455	721.727	691.545	693.273	701.545	696.273	686.727	691.273	696.818	701.364	711.727	734.182	741.182	744.909	760.182	763.545	779.364	791.364	790.545	818.091	802.636	798.091	826.545	823.182	834.545	841.545	809.788	778.194	747.751	747.279	762.815	765.324
sr9_aclt_groove_med_3_s6	17.8125	7.1875	14.8438	790	849.231	890	989.615	1055.77	1166	1262.85	1302.92	1340.08	1395.77	1402	1387.92	1400.23	1401.85	1393.23	1425.38	1452	1425.92	1458.54	1498	1473.69	1484.69	1531.38	1514.85	1495.85	1462.54	1395.54	1362.31	1285.38	1195.62	1147.23	1110.69	1092.77	1059.85	1052.92	1063.92	1045.85	1009.54	984.538	1010	1025.27	1022.02	1009.19	974.947	915.965	845.867
sr9_aclt_groove_med_4_s1	8.59375	4.21875	11.4062	512.786	525.929	520.857	525.643	534.071	543.857	547.429	559.786	566.5	571.5	585.5	580	616.786	596	588.357	588.286	613.214	610.357	615	609.143	589.857	602.929	602.929	590.357	607.429	607.5	606	616.5	617.643	621.071	612.786	611.643	639	632.429	622.071	608	617	650	684.429	734.857	732.567	696.679	642.42	558.261	469.797	404.311
sr9_aclt_groove_med_4_s2	66.25	3.90625	14.8438	523	517.333	499	534.333	535.333	506	461.333	509.333	513	480	493	469.667	449.333	474	475.333	440.333	496	514.333	530.667	495.667	563	584.333	563.667	559.333	591.667	582.333	669.667	676.333	647.667	574	515.333	437	429.333	407.667	419.333	492.333	566.333	610.667	664	662.333	610.524	603.089	637.083	636.949	670.175	675.264
sr9_aclt_groove_med_4_s3	13.75	5.78125	12.9688	715.333	672.778	584.778	526.111	491.444	468.667	437.333	427.667	406	376.111	377.778	427.222	449.667	450.333	456.889	431.556	357.778	309	253.667	209.778	177.889	143	136.556	123.667	122.778	94.5556	95.8889	101.889	119.667	185.667	275.222	302.889	356.111	381.667	472.444	578.889	778.556	892.778	996.667	1015.11	968.451	948.477	954.571	934.779	885.702	832.47
sr9_aclt_groove_med_4_s4	12.8125	5	12.0312	739.786	753.5	783.357	748.643	786.286	790.643	804.786	814.714	804.286	786.429	750.643	732.286	720.429	731.786	744.143	738.857	718.786	702	649.5	627.5	607.643	629.643	673.071	725.286	754.286	776.429	766.214	709.571	675	629.143	601.929	584.5	604	653.214	687.357	716.571	742.714	774.286	839.143	864.5	859.408	848.447	820.245	788.1	777.182	798.108
sr9_aclt_groove_med_4_s5	19.5312	7.8125	14.5312	667.833	667.833	686.083	697.833	705.333	677.333	690.667	678.25	682.833	701.583	703.5	708.583	723.167	715.833	711.083	719.583	716	695.167	704.75	724.25	751.25	747.333	752.667	757.833	746.917	736.667	737.667	750.167	744.5	721.583	708.833	722.833	751.5	738.083	731.167	765.75	809.583	854.25	882.583	873.833	861.831	843.945	841.39	768.554	616.237	422.79
sr9_aclt_groove_med_5_s1	20.7812	7.5	15.1562	476.438	493.312	481.125	468.75	486.875	480.75	488.438	466.125	508.125	480.375	483.438	484.875	467.812	443.062	471.75	475.625	470.312	464.125	477.375	484.375	483.25	482	484.438	470.312	491	497.875	509.812	499.812	524.812	564.875	546.562	579.688	588.312	555	565.938	576.562	610.875	657.312	678.5	729.5	671.337	651.459	626.451	658.982	653.504	675.153
sr9_aclt_groove_med_5_s2	22.9688	9.0625	12.5	639	605.538	568.769	535.692	547.538	563.615	541	541	557.846	545	557.615	576.385	586.615	590.615	609	598.769	594.308	621.308	617.077	633.538	614.385	611.923	621.462	620.692	634.692	660.769	676.231	687.231	725.846	742.154	724.769	729.308	740.769	759.231	780.385	782.538	818.538	868.769	919.769	964.462	921.718	825.531	661.156	454.882	255.618	108.597
sr9_aclt_groove_med_5_s3	18.4375	6.875	10.7812	529.667	526.467	521.667	526.133	513.267	508.2	507.533	506.067	513.733	515.467	527.2	531.133	524.2	522.8	520.533	523.667	534.667	541.333	538.4	552.267	539.733	529.133	533.133	544.733	538.2	509.8	486.867	467	441.667	413.067	391.2	362.667	341	355.4	394.733	419.6	505.067	582.867	625.333	630.667	586.355	526.133	467.877	432.136	391.598	380.581
sr9_aclt_groove_med_6_s1	12.5	5.9375	12.8125	1031.25	1017	1029.38	1042.12	1063.25	1044.75	1017.38	1056.88	1094.5	1097.25	1078.62	1067.25	1054.75	1038.5	1030.12	1042.38	1032.62	1004.38	986.125	991.5	999.375	983.125	994.125	993.75	965.875	935.625	943.5	950.25	942	943.375	943.25	983.5	1048.5	1088	1100.88	1121.75	1140	1144	1178.88	1170.12	1016.12	858.442	684.536	583.292	527.142	477.709
sr9_aclt_groove_med_6_s2	21.4062	8.75	18.125	1295	1262.07	1269.14	1260.71	1248.57	1180	1112.64	1056	1010.71	999.929	1001.36	1022.14	1047.93	1082.21	1096.57	1099.71	1108.71	1101.79	1123	1159	1159.71	1175.93	1169.29	1149.21	1112.14	1065.29	1027.79	1039.43	1041.43	1054.21	1057.36	1042.5	1056.29	1037.14	1106.5	1161.43	1197.36	1214.79	1222.57	1222	1176.4	1093.99	1002.62	934.542	906.908	902.979
sr9_aclt_groove_med_6_s3	21.0938	7.5	13.5938	1073.22	1095	1096.78	1107	1078.78	1085.44	1097.78	1122.89	1118.33	1158.78	1130.33	1124.56	1127.56	1135.56	1120.56	1143	1136.11	1121.11	1114.22	1109.22	1119.44	1128.56	1104.44	1116.56	1113.89	1079.22	1144.44	1128.67	1136.78	1090.67	1114.11	1114.78	1122.78	1132.44	1125.11	1125.44	1121.56	1130.44	1159.33	1180.33	1142.65	1084.53	1004.99	919.724	891.052	885.486
sr9_aclt_groove_med_7_s1	9.375	7.34375	17.6562	610	618.455	620.182	605.636	643.909	623.182	636.364	641	632.182	639.182	635.545	656.545	681	701.636	721.273	714.909	736.818	730.636	724.909	728.182	700.909	736.273	744	785.727	788.818	799.909	788.182	804.636	837.636	821.091	823.727	881.182	889.455	921.364	906.364	930.364	907.182	963.909	989.182	1012.09	997.792	912.321	814.707	773.597	765.258	796.365
sr9_aclt_groove_med_7_s2	14.0625
sr10_aclt_groove_med_1_s1	30.1562			1300.56	1290.44	1300.67	1284.11	1283.11	1254.89	1244.56	1276.78	1298.89	1263.22	1293.89	1294.67	1287.78	1315.33	1314.44	1310.89	1280	1298.44	1291.56	1285	1274.11	1262	1282.44	1276	1265.78	1257.78	1301.89	1248	1270	1257.44	1299	1271.56	1305.44	1330.56	1315.22	1327.11	1317	1325.89	1358.33	1374.33	1376.63	1354.72	1356.17	1331.17	1303.96	1247.51
sr10_aclt_groove_med_1_s2	24.375			1365.78	1344.67	1310.89	1308.56	1287.11	1286.22	1317.89	1313.67	1315.78	1343.67	1355.78	1335.22	1347.78	1321.22	1310	1295.22	1287.11	1270.22	1301.33	1266.22	1309.33	1307.56	1269.22	1270	1243.89	1277.11	1266.44	1308.11	1279.11	1263.56	1270	1276.56	1260.44	1220	1195.11	1174.22	1212.11	1192.11	1257.33	1291.89	1224.1	1226.49	1204.2	1179.65	1166.99	1146.46
sr10_aclt_groove_med_1_s3	18.4375			1224.33	1211.22	1195.22	1199.67	1207.11	1203.56	1214.78	1259.33	1262.33	1232.11	1286.44	1235.67	1268.44	1296.22	1247.22	1224.78	1263.78	1260.89	1257.33	1276.67	1292.89	1263.33	1274.22	1262.89	1236.11	1247	1234.67	1237.56	1206.89	1236.78	1226.11	1221.44	1266	1270.67	1282.44	1286.11	1316.22	1328.22	1347.56	1357.89	1349.71	1301.37	1260.89	1244.83	1227.17	1181.88
sr10_aclt_groove_med_1_s4	42.1875
sr10_aclt_groove_med_2_s1	16.25	9.0625	14.6875	973.214	961.857	976.5	960.071	968.571	959	946.429	967.5	964	964.571	961.643	966.5	977.571	992.857	981	992.786	989.143	976.214	961.143	941.643	970.786	973.5	978.929	989.214	996.286	1028.79	1027.29	1064.36	1120.93	1154.79	1183.43	1192.5	1210.5	1219.29	1250.36	1236.21	1275.14	1305.43	1307.86	1234.21	1259.82	1215.83	1208.88	1198.48	1216.91	1225.67
sr10_aclt_groove_med_2_s2	18.5938	8.59375	15.3125	906.583	923.167	925.333	919.417	952.167	931.333	899.5	931.667	945.5	957.667	970.167	996.083	1034.17	1028.25	1025.33	1022.5	1020.67	1031.25	1057.67	1048.67	1033.25	1027.5	1061.33	1061.08	1092	1092.17	1115.5	1101.17	1170	1157.83	1215.42	1208	1253.75	1275.75	1279.92	1280.33	1265.08	1279.67	1259.58	1283.67	1227.88	1192.67	1166.32	1126.05	1107.96	1095.57
sr10_aclt_groove_med_2_s3	31.4062	7.8125	15.1562	1237.12	1222.12	1189.75	1154.75	1166.12	1143.5	1159.88	1175.38	1197.5	1180.25	1143.62	1146.5	1135.75	1139.38	1174.12	1168	1182.5	1177.75	1198.38	1218	1239	1219.12	1207.75	1210.38	1202.5	1246.62	1292.38	1313.75	1300.25	1302.25	1299	1288.88	1286	1242.38	1304.75	1306	1305.12	1291.75	1329.5	1329	1261.78	1230.82	1229.12	1274.75	1333.14	1402.6
sr10_aclt_groove_med_3_s1	22.6562	8.59375	14.6875	1151.25	1157.25	1175.17	1199.58	1188.83	1192.42	1193.33	1182.33	1198.75	1181.75	1213.67	1217.17	1215.42	1233.58	1221.5	1258.08	1234.75	1246.83	1216.42	1226.58	1218.33	1224.58	1226.5	1240.33	1205.17	1216.92	1195.08	1188	1226.67	1244.17	1249.67	1272.17	1283.92	1284.33	1305.25	1337.17	1334.75	1380	1371	1404.42	1334.18	1270.65	1190.39	1168.28	1164.21	1212.68
sr10_aclt_groove_med_3_s2	28.75	8.59375	19.6875	1340.27	1314.09	1330.73	1333.18	1360.64	1344.36	1359.18	1336.18	1320.09	1352.36	1325.82	1344	1318.64	1316.27	1351.09	1378.73	1371.36	1374.45	1380	1363.36	1371.73	1364.91	1359.64	1394.91	1370.27	1388.27	1361.64	1374.36	1395	1399.73	1390.45	1398.55	1398.73	1425.55	1413	1411.45	1414.82	1419.73	1444	1416.45	1382.55	1371.98	1357.06	1344.68	1329.93	1329.65
sr10_aclt_groove_med_3_s3	35	6.875	17.3438	1082.75	1137.75	1139.25	1091.75	1129.38	1108.12	1116.88	1108.25	1083.25	1073	1099.25	1077.38	1091.12	1082.12	1129	1115.88	1100.5	1143.25	1145.75	1129.62	1133.38	1148	1152.62	1147.75	1095.88	1144.5	1101.62	1105.88	1052.75	1046.12	1075.75	1065.38	1078.38	1078.88	1133.75	1114.12	1152.38	1105.75	1174.5	1182.5	1171.8	1100.97	1066.91	1033.87	1019.07	1003.74
sr10_aclt_groove_med_5_s1	15	7.65625	13.125	497.9	490.6	493.5	501.8	513.2	515.3	522	531.1	509.3	531.9	526.9	507.4	501.9	532	529.2	541.3	518.2	522.3	524.4	539	543.8	541.2	555.6	523.7	538.4	545.4	529.8	520.6	529.5	548.2	530.9	522.6	560.6	584.1	586.8	615.9	648.9	632.7	669.7	652.6	642.187	579.004	501.54	459.084	436.348	411.26
sr10_aclt_groove_med_5_s2	29.375	7.8125	19.6875	784.545	784.182	754.545	769.455	775	756.818	769.182	770.727	754.545	742.727	758.364	741	759.818	739.182	738.636	735.818	751.545	717.182	709.545	695.273	687.091	741.636	758.727	749.364	740.273	737.636	754.455	725.364	712.909	668.364	721.455	708.182	758.818	774.182	803.364	801.727	795.455	838.091	875.818	874.091	872.989	802.313	709.204	638.816	640.447	617.11
sr10_aclt_groove_med_5_s3	28.4375	8.4375	14.6875	755.833	729	739.75	758.75	756.083	743.417	758.417	773.917	769.333	740.667	736.833	777.583	787.5	794.917	768.833	758.083	740.667	760.5	764.333	756.333	778.25	783	755.75	758.833	752.25	786.5	807.083	809.5	788.75	801.833	806.917	811.417	818.417	802.5	773.583	758.5	758.833	754.167	762.417	781.25	744.099	719.542	711.855	713.098	694.246	650.849
[truncated: 114 more columns]
