# Supplementary material for: Site-specific glycosaminoglycan content is better maintained in the pericellular matrix than the extracellular matrix in early post-traumatic osteoarthritis
Source: PLoS One. 2018 Apr 25;13(4):e0196203. doi: 10.1371/journal.pone.0196203 (PMC5919041; doi:10.1371/journal.pone.0196203)
Supplement: S1 File — (ZIP) [file pone.0196203.s009.zip › data/lateral femur/lateral femoral condyle - deep zone.xlsx]

## Sheet: control
sample	distance	height	width	optical density1	optical density2	optical density3	optical density4	optical density5	optical density6	optical density7	optical density8	optical density9	optical density10	optical density11	optical density12	optical density13	optical density14	optical density15	optical density16	optical density17	optical density18	optical density19	optical density20	optical density21	optical density22	optical density23	optical density24	optical density25	optical density26	optical density27	optical density28	optical density29	optical density30	optical density31	optical density32	optical density33	optical density34	optical density35	optical density36	optical density37	optical density38	optical density39	optical density40	optical density41	optical density42	optical density43	optical density44	optical density45	optical density46
ra1_right_femur_latlat_2_d1	108.75	22.9688	13.9062	1912.36	1904.4	1887.4	1895.88	1900.92	1894.48	1894.56	1900.52	1899.6	1911.56	1921.4	1924.4	1912.2	1907.04	1919.4	1911.56	1918.96	1914.68	1929	1912.08	1918.44	1906.4	1935.32	1925.08	1923.44	1928.84	1914.56	1899.28	1920.48	1931.8	1931.04	1909.92	1908.2	1927.52	1909.44	1929.24	1925.68	1941.44	1939.68	1930.64	1915.03	1898.59	1904.66	1895.7	1906.69	1904.02
ra1_right_femur_latmed_1_d1	218.75	13.5938	11.7188	1872.94	1877.74	1884.53	1869.12	1863.68	1873.29	1871.59	1861.15	1880.79	1875.91	1876.12	1883.09	1886.09	1884.32	1870.5	1893.09	1880.65	1880.59	1865.09	1878.21	1875.06	1875.18	1879.56	1895.24	1880.71	1876.59	1865.76	1879.41	1864.21	1865.35	1872.82	1863.97	1867.71	1867.26	1852.21	1850.79	1835.29	1834.79	1841.15	1835.41	1832.26	1800.95	1759.15	1744.39	1739.36	1717.16
ra1_right_femur_latmed_3_d1	220.938	15.4688	11.5625	1873.8	1869.89	1867.09	1886.09	1879.2	1877.11	1874.83	1874	1872.6	1856.77	1864.57	1861.43	1841.26	1844.83	1850.8	1848.17	1848.4	1854.49	1861.74	1853.23	1854	1856.34	1853.46	1850.06	1864.91	1878.69	1881.4	1880.46	1888.2	1886.29	1883.69	1900.29	1892.23	1894.26	1893.34	1888.34	1902.83	1905.6	1900.4	1894.51	1894.94	1895.36	1888.2	1855.54	1807.21	1758.98
ra1_right_femur_latmed_3_d2	320.469	9.21875	6.71875	1642.21	1628.71	1621.86	1628.64	1655.29	1650	1705.29	1681.57	1687.07	1686.79	1675.29	1690	1674.29	1705.29	1708	1713.07	1757.71	1741.14	1751.93	1756.64	1763.14	1772.43	1798	1786.57	1807.71	1798.5	1811.14	1802.79	1789.21	1798.07	1789.86	1775.79	1801.43	1803	1807.86	1818.29	1830.57	1852.5	1895.29	1915.29	1910.97	1904.77	1888.63	1868.39	1851.22	1832.86
ra1_right_femur_latmed_3_d3	236.719	14.0625	10	1750.74	1756.03	1750	1761.16	1771.58	1776.29	1782.97	1792.55	1807.94	1801.71	1820.81	1809.42	1815.81	1811.45	1807.45	1803.45	1799.74	1790.16	1789.23	1796.19	1807.58	1829.71	1843.84	1849.9	1854.32	1848.55	1860	1870.1	1860.32	1880.65	1882.19	1886.9	1886.23	1884.87	1894.48	1899.81	1909.58	1900.9	1907.58	1917.58	1884.56	1859.34	1849.1	1833.57	1815.04	1795.11
ra2_right_femur_latlat_3_d1	202.031	21.875	9.0625	1850.76	1839.17	1852.69	1851.41	1837.28	1830.03	1849.14	1844.83	1850.03	1832.41	1840.76	1839.38	1846.72	1842.79	1831	1806.03	1829.66	1818	1835.1	1834.28	1842.76	1826.07	1821.66	1823.48	1835.41	1823.52	1858.62	1844.17	1827.17	1847.62	1853.55	1842.55	1856.48	1837.17	1856.1	1842.9	1843.31	1849.07	1846	1852.97	1833.23	1820.91	1811.45	1807.95	1801.25	1785
ra2_right_femur_latlat_3_d2	176.25	18.9062	11.0938	1768.36	1791.32	1816.68	1808.36	1819.14	1845.23	1866.32	1830.18	1841.36	1835.32	1831.14	1818.64	1847.68	1834.14	1842.27	1838.27	1843.41	1832.64	1836.5	1819.77	1821.77	1828.77	1841	1829.18	1838.32	1837.68	1848.41	1817.86	1828.55	1834.23	1823.68	1817.32	1805.68	1837.91	1820.5	1839.41	1833.14	1835.27	1832	1831.73	1838.27	1804.16	1785.37	1781.5	1727.24	1682.86
ra2_right_femur_latlat_3_d3	257.5	15.4688	15	1837.67	1808.39	1824	1830.44	1821.78	1842.17	1801.22	1826.22	1833.06	1826.72	1819.67	1839.83	1812.06	1835.17	1827.17	1798.17	1819.78	1825.56	1814.11	1822.94	1835.61	1826.11	1843.11	1798	1791.22	1803.33	1815.17	1803.22	1826	1804.28	1796.56	1823.11	1824.17	1777.67	1779.61	1778.56	1803.67	1778.56	1776.78	1789.94	1770.95	1768.18	1748.55	1734.85	1710.82	1652.76
ra2_right_femur_latlat_4_d1	200.625	21.0938	9.6875	1818.67	1822.97	1842.58	1826.27	1810.36	1828.15	1826.94	1820	1835.21	1830.91	1820.76	1823.94	1826.09	1827.33	1822.82	1815.36	1826.06	1830.61	1820.91	1811.94	1812.64	1814.3	1822.36	1815.97	1828.03	1827.12	1806.24	1820.58	1813.58	1823.15	1812.21	1817.85	1815.42	1825.91	1825.21	1820.7	1839.12	1834.67	1824.76	1826.61	1824.26	1814.7	1820.2	1825.6	1830.08	1819.3
ra2_right_femur_latlat_5_d1	290.156	12.8125	9.84375	1843.81	1854.94	1853.62	1859.62	1856.56	1858.62	1842.69	1852.56	1840.56	1848	1862.62	1857.62	1843.38	1867	1877.62	1850.62	1862.25	1868.19	1861.25	1844.19	1851.5	1854.75	1858.25	1859.88	1848.12	1869	1879.5	1871	1895.06	1879.94	1880.94	1909.62	1890	1901.38	1891.44	1871.88	1886.44	1877.25	1874.06	1882.81	1858.59	1843.15	1835.87	1822.6	1793.89	1763.52
ra2_right_femur_latlat_5_d2	161.875	17.8125	9.375	1776.67	1795.71	1812.38	1819.58	1818.67	1809.75	1812.67	1820.04	1826.42	1801.54	1823.92	1800.79	1811.58	1790.83	1765.38	1763.79	1760.38	1786.33	1792.83	1795.83	1797.25	1793.04	1806.04	1817.38	1797.46	1803.33	1798.83	1793.88	1818.29	1819.25	1810.12	1823.75	1814.29	1814.04	1823.29	1834.25	1850.88	1844.5	1886.21	1885.21	1851.15	1842.79	1828.95	1817.02	1828.24	1843.65
ra2_right_femur_latlat_6_d1	142.031	20.625	14.5312	1954.49	1960.7	1963.19	1953.43	1959.24	1956.11	1946.22	1957.38	1957.16	1964.81	1971.11	1953.32	1958.3	1961.41	1949.78	1956.65	1958.38	1951.54	1952.05	1960.14	1963.73	1961.68	1959.49	1940.97	1943.16	1954.78	1953.19	1958.73	1964.24	1951.62	1957.24	1960.46	1953.57	1966.24	1954.84	1944.35	1960.03	1955.41	1950.84	1956.24	1951.64	1941.67	1942.22	1945.51	1941.86	1917.08
ra2_right_femur_latlat_6_d2	229.375	16.0938	12.9688	1955.86	1960.21	1958.1	1940.28	1950.17	1958.52	1949.38	1950.86	1941.69	1970.1	1959.55	1964.76	1956.66	1955.24	1958.59	1942.41	1950.55	1964.72	1969.52	1968.62	1941.86	1961.14	1955.34	1950.31	1965.38	1955.79	1967.03	1945.28	1955.14	1956.66	1961.86	1966.76	1967.59	1948.48	1941.62	1959.28	1966.62	1974.83	1973.72	1960.34	1948.71	1945.67	1953.43	1953.43	1948.03	1940.14
ra2_right_femur_latlat_6_d3	222.969	16.25	11.875	1958.07	1962.7	1952.7	1954.81	1961	1973.44	1966.63	1966.41	1962.67	1955.19	1970.11	1962.41	1974.04	1976.59	1970.96	1956.3	1966.04	1974.07	1961.89	1949.33	1963.81	1988.07	1947.7	1990.85	1955.78	1963.48	1966.81	1974.37	1945.96	1971.19	1974.56	1956.22	1978.26	1955.85	1970.89	1955	1978.37	1954.41	1959.59	1970.37	1946.48	1934.52	1939.07	1925.11	1910.5	1894.5
ra2_right_femur_latmed_2_d1	187.188	27.9688	14.2188	1760	1732.82	1750.41	1762.64	1771.73	1759.23	1757.27	1743.36	1762.36	1736.59	1745.23	1736.05	1700.09	1689.86	1690.18	1684.14	1689.95	1723.09	1717	1672.5	1656.23	1639.82	1622.05	1643.55	1670.77	1672.18	1667.45	1682.77	1684.23	1691.82	1716.36	1726.18	1734.73	1755.59	1771.59	1781.14	1782.86	1811.95	1789.5	1802.95	1765.37	1775.21	1746.93	1748.56	1725.73	1707.24
ra2_right_femur_latmed_4_d1	141.719			1915.39	1918.74	1898.74	1902.22	1908.09	1914.7	1921.39	1924.04	1917.57	1908.39	1918.57	1914.3	1928.35	1934.43	1909.91	1895.35	1899.26	1915.74	1903.57	1915.65	1905.43	1914.17	1915.3	1910.74	1914.57	1910	1930.87	1928.17	1909.22	1914.57	1901.96	1926.09	1897.39	1915.61	1925.48	1907.52	1913.13	1897.65	1909.13	1908.26	1883.53	1874.51	1850.72	1825.29	1806.34	1794.18
ra2_right_femur_latmed_4_d2	213.75			1911.33	1886.25	1975.58	1932.67	1932.92	1901.33	1897.5	1890.17	1894.58	1922.67	1916.58	1901	1912.58	1916.42	1909.17	1926.75	1899.17	1927.75	1914.5	1913.5	1903.58	1921.25	1917.92	1917.58	1908.67	1861.75	1888.58	1886.08	1889.83	1894.33	1879.25	1890.25	1864.25	1858	1866.92	1868.17	1871.33	1876.33	1846.08	1867.75	1864.79	1852.61	1848.48	1843.9	1848.63	1845.75
ra3_right_femur_latlat_3_d1	127.031	18.75	15.4688	1927.22	1933.74	1928.33	1932.07	1919.3	1922.15	1928.04	1933.48	1925.37	1948.63	1923.74	1914.85	1916.37	1937.89	1940.37	1938.37	1933.41	1923.85	1944.22	1924.81	1935.3	1945.7	1939.67	1928.3	1927.59	1936.22	1919	1945.74	1917.19	1922.11	1935.56	1925.56	1899.11	1915.44	1923.44	1914.3	1922.78	1909.3	1924.22	1912.93	1903.45	1865.74	1829.41	1790.87	1742.67	1694.5
ra3_right_femur_latmed_3_d1	105.625	19.0625	12.8125	1873.52	1870.26	1880.65	1862.23	1864.94	1881.13	1884.58	1868.77	1858.52	1871.32	1878.94	1886.68	1880.81	1874.29	1872.29	1885.19	1866.06	1883.9	1874.9	1862.13	1871.61	1870.39	1879.71	1869.19	1881.16	1863.65	1856.48	1879.61	1872.23	1867.32	1887.65	1889.87	1864.77	1864.77	1870.06	1861.32	1864.65	1860.39	1876.84	1877.71	1875.35	1867.39	1863.72	1864.08	1840.45	1815.61
ra3_right_femur_latmed_3_d2	141.875	21.5625	12.5	1885.04	1883.11	1881.81	1886.85	1877.37	1888.81	1878.85	1869.93	1891.44	1878.89	1872.44	1887.63	1899.44	1886.33	1891.19	1887.63	1878.3	1876.22	1869.44	1876.89	1868.56	1869.81	1875.7	1881.11	1884.37	1866.48	1873.74	1883.44	1867.74	1872.81	1879.85	1897.85	1881.63	1887.22	1877.52	1870.52	1873.56	1879.26	1870.89	1868.11	1873.08	1867.98	1864.84	1847.48	1811.52	1753.03
ra3_right_femur_latmed_3_d3	185.469	18.125	11.0938	1957.81	1939.31	1921.06	1906.5	1944.12	1915.88	1941.69	1959.56	1943.75	1901.81	1934.62	1908.56	1917.81	1933.12	1922.19	1926	1906.19	1938.88	1937.5	1920.88	1925.06	1942.62	1925.69	1937.62	1940.69	1930.19	1928	1945.44	1942	1915.5	1925.5	1920.88	1906.06	1929.56	1935.81	1920.19	1924.5	1908.69	1914.81	1910.19	1916.2	1897.59	1877.38	1862.9	1860.32	1860.39
ra3_right_femur_latmed_3_d4	179.375	14.5312	12.5	1895.03	1903.45	1909.69	1905.76	1927.66	1921.34	1910.72	1914.93	1913.83	1923.93	1914.03	1912.86	1931.69	1914.28	1919.62	1917.41	1922.86	1916.41	1909.24	1927.17	1920.14	1925.24	1934.76	1915.07	1904.55	1920.41	1927.41	1921.24	1909.83	1924.45	1912.62	1909.76	1924.86	1925.66	1928.1	1928.79	1910.62	1901.79	1900.9	1918.97	1909.71	1902.71	1884.39	1873.2	1869.55	1862.65
ra3_right_femur_latmed_4_d1	140.469	14.5312	7.96875	1898.27	1914.07	1917	1910.73	1878.93	1860	1870.73	1884.47	1905	1913.73	1888.2	1885.53	1906.47	1881.93	1896.93	1889.53	1917.33	1928.87	1889.47	1885.2	1882.87	1895.13	1850	1876.33	1894.2	1898.13	1885.33	1875.4	1883.13	1871	1898.27	1922.8	1905.07	1888.73	1892.33	1869.8	1870.33	1906.4	1865.27	1875	1861.59	1847.88	1823.94	1787.72	1739.91	1689.52
[truncated: 114 more columns]

## Sheet: contralateral
sample	distance	height	width	optical density1	optical density2	optical density3	optical density4	optical density5	optical density6	optical density7	optical density8	optical density9	optical density10	optical density11	optical density12	optical density13	optical density14	optical density15	optical density16	optical density17	optical density18	optical density19	optical density20	optical density21	optical density22	optical density23	optical density24	optical density25	optical density26	optical density27	optical density28	optical density29	optical density30	optical density31	optical density32	optical density33	optical density34	optical density35	optical density36	optical density37	optical density38	optical density39	optical density40	optical density41	optical density42	optical density43	optical density44	optical density45	optical density46
sr2_femur_CNTRL_latlat_4_d1	50.625	17.6562	12.5	1166.04	1165.12	1158.31	1156.62	1141.62	1140.32	1135.99	1133.25	1142.3	1140.14	1128.1	1118.91	1117.44	1120.27	1131.79	1142.19	1144.99	1158.36	1169.42	1194.49	1197.91	1207.38	1228.31	1250.83	1261.19	1281.17	1293.17	1313.31	1325.61	1329.62	1344.6	1366.61	1377.56	1376.73	1402.18	1419.84	1438.19	1471.03	1483.7	1493.45	1476.18	1434.12	1358.3	1248.93	1105.22	936.91
sr2_femur_CNTRL_latlat_4_d2	116.875	18.4375	9.84375	1596.92	1591.54	1609.15	1621.62	1612.62	1587.77	1573.31	1550.38	1534.46	1539.08	1567.08	1561.85	1558.08	1556.85	1543.62	1546.85	1568	1580.54	1556.77	1545.46	1551.23	1547.23	1556.77	1563.46	1568.23	1564.15	1573.77	1554.92	1580.85	1612.15	1637.23	1655.69	1679.62	1734.23	1733.31	1764.85	1795.46	1822.85	1827.62	1840.92	1801.78	1767.89	1738.01	1658.05	1527.9	1388.29
sr2_femur_CNTRL_latlat_4_d3	139.844	18.4375	11.25	1920.59	1887.85	1922.78	1912.59	1894.89	1905.67	1902.78	1889.3	1888.52	1893.74	1908.63	1896.74	1886.59	1896.04	1902.26	1893.63	1902.85	1880.37	1887.93	1897.04	1878.11	1883.26	1899.59	1893.78	1887	1880.44	1883.93	1876.89	1884	1894.96	1908.33	1920.85	1897.63	1925.74	1927.11	1943.07	1929.56	1940	1953.15	1960.59	1915.36	1911.96	1894.82	1847.23	1784.27	1716.42
sr2_femur_CNTRL_latlat_4_d4	218.125	17.3438	12.6562	1165.62	1167.89	1163.47	1157.22	1153.42	1124.98	1129.67	1126.29	1111.67	1119.53	1117.62	1111.33	1101.58	1096.51	1099.33	1113.02	1123.56	1133.11	1148.33	1171.67	1203.76	1207.78	1216.73	1237.67	1258.78	1266.11	1280.29	1289.36	1318.98	1329.69	1333.78	1350.78	1380.56	1396.18	1393.49	1421.62	1433.07	1464.62	1495.47	1517.31	1510.9	1471.52	1386.1	1256.57	1078.6	853.236
sr2_femur_CNTRL_latlat_6_d1	230.312	22.0312	12.3438	1934.72	1939.76	1941.66	1951.59	1947.9	1943.97	1950.24	1963.24	1977.79	1949.9	1935.34	1947.34	1944.93	1951.97	1946.76	1928.66	1942.79	1928.24	1916.59	1903.59	1888.03	1895.07	1887.72	1886.66	1869.76	1850.79	1846.07	1824.9	1816.52	1827.79	1855.83	1884.03	1896.31	1904.69	1912.03	1941.52	1942.76	1949	1963.66	1964.41	1945.24	1930.63	1914.09	1892.44	1870.68	1835.89
sr2_femur_CNTRL_latlat_6_d2	391.719	19.0625	13.75	1892.86	1897.73	1873.23	1878.41	1896.09	1865.86	1897	1887.86	1905.64	1914.73	1899.36	1922.5	1889	1913.86	1913.36	1918.23	1931.32	1912.68	1909.77	1910.77	1927.59	1929.95	1953.45	1903.77	1928.23	1942.18	1934.32	1950.05	1955.36	1950.09	1970.05	1961.64	1955.36	1963.14	1973.64	1960.59	1946.09	1955.91	1979.95	1970.91	1954.93	1949.54	1951.79	1928.18	1932.34	1926.56
sr3_femur_CNTRL_latlat_1_d1	131.562	16.4062	10.1562	1940.04	1929.82	1947.11	1937.89	1965	1959.43	1942.25	1948.14	1931.96	1936.54	1920.39	1947.46	1954.82	1959.14	1951.82	1958.86	1951.86	1946.39	1961.29	1959.82	1941.07	1964.5	1950.79	1943.46	1962.96	1959.46	1944.14	1955	1942.61	1958.61	1943.54	1948.64	1945.86	1948.64	1954.89	1954.82	1934.96	1950.14	1943.96	1948.25	1921.65	1909.75	1911.2	1908.17	1864.86	1829.1
sr3_femur_CNTRL_latlat_2_d1	104.688	13.5938	8.59375	1950.35	1946.16	1947.7	1940.77	1945.77	1935.23	1946.86	1952.81	1938.28	1938.02	1943.65	1930.19	1941.84	1938.67	1950.7	1959.44	1951.72	1930	1939.19	1948.72	1953.77	1946.07	1946.12	1954.7	1944.58	1948.47	1947.86	1937.05	1931	1932.07	1939.81	1942.72	1918.28	1924.42	1908.74	1905.72	1901.42	1892.4	1872.47	1868.91	1869.95	1866.57	1855.79	1832.32	1814.79	1814.92
sr3_femur_CNTRL_latlat_2_d2	102.188	16.5625	11.0938	1925.7	1939.09	1941.11	1938.96	1930.98	1928.41	1945.37	1946.67	1941.02	1936.89	1930.8	1932.87	1930.63	1934.26	1942.5	1917.17	1927.17	1928.07	1941.22	1935.98	1932.41	1937.26	1941.7	1931.83	1934.8	1934.5	1939.22	1939.33	1939.67	1944.98	1940.07	1941.91	1941.8	1942.98	1936.43	1932.59	1944.8	1941.15	1914.67	1932.54	1930.6	1913.81	1895.08	1896.8	1872.68	1866.85
sr3_femur_CNTRL_latlat_3_d1	77.3438			1833.2	1824.28	1836.48	1833.52	1833.48	1831.04	1830.68	1842.76	1846.88	1842.8	1843.2	1846.92	1847.12	1833.28	1827.48	1831.4	1827.08	1826.64	1832.96	1849.04	1864.32	1862	1841.8	1836.44	1851.16	1846.44	1847.16	1854.92	1843.04	1835.08	1850.92	1864.64	1852	1858.88	1877.4	1872.28	1865	1857.6	1857.44	1872.2	1867.08	1859.94	1840.31	1833.9	1818.37	1783.27
sr3_femur_CNTRL_latlat_3_d2	147.812			1889.45	1874.82	1890.05	1876.82	1870.45	1873.36	1889.95	1882.73	1889.77	1878.64	1898.14	1870.36	1890.86	1893	1894.86	1876.77	1902.68	1901.86	1914.73	1887.59	1885.32	1860	1881.18	1868.64	1881.36	1895.55	1865.5	1882.05	1872.59	1897.64	1888.23	1906.77	1910.82	1883.86	1894.73	1894	1888.41	1885	1888.91	1890.59	1875.23	1841.64	1828.43	1809.79	1788.07	1779.19
sr3_femur_CNTRL_latlat_3_d3	162.031			1869.92	1876.54	1894.12	1893.54	1883	1895.65	1886.88	1896.92	1861.85	1895.54	1899.92	1896.08	1890.12	1869.77	1880.81	1872	1905.12	1889.04	1885.27	1911.31	1893.19	1908.65	1873.04	1899.04	1894.04	1890.12	1893.96	1880.35	1902.96	1891.19	1891.5	1882.81	1868.54	1885.62	1899.12	1880.73	1872.5	1876.58	1888.31	1879	1869.38	1850.84	1810.81	1815.52	1806.89	1776.84
sr3_femur_CNTRL_latmed_4_d1	242.812	14.0625	10.9375	1964.58	1943.63	1964.16	1943.84	1973.37	1931.79	1944.21	1963.42	1966.11	1947.11	1968.58	1928.74	1938.16	1939	1955.58	1950.79	1940.11	1979.89	1951.37	1982.84	1952.37	1941.79	1961.26	1971.84	1940.16	1962.58	1958.79	1965.95	1946.42	1952.84	1986.21	1955.68	1948	1976.16	1946.58	1956.58	1957.95	1942.95	1947.47	1958.84	1928.5	1925.6	1914.04	1889.44	1878.48	1859.41
sr4_femur_CNTRL_latlat_1_d1	124.062	14.375	8.28125	1852.53	1845.07	1843.47	1833.67	1834.53	1828.87	1820.6	1824.33	1847.33	1828.47	1852.47	1850.27	1825.6	1843.6	1859.93	1825.87	1833.4	1858.27	1891.4	1857.47	1858.73	1853.47	1844.87	1847.13	1840.6	1845.2	1851.67	1852.87	1847.27	1840.07	1839.13	1844.93	1823.13	1824.53	1841.87	1828.13	1819.47	1830.8	1823	1834.93	1835.37	1825.75	1817.51	1792.43	1745.03	1682.73
sr4_femur_CNTRL_latlat_1_d2	209.062	16.7188	9.53125	1796.18	1822.18	1826.12	1834.12	1837.24	1836.18	1833.12	1825.47	1836.82	1832.65	1807.65	1828.29	1841.65	1832	1832.94	1842.06	1822.59	1826.18	1842.35	1821.94	1805.82	1815.24	1827.82	1830.53	1826.94	1824.24	1822.59	1830.71	1831.88	1832.59	1803	1797.41	1820.18	1824.29	1822.18	1833.53	1845.82	1841.59	1841.53	1851.53	1844.12	1839.2	1822.4	1807.61	1800.54	1800.17
sr4_femur_CNTRL_latlat_4_d1	134.219	15.9375	14.8438	365.5	766.25	1095.92	1130.58	1176.75	1383.92	1615.67	1753.17	1726.42	1777.58	1816.58	1789.42	1772.5	1786.92	1804.42	1784.42	1784.75	1798.5	1792.83	1792.17	1797.75	1798.5	1819.33	1787.58	1785.67	1793.17	1802.83	1779.67	1801.5	1781.92	1795.33	1793.25	1816.33	1816.75	1794.25	1810.17	1792.58	1799.25	1773.83	1765.25	1749.36	1717.9	1677.92	1597.47	1504.9	1359.1
sr4_femur_CNTRL_latlat_4_d2	227.812	13.125	13.125	1853.4	1840.4	1821.67	1851.47	1860.4	1812.47	1832.2	1814.6	1833.67	1834.87	1838.47	1847.6	1844.6	1824.13	1839.73	1863.53	1837.8	1848.87	1862.13	1839.07	1822.53	1837.13	1835.13	1841.27	1857	1827.8	1842.87	1849.13	1856.07	1833.2	1830.27	1824.93	1827.73	1852.2	1840.6	1802.53	1831	1782.2	1792.8	1787.53	1761.68	1754.03	1735.64	1725.22	1670.83	1570.89
sr4_femur_CNTRL_latlat_4_d3	250.156	14.0625	10.625	1853.36	1859.12	1858.24	1863.12	1844.88	1849.16	1871.6	1846.4	1842.92	1848.48	1846.08	1862.84	1849.96	1850.92	1857.44	1851.36	1842	1846.56	1853.08	1860.24	1858.6	1859.08	1858.44	1855.52	1842.44	1839.08	1855.84	1866.48	1848.72	1862.72	1849.36	1865.52	1846.64	1858.64	1835.04	1842	1842.2	1840.24	1864.6	1844.48	1841.04	1840.75	1840.41	1812.92	1776.72	1745.15
sr4_femur_CNTRL_latlat_4_d4	280	13.5938	12.5	1833.53	1835	1841.53	1859.95	1836.05	1859.74	1849.74	1830.05	1853.68	1842.89	1853.53	1853.74	1811.63	1837.32	1841.63	1831	1843.89	1852.89	1851.79	1833.89	1833.11	1846.26	1854.84	1855.95	1842.47	1827.79	1829.05	1836.05	1827	1833.95	1834.16	1844.32	1833.32	1849.11	1835.05	1828.74	1845.84	1813.05	1855.89	1843.05	1833.81	1813.33	1784.17	1753.56	1685.02	1577.64
sr4_femur_CNTRL_latlat_4_d5	190.781	20	12.6562	1847.67	1850.17	1832.5	1850.5	1852.33	1825.5	1834.11	1842.11	1821.67	1833.33	1858.06	1870	1857.83	1838.39	1832.28	1842.56	1818	1816.06	1831.56	1843.78	1847.39	1850	1853.56	1827.5	1830.5	1839.89	1824.72	1833.67	1837.89	1833.67	1819.17	1815.17	1831.28	1826.5	1820.56	1808.56	1835.44	1841.94	1830.17	1825.56	1813.62	1790.23	1740.99	1671.15	1525.44	1332.27
sr4_femur_CNTRL_latlat_6_d1	228.438	13.9062	8.28125											1906.82	1911.27	1929	1922.36	1910.73	1958	1940.82	1946.45	1929.18	1939.64	1917	1907.73	1936.82	1944.82	1935.27	1937.45	1945.36	1922.45	1949.18	1946.73	1919	1903.36	1927.27	1938.91	1921.82	1912.36	1938.45	1908.73	1873.91	1887.27	1800.35	1715.46	1616.08	1485.62	1335.93	1201.65
sr5_femur_CNTRL_latlat_2_d1	238.75			1983.69	1951.5	1967.69	1987.5	1989.06	1980.5	1994.62	1982.25	1960.12	1960.62	1944.19	1966.88	1972.44	1964.75	1942.81	1978.25	1964.56	1966.81	1992.19	1962.94	1965.88	1979.12	1985.31	1973	1979.5	1972.5	1979.94	1969.19	1963	1990.31	1989.06	1950.69	1948.25	1930.12	1947.5	1967.81	1954.06	1958.56	1959.31	1976.56	1950.78	1932.56	1918.58	1909.84	1904.58	1901.9
sr5_femur_CNTRL_latmed_2_d1	366.719			1979.3	1976.9	1984.2	1958.43	1999.7	1981.8	1996.7	1988.3	1968.97	1988.87	1979.37	1969.47	1969.13	1985.13	1969.47	1981.47	1954.9	1992.1	1990.33	1979.97	1979.47	1973.93	1975.67	1974.37	1988.73	2006.37	1981.83	1958.37	1969	1990.63	1973.7	1979.9	1998.2	1971.67	1975.03	1971.57	1998.23	1969.87	1969.9	1991.6	1973.55	1968.66	1961.49	1954.94	1939.38	1911.45
sr5_femur_CNTRL_latmed_2_d2	225.469			1948.94	1949.84	1960.28	1961.06	1964.81	1956.56	1965.69	1955.59	1970.72	1968.25	1959.28	1946.12	1969.78	1963.81	1954.56	1970.06	1965.78	1962	1966.53	1952.81	1957.25	1970.69	1956.38	1965.22	1950.25	1966.09	1967.12	1965.66	1970.38	1976.25	1959.22	1966.84	1974.03	1980.5	1964.78	1958.16	1965.03	1941.62	1948.25	1952.5	1917.32	1902.36	1889.08	1871.77	1826.8	1773.38
sr5_femur_CNTRL_latmed_5_d1	283.125			1940.96	1950.4	1942.56	1929.6	1951.08	1948.28	1934.36	1955.4	1956.44	1965.08	1958.68	1962.12	1962.88	1946.04	1937.4	1960.96	1945.4	1967.52	1953.8	1947.32	1958.68	1952.28	1962.24	1950.96	1951.6	1952.24	1950.04	1956.96	1940.52	1937.2	1964.72	1966.64	1955.8	1943.32	1939.64	1959.04	1958.16	1943.28	1927.12	1946.92	1912.6	1888.3	1848.5	1783.71	1705.42	1591.8
sr6_femur_CNTRL_latmed_3_d1	152.656	9.84375	8.4375	1945.4	1970.84	1929.48	1952.24	1973.52	1952.76	1940.88	1945.92	1945.32	1932.32	1944.92	1945.92	1944.28	1954.12	1932.28	1916.04	1962.96	1948.08	1947.44	1945.6	1953	1934.8	1934.44	1945.72	1935.2	1948.28	1954.8	1953.64	1959.48	1949.92	1957.4	1961.16	1938.8	1958.08	1949.36	1952.84	1934.6	1943.76	1924.92	1924.8	1912.04	1888.29	1871.84	1836.78	1790.65	1750.75
sr7_femur_CNTRL_latlat_2_d1	110.625	12.6562	11.4062									1871.9	1861.19	1875.1	1840.62	1870.57	1870.9	1861.62	1859.52	1857.9	1851.24	1825.62	1859.24	1846.33	1842.9	1842.33	1839.43	1829.1	1831.62	1837.52	1849.95	1836	1830.33	1841	1829.57	1855.29	1853.86	1842.86	1863.76	1874.14	1870.86	1870.57	1880.81	1877.33	1857.13	1866.21	1869.61	1848.34	1828.62
sr7_femur_CNTRL_latlat_2_d2	113.75	16.25	9.84375	1848	1872.43	1866.86	1841.14	1838.5	1832.21	1832	1821.29	1850.43	1822.36	1850.57	1856.21	1841.14	1844.93	1861.5	1880.07	1860.86	1860.29	1871.21	1858.36	1840.57	1850.79	1843.79	1853.86	1838.43	1833	1852.5	1850.07	1847.21	1859.14	1843.93	1858.07	1865.5	1841.57	1842.29	1855.36	1848.79	1839.64	1818.43	1820	1713.68	1605.37	1500.39	1400.33	1287.86	1159.79
sr7_femur_CNTRL_latlat_5_d1	182.031	9.0625	11.0938	1793.63	1791.53	1780.42	1787.21	1794.79	1791.68	1780.26	1773.84	1803.89	1776.32	1803.53	1795.84	1796.26	1782.26	1780.89	1792.53	1772.58	1791.16	1786.89	1798.68	1805.26	1783.79	1821.58	1804.21	1804.42	1798.11	1790.21	1796.11	1812.16	1836.58	1830.37	1822.89	1807	1849.89	1815.84	1820.68	1805.58	1847.05	1857.21	1813.95	1845.76	1817.59	1795.27	1766.34	1692.09	1589.35
sr7_femur_CNTRL_latlat_7_d1	189.062	13.5938	9.21875	1851.06	1859.38	1849.38	1866.94	1868	1851.31	1834.69	1852	1823.38	1856	1827.88	1824.12	1811	1820.75	1832.19	1853.44	1812.25	1810.75	1830	1835.06	1839.12	1816	1834.94	1812.69	1831.62	1851.5	1837.31	1823.94	1815.75	1833	1849.62	1810.75	1848.38	1825.5	1828.75	1830.88	1833	1815.5	1826.38	1821.81	1807.45	1787.97	1740.71	1666.33	1598.61	1546.42
sr7_femur_CNTRL_latlat_9_d1	147.031	15.625	10.9375	1879.91	1866.32	1880.82	1859.91	1855.32	1873.59	1863.55	1856.77	1851.18	1835.64	1820.14	1837.77	1831.27	1837.14	1846.41	1827.32	1838.32	1866.09	1852.36	1835.36	1840.82	1856	1849.59	1842.41	1856.91	1856.14	1859.59	1851.68	1840.32	1855.05	1843.73	1847.86	1860.59	1848.77	1849.45	1851.14	1857.91	1873.86	1872.45	1869.91	1870.84	1867.02	1856.9	1843.08	1828.78	1796.58
sr7_femur_CNTRL_latlat_9_d2	149.844	17.9688	11.4062	1810.68	1803.14	1776.36	1770.96	1754.82	1731.61	1711.71	1688	1689.29	1684.89	1674.82	1683.93	1677.96	1678.64	1693.82	1726.14	1715.71	1734.18	1766.68	1777.93	1801.39	1818.11	1825	1813.86	1815.04	1834.64	1834.14	1836.36	1854.86	1839.79	1839.14	1827.11	1840.11	1844.96	1828.93	1826.36	1836.36	1823.43	1833.07	1841.89	1845.38	1839.19	1831.06	1829.3	1801.29	1789.8
sr7_femur_CNTRL_latlat_9_d3	170.625	15	9.53125	1806.92	1811.17	1819.58	1838.5	1823.58	1832.75	1812	1862.92	1848.17	1812.33	1816.33	1821.33	1823.42	1791.58	1801.67	1811.25	1802.08	1804.33	1825.08	1836.42	1805	1834.58	1821.75	1825.5	1824.5	1814.33	1825	1819.58	1842.75	1847.5	1839.58	1878.17	1866	1863.75	1835.08	1830.5	1851.58	1817.42	1800.33	1814.92	1790.42	1761.21	1736.11	1726.18	1689.57	1628.73
sr7_femur_CNTRL_latlat_9_d4	162.344	13.125	11.5625	1773	1778.64	1799.61	1784.54	1779.75	1791.71	1794.04	1783.68	1788.68	1792.29	1780.29	1781.07	1788.18	1783.64	1783.14	1790.54	1785.5	1809.21	1815.14	1795.04	1803.89	1813.07	1818.14	1806.07	1796.5	1817.93	1832.21	1830.71	1816.36	1828.96	1839.14	1833.21	1836.46	1841.07	1845.21	1841.04	1845	1851.57	1864.96	1873.25	1870.91	1864.93	1864.8	1847.87	1811.2	1762.38
sr7_femur_CNTRL_latmed_1_d1	104.375	17.9688	12.9688	1865.33	1869.75	1868.62	1850.33	1839.33	1854.79	1845	1843.54	1860.46	1847.75	1834.54	1835.12	1848.75	1865.58	1849.04	1839.21	1862.5	1845.62	1847.25	1851	1847.5	1842.75	1859.88	1849.08	1850	1861.75	1854.21	1846.79	1833.38	1836.88	1852.92	1855.46	1862.58	1857.75	1856.96	1832.71	1835.33	1835.42	1849.5	1854.67	1790.42	1738.89	1713.42	1660.59	1568.34	1469.06
sr7_femur_CNTRL_latmed_2_d1	116.719	14.0625	8.59375	1846	1855.12	1845	1846.24	1848.12	1839.88	1866.94	1859.94	1861.24	1846.12	1831	1854.29	1850.53	1848.71	1844.47	1837.59	1857.76	1865.71	1834.82	1856.06	1857.71	1850.18	1864.65	1877.47	1832.47	1844.94	1848.12	1848.24	1876	1818.65	1855.35	1851	1844.24	1867.41	1854.47	1863.94	1837.88	1807	1795.24	1796.82	1788.44	1781	1733.92	1633.37	1512.36	1402.13
sr7_femur_CNTRL_latmed_2_d2	270.156	11.5625	8.28125	1879.14	1867.07	1894.57	1875.43	1887.57	1889.57	1891.21	1885.43	1888.71	1876.57	1861.93	1883.07	1870.5	1883.79	1882.79	1884.79	1869.21	1861.64	1841.5	1839.36	1869.57	1897.79	1877.86	1883.36	1877	1881.14	1896.07	1871.07	1864.21	1894.14	1883	1871.21	1895.57	1907.86	1903.07	1892.29	1905	1886.79	1863.71	1879.93	1868.99	1856.7	1856.01	1852.09	1835.93	1815.06
sr7_femur_CNTRL_latmed_3_d1	86.4062
sr7_femur_CNTRL_latmed_3_d2	108.438	15.9375	14.0625	1731.05	1726.53	1715.42	1740.37	1744.63	1745.74	1716.11	1742.47	1725.47	1708.84	1710.68	1721.21	1692.84	1690.74	1686	1696.32	1674.21	1680.89	1684.74	1720.42	1713.74	1708	1725.84	1727.79	1721.32	1725	1747.68	1727.32	1734.89	1740.63	1718.16	1719.26	1741.58	1715.84	1731.84	1743	1741.68	1737.37	1736.68	1729.16	1718.72	1681.48	1675.6	1666.08	1607.44	1536.29
sr7_femur_CNTRL_latmed_3_d3	211.406	12.8125	8.4375	1858.44	1872.11	1868.22	1852.67	1845.72	1866	1867.72	1869	1876.5	1854.56	1860.94	1870.72	1856.33	1841.22	1855.78	1860.33	1848.78	1864.78	1851.89	1845.56	1843.22	1831.44	1824	1826.22	1810.94	1822.78	1827.22	1814.61	1811.22	1811.22	1801.94	1789.39	1790.06	1773.22	1757.72	1789.11	1808.11	1797.83	1777.89	1797.72	1691.31	1593.22	1484.95	1414.02	1380.57	1332.89
sr7_femur_CNTRL_latmed_4_d1	171.562	14.5312	12.6562	1836.93	1852.54	1849.29	1848.39	1833.89	1840.36	1836.68	1830.04	1829.25	1826.93	1819.18	1831.21	1828.89	1806.68	1812	1818.46	1829.82	1842.75	1826.61	1834.5	1821.75	1831.43	1822	1826.07	1824.14	1841.29	1825.11	1831.29	1814.82	1823.89	1818	1825.11	1819.96	1833.21	1850.54	1851.43	1855.79	1854.11	1843.54	1858	1852.48	1827.14	1816.18	1805.15	1779.31	1747.98
sr7_femur_CNTRL_latmed_4_d2	193.594	16.5625	9.84375	1848.3	1863.42	1869.85	1859.94	1861.06	1853.58	1868.79	1871.85	1854.7	1851.79	1868.61	1873	1868.3	1877.18	1874.52	1874.42	1861.09	1867.12	1875.73	1876.21	1862.36	1871.18	1866.73	1853.45	1867.42	1865.15	1876.58	1867.12	1884.79	1877.24	1861.36	1877.76	1868	1879.76	1892.27	1875.94	1895.03	1881.64	1862.39	1885.42	1853.84	1828.72	1808.69	1777.85	1740.71	1701
sr7_femur_CNTRL_latmed_4_d3	206.562	17.9688	9.53125	1883.52	1877.87	1881.83	1895.65	1876.87	1898.48	1893.52	1904.87	1913.48	1902.26	1889.43	1908.61	1883.78	1880.13	1889	1882.39	1887.13	1882.74	1898.87	1889.78	1887.17	1852.57	1880.22	1874.65	1912.43	1870.3	1893	1886.65	1869.7	1866.26	1870.83	1877.61	1874.91	1858	1867.26	1893.57	1878.61	1903.09	1873.7	1875.17	1871.08	1865.03	1823.89	1757.8	1709.43	1652.33
sr7_femur_CNTRL_latmed_5_d1	126.562	17.8125	9.84375	1876	1873.73	1886.23	1865.59	1859.95	1860.77	1846.32	1848.14	1856.82	1844.41	1871.45	1918.27	1884.59	1896.14	1903.73	1921.55	1909.73	1931.23	1933.18	1929.32	1906.23	1915.23	1931.36	1916.77	1913.45	1908.09	1914.23	1899.23	1907.14	1916.09	1904.68	1911.18	1914.64	1908.05	1912.91	1913.55	1912.23	1903.82	1907.09	1913.23	1904.54	1881.09	1875.08	1871.83	1849.61	1825.28
sr7_femur_CNTRL_latmed_5_d2	196.875	16.4062	10.1562	1940.87	1933.5	1935	1937.03	1922.1	1922.6	1932.9	1923.8	1939.3	1942.17	1945.17	1953.43	1957.57	1944.77	1936.17	1955.07	1945.43	1944.27	1941.3	1939.57	1954.1	1953.17	1947.8	1947.63	1942.57	1949.9	1969.17	1946.67	1941.13	1945.9	1960.1	1951.67	1952	1963.67	1947.67	1956.37	1956.23	1929.73	1918.27	1917.47	1911.26	1899.18	1861.65	1798.57	1727.51	1662.38
sr7_femur_CNTRL_latmed_6_d1	210.781	13.2812	10.1562	1852.86	1850	1869.29	1874.43	1860.14	1869.07	1873.14	1876.29	1862.86	1861.43	1866.07	1856.79	1861.5	1860.43	1847.29	1869.43	1855.07	1846	1854.71	1837.79	1859.79	1867.29	1867.43	1884.36	1881.64	1875.43	1861.57	1876.36	1873.57	1864.86	1869.43	1880.79	1873.79	1879.43	1872.86	1854.29	1850.5	1871.36	1893.64	1884.43	1870.57	1852.61	1843.68	1846.13	1843.98	1833.35
sr7_femur_CNTRL_latmed_6_d2	212.812	15.625	11.25	1863.05	1841.29	1865.43	1871.76	1863.86	1852	1875.71	1838.29	1861.67	1882.52	1870.05	1888.05	1846.38	1883.19	1829.71	1865.9	1873.57	1882.1	1871.05	1840	1873.48	1855.9	1851.05	1885.19	1863.71	1836.48	1872.24	1855.57	1863.38	1852.95	1849.19	1867.29	1864.1	1838	1853.86	1841.81	1872.62	1855.81	1856.76	1856.95	1846.91	1819.8	1781.99	1739.23	1670.99	1541.22
sr8_femur_C-L_latlat_1_d1	124.531			1902.12	1890.69	1951.62	1924	1899.75	1917.19	1892.25	1926.94	1921.44	1921.62	1896.81	1903.12	1908.38	1929.94	1896	1922	1924.75	1957.19	1946.5	1907.44	1926	1912.75	1920.69	1907	1926.5	1927.12	1916.69	1927.12	1919.25	1922.31	1909.5	1919.56	1915.81	1941.56	1901.31	1909.12	1906.81	1923.62	1916.81	1904.38	1920.86	1903.68	1901.9	1888.65	1842.77	1809.22
sr8_femur_C-L_latlat_1_d2	250.781			1961.67	1964.22	1949.89	1958.22	1949.56	1954.89	1978.44	1939.22	1954	1983	1973.67	1996.11	1950.33	1945	1938.33	1953.78	1982.78	1965.22	1956.67	1975.33	1960.44	1973.44	1972.33	1963.67	1966.22	1939.44	1974.11	1962.33	1934.33	1970.44	1956.44	1944.67	1942.11	1961.33	1958.56	1937.11	1939.56	1965.22	1943.89	1901.44	1900.76	1875.85	1879.67	1870.92	1824.65	1749.31
sr8_femur_C-L_latlat_2_d1	213.125			1908.33	1913.25	1912.33	1883.75	1906.33	1923.25	1942.83	1910.67	1922	1908.58	1927.67	1910.92	1941.25	1930.25	1914.42	1936.42	1927.25	1917.33	1919.17	1943.58	1937.58	1902.58	1910.83	1928.33	1913.58	1925.17	1910.08	1912.83	1909.92	1910.58	1912.33	1926.58	1916.92	1904.92	1903.83	1901	1903.08	1887	1907.75	1909.67	1927.92	1904	1844.3	1790.54	1761.43	1725.13
sr8_femur_C-L_latlat_5_d1	159.219			1940.63	1932.16	1931.84	1923.89	1962.21	1925.53	1935.42	1940.37	1957.47	1954.26	1956.68	1939.74	1926.11	1940.58	1940.47	1938.37	1940.95	1917.16	1927.21	1946.68	1945.89	1929.42	1955.74	1967.21	1944.79	1930	1951.68	1930.84	1929.42	1951.11	1935.79	1943.58	1972	1943.68	1956.95	1947.63	1925.32	1922.16	1919.21	1962.05	1910.56	1890.81	1882.32	1857.64	1802.97	1757.43
sr8_femur_C-L_latlat_7_d1	144.219			1938.33	1930.93	1948.73	1904.2	1902.93	1936.07	1949.6	1944	1948	1924.33	1925.8	1928.73	1921.6	1946.53	1934.67	1945.53	1929.4	1941.27	1930.8	1934.33	1939.53	1928.73	1946.47	1930.93	1939.47	1926.6	1921.67	1931.13	1936.8	1920.87	1936	1949.27	1931.2	1933.33	1938.6	1912.33	1924	1915.33	1905.67	1919.33	1890.18	1868.34	1850.47	1802.95	1759.03	1728.3
sr8_femur_C-L_latlat_7_d2	160.938					1937.82	1977.18	1970.55	1944.36	1941.64	1938.91	1977.91	1938.36	1964.45	1947.36	1957.91	1961.09	1958.27	1940.55	1945	1924.18	1952.45	1944.82	1967.55	1964.36	1936.45	1938.64	1940.27	1949.36	1947.82	1929.09	1930.55	1929.09	1956	1960.91	1939.73	1939	1952.09	1934.73	1938.73	1957.45	1937.18	1906.27	1880.24	1854.18	1795.96	1747.41	1720.57	1681.9
sr8_femur_C-L_latlat_7_d3	166.562			1932.23	1951.54	1929.69	1910.85	1936.38	1920.15	1931.85	1918.31	1944.38	1913.08	1933.77	1942.77	1947.77	1938.77	1934.77	1924.23	1933.92	1952.15	1920.15	1918.08	1935.38	1938.85	1933.31	1944.92	1921.15	1922.85	1897.46	1931.31	1934.15	1933.92	1921.85	1903.85	1972.69	1948.08	1949.85	1931.08	1940	1916.15	1938.62	1948.31	1918.02	1907	1873.28	1836.27	1793.1	1699.37
sr8_femur_C-L_latlat_8_d1	169.219			855.778	1277	1637.89	1932.07	1934.81	1906.96	1902.26	1936.63	1911.26	1919.78	1912.7	1913.63	1910.96	1929.11	1918.33	1930.74	1933.15	1918.59	1920.89	1919.41	1933.07	1937.59	1933.33	1921.26	1918.85	1911.04	1929.44	1923.3	1905.19	1904.85	1923.26	1927.22	1925.7	1918.26	1895.41	1915.74	1911.04	1897.44	1882.37	1878.26	1865.68	1843.82	1821.14	1786.99	1747.55	1704.91
sr8_femur_C-L_latmed_4_d1	138.594	15.9375	12.1875	1915.76	1942.53	1918.41	1910.41	1934.12	1945.24	1903.24	1939.71	1902.59	1899.88	1929.82	1941.24	1938.71	1921	1925.88	1922.06	1937.88	1941.18	1930.29	1927.24	1941.29	1946.65	1934.76	1922.82	1942.41	1932.41	1944.53	1923.29	1945.47	1935.76	1897.76	1896.41	1929.47	1915.65	1893.76	1899.82	1893.71	1914.76	1881.59	1895.71	1863.62	1819.36	1776.78	1691.67	1551.77	1414.09
sr8_femur_C-L_latmed_5_d1	145			1976.31	1943.38	1915.94	1939	1937.19	1932.62	1948.56	1967.06	1954.75	1934.81	1961	1963.88	1937.88	1959.62	1917.81	1945.62	1945.62	1937.69	1965.62	1972.75	1956.44	1948.12	1964.31	1944.31	1967.19	1967.12	1931.19	1928.5	1909.56	1935.44	1927.19	1945.94	1929.75	1928.5	1913.62	1958	1933.75	1913	1911.06	1893.12	1879.98	1860.27	1797.78	1695.48	1582.6	1475.54
sr8_femur_C-L_latmed_5_d2	195			1952.1	1963.3	1964.85	1927.58	1948.7	1955.53	1961.83	1962.7	1949.08	1958.2	1955.9	1953.6	1957.6	1961.72	1956.4	1946.45	1958.4	1956.88	1950.95	1938.5	1956.17	1956.47	1944.03	1955.6	1950.12	1955.97	1961.5	1948.12	1959.12	1964.15	1942.95	1963.78	1943.58	1946.53	1955.75	1942.58	1945.33	1947	1935	1938.72	1915.95	1897.17	1859.97	1830.65	1810.7	1781.65
sr8_femur_C-L_latmed_6_d1	124.219	17.5	11.875	1914.91	1913.95	1943.27	1920.73	1904.23	1931.23	1923.68	1930.09	1919.32	1910.18	1919.91	1918.45	1934.23	1927.05	1908.14	1913.82	1929.68	1922.77	1927.95	1932.27	1926.23	1909.77	1932.45	1930.41	1950.23	1928.5	1919.55	1938.09	1917.27	1934.45	1944.23	1937.09	1944	1943.55	1918.73	1942.73	1921.55	1928.73	1920.32	1921.32	1865.49	1826.63	1778.41	1689.55	1582.64	1502.54
sr8_femur_C-L_latmed_6_d2	149.844	19.0625	10.9375	1943.45	1925.35	1933.85	1947.75	1950.2	1945.55	1931.85	1947	1944	1930.4	1940.35	1934.7	1932.25	1939.75	1946.7	1951.9	1955.25	1926.75	1928.15	1960.8	1934.05	1930.7	1948.45	1952.05	1939.55	1962.4	1945.65	1958.85	1947.65	1952.9	1959.15	1953.65	1941.55	1918.25	1908.95	1914.6	1911.2	1912.15	1904.4	1901.75	1894.88	1865.3	1820.35	1766.85	1674.42	1588.81
sr8_femur_C-L_latmed_6_d3	192.188	18.75	12.6562	1970.57	1968.76	1962.33	1959.14	1951.05	1966.19	1962.29	1966.76	1962.1	1959.81	1977.19	1967.43	1947.86	1951.9	1952.1	1945.33	1956.76	1960.14	1964.81	1976.71	1964.67	1957.29	1963.43	1962.62	1975.71	1986.86	1963.43	1954.76	1960.67	1951.48	1974.67	1959.05	1970.24	1981.76	1966.62	1990.29	1955.76	1960.29	1965.33	1979.95	1949.06	1944.65	1943.62	1937.2	1909.45	1903.43
sr8_femur_C-L_latmed_6_d4	324.062	13.4375	12.1875	1932.05	1938.6	1949.4	1955.7	1953.25	1984.9	1965.75	1951.6	1971.3	1978.65	1979.25	1957.7	1968.6	1977.8	1976.7	1958.85	1984.25	1967.25	1975	1966.8	1967.05	1964.45	1962.35	1972.95	1968.2	1961.3	1969.05	1965.8	1989.15	1982.9	1948.55	1972.25	1965.45	1966.45	1969.65	1966.95	1955.95	1979.35	1936.35	1944.9	1943.24	1915.13	1867.46	1847.73	1814.02	1737.3
sr9_femur_C-L_latlat_1_d1	162.656	17.9688	8.4375	1870.47	1875.74	1883.63	1879.74	1886.68	1893.53	1884.21	1901.68	1896.11	1900.05	1918.26	1912.42	1912.53	1908.16	1915.42	1906.68	1886.79	1903.74	1914.95	1943.42	1933.32	1926.26	1914.63	1927.84	1914.53	1898.47	1909.42	1903.42	1903.95	1913.58	1895.21	1908.21	1902.42	1915.74	1930.95	1907.26	1895.58	1940.89	1898.84	1923.53	1891.35	1886.68	1866.48	1860.38	1859.97	1840.35
sr9_femur_C-L_latlat_1_d2	208.125	12.8125	7.1875	1909.38	1905.69	1915.46	1918.23	1916.62	1916.77	1906.08	1916.54	1919.23	1912.77	1922.15	1918.62	1908.62	1912.62	1913.38	1923.85	1926.69	1922	1907.62	1934.38	1904.62	1938.92	1935.38	1935.69	1911.46	1906.15	1943.62	1963.46	1935.62	1914.15	1929.77	1913.31	1908.69	1902.77	1921.77	1930.15	1932.08	1923.08	1900.54	1889.46	1883.98	1841.32	1786.22	1743.52	1728.24	1711.87
sr9_femur_C-L_latlat_2_d1	134.844	14.5312	9.53125	1895.72	1855.39	1850.67	1877.28	1894.67	1894.44	1862.78	1884.61	1896.33	1888.22	1902.83	1860.89	1894.89	1888.11	1876.17	1869.5	1884.44	1894.83	1883.22	1894.72	1886.94	1903.17	1886.44	1888.72	1890.17	1899.28	1889.06	1902.67	1877.78	1898.33	1896.72	1907.39	1906	1920.89	1871.5	1892.06	1884.94	1904.61	1884.94	1893.5	1894.88	1878.78	1845.83	1823.41	1817.15	1784.89
sr9_femur_C-L_latlat_4_d1	180			1847.67	1844.67	1854.8	1841.13	1824.8	1835.53	1834.8	1849.4	1870.67	1876.8	1824.07	1853.13	1851.13	1845.53	1860.07	1840.33	1845.53	1850.2	1849.47	1845.67	1855.87	1827.67	1840.07	1834.53	1856.07	1854.07	1851	1865.27	1867.73	1860.13	1873.87	1888.33	1868.8	1871.2	1864.8	1863.33	1893.27	1857.87	1817	1838.87	1796.08	1745.96	1679.02	1596.94	1512.61	1434.14
sr9_femur_C-L_latlat_4_d2	174.219			1834.42	1822.85	1827	1820	1829.73	1830.73	1832.85	1839.42	1821.85	1804.19	1809.23	1826.19	1830.23	1825.62	1823.54	1827.38	1824.31	1832.96	1842.31	1845.62	1857.46	1851.73	1852	1845.31	1839.96	1830.73	1847.88	1858.12	1857.42	1861.58	1862.12	1859.96	1872.38	1872	1871.27	1876.73	1874.81	1879.31	1875.81	1882.08	1873.81	1853.58	1831.01	1806.31	1775.51	1733.68
sr9_femur_C-L_latlat_5_d1	158.594			1450.54	1451.92	1459.79	1485.75	1499.79	1513.21	1515.38	1508.38	1533.12	1549.5	1564.92	1587.88	1587.17	1581.12	1586.46	1597.71	1608.46	1620.88	1619.58	1607.62	1604.71	1601.83	1607.75	1626.58	1645.88	1649.71	1671.33	1695.83	1707.96	1719.92	1718.58	1712.04	1719.96	1748.21	1760.79	1774.62	1790.29	1807	1802.79	1781.46	1745.47	1692.3	1627.51	1557.87	1420.39	1203.64
sr9_femur_C-L_latlat_5_d2	160.312			1587.61	1610.7	1635.3	1640.65	1618.04	1598.74	1602.35	1620.35	1615.48	1609.57	1618.7	1632.48	1666.78	1672.52	1679.35	1682.65	1664.91	1679.57	1682.74	1673.96	1699.26	1701.09	1705.7	1721.74	1715.57	1721.96	1752.17	1770.09	1775.96	1781.61	1784.26	1793.48	1797.52	1811	1817.52	1797.7	1798.96	1825.39	1840.17	1840.17	1813.85	1798.66	1794.48	1792.29	1769.99	1728.3
sr9_femur_C-L_latlat_5_d3	167.5			1581.22	1583.59	1592.37	1570.74	1554.56	1578.81	1595.85	1612.33	1608.33	1607.04	1609.11	1612.52	1616.26	1616.41	1636.81	1641.81	1656.19	1670.63	1681.48	1663.93	1660.44	1679.74	1681.74	1688.96	1698.37	1695.56	1702.96	1710.15	1710.63	1700.48	1728.67	1746.15	1759.19	1785.48	1824.04	1827	1822.67	1820.07	1813.74	1808.11	1788.73	1756.46	1722.23	1693.53	1664.72	1643.53
sr9_femur_C-L_latlat_8_d1	110.469			1793	1800.82	1806.36	1791.64	1786.64	1791	1809.45	1800.09	1784.45	1819.18	1800.82	1781.27	1780.64	1792.82	1790.55	1779.18	1786.27	1783.55	1780	1770.91	1798.91	1830.73	1789.64	1799.82	1794	1804.27	1783.45	1802.82	1822.73	1844.09	1827	1815.64	1827.55	1835.09	1833.45	1856.18	1855.64	1875	1864.09	1863.18	1848.09	1817.6	1775.5	1742.11	1711.26	1657.17
sr9_femur_C-L_latlat_9_d1	137.344			1803.09	1834.83	1819.78	1821.39	1841.91	1829.78	1835.87	1830.78	1822.74	1840.65	1824.35	1816.87	1835.26	1852.43	1855.7	1857.96	1846.57	1836	1847.04	1864.78	1865.61	1853.96	1855.78	1858.17	1866.13	1858.48	1865.39	1875.13	1848.65	1871.48	1862.96	1877.57	1859.87	1891.3	1911.22	1886.43	1898.04	1900.65	1906.74	1916.22	1898.36	1887.3	1880.22	1862.35	1851.72	1850.85
sr9_femur_C-L_latmed_6_d1	192.188			1937.08	1946.33	1933.58	1946	1962.75	1981.5	1924.5	1950.5	1952.17	1930.42	1968.67	1962.5	1957.67	1954.33	1937.5	1936.08	1935.33	1935.17	1967.17	1946.33	1949.92	1948.75	1916.58	1946.58	1930.75	1933.33	1930	1949.42	1952.25	1948.33	1952.58	1929.42	1944.08	1926	1929.17	1930.42	1937.25	1925.33	1946.33	1944.5	1941.67	1914.55	1874.14	1846.91	1821.05	1783.89
sr10_femur_C-L_latlat_1_d1	257.188	16.7188	10.625	1955.16	1943.63	1945.58	1964.79	1965.84	1948.89	1957.95	1944.32	1955.26	1932.95	1950	1952.21	1941.47	1957.47	1939.79	1931.84	1943.21	1931.89	1939.37	1944.74	1944.32	1944.74	1941	1946.21	1938.21	1934.63	1938.16	1934.53	1931.37	1951.84	1956.16	1951.68	1938.74	1961.74	1960.37	1954	1947.42	1947.74	1943.47	1948	1945.81	1935.2	1910.02	1889.28	1850.01	1775.65
sr10_femur_C-L_latlat_2_d1	189.531	19.8438	10.625	1866.44	1878.5	1879.61	1879.11	1866.67	1847.33	1850.61	1874.94	1860.33	1859.72	1871.33	1893.89	1883.06	1877.56	1866.5	1869.44	1876.94	1853.11	1848.17	1873	1867.22	1857.56	1871.17	1857.11	1884.78	1866.72	1866.39	1863.33	1836.33	1866.67	1868.39	1877.17	1881.28	1870.22	1873.56	1882.44	1866.17	1839.72	1844.33	1839.33	1832.32	1796.71	1767.22	1717.72	1647.68	1594.5
sr10_femur_C-L_latlat_5_d1	159.688	15.1562	10.9375	1893.44	1898.5	1916.12	1912.81	1914.31	1908.75	1914.19	1887.06	1896.38	1913.56	1901.62	1899	1908.5	1878.25	1878.75	1927.56	1919.5	1901.12	1896.31	1928.12	1910.06	1890.88	1915	1922.88	1919.25	1883.75	1886.12	1899.31	1887.44	1910.81	1917.25	1894.56	1879.06	1919.19	1886.69	1912	1876.81	1889.38	1876.31	1899.75	1890.95	1876.79	1882.61	1880.95	1859.59	1835.03
[truncated: 114 more columns]

## Sheet: aclt
sample	distance	height	width	optical density1	optical density2	optical density3	optical density4	optical density5	optical density6	optical density7	optical density8	optical density9	optical density10	optical density11	optical density12	optical density13	optical density14	optical density15	optical density16	optical density17	optical density18	optical density19	optical density20	optical density21	optical density22	optical density23	optical density24	optical density25	optical density26	optical density27	optical density28	optical density29	optical density30	optical density31	optical density32	optical density33	optical density34	optical density35	optical density36	optical density37	optical density38	optical density39	optical density40	optical density41	optical density42	optical density43	optical density44	optical density45	optical density46
sr2_femur_ACLT_latlat_1_d1	549.219	17.6562	13.125	1042.41	1044.08	1033.37	1034.31	1032.51	1018.51	1024.51	1027.57	1036.2	1047.57	1052.24	1054.73	1063.71	1076.39	1081.14	1088.71	1096.51	1120.57	1138.41	1150.06	1169.33	1181.82	1186.55	1200.31	1203.43	1202.96	1206.96	1210.84	1234.16	1268.82	1303.31	1328.37	1350.37	1382.51	1410.61	1451.98	1512.12	1559.78	1586.22	1587.06	1540.21	1463.27	1390.18	1325.21	1262.55	1189.43
sr2_femur_ACLT_latlat_1_d2	635.156	14.5312	15	1472.41	1481.22	1483.84	1466.59	1453.09	1450.88	1473.25	1507	1522.69	1507.41	1482.59	1463.59	1440.22	1460.06	1456.5	1464.03	1481.69	1468	1470.41	1482.12	1489.78	1463.34	1468.53	1469.28	1475.81	1478.72	1497	1518	1540.72	1578.81	1570.53	1614.34	1658.72	1691.41	1741.62	1749.03	1765.78	1794.16	1800.59	1783.84	1723.59	1625.48	1534.25	1392.36	1302.16	1274.65
sr2_femur_ACLT_latlat_2_d1	327.344	18.125	7.1875	1684.09	1670.66	1667.29	1669.8	1671.31	1655.74	1665.94	1663.46	1650.4	1655.26	1650.43	1647.46	1651.77	1633.17	1626.74	1640.2	1646.03	1645.17	1632.14	1637.31	1654.4	1650.26	1651.89	1672.17	1679.57	1699.14	1732.37	1761.91	1777.06	1775.46	1779.63	1793.69	1782.17	1762.54	1752.23	1748.49	1744.86	1750.23	1750.83	1765.17	1771.97	1767.91	1762.68	1753.73	1739.55	1726.55
sr2_femur_ACLT_latlat_2_d2	308.75	18.4375	8.75	1061.81	1053.23	1036.51	1026.47	1040.58	1050.56	1053.28	1080.35	1100.65	1121.74	1139.72	1141.05	1136.09	1112.19	1101.33	1068.37	1060.53	1058.6	1058.49	1071.91	1086.6	1080.98	1085.72	1069.23	1072.81	1075.56	1089.58	1110.72	1121.72	1130.21	1118.19	1112.95	1093.49	1076.51	1071.65	1095.91	1110.95	1155.26	1199.26	1228.77	1235.14	1227.58	1202.62	1172.21	1147.81	1129.01
sr2_femur_ACLT_latlat_2_d3	265	16.4062	8.4375	750.833	775.767	791	792.467	785.1	776.767	767.767	762.1	755.267	768.533	787.7	794.6	813.733	834.633	864.2	873.8	863.3	841.567	814.7	811.267	789.067	782.533	782.567	796.033	803.933	809.167	794.867	797.033	809.933	820.6	853.633	894.267	920.2	951.967	968.733	1002.07	1031.23	1066.67	1108.97	1117.93	1098.35	1074.11	1045.57	1000.71	945.086	894.913
sr2_femur_ACLT_latlat_3_d1	208.281	13.75	11.4062	1251.69	1204.41	1189.1	1220.45	1236.17	1281.21	1311.38	1317.34	1279.48	1252.55	1245.1	1263.48	1311.69	1356.52	1409.1	1442.41	1486.69	1517.28	1556.34	1609.93	1662.31	1720.9	1773.93	1764.1	1760.07	1708.45	1571.41	1454.52	1343.69	1240.69	1158.48	1065.07	965.276	819.517	653.414	491.966	343.103	235.103	198.621	203.724	230.853	282.846	373.002	499.957	640.172	766.391
sr2_femur_ACLT_latlat_3_d2	268.438	15.9375	10.4688	1306.19	1338.06	1363.25	1386.66	1384.75	1366.25	1340.91	1315.41	1311.81	1322.34	1342.12	1359.53	1346.78	1332.06	1311.38	1314.41	1349.59	1393.5	1438.72	1439.78	1436.38	1464.72	1499.66	1543.44	1574.09	1593.88	1597.09	1569.53	1562.66	1577.66	1587.09	1605.97	1629.62	1629.66	1613.88	1589.28	1577.44	1589	1617.78	1643.38	1625.99	1596.79	1558.42	1521.57	1481.08	1425.18
sr2_femur_ACLT_latlat_3_d3	300.781	15.3125	13.125	1505.45	1560.45	1570.55	1581.41	1552.36	1511.95	1505.14	1502.27	1498.55	1494.95	1523.95	1512.95	1535.45	1525.55	1504.91	1463.59	1471.59	1478.14	1464.32	1512.73	1540.5	1573.18	1558.68	1561.27	1558.05	1566.82	1564.36	1548.41	1538.05	1545.86	1511.5	1549.14	1574.68	1592.32	1656.95	1686.18	1700.82	1699.73	1710.91	1709.77	1676.47	1639.87	1590.26	1528.56	1420.12	1339.51
sr2_femur_ACLT_latlat_3_d4	248.125	14.2188	12.0312	1338.14	1343.73	1358.08	1372.35	1379.62	1398.27	1397.03	1391.43	1403.41	1419.49	1409.22	1385.51	1376.68	1396.14	1398.95	1421.97	1468.24	1499.65	1497.78	1501.3	1491.16	1481.3	1478.62	1471.27	1461.89	1470.08	1497.14	1528.03	1561.35	1599.86	1630.57	1665.43	1701.92	1717.62	1756	1779.43	1801.57	1807.92	1820.78	1813.81	1809.09	1778	1725.97	1669.12	1586.49	1500.55
sr2_femur_ACLT_latlat_3_d5	399.844	18.125	11.875	1521.57	1521.47	1495	1517.3	1484.03	1494.07	1474.93	1482.37	1448.9	1444.9	1453.8	1495.23	1547.3	1597.37	1655.67	1701.47	1716.63	1725.9	1684.3	1700.97	1714	1716.3	1737.67	1721.9	1728.9	1710.33	1709.93	1721.9	1742.03	1791.63	1795.57	1827.37	1836.83	1845.2	1867.1	1863.9	1905.43	1925.93	1922.57	1934.57	1932.15	1915.88	1883.42	1808.6	1720.17	1582.25
sr2_femur_ACLT_latlat_4_d1	659.531	19.2188	13.2812	1928.72	1934.78	1921.25	1931	1949.17	1943	1928.86	1919.78	1929.56	1939.36	1928.17	1929.47	1940.08	1938.92	1922.36	1926.08	1943.75	1933.67	1940.39	1941.97	1943.72	1930.67	1919.81	1928.89	1931.83	1949.44	1954.94	1951.33	1956.56	1938.03	1950.33	1966.06	1949.94	1955.33	1959.08	1962.19	1951.75	1968.86	1974.28	1974.19	1970.78	1966.89	1951.99	1943.39	1933.46	1900.61
sr2_femur_ACLT_latlat_4_d2	378.594	12.8125	8.4375	683.483	688.552	682.379	676.034	679.103	677.586	669.345	676.793	680.31	693.207	685.034	676.207	683.621	699.552	725.862	739	733.448	691.345	665.724	649.586	653.724	670.724	678.172	676.862	659.483	663.241	662.759	651.793	639.379	629.241	634.103	667.931	701.31	739.414	785.414	813.379	850.897	907.724	951.379	962.586	912.076	865.298	816.503	767.279	722.275	684.063
sr2_femur_ACLT_latlat_4_d3	411.875	15.1562	8.75	1111.65	1107.79	1105.74	1134.29	1137.09	1140.12	1151.79	1160.29	1160.56	1156.56	1150.74	1132.12	1117.53	1104.03	1105.91	1108.53	1106.32	1091.03	1092.44	1095.5	1087.24	1079.35	1088.68	1107.44	1120.21	1126.94	1137.12	1123.5	1111.18	1102.03	1091.79	1090.32	1122.41	1145.38	1177.38	1206.21	1244.74	1275.56	1289.74	1293.06	1269.88	1240.5	1190.59	1132.85	1076.36	1025.85
sr2_femur_ACLT_latlat_6_d1	112.812	15.4688	10.9375	647.579	651.053	684.421	704.211	709	720.053	737.316	746.579	762.421	777.579	771.579	756.316	730.316	690.211	666.105	658.474	662.211	694.105	746.368	781.474	787.579	773.947	760.526	759.368	766.211	793.211	816.789	839.263	846.789	840.105	814	796.316	785.421	776.579	812.421	883.263	996.316	1122.11	1217.05	1249.37	1171.86	1084.82	961.016	827.009	698.631	585.277
sr2_femur_ACLT_latlat_6_d2	146.562	12.6562	7.96875	435.967	431.167	468.633	502.033	524.967	541.433	553.6	563.7	567.4	568.333	563.967	544.233	535.7	525.133	510.533	501.633	499.567	527.367	572.333	621.6	658.267	685.633	662.833	652.167	645.2	655.4	682	704.533	728.833	736.3	712.867	700.067	666.767	666.933	717.067	773.2	814	838.567	842.467	849.5	845.87	827.281	814.264	795.69	759.635	706.764
sr2_femur_ACLT_latlat_6_d3	157.969	20.1562	8.90625	633.05	680.65	743.95	770.55	748.7	675.65	617.9	573.7	557.05	579.6	615.8	629.8	622.7	580.2	550.75	506	495.25	504.6	534.6	583.5	622.95	648.4	641.6	631.25	629.65	640.05	684.1	720.15	741.9	743.05	741.3	752.85	760.85	804.35	845	890.9	949.8	1021.85	1065	1105.2	1105.66	1085.25	1054.77	1011.34	956.664	897.444
sr2_femur_ACLT_latlat_6_d4	181.094	11.0938	8.28125	795.381	818.952	820.476	809.19	772.571	745.714	724.524	686.048	639.619	611.143	582.762	576.381	583.905	625.143	677.571	721.571	758.095	752.762	731.095	710.857	703.857	718.524	760.095	796.714	821.619	807.048	766.286	710	652.429	655	711	778.857	838.762	894.619	935.143	1007.95	1096.38	1169.14	1249.29	1296.9	1300	1267.82	1212.9	1133.68	1051.41	987.384
sr2_femur_ACLT_latlat_6_d5	138.75	15.4688	11.25	777.792	809.25	811.458	804.125	768	712.042	679.417	663.583	639.042	615.917	619.625	638.208	641.208	646.125	647.083	626.875	651.917	682.167	720.958	750.042	745.333	741.958	750.708	773.625	788.208	794.167	797.167	753.5	694.125	674.625	672.958	692.5	730.542	791.542	862.667	947.875	1029.71	1093.5	1148.29	1169.92	1127.5	1074.79	999.719	915.584	841.666	764.945
sr2_femur_ACLT_latlat_7_d1	160	12.6562	10.1562	777.5	756.056	712.5	687.222	705.611	742.5	762.333	778.111	755.778	680.111	656.722	664	658.722	684.611	692.889	702.167	748.944	767.611	775.222	768.278	752.556	747.333	748.389	739.667	761.667	752.944	735.611	736.556	718.278	723.556	727.278	712.111	709.444	732.167	772.667	836.944	923.556	988.222	1046.44	1075.11	1055.37	1005.27	929.01	834.15	740.396	656.236
sr3_femur_ACLT_latlat_2_d1	147.188			1817.46	1825.79	1826.83	1852.33	1816.71	1844.12	1824.08	1838.5	1841.08	1850.17	1821.5	1829.92	1836.67	1847.08	1844.96	1860.79	1829.71	1840.96	1843.42	1854.29	1840.17	1853.71	1841.83	1855.21	1841.29	1826.75	1856.21	1840.33	1851.62	1855.38	1855.29	1862.12	1857.75	1870.33	1875.79	1873.29	1868.46	1883.71	1857.12	1889.17	1847.16	1821.19	1780.97	1721.81	1662.15	1584.17
sr3_femur_ACLT_latlat_2_d2	176.875			1929.19	1899	1918.58	1908.27	1914.27	1923	1910.12	1894.12	1917.19	1902.46	1906.5	1888.73	1890.19	1911.04	1900.23	1926.88	1905.81	1897.88	1921.77	1919.92	1889.08	1912.69	1909.15	1921.73	1911.5	1913.92	1904.62	1892.69	1880.38	1923.38	1907.12	1927.08	1909.81	1917.65	1916.88	1909.31	1881.62	1900.65	1925.77	1920.85	1881.43	1848.73	1815.23	1776.02	1679.76	1535.93
sr3_femur_ACLT_latlat_2_d3	183.906			1860.2	1862.17	1859.8	1864.4	1867.33	1878.87	1870.17	1856.57	1857.97	1866.2	1885.87	1847.83	1873.63	1852.6	1863.87	1884.97	1861.83	1868.87	1884.97	1908.93	1871.9	1855.97	1869.23	1877.57	1892.5	1879.77	1900.63	1883.5	1891.57	1906.6	1889.67	1902.9	1881	1909.43	1905	1883.1	1897.03	1890.53	1915.83	1907.77	1911.27	1896.78	1877.37	1848.07	1791.23	1700.11
sr3_femur_ACLT_latlat_2_d4	175.469			1896.14	1900.34	1898.14	1875.79	1889.93	1895.28	1879	1899.31	1904.31	1889.69	1899.62	1894.03	1892.9	1911.17	1910.38	1896.79	1891.17	1910.24	1912.86	1911.72	1920.79	1920.62	1921.48	1905.59	1914.41	1911.28	1916.1	1925.59	1919.76	1928.66	1915.97	1924.17	1906.86	1905.93	1918.62	1933.9	1887.28	1901.93	1877.03	1891.76	1868.67	1826.13	1760.45	1717.24	1727.59	1747.82
sr3_femur_ACLT_latlat_2_d5	217.812
sr3_femur_ACLT_latlat_4_d1	170.938	17.0312	12.5	1606.48	1564.78	1561.83	1558	1572.26	1565.78	1554.48	1551.65	1550.39	1581.48	1593.61	1598.74	1605.57	1570.13	1600.09	1606.39	1622.96	1630.87	1631.26	1644.74	1647.26	1676.26	1692.39	1692.13	1722.91	1711.78	1723.3	1733.96	1758.09	1754.09	1769.7	1772.83	1787.87	1778.48	1809	1818.43	1813.74	1835.04	1847	1846.61	1816.81	1793.29	1742.07	1649.16	1552.77	1436.27
sr3_femur_ACLT_latlat_4_d2	207.812	15.3125	11.4062	1774	1775.08	1770.68	1777	1775.76	1766.52	1721.56	1730.16	1706.04	1734.48	1729.56	1749.04	1746.76	1761.16	1745.32	1763	1787.52	1765.76	1763.52	1778.32	1803.28	1827.32	1827.52	1806.4	1820.4	1848.24	1837.24	1858.88	1863.32	1864.52	1843.12	1865.28	1845.32	1878.2	1878.16	1892.56	1878.28	1897.44	1893.84	1894.48	1892.19	1862.25	1835.69	1806.44	1758.05	1676.6
sr3_femur_ACLT_latlat_4_d3	220.469	12.9688	11.7188	1774.79	1731.86	1738.93	1768.21	1746.5	1765.86	1767.86	1740.79	1731.29	1763.43	1772.64	1776.5	1790.36	1800.21	1768.36	1772.29	1766.21	1821.93	1800.79	1830	1808.36	1800	1797.93	1787.14	1800.86	1805.43	1829.14	1805	1821.64	1838.93	1806.29	1810	1870.14	1834.57	1847.21	1882.93	1876.5	1891.36	1883.14	1896.07	1880.06	1861	1836.87	1827.47	1811.52	1800.63
sr3_femur_ACLT_latlat_4_d4	230.312	15.7812	11.0938	1872.24	1870.72	1877.8	1863.68	1858.16	1876.44	1871.32	1862.12	1868.76	1857.24	1854.48	1880.8	1865.08	1858.32	1863.04	1857.2	1863.04	1882.8	1883.28	1884.4	1894	1893.52	1893	1878.56	1918.92	1890.64	1902.24	1911.16	1890.8	1899.52	1891.68	1898.64	1884.44	1891.56	1897	1887.68	1900.8	1883.08	1900.76	1870.92	1845.19	1828.8	1799.56	1725.7	1645.86	1572.77
sr3_femur_ACLT_latlat_4_d5	215	11.25	10.3125	1819.24	1818.12	1817.29	1810.47	1797.18	1793.47	1777.06	1788.76	1797.76	1799.12	1804.24	1825.88	1841.18	1831.29	1816.53	1842.29	1818.41	1828.41	1821.82	1851.59	1834.94	1867.94	1850.94	1854.06	1884.24	1861.24	1896.24	1896.65	1864.41	1889	1921.24	1889.88	1898.35	1901.18	1883.76	1902.76	1900.24	1912.41	1899.59	1914.65	1916.52	1906.32	1900.28	1905.17	1881.87	1861.05
sr3_femur_ACLT_latlat_5_d1	205.469	15.625	11.875	1945.42	1937.46	1945.54	1918	1937.12	1929.08	1932.08	1920.38	1920.04	1925.83	1908.67	1919.5	1921.12	1922.17	1915.54	1934.71	1952.54	1937.29	1935.58	1929.83	1926.33	1917.12	1925.83	1941.79	1930	1936.12	1912.5	1906.88	1913.92	1915.62	1931.79	1930.5	1917.08	1930.46	1930.46	1932	1921.58	1928.17	1923.29	1927.83	1915.28	1894.83	1872.6	1861.64	1864.05	1830.9
sr3_femur_ACLT_latlat_5_d2	148.281	16.875	12.6562	1752.46	1715.96	1719.21	1752.08	1754.21	1765.75	1763.21	1749.96	1736.29	1726.79	1724.12	1729.83	1736.46	1699.21	1709	1711.5	1714.83	1722.58	1744.42	1715.79	1743.04	1736.12	1741.75	1752.75	1740.79	1762.29	1757.42	1777.88	1778.04	1799.5	1794.58	1801.04	1831.67	1843.12	1840.5	1879.33	1884.17	1882.25	1880.21	1888.21	1876.19	1877.49	1851.57	1827.83	1801	1727.82
sr3_femur_ACLT_latlat_5_d3	188.281	18.125	12.8125	1898.74	1889.03	1874.52	1865.97	1878.48	1879.19	1895.32	1874.39	1873	1841.81	1866.1	1865.58	1858.9	1824.94	1844.68	1866.81	1851.26	1881.42	1865.39	1857.81	1842.42	1831.1	1861.65	1866.03	1871.13	1861.1	1879.03	1881.68	1911.65	1916.03	1923.03	1905.39	1925.29	1913.94	1929.26	1926.03	1930.55	1928.48	1930.84	1931.74	1913.17	1871.09	1805.7	1733.59	1658.29	1616.83
sr3_femur_ACLT_latlat_5_d4	227.344	11.25	10.3125	1920	1922.26	1920.57	1910.26	1933.35	1940.74	1917.78	1911.96	1925.91	1910.74	1910.78	1912.87	1907.96	1904.26	1908.52	1912.17	1930.39	1904.09	1914.7	1925.52	1933.17	1922.22	1909.13	1932.87	1887.61	1927.52	1910.13	1940.39	1927.43	1910.22	1931.96	1918.74	1951.78	1939.52	1937.57	1953	1931.35	1948.43	1967.09	1938.65	1937.64	1926.24	1921.44	1918.84	1914.99	1858.46
sr3_femur_ACLT_latlat_5_d5	289.531	12.1875	11.0938	1889.35	1884.59	1879.82	1878.59	1905.53	1873.47	1854.29	1897.88	1893.94	1898.24	1891.35	1910.47	1908	1919.82	1923.94	1913.94	1910.76	1951	1963.41	1930.65	1934.12	1943.24	1942.76	1933.12	1940.88	1922.41	1945.76	1923.82	1949.76	1944.82	1955.76	1927.88	1954.53	1963.12	1952.35	1972.06	1929	1936.24	1936.82	1898.47	1904.79	1861.77	1756.11	1650.12	1559.03	1476.1
sr3_femur_ACLT_latlat_5_d6	319.062	10.1562	9.84375	1932.12	1955.18	1966.94	1915.76	1941.82	1926.41	1953.29	1953.47	1923.88	1949	1936.29	1945	1934.88	1931.24	1921.24	1916.82	1953.29	1953.71	1945.29	1954.24	1960.35	1945.18	1971.35	1977.35	1957	1965.06	1943.94	1973.47	1932.29	1954.65	1961.35	1953.76	1952.53	1968.47	1980.71	2001.29	1963.47	1952.18	1947.53	1941.65	1968.56	1939.95	1908.15	1901.51	1863.69	1797.53
sr3_femur_ACLT_latlat_6_d1	296.562	13.2812	12.1875	1883.83	1904.28	1913.28	1929.11	1911.67	1899.67	1865.39	1905.28	1888.72	1909.61	1923.17	1910.28	1902.17	1927.28	1911.89	1915.17	1906.06	1917.94	1931.22	1897.67	1899.06	1906.78	1924.44	1901.94	1903.94	1909.06	1934.72	1925.39	1940	1918.22	1922.61	1938.78	1928.94	1906.89	1902.72	1913.33	1917	1904.94	1922.39	1950.56	1940.85	1933.6	1915.36	1903.17	1898.84	1865.6
sr3_femur_ACLT_latlat_6_d2	406.406	11.875	10.4688	1861	1887.94	1893.62	1882.75	1892.88	1896.94	1905.62	1910.62	1898.75	1903.25	1879.81	1883.44	1885.62	1879.69	1901.25	1896.94	1924	1899.69	1902.25	1891.25	1898.25	1898.81	1929.06	1912.25	1888.81	1927.75	1934.56	1928.31	1904.06	1923.81	1943.56	1901	1906.31	1912.62	1904.25	1918.62	1907.56	1886.56	1900.38	1922.44	1888.42	1855.36	1818.59	1788.28	1737.72	1652.09
sr3_femur_ACLT_latmed_3_d1	182.969	11.7188	11.0938	1835.23	1824.81	1821.54	1838.92	1831.92	1821.85	1800.62	1793.85	1794.88	1791.92	1804.04	1800.42	1814.69	1828.46	1811.88	1795.96	1812.5	1812.12	1784.35	1802.15	1803.65	1778.23	1811.69	1813.69	1804.12	1806.42	1797.65	1816.54	1818.27	1814.23	1821.38	1820.73	1827.88	1831.5	1812.92	1821.23	1840.58	1838.31	1840.73	1853.12	1818.88	1767.92	1702.41	1625.75	1559.8	1510.34
sr3_femur_ACLT_latmed_3_d2	161.25	13.5938	10.3125	1716.32	1717.24	1707.88	1712.4	1705.72	1717.48	1718.8	1714.92	1699.12	1681.32	1694.32	1684.12	1716.84	1715.96	1721.2	1746.4	1751.84	1744.88	1739.32	1768.4	1766.92	1779.68	1797.48	1788.16	1794.88	1792.12	1809.56	1817.04	1812.92	1837.96	1837.44	1823.08	1830.84	1867.04	1848.72	1857.04	1859.52	1840.72	1853.44	1869.12	1837.73	1821.28	1800.18	1760.83	1739.77	1727.42
sr3_femur_ACLT_latmed_3_d3	221.25	16.25	10.7812	1856.42	1847.58	1863.08	1845.26	1859.84	1861.03	1862.82	1867.74	1878.5	1859.03	1839.76	1848.55	1846.32	1843.13	1854.95	1859.68	1859.18	1849.45	1844.58	1859.24	1855.03	1848.21	1854.21	1859.13	1841.03	1858.05	1837.11	1878.87	1837.89	1854.71	1862.82	1876.32	1887.68	1887.92	1881.5	1899.05	1885.61	1898.61	1904.03	1913.18	1898.96	1896.52	1887.45	1887.85	1878.88	1861.93
sr3_femur_ACLT_latmed_5_d1	105			1539.75	1549.85	1571.55	1595.25	1584.5	1618	1638.7	1615.25	1618.95	1597.5	1619.7	1595.2	1596.95	1609.7	1584.55	1578.6	1594.4	1597.9	1570.9	1610.05	1590.15	1601.55	1598.9	1597.4	1582.55	1597.8	1579.7	1586.05	1589.4	1587.45	1590.8	1596.9	1624.25	1617	1616.1	1651.75	1660.55	1707.9	1715.8	1744.25	1713.72	1694.02	1677.15	1664.32	1656.18	1647.35
sr3_femur_ACLT_latmed_5_d2	117.656			1709.75	1723	1703.75	1690.06	1696.06	1694.88	1707.31	1711.25	1706.56	1720.12	1687.56	1672.31	1696.06	1654.38	1682.69	1667.56	1629.06	1646.31	1652.44	1631.25	1637.31	1636.06	1615	1660.12	1652.5	1656.31	1606.06	1617.69	1630.56	1612.31	1632.31	1662.12	1655.5	1677.38	1713	1692.88	1695.19	1725	1749.44	1760.75	1753.98	1732.9	1703.21	1696.13	1692.5	1664.43
sr3_femur_ACLT_latmed_5_d3	129.219			1813.06	1826.22	1808.67	1810.56	1782.22	1828.72	1825.72	1821.5	1798.72	1814.83	1790.22	1806.33	1777.83	1790.39	1782.17	1810.83	1781.5	1755.67	1763.39	1756.78	1738.78	1764.22	1748.78	1757.28	1736.61	1748.44	1768.22	1744.61	1764.5	1753.61	1742.72	1763.06	1756.28	1726.39	1742.83	1758.39	1782.56	1776.28	1782.78	1778.5	1790.02	1768.15	1750.64	1748.4	1709.84	1665.52
sr3_femur_ACLT_latmed_5_d4	164.688			1853.45	1827.2	1803.15	1833	1802.65	1818.45	1821.8	1836.7	1799.65	1807.35	1793.9	1795.3	1780.5	1806.5	1802.55	1777.4	1786.1	1798.6	1784.45	1785.55	1787.5	1792.9	1793.1	1780.3	1789.15	1803.8	1779.45	1785.65	1787.6	1798.85	1799.55	1793.85	1805.7	1815.55	1818.1	1816.7	1822.6	1827.45	1837.2	1843.55	1833.29	1826.24	1836.7	1816.26	1799.97	1788.91
sr3_femur_ACLT_latmed_5_d5	186.719			1859.82	1870	1848	1863.82	1846	1864.18	1871.09	1889.64	1845.91	1855.82	1852.91	1844.27	1839.09	1859.55	1856	1848.82	1872.27	1866.45	1868.91	1846.45	1831	1836.27	1873.18	1846.91	1861.36	1857.82	1848.64	1846	1829.64	1851.55	1875.73	1854.82	1845.82	1851.27	1855.91	1885.55	1855.55	1861.82	1890.18	1898.73	1887.18	1879.89	1875.19	1852.47	1833.86	1833.76
sr3_femur_ACLT_latmed_6_d1	82.9688
sr5_femur_ACLT_latlat_2_d1	162.656			1942.62	1927.19	1953.75	1917.81	1914.94	1955.19	1932.56	1941.56	1940.81	1923.62	1940.5	1934.12	1920.44	1943.38	1936.25	1945.06	1931.25	1931.56	1922.06	1938.38	1944.31	1927	1946.06	1970	1946.12	1936.44	1946	1964.25	1930.94	1938.12	1941	1956.38	1956.5	1953.5	1937.81	1947.94	1938.31	1952.38	1954	1945.06	1955.87	1940.68	1926.77	1911.66	1901.66	1872.24
sr5_femur_ACLT_latlat_2_d2	158.281			1744.9	1767.86	1809.69	1812.79	1808.31	1784.38	1681.62	1545.72	1404.9	1289.97	1089.21	908.276	835.103	760.103	773.621	916.138	1045.31	1324.79	1506.76	1693.45	1757.28	1824.17	1860.72	1898.17	1922.31	1900.24	1926.76	1904.97	1895.97	1898.24	1869.41	1895.28	1880.41	1870.48	1868.9	1834.72	1797.9	1762.52	1761.45	1772.45	1324.37	953.513	641.722	297.3	134.61	71.4368
sr5_femur_ACLT_latlat_4_d1	152.5			1867.86	1869.61	1856.33	1870.72	1888.36	1902.03	1871.94	1879.81	1876.97	1881.22	1873.17	1876.89	1892.22	1900.14	1893.86	1907.31	1903.75	1886.92	1887.14	1887.47	1909.64	1885.44	1903.86	1903.42	1888.92	1905.17	1918.42	1904.53	1886.81	1907.14	1899.39	1909.33	1907.06	1911.44	1909.75	1904.44	1900.08	1890.06	1884.14	1898.03	1863.88	1865.97	1859.06	1825.38	1807.2	1794.59
sr5_femur_ACLT_latlat_4_d2	216.562			1920.41	1911.24	1928.29	1925.18	1945.24	1926.71	1951.41	1908.94	1916.71	1915.29	1889.47	1916.35	1934.35	1933.35	1928.94	1920.12	1916.76	1946.06	1931.06	1945.53	1916.18	1915.82	1921.82	1922.47	1943.29	1913	1914.35	1936.24	1923.18	1922.47	1935.71	1921.24	1908.24	1904.76	1917.06	1908.12	1909	1901.94	1908.71	1912.94	1877.87	1850	1811.97	1790.5	1801.67	1828.59
sr5_femur_ACLT_latlat_5_d1	83.75	14.5312	10.4688															1670.6	1736.95	1761.35	1744.5	1766.55	1782.95	1813.75	1818.9	1822	1833.2	1836.25	1810.7	1826.1	1804.3	1801.7	1805.1	1805.35	1817.45	1809.4	1811.25	1813.85	1819.15	1804.25	1818.25	1819.75	1814.45	1822.44	1781.59	1702.63	1618.44	1522.92	1402.8
sr5_femur_ACLT_latlat_5_d2	239.844	15.3125	11.0938	1896.5	1908.05	1891	1906.9	1893.35	1903.65	1908.15	1894.65	1903.45	1905.15	1894.4	1901.15	1886.55	1897.8	1892.65	1908.5	1903.7	1914.95	1899.3	1890.55	1915.7	1921.75	1913.45	1939.2	1912.05	1902.4	1930.6	1923.95	1936.1	1923.45	1936.25	1940.75	1922.85	1938.7	1950.25	1913.8	1906.1	1921.7	1894.85	1891.95	1819.8	1762.83	1722.72	1645.52	1545.33	1430.67
sr5_femur_ACLT_latmed_2_d1	118.438			1465.83	1451.88	1476.21	1487.62	1539.5	1552.96	1562.54	1558.38	1554.29	1525.83	1508.71	1516	1554.12	1603.38	1611.92	1662	1700.58	1709.04	1753.62	1746.17	1775.79	1798.83	1819.88	1843.21	1842.46	1855.79	1847.67	1857.12	1854.29	1849.88	1872.25	1890.29	1880.88	1885.46	1861.58	1876.75	1901.58	1884	1871.54	1882.12	1887.6	1877.17	1867.32	1858.36	1850.29	1847.06
sr5_femur_ACLT_latmed_3_d1	213.125			1916.86	1893	1901.79	1895.43	1883	1906.86	1884.79	1879.71	1914.64	1899.29	1894.5	1878.5	1896.86	1895.29	1895.5	1895	1881.14	1897.07	1898.64	1902.21	1920.5	1903.57	1893.43	1907.5	1935.29	1948.71	1950.64	1921.86	1924.07	1925.36	1893.5	1903.43	1905.21	1915.71	1888.79	1911.07	1901.86	1889.64	1896.21	1911.71	1862.09	1836.46	1812.95	1795.23	1786.73	1797.05
sr5_femur_ACLT_latmed_6_d1	119.219	14.0625	7.34375	1852.19	1862.44	1875.52	1875.37	1865.96	1858.81	1864.63	1863.26	1863.41	1865.85	1853.96	1857.78	1854.59	1865.3	1864.26	1854.96	1855.04	1857.96	1845.11	1816.67	1839.26	1841.33	1835.67	1833.41	1839.37	1848.7	1853.26	1854.48	1872.52	1855.52	1864.26	1842.67	1857.11	1868.48	1882.11	1883.04	1865.93	1893.19	1869.85	1874.67	1861.75	1845.17	1825.57	1794.82	1750.46	1706.86
sr6_femur_ACLT_latlat_1_d1	222.969	14.8438	9.84375	953.75	949.625	953.5	964.469	976.25	1001.41	1023.22	1028.25	1014.22	993.625	942.594	926.938	937.188	965.906	1010.03	1062.03	1095.06	1086.12	1053.38	1030.78	979.625	982.688	1007.16	1050.09	1098.88	1136.75	1156.12	1165.72	1200.28	1276.56	1349.56	1402.72	1454.72	1463.22	1481.75	1471.28	1504.12	1512.94	1545.56	1562.91	1570.15	1553.99	1545.51	1544.58	1514.07	1488.94
sr6_femur_ACLT_latlat_1_d2	238.438	15.3125	9.84375	1008.91	984.512	981.837	975.186	981.488	958.558	963.535	1005.74	1014.53	1048.12	1074.3	1068.21	1075.47	1087.3	1079.02	1071.02	1059.37	1073.63	1113.07	1162.35	1224.72	1248.86	1284.12	1295.33	1311.84	1316.02	1329.91	1355.14	1381.28	1443.12	1500.23	1529.84	1576.3	1601.7	1610.23	1631.81	1677.79	1679.44	1680.47	1709.72	1692.62	1683.79	1653.9	1622.21	1594.98	1550.1
sr6_femur_ACLT_latlat_2_d1	223.75	25	16.0938	927.378	909.756	883.978	856.244	807.156	796.867	809.822	815.778	850.156	871.422	837.267	827.267	812.933	817.044	810.422	814.556	779.6	752.556	723.289	721	741.733	749.911	743.8	772.733	795.489	859.267	947.222	1068.64	1099.8	1110.13	1084.78	1052.09	1030.6	1044.8	1095.22	1170.42	1236.64	1261.44	1298.2	1268.42	1237.67	1207.9	1182.68	1144.55	1085.41	1004.57
sr6_femur_ACLT_latlat_2_d2	199.375	15	13.5938	714.489	679.553	649.851	609.404	605.745	608.979	624.085	667.957	703.532	727.894	739.723	745.191	732.426	698.872	648.723	589.702	515.511	498.872	509.468	562.617	632.404	687.809	704.468	680.553	627.936	572.255	496.979	412.872	339.936	302.702	302.043	334.702	413.426	473.277	524.319	608.043	708.404	816.915	904.064	929.128	928.901	905.14	903.189	882.21	856.334	842.11
sr6_femur_ACLT_latlat_2_d§	223.594	23.9062	15.9375	964.692	938.128	924.949	892.692	862.872	819.564	811.923	831.538	835.846	866.897	877.59	834.692	821.821	799.897	808.487	801.769	811.846	783.308	754.923	730.462	731.359	755.41	764.462	757.026	776.615	791.256	854.846	941.385	1068.08	1100.36	1104.46	1075.36	1038.59	1020.85	1032.74	1090.97	1181.36	1252.05	1278.15	1323.41	1297.6	1260.94	1228.11	1188.83	1138.45	1066.64
sr6_femur_ACLT_latlat_4_d1	252.031
sr6_femur_ACLT_latlat_5_d1	189.844	15	9.0625	1111.1	1126.59	1132.24	1077.17	1047.59	1030.69	1022.28	1024.41	1015.83	997.345	991.862	1006.9	1019.83	1022.79	1029.28	1036.07	1065.76	1116.03	1181.69	1287.72	1387.48	1460.66	1478.72	1477.55	1411.93	1341.97	1283.34	1236.48	1195.14	1173.31	1202.62	1200.97	1248.03	1270.66	1313.59	1320.38	1334.28	1331.24	1347.83	1374.1	1345.1	1312.04	1277.2	1248	1243.96	1278.02
sr6_femur_ACLT_latlat_6_d1	183.125	12.0312	9.6875	1081.27	1110.67	1127.47	1133.03	1137.53	1134.13	1128.67	1112.67	1095.9	1068.27	1043.17	1015.77	984.1	955.2	936.5	931.7	936.1	933.9	934.9	950.433	956.9	954.1	964.867	977.733	1002.17	1016.2	1029.57	1065.73	1090.1	1085.37	1073.6	1054.37	1025.33	1014.43	1041.87	1112.97	1214.6	1291.87	1355.83	1389.4	1349.92	1293.73	1199.33	1088.04	983.137	896.917
sr7_femur_ACLT_latlat_1_d1	124.844	15.9375	9.84375	1388.84	1388.68	1386.84	1380	1405.95	1400.95	1422.32	1432	1447.05	1421.42	1396.68	1338.37	1348.42	1375.95	1406.58	1400.68	1411.21	1417.32	1380.89	1389.05	1372.53	1399	1406.84	1420.21	1415.74	1411.16	1427.79	1424.26	1436.53	1418	1419.58	1440.26	1455.58	1458.32	1433.63	1465.95	1496.11	1554.05	1617.89	1657.26	1658.51	1621.7	1513.25	1346.34	1124.28	853.862
sr7_femur_ACLT_latlat_1_d2	140.938	15.7812	10.9375	1225.23	1259.35	1262.85	1282.85	1276	1273.08	1257.62	1256.35	1239.27	1254.65	1235.35	1225.04	1212.31	1208.08	1224.15	1217.81	1239.77	1223.15	1229.19	1237.77	1220.77	1240.08	1256.08	1285.04	1271.77	1299.04	1313.19	1307.88	1311.42	1336.35	1330.92	1341.96	1392.23	1429.04	1483.27	1526.31	1540.5	1577.31	1582.15	1598.38	1581.33	1543.12	1480.61	1401.15	1270.14	1131.52
sr7_femur_ACLT_latlat_1_d3	161.25	15.3125	10.3125	1389	1411.24	1407.24	1393.53	1371.32	1360.06	1350.32	1336.74	1351.44	1347.74	1344.21	1347.74	1342.5	1358.06	1364.15	1377.56	1389.85	1392.06	1409.18	1397.5	1404.71	1401.82	1386.26	1379.38	1389.44	1412.03	1430.79	1437.26	1455	1457.38	1483.62	1497.97	1512.41	1548.65	1564.18	1563.97	1583.88	1601.76	1594.62	1618.74	1596.45	1561.02	1522.14	1486.02	1422.33	1370.33
sr7_femur_ACLT_latlat_1_d4	191.25	13.75	12.1875	1549.03	1544.55	1545.97	1556.29	1556.94	1564.55	1551.71	1559.58	1570.71	1558.19	1565.48	1568.61	1571.35	1570.16	1591.65	1580.74	1565.32	1570.52	1573.29	1584.29	1572.52	1576.23	1591.77	1602.19	1582.97	1577.19	1569.77	1578.19	1585.23	1589.23	1581.29	1571.35	1584.94	1598.35	1599.74	1604.39	1637.39	1680	1698.19	1731.06	1734.88	1703.39	1657.13	1616.94	1551.82	1478.85
sr7_femur_ACLT_latlat_1_d5	195.469	21.4062	9.21875	1541.91	1548.86	1562.43	1573.43	1557.2	1556.43	1560.34	1564.63	1563.34	1584.49	1589.49	1578.31	1584.86	1600.83	1614.11	1623.34	1621.8	1630.43	1628.31	1632.97	1652	1652.09	1644.71	1660.11	1659.31	1643.6	1660.23	1668.03	1666.89	1687.03	1686.26	1680.46	1692.34	1693.34	1708.03	1726.37	1760.91	1778.63	1779.11	1781.46	1762.03	1745.12	1713.59	1679.21	1629.52	1567.67
sr7_femur_ACLT_latlat_1_d6	221.719	15.9375	8.4375	1799.17	1803.57	1792.62	1784.52	1787.5	1792.12	1778.64	1786.4	1782.36	1788.36	1782.48	1798.31	1804.31	1793.5	1796.88	1793.69	1801.74	1796.52	1802.81	1794.12	1807.74	1792.86	1811.86	1819.1	1810.52	1817.5	1806.14	1818.5	1796.9	1808.29	1817.02	1810.36	1818.76	1823.52	1852.24	1837.55	1854.43	1858.24	1858.45	1862.81	1858.37	1854.61	1848	1842.25	1826.18	1791.62
sr7_femur_ACLT_latlat_1_d7	230.625	14.2188	10	1837.94	1836.78	1830.81	1827.53	1829.31	1840.11	1836.33	1827.53	1835.03	1835.94	1857.19	1853.92	1858.06	1836.31	1833.72	1835.19	1842.92	1833.53	1835.17	1853.03	1841.75	1826.28	1839.31	1821.19	1840.72	1851.39	1853.31	1854.03	1876.28	1852.47	1857.83	1862.58	1868.08	1862.53	1862.08	1874.33	1868.44	1864.81	1865.11	1891.89	1860.97	1843.67	1806.52	1765.16	1702.35	1625.05
sr7_femur_ACLT_latlat_2_d1	115.781	14.375	13.2812	1234.37	1229.67	1248.8	1264.67	1273.93	1260.57	1257.93	1242.6	1251.93	1230.4	1271.6	1235.03	1254.63	1237.4	1212.3	1205.23	1212.7	1229.4	1232.1	1195.37	1191.93	1203.03	1204.53	1211.07	1231.7	1256.17	1267.07	1281.13	1268.23	1257.57	1249.27	1243.77	1269.07	1312.83	1355.9	1381.07	1386.6	1405.3	1399.33	1453.33	1443.69	1391.38	1294.17	1198.46	1118.89	1054.33
sr7_femur_ACLT_latlat_2_d2	236.719	13.75	9.375	1873.39	1891.52	1898.55	1892.77	1901.94	1913	1898	1897.9	1922.65	1904.26	1889.9	1893.48	1876.48	1892.84	1886.84	1872.87	1880.71	1893.68	1878.87	1890.45	1875.13	1871.52	1856.16	1859.9	1857.35	1881.1	1880.74	1896.94	1875.13	1879.84	1912.71	1892.58	1923.03	1904.26	1912.03	1908.45	1911.87	1889.68	1912.13	1911.94	1857.99	1830.68	1821.04	1794.66	1769.06	1739.9
sr7_femur_ACLT_latlat_2_d3	231.406	14.8438	7.34375	1908.55	1904.6	1906.2	1900.8	1902.6	1900.7	1905.15	1883.5	1894.1	1908.3	1915.2	1890.1	1887.35	1914.85	1893.25	1908.25	1927.4	1899.8	1904.05	1931.3	1925.1	1950.5	1921.25	1914.6	1927.55	1939.85	1942.35	1917.15	1906.6	1932.8	1941.5	1957.3	1960.9	1949.4	1931.95	1913.9	1935.35	1921.95	1906.15	1936.2	1906.37	1904.92	1902.29	1894.43	1882.68	1882.47
sr7_femur_ACLT_latlat_2_d4	165.312	11.875	8.59375	1310.74	1343.05	1338.26	1329.32	1339.42	1360.32	1355.89	1353	1331.37	1342.11	1321.95	1335.37	1350.79	1350.47	1371.84	1362.89	1358.42	1328.26	1341	1328.74	1349.95	1339	1315.95	1303	1309.16	1326.21	1307.11	1319.63	1312.42	1315.63	1331.68	1336.84	1334.47	1327.74	1341.26	1383.95	1425.84	1457.37	1472.68	1501.05	1465.34	1455.82	1421.93	1296.6	1116.81	964.203
sr7_femur_ACLT_latlat_3_d1	180.312	12.1875	8.75	1702.68	1687.42	1705.74	1708.63	1697.05	1694.47	1684.95	1689.16	1670	1658.53	1689.26	1696.32	1694.05	1686.37	1664.47	1667.42	1680.63	1689.89	1694.47	1703.32	1696.26	1686.32	1717.84	1721.37	1730.68	1735.84	1729.74	1737.11	1760.11	1762.26	1764.32	1758.05	1753.89	1773.21	1782.37	1783.32	1783.05	1785	1800.05	1783.26	1783	1762.24	1756.62	1765.94	1764.7	1750.48
sr7_femur_ACLT_latlat_4_d1	165.625	18.125	13.5938	1324.68	1341.5	1337.25	1370.96	1414.18	1409.46	1400.11	1404.96	1402.68	1403	1396.96	1406.32	1382.5	1365.39	1360.29	1350.54	1333.64	1317.79	1316.36	1308.04	1300.89	1301.32	1312.14	1316.18	1324.61	1344.32	1341.54	1351.43	1357.29	1386.71	1395.5	1429.18	1455.25	1471.64	1513.46	1505.71	1531.04	1540.79	1551.18	1576.57	1562.12	1535.31	1500.61	1458.05	1409.47	1386.74
sr7_femur_ACLT_latlat_4_d2	154.375	19.8438	14.0625	1258.21	1259.49	1272.51	1279.97	1277.23	1288.46	1286.44	1274.21	1270.79	1266.77	1272.33	1272.79	1271.38	1268.36	1271.72	1261.79	1262	1265.23	1257.77	1254.77	1253.85	1245.54	1247.1	1251.13	1245.36	1251.44	1252.21	1267.08	1284.67	1289.13	1300.31	1314.13	1340.69	1363.26	1381.92	1411.44	1447.44	1462.69	1480.05	1490.97	1502.14	1475.95	1432.86	1369.45	1304.14	1222.98
sr7_femur_ACLT_latlat_4_d3	204.062	14.2188	12.3438	1296.55	1248.9	1247.24	1228.59	1249.76	1289.76	1301.55	1284.62	1283.31	1260.83	1256.86	1276.72	1289.45	1311.17	1327.1	1356.45	1367.31	1379.97	1372.14	1370	1385.21	1376.17	1397.72	1428	1432.31	1440.34	1466.83	1522.83	1557.79	1565.93	1550.79	1553.79	1559.93	1528.31	1556.14	1579	1611.97	1658.45	1668.59	1697.28	1653.38	1586.11	1506.8	1417.5	1320.99	1250.26
sr7_femur_ACLT_latlat_5_d1	85.4688	17.0312	11.25	1171.83	1160.88	1193.88	1191.33	1207.75	1220.12	1207.33	1201.29	1168.88	1188.33	1181.5	1170.29	1184.46	1172.88	1179.08	1172.17	1210.83	1197.62	1199.25	1183.33	1192.12	1168.71	1189.88	1183.58	1203.71	1187	1212.75	1216.75	1250.83	1230.42	1267.33	1265.38	1273.96	1284	1278.29	1279.33	1308.75	1313.75	1317.83	1324.75	1307.53	1301.35	1288.03	1256.37	1224.99	1180.52
sr7_femur_ACLT_latlat_5_d2	114.375	15.7812	11.875	1187.32	1200.18	1214.47	1198.53	1202.94	1205.71	1188.32	1196.97	1207.41	1210.09	1212.24	1214.65	1192.76	1164.03	1179.85	1188.44	1179.62	1163.68	1158.82	1142.74	1132.82	1145.06	1127.62	1122.5	1132.53	1149.59	1185.26	1220.26	1237.24	1248.21	1278.38	1306.12	1340.38	1358.41	1382.44	1435.44	1478.26	1504.91	1537.29	1548.88	1528.65	1508.47	1481.61	1449.78	1403.46	1345.02
sr7_femur_ACLT_latlat_5_d3	119.062	18.2812	10.4688	1388.69	1392.38	1394.21	1391.41	1382.76	1391.62	1370.97	1416.07	1426.9	1454.48	1446.93	1413.38	1431.1	1430.21	1433	1413.55	1391.69	1398.86	1412.03	1430.76	1447.48	1457.45	1467.31	1450.17	1482	1485.76	1493.76	1493.48	1503.52	1501.9	1528.28	1526.45	1526.79	1539.93	1569.72	1588.97	1592.38	1587.55	1584.24	1581.03	1572.51	1564.52	1547.2	1513.22	1475.46	1437.37
sr7_femur_ACLT_latlat_5_d4	228.438	12.9688	10.625	1694.43	1704.86	1711.82	1694.07	1694.11	1701.93	1694.07	1703.61	1695.86	1686.25	1689.79	1691.39	1689.07	1712.29	1702.93	1687.75	1712.79	1713.36	1709.32	1691.32	1721.25	1708.43	1692.64	1691.79	1714.14	1720.14	1730.11	1731.93	1704.82	1726.57	1718.29	1759.96	1760.93	1784.86	1788.39	1804.39	1805.79	1827.39	1849.79	1838.86	1849.08	1827.58	1808.99	1793.24	1756.1	1710.04
sr7_femur_ACLT_latlat_6_d1	146.25	13.2812	11.875	1321.31	1308.56	1269.94	1244.31	1230.31	1223.88	1214.25	1221.5	1225.5	1209.44	1210.38	1233.19	1248.06	1270.06	1281.56	1276.75	1318.94	1310.56	1300.81	1295.06	1275.88	1242.44	1244.56	1253.62	1251.06	1249.69	1265.62	1277.25	1291.75	1276.56	1296.81	1304.62	1339.75	1344.19	1376.25	1391.12	1403.94	1421.31	1444.94	1470.06	1462.64	1457.66	1449.75	1434.52	1411.5	1387.87
sr7_femur_ACLT_latlat_6_d2	164.531	14.375	11.875	1270.71	1283.46	1311.33	1295.04	1273.96	1217.25	1167.42	1135.33	1133.46	1165.79	1176.79	1204.88	1232.46	1233.25	1232.88	1202.04	1182.42	1205.08	1184.79	1198.46	1227.75	1243.92	1243.42	1262.42	1270.33	1280.25	1294.38	1330.96	1348	1384.25	1429.46	1480.58	1487.33	1481.88	1499.25	1498.58	1485.75	1489.75	1493.83	1514.96	1507.57	1509.02	1497.55	1448.43	1371.17	1266.58
sr7_femur_ACLT_latlat_6_d3	185.781	16.7188	10.9375	1301	1298.63	1319.27	1298.47	1268.13	1238.6	1221.3	1204.33	1183.37	1151.6	1162.43	1158.47	1153.93	1161.1	1167.6	1178.13	1183.83	1191.47	1174.17	1162.6	1189.23	1204.53	1241.2	1305.3	1323.83	1343.27	1364.47	1403.4	1423.67	1454.03	1502.93	1533.3	1536.73	1510.83	1506.23	1523.2	1534.77	1568.53	1615.03	1634.67	1574.18	1481.05	1351.39	1212.58	1040.27	825.479
sr7_femur_ACLT_latlat_6_d4	225.156	12.8125	10	1587.18	1588.21	1585.46	1576.5	1583.75	1573.32	1573.18	1594.61	1571.96	1573.29	1517.54	1518.36	1523.18	1515.39	1526.68	1514.04	1506.29	1508.71	1516.75	1526.89	1555.36	1536.96	1542.29	1534.04	1571.36	1566.5	1571.32	1598.93	1623.57	1648.71	1622.64	1610.36	1580.39	1563.71	1552.21	1579.54	1619.75	1679.11	1736.07	1770.68	1744.69	1704.43	1662.85	1622.26	1600.02	1593.36
sr7_femur_ACLT_latlat_6_d5	135.156	14.8438	10.625	1435.43	1443.86	1447.43	1453.18	1451.04	1425.75	1420.21	1411.64	1420.54	1438.32	1429.14	1446.11	1432.43	1418.68	1398.71	1370.32	1355.96	1360.54	1381.79	1363.71	1378.93	1388.46	1433.5	1433.54	1446.36	1454.04	1440.96	1441.54	1425.64	1415.18	1415.61	1419.82	1445.64	1457.43	1470.11	1492.43	1539.21	1565.07	1564	1564.54	1494.46	1406.27	1324.93	1262.23	1226.15	1227.2
sr7_femur_ACLT_latlat_6_d6	283.594	14.8438	10.3125	1796.59	1810.75	1813.78	1830.5	1814.19	1828.84	1824.28	1818.38	1818.47	1824.56	1842.88	1829.47	1822.66	1816.91	1830.75	1838.84	1835.97	1823.22	1830.5	1830.62	1826.88	1854.78	1862.44	1843.22	1843.78	1865.47	1855.12	1869.78	1861.16	1869.81	1854.25	1876.91	1892.84	1862.44	1873.34	1907.56	1887.84	1880.22	1864.31	1879.03	1871.8	1859.86	1830.89	1795.74	1760.82	1729.64
sr7_femur_ACLT_latlat_7_d1	197.188	13.4375	11.875	1175.3	1190.85	1200.33	1194.7	1179.59	1227.15	1264.56	1292.74	1286.37	1249.44	1217.63	1210.81	1225.67	1224.52	1208.56	1223.67	1252.04	1272.15	1272.11	1272.19	1278.11	1292.78	1296.41	1291.7	1321.67	1323.11	1303.44	1308.15	1320.56	1341.07	1363.33	1392.37	1422.7	1453.07	1481.19	1516.78	1545.37	1594.52	1657.48	1666.41	1660.86	1614.22	1542.93	1466.29	1389.52	1312.49
sr7_femur_ACLT_latlat_7_d2	230.156	12.3438	12.0312	1645.52	1653.66	1641	1632.31	1593.14	1584.17	1592.31	1564.34	1551.86	1535.83	1564.38	1592.07	1620.79	1634.72	1655.28	1659.48	1676.24	1688.38	1714.9	1722.21	1722.1	1725.07	1756.62	1780.48	1776.55	1789.93	1759.31	1766.52	1769.66	1755.17	1742.03	1755.1	1738	1754.1	1730.86	1725.03	1733.14	1742.41	1722.66	1726.41	1717.3	1702.1	1677.28	1656.89	1616.21	1571.72
sr7_femur_ACLT_latlat_8_d1	149.688	18.75	12.5	1240.15	1245.08	1246.22	1252.53	1266.85	1263.8	1294.92	1285.17	1281.88	1257.4	1260.33	1260.1	1277.22	1264.58	1242.58	1225.85	1222.12	1196.1	1215.88	1212.97	1215.65	1219.9	1225.35	1232.3	1233.75	1220.83	1215.53	1232	1233.38	1259.55	1270.12	1277.6	1271.92	1274.47	1312.33	1336.78	1364.38	1400.6	1418.38	1427.33	1427.31	1422.4	1417.91	1375.88	1320.45	1249.99
sr7_femur_ACLT_latlat_8_d2	155.312	11.4062	9.6875	1174.28	1147.08	1118.44	1101.56	1071	1060	1053.16	1056.92	1047.2	1053.36	1072.72	1075.68	1116.16	1126.48	1125.92	1111.08	1079.12	1127.8	1152.32	1192.64	1192.56	1174.56	1151.12	1133.32	1168.28	1204.52	1239	1212.12	1214.28	1207.84	1223.44	1224.96	1222.8	1245.8	1299.96	1307.28	1346.4	1368.76	1411.88	1466.52	1466.33	1429.05	1371.97	1312.47	1276.72	1251.24
sr7_femur_ACLT_latlat_8_d3	151.562	13.5938	10.625	1234.52	1206.81	1182.59	1190.85	1207.7	1202.93	1170.33	1155.19	1152.44	1123.44	1128.67	1152.26	1161.26	1113.19	1084.33	1066.96	1077.37	1087.26	1077.52	1061.59	1057.48	1077.74	1097.63	1104.85	1100.96	1087.07	1103.89	1149.44	1214.52	1250.04	1273.63	1271.78	1275.56	1302.93	1338.89	1385.85	1405.11	1433.89	1454.11	1466.96	1436.09	1369.79	1276.03	1200.49	1138.57	1072.73
sr8_femur_ACLT_latmed_1_d1	106.562			1912	1900.83	1924.5	1917.67	1852.5	1916.83	1947.17	1902.67	1903.83	1933.5	1920	1889.33	1908.17	1887	1890.67	1934	1913	1900.5	1891.33	1919.33	1890.33	1898.33	1923.33	1886.5	1937.83	1899.5	1922.83	1875.67	1902.83	1871.83	1910.67	1899.67	1947.17	1900	1902.5	1889	1915	1929	1919.67	1937.33	1895.47	1888.23	1898.41	1874.97	1817.99	1739.76
sr8_femur_ACLT_latmed_1_d2	205.625			1914.93	1928	1919.64	1922.79	1929.71	1911.64	1930.36	1949.86	1938.5	1945.29	1920.43	1917.07	1951.07	1978.64	1926.93	1948.07	1950.86	1955.21	1973	1924.57	1943.57	1945.43	1965.57	1950.93	1945.29	1940	1950.64	1959.43	1927.07	1943.29	1920.93	1948.57	1954.21	1959.5	1952.57	1939.43	1945.21	1947.71	1921.21	1917.43	1925.73	1909.02	1879.26	1845.29	1783.63	1691.27
sr8_femur_ACLT_latmed_3_d1	154.375	12.8125	10																					1934.08	1943	1943.83	1972.5	1932.33	1941.58	1952.75	1955.08	1951.83	1955.75	1940.5	1945.58	1962.25	1959.08	1938.58	1958.42	1941.17	1928.83	1926.25	1943	1919.19	1898.8	1886.86	1843.71	1775.93	1709.12
sr8_femur_ACLT_latmed_3_d2	167.656	20.7812	11.25	1895.81	1899.59	1894.81	1903.11	1895.93	1883.52	1889.85	1890.48	1875.52	1893	1875.37	1863.44	1845.56	1866.11	1867.26	1876.44	1875.78	1872.44	1858.67	1877.59	1889.37	1900	1908.07	1923.15	1908	1908.7	1916.37	1917.85	1918.93	1917.78	1921	1927.89	1939.52	1944.59	1929.89	1927.3	1936.7	1945.52	1914.93	1922.44	1912.34	1895.22	1846.04	1757.33	1671.98	1576.83
sr8_femur_ACLT_latmed_3_d3	555.156	14.6875	9.21875	1914.91	1919.43	1921.52	1906.7	1898.09	1876.91	1907.96	1904.65	1907.43	1897.43	1923.22	1906.91	1910.35	1852.65	1827.87	1799.96	1836	1859.65	1902.61	1910.39	1904	1895.39	1896.91	1909.17	1934.52	1927.61	1938.87	1931.61	1946.43	1938.13	1954.39	1965.52	1949.78	1942.35	1968.04	1960.96	1932.39	1928.3	1918.91	1925.09	1901.53	1845.39	1818.32	1817.25	1821.3	1752.62
sr8_femur_ACLT_latmed_6_d1	149.219			1939.2	1921.72	1945.36	1931.44	1942.2	1926.88	1939.28	1924.56	1924.64	1935.88	1959.28	1924.08	1947.12	1930.72	1947.04	1921.16	1943.32	1951.32	1941.24	1946.6	1921.32	1925.84	1964.84	1937.16	1942.76	1928.64	1956.08	1919	1936.44	1906.6	1944.52	1939.68	1947.56	1915.24	1926.2	1941.64	1922.6	1941.12	1926.96	1917.68	1915.03	1890.17	1892.85	1864.81	1816.7	1698.28
sr9_femur_ACLT_latlat_1_d1	151.25	14.6875	11.7188	1497.85	1472.2	1470.95	1459.8	1460.75	1488.45	1526.45	1530.7	1538.45	1538.55	1547.85	1577.95	1594.1	1610.15	1611.15	1598.9	1619.45	1632.85	1632.5	1651.6	1670.75	1677.35	1690.2	1703.05	1695.9	1696	1698.6	1706.55	1732.75	1745.85	1758.65	1760.2	1753.35	1757.15	1771.05	1781.35	1783.95	1812.25	1820.75	1841.55	1822.49	1826.82	1821.12	1787.01	1775.15	1750.36
sr9_femur_ACLT_latlat_1_d2	165.156	14.6875	11.7188	1565.21	1583	1591.89	1592.68	1613.05	1594.53	1578.11	1576.53	1597.58	1594.89	1591.63	1629.58	1652.74	1643.74	1651.68	1647.68	1622.47	1639.74	1656.95	1663.53	1649.95	1667.58	1670.16	1679.58	1711.47	1730	1710.21	1708.11	1721.74	1702.42	1690	1715	1745.37	1767.16	1768	1750.74	1755.84	1796.58	1829.47	1826.79	1791.94	1756.21	1726.77	1678.58	1611.88	1558.3
sr9_femur_ACLT_latlat_1_d3	120.312	13.5938	10.3125	1225.36	1253.79	1275	1274.36	1262.71	1274.93	1291.07	1279.36	1282.43	1270.93	1236	1237.5	1262.79	1289.86	1278.07	1241.21	1241.5	1247.5	1258	1276.5	1263.07	1301.79	1359.5	1393.79	1437.43	1418.57	1386.43	1352.07	1366.07	1415.21	1422.86	1443.29	1441.21	1438.71	1476.36	1492.64	1500.64	1525.36	1542	1563.07	1551.93	1523.15	1469.59	1419.22	1377.82	1341.86
sr9_femur_ACLT_latlat_2_d1	138.125	14.6875	11.25	1499.06	1511	1523.94	1553.5	1567.06	1560.19	1543.75	1553.06	1557	1538.06	1551.62	1555.88	1552.5	1545.38	1553.56	1573.62	1582.56	1603.75	1627.81	1633.75	1628.25	1664.88	1693	1682.31	1685.06	1706.94	1709.31	1708	1728.06	1732.62	1740.19	1738.62	1762	1769.31	1783.56	1786.12	1783.31	1777.38	1774.25	1774.69	1772.3	1766.38	1759.64	1741.23	1712.49	1686.09
sr9_femur_ACLT_latlat_2_d2	182.031	18.125	13.75	1814.94	1827.45	1815.42	1801.68	1816.13	1801.84	1822.87	1824.9	1816.9	1830.26	1825.42	1832.26	1830.03	1839.81	1830.97	1838.35	1832.1	1837.94	1831.84	1834.61	1849.68	1852.71	1848.16	1855.84	1855.77	1873	1843.16	1867.42	1873.39	1885	1875.97	1888.74	1876.03	1883.68	1883.48	1856.19	1854.81	1857.32	1846.61	1860.35	1869.92	1865.31	1848.7	1834.68	1827.33	1808.22
sr9_femur_ACLT_latlat_5_d1	189.062	14.375	12.0312	1553.39	1550.68	1579.32	1589.43	1606.43	1566.04	1554.46	1547.54	1554.89	1542.93	1529.18	1566.89	1574.11	1592.93	1576.68	1586.25	1588.79	1611.64	1614.79	1632.75	1617.21	1648.04	1634.46	1632.25	1598.68	1600.82	1603.68	1602.29	1636	1602.96	1620.5	1606.57	1620.11	1647.82	1634	1639.68	1651.61	1687.96	1705.61	1724.18	1719.76	1706.26	1687.74	1682.84	1664.91	1652.03
sr10_femur_ACLT_latlat_3_d1	170.156			1852.19	1870.93	1845.96	1848.85	1854.04	1830.19	1851.81	1863.41	1854.11	1840.59	1853.15	1837.78	1862.15	1863.93	1872	1863.19	1869.44	1869.59	1842.96	1836.11	1839.59	1851.89	1837.74	1834.33	1855	1848.96	1843.26	1853.63	1862.63	1856	1852.37	1873.19	1861.78	1875.85	1875.04	1856.3	1866.07	1873.07	1868.33	1891.41	1885.79	1884.56	1867.58	1865.39	1862.76	1847.3
sr10_femur_ACLT_latlat_3_d2	156.25			1867.2	1866.54	1869.89	1883.71	1857.29	1860.83	1862.57	1874.31	1871.94	1877.23	1863.31	1851.11	1868.17	1857.37	1865.97	1864.06	1865.6	1874.63	1876.2	1881.91	1883.34	1884.83	1886.26	1890.57	1894.29	1892.89	1886.11	1886	1887.37	1889.26	1889.23	1891.14	1890.49	1884.06	1894.54	1892.97	1897.91	1903.83	1901.6	1903.49	1898.76	1899.55	1871.74	1880.35	1870.19	1845.97
sr10_femur_ACLT_latlat_3_d3	144.375			1774.5	1774.77	1773.96	1784.31	1773.31	1763.31	1765.23	1762.69	1769.23	1782.5	1780.19	1779.54	1794.85	1784.23	1773.69	1777.23	1788.08	1793	1804.08	1803.81	1789.08	1783.46	1807.04	1798.62	1824.23	1824.81	1811.31	1805.46	1810.12	1836.88	1825.31	1818.62	1833.04	1849.27	1859.62	1868.96	1859.12	1843.81	1874.38	1889.04	1884.18	1875.1	1835.26	1797.07	1771.94	1699.28
sr10_femur_ACLT_latlat_3_d4	145.938			1827.64	1827.12	1819.44	1836.84	1826.68	1832.36	1833.68	1836.56	1831.64	1823.36	1816.16	1821.48	1807	1830.72	1831.36	1812.6	1806.36	1829.48	1816.76	1825.64	1831.68	1818	1823.56	1819.04	1819.28	1802.84	1795.4	1793.16	1810.56	1812.12	1825.8	1838.2	1839.64	1853.88	1870.08	1850.92	1870	1859.52	1875.6	1867.52	1868.48	1851.88	1847.31	1809.7	1757.88	1719.93
sr10_femur_ACLT_latlat_3_d5	154.062			1817.89	1837.15	1836.22	1838.89	1844.52	1845.22	1846.96	1841.04	1854.37	1862.48	1857.63	1872.89	1864.04	1861.78	1864.81	1860.11	1846.41	1866.48	1857.26	1870.44	1864.15	1855.52	1862.7	1847.89	1838.89	1849.07	1836.89	1854.81	1841.85	1876.41	1850.63	1860.74	1848.56	1858.67	1849.56	1872.7	1875.89	1865.26	1869.52	1907.81	1892.45	1875.9	1847.38	1812.76	1776.19	1691.5
sr10_femur_ACLT_latlat_4_d1	217.344			1894.34	1920.94	1917.16	1926.38	1924.19	1920.88	1895.94	1915.38	1929.62	1912.22	1927.97	1919.62	1914.97	1929.19	1935.53	1911.69	1951.34	1941.25	1920.41	1926.38	1935.25	1937.34	1915.94	1933.25	1927.25	1929.53	1935.25	1948.28	1946	1969.19	1960.12	1976.97	1972.75	1991.47	1971.12	1984.94	1968.09	1955.59	1971.09	1998.25	1966.07	1953.67	1911.83	1833.47	1686.48	1506.78
sr10_femur_ACLT_latlat_7_d1	239.688	15.7812	11.4062	1902.1	1904.48	1885.1	1890.67	1908.33	1882.48	1896.95	1906.33	1905.9	1887.76	1871.76	1892.81	1889.86	1888.67	1893.57	1888.76	1883.76	1881.43	1888.29	1902.67	1904	1903.81	1902.19	1871.48	1897.48	1906.1	1913.05	1924.76	1944.71	1935.62	1933.67	1929.95	1945.67	1942.1	1951.62	1941.95	1947.14	1958.14	1955.9	1973.05	1952.21	1946.02	1926.77	1890.25	1853.46	1831.28
sr10_femur_ACLT_latlat_7_d2	245.469	15.3125	12.9688	1909.26	1906.81	1915.37	1931.48	1912.3	1919.63	1927.04	1905.37	1918.89	1912.44	1941.41	1938.3	1935.04	1952.59	1926.41	1933.52	1918.11	1931.63	1920.07	1927.48	1941.59	1948.11	1921.56	1933.19	1941.67	1926.04	1937.48	1933.33	1946.56	1941.3	1965.96	1951.48	1947.52	1949.7	1950.85	1968.56	1957	1958.07	1945.74	1974.85	1957.04	1937.04	1899.24	1854.06	1807.45	1777.3
sr10_femur_ACLT_latlat_8_d1	162.344			1789.33	1801.38	1785	1787.9	1796.43	1772.76	1773.33	1761.9	1761.76	1764.76	1770.86	1750.81	1763.95	1759.95	1770.95	1767.57	1770.67	1763.38	1763.05	1755.1	1746.19	1764.05	1756.81	1778.52	1746.19	1721.14	1743.43	1750.57	1766.67	1762.29	1750.95	1755.62	1774.33	1773.19	1757.1	1772.38	1791.38	1782.1	1778.62	1779.76	1777.24	1764.04	1724.56	1679.08	1653.09	1611.78
sr10_femur_ACLT_latlat_8_d2	141.562			1793.31	1797.73	1801.12	1784.73	1813.42	1806.19	1806.46	1800.73	1818.96	1773.12	1777.12	1800.46	1815.73	1830.58	1804.88	1816.12	1815.31	1815.27	1806.31	1828.46	1833.73	1821.35	1824.58	1821.38	1824.96	1824.19	1814.65	1820.15	1814.73	1817.85	1825.38	1819.46	1810.04	1836.15	1831.73	1824.27	1845.88	1858.38	1860.12	1873.31	1870.74	1843.65	1825.93	1810.84	1774.19	1737.18
sr10_femur_ACLT_latlat_8_d3	239.688			1881.6	1876.5	1882.8	1890.55	1887.95	1901.9	1925.95	1912.4	1906.95	1900.6	1911.75	1909.95	1922.95	1907.55	1921.7	1920.1	1901.95	1903	1899.6	1921.45	1903.8	1919.95	1914.85	1916.3	1915.65	1905.85	1921.65	1907.85	1904.3	1920.05	1903.2	1908.2	1900.3	1906.15	1916.5	1927.3	1926.3	1935.1	1929.25	1936.75	1920.18	1908.91	1889.22	1871.65	1812.18	1692.56
sr10_femur_ACLT_latlat_9_d1	181.719			1849.58	1831.88	1853.15	1855.92	1862.42	1859.54	1868.15	1868.31	1842.46	1841.08	1866.58	1861.08	1843.04	1855.04	1844.62	1844.23	1854	1852.54	1850.88	1838.58	1846.19	1839.5	1824.96	1831.35	1862.15	1860.42	1840.31	1866.27	1877.19	1880.35	1892.58	1872.46	1880.31	1910.04	1883.62	1891.65	1897	1898.31	1905.92	1914.58	1888.71	1866.66	1789.03	1728.2	1661.5	1578.56
sr10_femur_ACLT_latlat_9_d2	209.844			1844.81	1850.15	1861	1857.3	1860.56	1877.7	1872.67	1867.7	1856.78	1876.52	1882.37	1869.81	1859.52	1876.56	1887.3	1879.7	1896.26	1895.04	1876.74	1864.89	1893.11	1881.15	1890.19	1882.78	1876.93	1902.85	1916.93	1914.3	1910.74	1899.44	1920.93	1900.78	1924.44	1931.41	1939.04	1917.78	1934.89	1924.81	1919.67	1925.59	1895.89	1856.32	1807.27	1772.78	1708.07	1662.22
sr10_femur_ACLT_latmed_2_d1	208.906			1633.54	1621.04	1591.92	1603.73	1604.38	1643.5	1622.69	1610.73	1608.54	1590.65	1587.46	1584.31	1593.5	1600.5	1609.5	1623.73	1651.19	1684.58	1662.19	1655.85	1635.81	1642.54	1672.27	1689.5	1701.88	1732.77	1721.08	1732.77	1723.46	1727	1751.92	1780.12	1803.42	1821.27	1838	1868.23	1881.5	1899.73	1905.15	1907.5	1886.81	1888.98	1864	1822.92	1771.37	1696.64
sr10_femur_ACLT_latmed_2_d2	351.094			1957.38	1979.15	1982.15	1983.08	1978.23	1956.23	1950.85	1979.31	1975	1964.77	1971.46	1963.62	1961.54	1981.08	1981.85	1988.54	1981.77	1950.92	1974.23	1975.85	1978.46	2011.92	2026.77	1996	2003.62	2029.69	2025	1994.77	1998.77	1986.08	2001.08	1999.23	1997.08	2004.31	1997.85	1994.15	1988.23	1977.77	1963	1957.38	1967.13	1925.4	1870.39	1856.53	1836.13	1809.12
sr10_femur_ACLT_latmed_3_d1	200.781			1638.59	1646.85	1669.74	1663.91	1637.35	1617.68	1618	1614.56	1633.24	1631.06	1638.15	1645.97	1651.94	1660.26	1662.79	1663.82	1668.74	1680.85	1679.91	1676.32	1667.18	1643.18	1649.62	1647.76	1648.5	1660.71	1697.5	1703.26	1712.26	1724	1741.88	1760.74	1766.79	1763.38	1778.56	1788.68	1818.47	1837.82	1871.97	1890.82	1818.38	1710.17	1553.33	1343.42	1128	922.863
sr10_femur_ACLT_latmed_3_d2	180			1565.21	1589.81	1621.33	1641.69	1659.52	1664.12	1671.29	1663.67	1646.12	1638	1618.81	1596.4	1573.76	1559.12	1533.9	1543.31	1570.95	1569.9	1571.5	1586.57	1582.5	1605.95	1607.69	1639.05	1651.38	1680.98	1711.74	1741.4	1750.48	1762.02	1778.31	1813.95	1823.17	1852.14	1856.88	1859.98	1848.71	1863.57	1875.95	1889.98	1878.39	1878.58	1835.74	1741.56	1603.89	1423.34
sr10_femur_ACLT_latmed_3_d3	173.75			1648.03	1655.85	1663.47	1662.88	1659.06	1637.59	1632.35	1633	1639.09	1643.88	1654.03	1681.03	1696.21	1694.62	1712.03	1700.12	1719.35	1728.79	1747.26	1742.47	1722.71	1733.03	1735.91	1740.74	1753.06	1761.62	1761.26	1754.68	1759.76	1751.71	1775.03	1801.35	1793.5	1809.68	1839.85	1840.88	1853.62	1851.26	1843.76	1846.41	1845.41	1824.97	1779.45	1713.49	1607.21	1411.62
sr10_femur_ACLT_latmed_4_d1	188.281			1566.03	1556.76	1567.9	1546.41	1564.76	1557.97	1555	1554.03	1542.86	1554.52	1561.17	1547.59	1550.83	1563.03	1569.97	1565.86	1594.97	1612.21	1622.1	1610.97	1622.31	1636.07	1660.97	1680.1	1678.55	1643.14	1613.93	1610.34	1590.62	1570.17	1584.52	1607.14	1625.59	1678.31	1721.28	1753.62	1808.14	1833.38	1837.93	1836.62	1856.91	1841.84	1822.18	1783.53	1765.52	1741.8
sr10_femur_ACLT_latmed_4_d2	258.438			1815.95	1800.89	1800.37	1804.63	1804.68	1794.21	1804.95	1859.37	1864.42	1856.37	1854.79	1841.53	1834.47	1862.68	1862.37	1851.74	1860.32	1822	1833	1817.84	1822.84	1845.47	1826.58	1840.11	1864.84	1912.26	1863	1880.53	1929.11	1928	1938.37	1950.32	1959.74	1964.16	1972.89	1957	1982.68	1982.89	1953.11	1970.84	1934.73	1875.55	1776.86	1649.81	1444.62	1229.58
sr10_femur_ACLT_latmed_5_d1	159.375	19.375	14.0625	1569.14	1567.29	1581.52	1580.29	1582.33	1572.29	1577.48	1575.57	1589.19	1601.52	1602.67	1598.43	1606.95	1625.95	1603.52	1606	1570.33	1601.1	1584.38	1597.24	1587.86	1556.48	1550.9	1560.14	1581.05	1603.24	1617.52	1621.81	1617.62	1611.9	1599.05	1601.48	1639.38	1669.14	1717.67	1731.1	1784.86	1808.81	1847.81	1861.38	1865.13	1834.05	1776.05	1681.44	1587.91	1487.74
[truncated: 114 more columns]
