# Supplementary material for: Site-specific glycosaminoglycan content is better maintained in the pericellular matrix than the extracellular matrix in early post-traumatic osteoarthritis
Source: PLoS One. 2018 Apr 25;13(4):e0196203. doi: 10.1371/journal.pone.0196203 (PMC5919041; doi:10.1371/journal.pone.0196203)
Supplement: S1 File — (ZIP) [file pone.0196203.s009.zip › data/lateral femur/lateral femoral condyle - middle zone.xlsx]

## Sheet: control
sample	distance	height	width	optical density1	optical density2	optical density3	optical density4	optical density5	optical density6	optical density7	optical density8	optical density9	optical density10	optical density11	optical density12	optical density13	optical density14	optical density15	optical density16	optical density17	optical density18	optical density19	optical density20	optical density21	optical density22	optical density23	optical density24	optical density25	optical density26	optical density27	optical density28	optical density29	optical density30	optical density31	optical density32	optical density33	optical density34	optical density35	optical density36	optical density37	optical density38	optical density39	optical density40	optical density41	optical density42	optical density43	optical density44	optical density45	optical density46
ra1_right_femur_latlat_1_m1	46.5625	10.625	14.375	1846.42	1855.18	1839.85	1841.15	1855.79	1853.55	1849.67	1868.15	1850.73	1850	1857.7	1848.91	1843.39	1862.94	1857.85	1858.33	1852.18	1848.24	1840.3	1858.73	1863	1867.58	1850.06	1853.36	1853.97	1862.06	1863.03	1865.15	1849.55	1849	1841.33	1850.27	1857.94	1857.06	1835.21	1855.15	1840.67	1858.06	1837.97	1834.52	1843.71	1827.39	1807.17	1745.39	1627.45	1476.24
ra1_right_femur_latlat_1_m2	32.6562	12.8125	11.4062	1855.88	1851.76	1845.64	1860.48	1854.28	1835.84	1846.64	1850.44	1848.6	1855.16	1852.72	1845.28	1842.12	1840.76	1841.72	1837.96	1828.24	1831.88	1823.76	1846.56	1834.04	1829.88	1842.76	1852.44	1857.16	1838.92	1839.36	1852	1844.72	1844	1838.92	1831.96	1831.92	1828.28	1846.16	1826.84	1848.6	1850.64	1819.88	1834.52	1799.93	1775.23	1722.48	1569.7	1354.1	1106.47
ra1_right_femur_latlat_2_m1	48.125	14.6875	14.375	1878.22	1869.86	1870.72	1881.28	1880.17	1875	1877.19	1881	1869.69	1872.83	1872.47	1872	1855.72	1862.89	1887.53	1889.06	1870.5	1859.5	1877.39	1877.97	1879.39	1865.92	1866.64	1880.72	1867.5	1874.58	1880.92	1874.92	1883.72	1877.31	1877.28	1877.22	1879.11	1877.22	1870.58	1872.78	1870.5	1873.25	1864.25	1872.58	1842.63	1792.7	1721.35	1638.73	1552.35	1463.08
ra1_right_femur_latlat_2_m2	74.0625	16.875	18.4375	1897.2	1896.39	1898.69	1901.96	1902.2	1900.8	1890.43	1891.35	1913.14	1898.78	1892.47	1894.84	1890.67	1892.94	1898.76	1888	1899.63	1895.1	1888.84	1904.96	1893.45	1879.35	1906.18	1900.88	1900.78	1883.65	1880.59	1887.49	1887.71	1897.69	1896.2	1885.06	1881.43	1890.49	1891.59	1879.14	1873.06	1874.73	1879.33	1883.61	1866.82	1859.49	1844.82	1816.15	1743.88	1635.48
ra1_right_femur_latlat_2_m3	78.5938	13.75	12.6562	1843.45	1824.48	1805.24	1796.28	1792.93	1799.28	1801.86	1801.72	1820.93	1823.59	1797.21	1787.55	1780.97	1804.97	1826.17	1847.93	1862	1871.72	1862.03	1869.79	1868.9	1862.14	1865.79	1866.28	1883.93	1866.07	1887.76	1894	1888.03	1901	1899.59	1902.9	1901.14	1886.55	1895.69	1892.07	1885.52	1885.62	1894.48	1903.62	1868.96	1829.59	1779.69	1756.55	1747.76	1748.51
ra1_right_femur_latlat_4_m1	142.344	12.1875	13.9062	1820.36	1831.76	1813.12	1830.8	1834.04	1804.68	1821.24	1821.88	1831.44	1822.2	1811.44	1813.84	1814.12	1816.6	1831.88	1830.88	1810.64	1819.64	1811.88	1814.16	1830.12	1831.92	1818.04	1801.12	1807.8	1814.88	1826.24	1818.44	1813.08	1837.56	1836.12	1825.04	1814.28	1805.92	1812.4	1813	1817.72	1812.92	1803.44	1820.72	1826.01	1816.58	1801.75	1800.32	1805.89	1810.52
ra1_right_femur_latlat_4_m2	109.062	10.9375	10.9375	1828.2	1839.1	1823.2	1812.85	1823.55	1850.4	1845.55	1829.75	1845.85	1836.2	1833.9	1840.6	1848.8	1855.4	1829.8	1832.65	1827.8	1841.3	1852.6	1848.05	1845.05	1826	1825.65	1832.65	1837.2	1837.9	1840.2	1835.4	1841.8	1842.35	1837.8	1835.8	1828.05	1821.6	1814	1825.15	1830.5	1846.7	1835.55	1819	1839.82	1824.36	1815.23	1801.83	1768.74	1730.54
ra1_right_femur_latlat_4_m3	39.2188	11.0938	9.21875	1790.39	1805.52	1811.22	1815.48	1782.09	1785.7	1797.48	1789.39	1802.74	1816.39	1810.74	1798.7	1806.87	1819	1795.04	1810.91	1808.39	1803.35	1811.91	1811.13	1798.87	1803.17	1798.04	1807.39	1794.48	1788.7	1815.57	1810.13	1787.78	1790.91	1797	1794.48	1793.48	1795.96	1796.65	1799.09	1784.61	1785.87	1804.39	1805.35	1787.72	1789.86	1792.68	1788.77	1778.32	1762.46
ra1_right_femur_latmed_1_m1	59.0625	13.5938	14.8438	1832.28	1828.03	1840.31	1857.79	1858.28	1846.45	1844.24	1843.07	1845.72	1844.55	1829.28	1825.31	1834.38	1854.45	1849.28	1841	1854.41	1857.28	1836.48	1825.41	1834.41	1837	1840	1835.62	1828.59	1826.52	1827.79	1832.38	1823.24	1836.38	1849.76	1834.31	1826.28	1822.1	1840.62	1852.24	1856.66	1846.31	1840.41	1852.45	1839.37	1839.71	1830.02	1817.62	1819.35	1800.61
ra1_right_femur_latmed_1_m2	53.75	10.3125	11.4062	1845.37	1822.93	1838.67	1836.93	1831.77	1830.03	1837.77	1821.43	1815	1827.87	1823.13	1829.03	1838.13	1820.8	1838.67	1847.17	1839.27	1830.97	1833.33	1818.87	1835.77	1848.9	1852.47	1834.17	1837.7	1841.27	1819.83	1844.87	1843.93	1831.4	1835	1818.63	1833.2	1848.1	1850.07	1826.57	1825.33	1824.57	1836.93	1840.53	1830.1	1825.02	1818.35	1815.1	1820.86	1799.89
ra1_right_femur_latmed_1_m3	57.0312	10.625	12.9688	1830.15	1822.39	1839.42	1824.82	1826.91	1831.09	1834.06	1820.48	1839.03	1840.76	1828.45	1845.45	1820.45	1826.15	1829.45	1837.42	1832.03	1820.82	1846.48	1825.18	1821.82	1832.3	1821.88	1820.21	1828.97	1830.03	1834.45	1826.7	1814.15	1824.94	1826.48	1831.85	1833.27	1824.09	1822.42	1826.12	1834.91	1830.85	1821.88	1821.91	1829.03	1835.04	1829.61	1822.42	1806.51	1802.81
ra1_right_femur_latmed_1_m4	169.688	13.2812	12.1875	1861.46	1864.32	1886.05	1871.16	1877.57	1857.32	1867.73	1866.46	1869.81	1875.35	1853.05	1866.68	1867.11	1871.76	1871.43	1868.14	1859.76	1864.14	1872.46	1865.27	1863.62	1860.92	1862.68	1864.22	1864.22	1874.65	1867.05	1852.46	1861.92	1872.32	1859.62	1855.05	1847.81	1862.54	1852.43	1857.97	1873.89	1841.11	1860.27	1869.27	1858.13	1852.4	1850.29	1845.04	1828.5	1818.13
ra1_right_femur_latmed_3_m1	55.9375	10.3125	12.1875	1842.83	1862.91	1846.3	1856.57	1855.74	1861.87	1850.52	1839.48	1844.48	1846.87	1847.74	1845.39	1839.74	1862.48	1863.3	1866.87	1858.17	1857.09	1849.13	1847.39	1859.7	1865.57	1855.13	1866.43	1863.04	1862.48	1856.96	1858.04	1857.78	1867.04	1850.3	1861.78	1877.04	1848.26	1848.09	1841.87	1845.43	1867	1849.7	1860.87	1837.82	1785.6	1730.41	1639.2	1529.48	1421.81
ra1_right_femur_latmed_3_m2	51.0938	11.7188	12.3438	1854.66	1847.17	1857.34	1872.03	1862.52	1867.45	1858.07	1870.59	1868.28	1870.14	1859.86	1847.1	1860.34	1856.86	1858.24	1864.03	1867.66	1861.97	1854.24	1857.07	1860.07	1855.55	1851	1843.31	1839.1	1850.76	1831.93	1846.17	1848.14	1845.69	1861.69	1868	1858.45	1843.31	1848.52	1869.86	1871.34	1868.83	1861.52	1870.28	1864.03	1852.74	1841.81	1828.26	1799.6	1759.33
ra1_right_femur_latmed_3_m3	81.25	14.2188	11.5625	1873.06	1865.4	1899.31	1864.63	1857.29	1878.71	1869.14	1887.63	1873	1876.94	1881	1879	1886.11	1873.6	1870.09	1870	1861.97	1860.51	1884.11	1871.46	1879.83	1893.66	1883.34	1879.11	1869.71	1890.83	1872.63	1866.63	1879.57	1890.4	1903.14	1883.09	1872.94	1868.97	1885.37	1869.37	1872.49	1885.29	1897.89	1889.77	1869.88	1869.89	1853.22	1836.99	1807.14	1777.75
ra1_right_femur_latmed_3_m4	98.2812	12.6562	14.5312	1859.26	1868.85	1883.41	1871.96	1860.7	1853.41	1856.07	1865.26	1874.63	1869.33	1864.7	1891.3	1867.67	1871.59	1871.67	1874.19	1870.19	1870.04	1863.7	1868.7	1875.93	1866.56	1862.93	1860.85	1868.44	1874	1888.04	1880.52	1878.81	1876.44	1863.15	1866.74	1881.44	1880.56	1873.85	1863.89	1869.07	1859.89	1856.19	1869.07	1865.55	1853.13	1808.59	1802.2	1766.2	1738.24
ra1_right_femur_latmed_3_m5	62.9688	13.5938	12.0312	1847.26	1888.57	1854.43	1818	1857.52	1858.83	1838.61	1855.74	1840.09	1862.78	1842.52	1843.52	1877.17	1891.52	1856.96	1876.7	1874.87	1844.43	1847.22	1852.91	1873.91	1854.57	1866	1859.96	1874.26	1849.35	1854.91	1850.43	1853.87	1875.91	1872	1845.96	1853.35	1860.57	1858.7	1857.96	1849	1853.61	1851.22	1856.7	1829.96	1807.37	1791.48	1765.89	1722.86	1668.62
ra1_right_femur_latmed_3_m6	115.781	11.0938	11.4062	1879.12	1902.83	1885.96	1877.5	1879.17	1878.5	1894.58	1887.33	1872.42	1878.88	1882.88	1879.08	1873.67	1871.46	1876.12	1869.54	1874.54	1880.17	1887.58	1882.46	1872.08	1877.96	1879.79	1866.54	1871.62	1881.08	1870.54	1861.92	1875.33	1877.04	1873.58	1881.42	1888.67	1883.83	1881.58	1871.54	1866.96	1871.67	1870.58	1877.21	1868.99	1865.75	1867.88	1865.79	1852.67	1839.09
ra2_right_femur_latlat_1_m1	58.5938			1908.33	1880.41	1885.22	1892.93	1878.44	1898.15	1876.33	1880.22	1877.3	1887.93	1892.48	1899.81	1894.26	1895.48	1893.11	1899.85	1892.04	1895.81	1887.85	1873.04	1895.78	1891.04	1891.63	1895.19	1890.59	1890.52	1894.26	1881.85	1880.48	1884.89	1898.19	1894.59	1881.44	1871.3	1880.74	1870.33	1864.78	1875.04	1875.63	1862.89	1869.87	1859.57	1839.4	1812.24	1785.23	1727.22
ra2_right_femur_latlat_1_m2	51.25			1880.67	1896.17	1883.28	1885.06	1867.25	1881.36	1880.42	1884.03	1870.39	1882.89	1891.08	1889.97	1886.89	1892.47	1895.25	1879.5	1885.92	1875.69	1881.61	1893.47	1887.58	1866.56	1883.44	1869.03	1873.75	1880.56	1887.19	1885.64	1875.61	1893.78	1881.14	1882.5	1880.67	1885	1869.53	1870.97	1879.08	1861.56	1882.67	1883.53	1859.84	1841.94	1790.73	1711.36	1626.23	1505.18
ra2_right_femur_latlat_1_m3	133.906			1653.97	1663.81	1672.34	1679.41	1674.19	1689.19	1716.47	1738.78	1760.91	1785	1816.06	1837.28	1864.78	1871	1887.28	1919.56	1917.75	1927.72	1924.38	1920.69	1923.09	1918.34	1908.56	1920.41	1923.38	1918.56	1907.97	1912.09	1922.28	1908.72	1924.62	1910.81	1916.84	1894.72	1901.06	1890.59	1879.75	1885.72	1873.91	1865.62	1865.98	1846.88	1830.71	1761.56	1680.74	1524.93
ra2_right_femur_latlat_1_m4	134.375			1915.41	1928.53	1918.82	1916.12	1919.18	1922.35	1924.76	1918.88	1917.88	1926.35	1928.18	1919.59	1916.88	1924.76	1920	1911	1908.71	1933.59	1921.41	1937.18	1921.12	1911.53	1918.12	1922.18	1939.94	1928.94	1916.82	1915.12	1913.24	1904.71	1898.94	1903.41	1920.88	1919	1909.29	1901	1912.65	1911.24	1891.35	1896.76	1891.3	1889.01	1861.57	1802.52	1729.35	1616.24
ra2_right_femur_latlat_1_m5	177.5			1561.45	1656.77	1726.61	1765.61	1810.97	1857.1	1895.29	1899.32	1895.1	1902.61	1910	1912.97	1908	1911.39	1913.65	1924.74	1933.26	1918.06	1920.58	1938.65	1929.52	1922.48	1929.94	1935.26	1928.26	1923.84	1929.81	1934.58	1936.68	1941	1933	1921.61	1924.39	1923.52	1928.29	1931.84	1941.03	1932.81	1935	1935.94	1924.14	1909.56	1885.55	1823.1	1744.98	1632.79
ra2_right_femur_latlat_2_m1	36.4062	12.0312	12.1875	1155.52	1179.15	1160.89	1168.52	1189.04	1182.85	1191.15	1167.33	1196.19	1191.15	1170.3	1164.96	1168.89	1188.78	1203.04	1211.56	1213.96	1200.26	1211.81	1204.63	1208.04	1200.3	1206.04	1204.78	1209.7	1230.89	1222.63	1206.52	1202.74	1208.04	1190.33	1190.15	1205.11	1218.15	1195	1183.07	1172.89	1207.33	1234.78	1291	1259.41	1210.69	1141.43	1039.46	960.243	916.697
ra2_right_femur_latlat_3_m3	32.6562	12.8125	9.84375	1312.12	1339.12	1302.19	1330.88	1351.44	1338	1342.5	1353.44	1339.31	1355.62	1361.88	1352.25	1329.12	1336.25	1327.19	1327.94	1338.19	1339.06	1337.5	1352.5	1369.94	1378.31	1364.12	1375.62	1387.62	1403.25	1387.75	1381.19	1400.25	1377.69	1376.94	1393.19	1382.75	1396.5	1415.75	1411.5	1439.94	1452.06	1438.62	1458.88	1386.99	1337.23	1269.47	1157.71	1082.19	1030.8
ra2_right_femur_latlat_5_m1	33.2812	12.6562	14.6875	1703.71	1700.86	1685.93	1708.21	1712.93	1712.57	1708.64	1701.64	1699.43	1713.79	1700.07	1712.21	1697.5	1709.57	1721.64	1704.14	1697.21	1713.5	1701.5	1710.14	1693.07	1711.93	1721.36	1723.36	1721.29	1706.29	1723.71	1729.64	1718.14	1715.93	1675.29	1696.5	1681.79	1726.71	1694.93	1749	1719.36	1741.36	1736.07	1735.93	1731.32	1696.76	1675.96	1655.34	1580.11	1531.62
ra2_right_femur_latlat_5_m2	36.875	12.6562	14.0625	1739.32	1752.36	1748.18	1763.21	1751.04	1752.18	1764.21	1756.21	1753.71	1733.04	1735.61	1752.5	1759.18	1747.96	1745.89	1730.89	1738.04	1750.14	1723.96	1714.93	1725.68	1724.71	1696.89	1684.43	1706.29	1709.68	1717.93	1718.93	1705.96	1703.89	1701.36	1711.71	1702.64	1723.79	1717.96	1705.93	1698.32	1697.68	1706.86	1714.07	1702.02	1690.64	1662.75	1642.73	1619.19	1581.23
ra2_right_femur_latlat_6_m1	32.3438	12.0312	16.25	1892.71	1887.71	1871.07	1884.64	1900.07	1907	1879.79	1857.71	1869.43	1874.07	1890.71	1860.43	1863.86	1878.71	1873.29	1872.07	1869.64	1878	1899.79	1880.93	1895.21	1885.36	1859.21	1879.43	1882.64	1860.21	1865.79	1882.21	1915.29	1888.57	1906.29	1910.64	1853.86	1858	1856.36	1862.57	1868	1870.57	1836.29	1874.71	1804.73	1743.51	1643.74	1534.09	1423.52	1282.72
ra2_right_femur_latlat_6_m2	52.6562	11.0938	13.2812	1919.47	1895.47	1895.6	1905.27	1895.8	1911.27	1911.27	1890.93	1906.27	1896.4	1878.33	1895.73	1903	1913.73	1923.27	1906.47	1914.13	1898.87	1900.47	1905.27	1903.6	1917.8	1900.27	1892.8	1906.53	1911.67	1901.4	1876.2	1902.47	1879.73	1886.93	1882.13	1905.67	1899	1906.33	1924.13	1874.2	1870.2	1905.8	1908.13	1887.21	1878.36	1889.58	1878.23	1871.66	1849.85
ra2_right_femur_latlat_7_m1	73.9062	16.875	12.3438	1543.7	1513.17	1505.61	1511.26	1502.52	1484.78	1477.26	1491.26	1488.57	1490	1516.65	1519.39	1514.22	1515.57	1499	1479	1476.09	1474.87	1475.57	1484.35	1482.52	1489.35	1506.17	1514.26	1524.35	1524.04	1527.13	1532.91	1526.87	1535.7	1548.35	1585.74	1601.22	1596.35	1639.87	1670.39	1682.7	1701.04	1711.04	1725.78	1727.96	1722.71	1704.39	1674.69	1637.17	1594.81
ra2_right_femur_latmed_2_m1	25.1562	9.84375	13.125	1508.21	1507.43	1526.14	1532.71	1513	1505.43	1501.43	1508.36	1504.71	1513.5	1504.43	1519.86	1500.43	1497.57	1505.29	1525	1505.71	1494.64	1541.21	1546.86	1533.79	1515	1549.36	1588.79	1559.43	1531.93	1563.43	1566.64	1569.79	1568.5	1575.07	1578.64	1621.57	1597.71	1558.79	1506.93	1489	1477.5	1436.79	1390.64	1336.2	1316.87	1265.65	1187.32	1136.52	1160.53
ra2_right_femur_latmed_2_m2	64.5312	12.3438	12.1875	1624.35	1619.41	1655.76	1680.12	1717.82	1723.88	1705.82	1701.76	1742.94	1682.82	1699.06	1698.35	1708.41	1698	1710.94	1688.94	1710.65	1709.71	1706.29	1733.35	1727.76	1724.94	1689	1714.35	1696.53	1696.59	1706.29	1672.18	1702.47	1690.12	1722.12	1709.71	1716.06	1721.06	1715.06	1719.71	1714.24	1721.24	1739.41	1747.65	1716.92	1699.23	1686.43	1677.83	1657.04	1642.29
ra2_right_femur_latmed_4_m1	30.1562			1877.07	1894.93	1870.43	1881.71	1881.43	1873	1871	1873.93	1866.86	1861	1865	1876.64	1871	1870.86	1876.07	1862.57	1891.36	1903.07	1898.29	1909.21	1901.86	1905.14	1888.71	1893.86	1902.5	1897.93	1901.93	1871.64	1881.36	1875.29	1907.57	1901.5	1874.5	1888.93	1917.36	1913.64	1919	1889.79	1881.29	1897	1894.86	1885.37	1883.17	1881.17	1882.06	1878.44
ra3_right_femur_latlat_2_m1	27.8125	9.84375	11.875	1857.27	1866.68	1843.32	1856.82	1834.68	1849.23	1855.77	1850.55	1864.5	1845.77	1842.5	1853.45	1859.5	1837.91	1858.91	1877.82	1846.86	1880.64	1860.41	1863.82	1875.5	1831.77	1841.27	1833.77	1858.09	1825.77	1866.77	1840.55	1847.5	1829.86	1828.55	1851.55	1845.23	1850.45	1845.14	1825.68	1859	1846.18	1857.73	1848.05	1842.58	1797.78	1771.17	1765.04	1725.87	1690.79
ra3_right_femur_latlat_2_m2	28.5938	9.375	14.2188	1847.65	1851.76	1838.71	1834.53	1838.82	1834.18	1846.47	1824.18	1831.24	1835.41	1818.06	1851.82	1836.29	1832.18	1825.24	1833.24	1838.29	1845.41	1833.53	1831.06	1846.06	1837.29	1838.59	1821.94	1848.47	1830.82	1840.06	1838.41	1818.59	1837.59	1827.47	1836.94	1854.24	1844.41	1850.53	1863.29	1852.88	1844.24	1842	1854.47	1824.39	1809.39	1760.57	1731.88	1663.64	1622.15
ra3_right_femur_latmed_3_m1	33.75	12.1875	16.7188	1768.36	1771.16	1777.88	1781.64	1770.64	1782.24	1781.64	1771.8	1766.04	1772.84	1762.48	1783.52	1798.56	1780.6	1768.44	1759.84	1754.96	1775.48	1755.36	1753.52	1790.32	1781.72	1772.96	1774.68	1780.12	1762.84	1776.76	1774.92	1764.36	1782.68	1804.84	1795.24	1784.2	1801.52	1805.36	1790.48	1787.32	1790.04	1782.28	1785.36	1776.86	1751.75	1736.25	1712.46	1689.4	1652.26
ra3_right_femur_latmed_3_m2	28.4375	12.6562	13.9062	1584.46	1608	1591.79	1585.79	1613.38	1627.5	1614.21	1593.38	1569.42	1571.42	1575.96	1580.5	1604.42	1622.79	1629	1618.83	1641.75	1680.17	1707.88	1740.08	1760.42	1780.12	1788.33	1799.5	1827.92	1834.5	1817.75	1810.92	1809.75	1812.75	1809.79	1809.58	1817.71	1811.79	1790.75	1779.62	1788.71	1767.17	1751.92	1768.75	1727.66	1686.2	1629.29	1541.56	1428.3	1324.09
ra3_right_femur_latmed_3_m3	36.25	15.3125	16.0938	1831	1820	1820.53	1837.8	1801.2	1811.6	1798.2	1818.67	1812.53	1824.4	1813.53	1841.07	1828.4	1809	1838.6	1847.2	1828.53	1817.73	1841.53	1826.53	1825.13	1840.67	1825.93	1814.13	1820.6	1832.33	1826.47	1849.47	1826.33	1833.53	1828.87	1801.8	1805.4	1833	1834.93	1835.13	1837.07	1850.4	1851.67	1834.4	1809.9	1799.07	1776.74	1743.99	1680.53	1623.4
ra3_right_femur_latmed_3_m4	59.0625	15.625	15.625	1864.76	1880.29	1849.9	1875.43	1871.48	1862.19	1878.52	1867.57	1862.33	1887.52	1872.33	1870.71	1866.14	1856.71	1881.9	1867.57	1851.33	1855.67	1866	1877.43	1876.38	1878.33	1868.19	1890.62	1859.52	1860.57	1862.81	1857.05	1867.86	1843.76	1877.71	1855.95	1855.9	1846.52	1861.9	1853.33	1834.19	1837.29	1842.81	1843.81	1820.05	1771.95	1686.62	1607.27	1541	1428.69
ra3_right_femur_latmed_4_m1	23.75	10.3125	11.0938	1578.82	1628.06	1655.06	1683.35	1721.76	1715.06	1786.65	1746.35	1763.47	1778.53	1798	1775.53	1817.53	1814	1798	1820.35	1808.35	1812.59	1829.59	1817.59	1819.35	1846.88	1820.94	1823.06	1802.59	1822.71	1798.94	1785.82	1817.18	1819.65	1824.06	1825.59	1821.65	1817.24	1826.18	1832.65	1826.29	1823.76	1786.88	1824.24	1801.3	1770.19	1756.18	1730.94	1669.47	1610.76
[truncated: 114 more columns]

## Sheet: contralateral
sample	distance	height	width	optical density1	optical density2	optical density3	optical density4	optical density5	optical density6	optical density7	optical density8	optical density9	optical density10	optical density11	optical density12	optical density13	optical density14	optical density15	optical density16	optical density17	optical density18	optical density19	optical density20	optical density21	optical density22	optical density23	optical density24	optical density25	optical density26	optical density27	optical density28	optical density29	optical density30	optical density31	optical density32	optical density33	optical density34	optical density35	optical density36	optical density37	optical density38	optical density39	optical density40	optical density41	optical density42	optical density43	optical density44	optical density45	optical density46
sr2_femur_CNTRL_latlat_3_m1	47.5	12.1875	11.875	1380.92	1393.23	1387.73	1400.31	1398.96	1418.73	1422.12	1416.58	1424	1417.08	1434.04	1445.73	1441.23	1428.38	1433.35	1438	1431.88	1443	1467.04	1488.92	1502.46	1493.12	1521.04	1552.08	1577.27	1619.77	1632.73	1631.96	1610.96	1561.27	1538.88	1535.69	1538.35	1529.38	1560.15	1610.38	1657.58	1690.46	1698.5	1678	1625.24	1559.64	1521.3	1488	1451.53	1423.52
sr2_femur_CNTRL_latlat_3_m2	117.344	13.75	15.3125	1911.97	1906.06	1914.12	1926.59	1936.19	1926.12	1926.69	1929.56	1924.06	1917.06	1923.97	1915.66	1936.41	1921.81	1925.91	1927.84	1931.06	1924.62	1928.78	1915.53	1927.12	1954.84	1931.28	1932.31	1929.34	1925.22	1937.12	1926.62	1932.97	1929.19	1948.75	1945.44	1934.5	1935.94	1919.69	1934.28	1957.28	1929.12	1941.12	1955.53	1948.13	1948.14	1915.1	1909.62	1866.71	1840.35
sr2_femur_CNTRL_latlat_3_m3	231.875	13.2812	14.2188	1992.5	1997.43	1989.79	1985.43	1986.14	1998.5	1996.36	2011.93	2006.29	1997.07	1995.5	2028.5	2029.36	1996.64	1997.5	2002.36	2024.07	2022.93	2014.79	2005.07	2012	1998.71	2014.5	1990.57	2033.5	2020.93	2006.14	1994.57	1999.21	2005.07	1976.5	2003.86	2012.86	2028.29	1986.64	1981.36	1965	2004.93	2014.86	2007.86	1981.9	1986.2	1957.77	1909.43	1837.25	1724.39
sr2_femur_CNTRL_latlat_3_m4	256.875	12.0312	12.6562	1996.23	2021.18	1997.27	2006.86	2018.59	2011.77	2003.5	2019.68	2010.5	1996.68	2010	1994.95	2007.55	2009.59	2003.09	2016.45	2025.73	2007.77	2007.95	2022.45	2010.64	2022.36	2012.32	2023.09	2004.59	2015.82	2027.36	2005.41	2031.91	2022.09	2015.59	2030.86	2047.73	2027.36	2027.77	1999.55	2009.05	2014.14	1992.77	2015.91	1995.44	1970.58	1941.86	1879.64	1821.42	1750.71
sr2_femur_CNTRL_latlat_3_m5	306.25	13.125	12.5	1977.82	1964.55	1967.32	1978.68	1983.23	1962.27	1963.91	1965.5	1958	1962.73	1973	1983.86	1987.68	1991.68	1993.23	1973.18	1990.73	1989.59	1989.73	1982.27	1973.18	1996.86	2008.73	1979.91	1972.41	1979.36	1976.55	1977.05	1993.86	1989.05	1995.14	2001.14	1994.09	1992.32	2007.41	1998.59	2003.68	1998.59	1961.27	1944.82	1919.23	1855.04	1793.31	1692.45	1535.64	1371.09
sr2_femur_CNTRL_latlat_3_m6	313.75	15.9375	13.5938	1967.21	1966.42	1960	1975.58	1985.88	1981.67	1967.83	1962.25	1952.17	1968.33	1973.46	1967	1969.79	1978.04	1968.17	1989.83	1988	1981.92	2000.96	2000.75	1990.17	1989.29	1996.5	1997.79	2009.62	1995.25	2002.71	1999.83	1999.75	2014.54	2008.38	2012.38	2010.5	2004.12	1993.62	2007.88	1995.29	2038.42	2034.75	2020.33	2006.04	1992.96	1959.54	1913.11	1841.85	1704.68
sr2_femur_CNTRL_latlat_5_m1	68.9062	10.9375	15	1657	1662.59	1686.82	1676.76	1705.24	1677.88	1735.24	1733.24	1758.94	1731.76	1738.65	1762.71	1749.76	1761.41	1750.47	1752.35	1766.88	1769.47	1795.41	1826	1819.29	1843.53	1846.35	1864.88	1889.06	1890	1858.88	1894.06	1894.76	1879.18	1894.65	1906.29	1902.41	1891.82	1888.88	1906.12	1924	1908.88	1917.12	1917.71	1897.42	1901.78	1891.17	1869.63	1822.66	1790.74
sr2_femur_CNTRL_latlat_5_m2	59.6875	11.5625	14.8438	1659.35	1660.15	1668.75	1658.8	1649.55	1665.7	1667.95	1656.85	1676.95	1657.7	1648.25	1672.05	1662.35	1672.25	1674.15	1680.05	1694.8	1720.1	1720.75	1713.6	1730.5	1760.2	1727.95	1732.5	1749.65	1757.15	1754	1791.3	1788.3	1806.35	1782.4	1828.1	1832.3	1846.65	1889.05	1870.35	1918	1889.8	1889.75	1881.9	1863.84	1808.86	1754.02	1658.97	1536.65	1367.77
sr2_femur_CNTRL_latlat_5_m3	33.125	8.90625	13.125	1199.77	1188.15	1191	1203.69	1203.69	1204.85	1180.85	1173.38	1176.46	1160.77	1162.15	1167.77	1141.38	1173.31	1188	1189.38	1212.62	1215.54	1206.92	1212.08	1219.54	1238.15	1267.08	1284.38	1286.54	1295.15	1329.31	1362.08	1371.62	1385.31	1423.85	1452.54	1487.31	1502.08	1506.62	1526.15	1535.46	1539.23	1570.54	1575.92	1549.9	1527.27	1524.72	1507.07	1470.42	1438.48
sr2_femur_CNTRL_latlat_6_m1	45.9375	14.0625	15.9375	1398.47	1404.91	1404.16	1409.19	1407.16	1412.88	1411.12	1415.59	1425.53	1412.62	1409.22	1418.06	1422.66	1438.44	1435.41	1436.59	1436.34	1451.84	1449.03	1448.78	1472.22	1486.28	1512.28	1515.22	1517.41	1517	1527.97	1572.25	1571.22	1584.12	1585.22	1590.97	1578.5	1574.84	1584.16	1604.75	1615.97	1625.34	1639.06	1631	1621.44	1591.31	1529.34	1406.63	1282.76	1201.06
sr2_femur_CNTRL_latlat_6_m2	44.5312	15	12.3438	1592.96	1585.89	1584.11	1586.25	1585.89	1596.04	1584.71	1572.32	1557.39	1557.64	1558.57	1555.93	1554.36	1543.46	1517.39	1508.96	1521.89	1532.32	1532.39	1520.21	1524.43	1525.14	1544.57	1543.11	1549.75	1565.43	1560.21	1588.5	1608.93	1606.07	1617.75	1629.54	1643.18	1660.89	1681.96	1693.32	1711.14	1735.5	1738.86	1739.61	1702.52	1656.89	1580.42	1487	1401.91	1326.17
sr2_femur_CNTRL_latlat_6_m3	49.375	16.25	15.1562	1570.39	1598.93	1582.14	1609.5	1600.96	1592.75	1598.89	1594.32	1606.04	1612.43	1625.86	1611.93	1633.79	1627.14	1624.89	1631.11	1651.04	1645.93	1672.79	1694.21	1695.36	1703.18	1726	1747.54	1740.5	1746.43	1773.14	1749.57	1754.14	1769.79	1762	1763.25	1754.82	1766.79	1778.29	1754.07	1755.25	1755.89	1785.18	1753.07	1727.26	1671.17	1631.88	1552.44	1428.79	1281.59
sr3_femur_CNTRL_latlat_2_m1	30	11.875	10.7812	1864.69	1853.23	1847.23	1867.77	1850.69	1850.85	1867.15	1856.54	1844.46	1839.92	1827.15	1830.08	1863.08	1873.62	1860.77	1836.31	1822.15	1819.38	1820.54	1830.54	1841.23	1827.08	1826.85	1832.77	1822.77	1835.38	1830	1829.23	1824.23	1830.92	1823.92	1832.15	1825.46	1830.85	1832.08	1829.38	1847.15	1843.62	1856.69	1892.46	1840.12	1800.04	1772.83	1744.79	1689.16	1605.13
sr3_femur_CNTRL_latlat_2_m2	28.9062	10.625	13.4375	1847.93	1844.8	1822	1823.6	1827.33	1835.07	1824	1832.6	1852.27	1845.2	1822.87	1830.47	1846.27	1848.47	1840.6	1854.87	1827.8	1828.47	1855.13	1836	1829	1857.4	1874.07	1856.8	1835.13	1848.87	1860.33	1849.07	1843.6	1852	1828.8	1837.6	1848.13	1828.07	1825.87	1854.2	1857.2	1856.33	1848.47	1851.4	1846.39	1808.47	1767.47	1763.58	1762.74	1723.38
sr3_femur_CNTRL_latlat_2_m3	52.0312	8.125	11.25	1893.95	1870.5	1907.45	1901.05	1892.15	1899.8	1894.75	1877.25	1883.25	1884.8	1872.9	1879	1865.5	1883.15	1874.15	1872.7	1876.9	1862.5	1884.5	1868.35	1858.2	1865.9	1864.45	1865.85	1854.4	1852.3	1869	1868.8	1878.2	1863.8	1849.35	1871.15	1880.15	1882.8	1884.5	1874.25	1880.05	1875.9	1889.75	1908.8	1896.66	1889.66	1882.94	1868.01	1857.41	1854.46
sr3_femur_CNTRL_latlat_2_m4	61.875	13.5938	15.3125	1904.5	1884.28	1907	1891.06	1884.22	1899.22	1887.89	1876.61	1894.83	1917.72	1914.11	1914.78	1914.61	1913.83	1925.11	1915.06	1904.83	1918.11	1903.67	1892.06	1888.28	1903.67	1911.22	1911.56	1907.39	1920.22	1920.11	1906.06	1913.78	1932.94	1906.61	1892.89	1907.5	1907.33	1909.06	1907.94	1918.22	1901.28	1916.22	1930.94	1889.47	1882.63	1842.29	1799.59	1709.58	1556.65
sr3_femur_CNTRL_latlat_2_m5	53.2812	11.0938	14.8438	1866.88	1902.38	1886.25	1869.56	1877.5	1907.5	1904.38	1898.31	1880.69	1900.62	1877.25	1899.94	1900.56	1888	1900.31	1912.06	1917.38	1908.38	1902.94	1905.5	1912	1879	1878.31	1882.31	1897.19	1898.38	1887.81	1874.81	1896.06	1879.19	1888.31	1877.62	1888.81	1894.31	1880.25	1889.06	1892.06	1894.56	1897.69	1899.25	1894.07	1884.58	1877.39	1835.05	1792.44	1764.79
sr3_femur_CNTRL_latlat_2_m6	69.6875	10.625	11.875	1919.2	1909.04	1917.12	1886.84	1910.84	1921.76	1900.32	1920.76	1903.36	1939.8	1929.04	1906.32	1910.52	1912.68	1892	1921.08	1910.12	1912.56	1899.6	1903.76	1886.52	1898.92	1901	1892.6	1912.92	1901.96	1926	1886.32	1902.2	1908.32	1906.04	1904.36	1915.92	1931.16	1913.12	1926.36	1928.92	1929.4	1930.08	1909.44	1911.6	1896.25	1862.75	1846.11	1819.31	1755.71
sr3_femur_CNTRL_latlat_3_m1	35.1562			1778.55	1781.14	1781	1779.27	1778	1773	1766.32	1782.77	1780.5	1754	1751.59	1767.09	1763.59	1751.55	1760.68	1766.05	1732.55	1731.91	1715.86	1712.68	1692.45	1698.27	1697.59	1688.18	1677.91	1695.41	1676.77	1675.73	1709.18	1700.91	1690.36	1714.27	1722.5	1723.73	1730.64	1727.32	1713.68	1733.5	1730.41	1749.64	1759.65	1742.5	1710.72	1651.44	1579.4	1505.26
sr3_femur_CNTRL_latlat_3_m2	63.2812			1747.27	1766.68	1762.55	1762.59	1755.18	1775.45	1777.95	1782.27	1779.77	1785.27	1790.82	1791.23	1772.32	1791.82	1774.27	1772.86	1767.14	1769.32	1773.18	1757.09	1728.68	1751.5	1756.55	1751.55	1769.32	1788	1783.41	1802.45	1798.59	1786.18	1770.68	1768.91	1792.18	1758.36	1786.59	1782.05	1774.86	1791.73	1799	1811.5	1779.58	1757.83	1743.75	1713.05	1677.93	1670.11
sr3_femur_CNTRL_latlat_3_m3	34.6875			1700.88	1702.53	1724.06	1719.59	1717.35	1716.12	1738	1740.29	1757.59	1757.71	1755.65	1755.12	1743.59	1785.53	1779.76	1778.35	1777.71	1797.82	1791.24	1772.76	1802.88	1777.12	1788	1792.47	1791.12	1793.88	1784.29	1768.18	1809.94	1782.35	1784.24	1800.29	1798.59	1767.06	1800.29	1815.53	1837.76	1809.18	1788.29	1800.65	1766.05	1694.09	1585.41	1446.07	1277.14	1079.26
sr3_femur_CNTRL_latlat_3_m4	46.25			1794.41	1804.91	1803.32	1787.18	1758.73	1775.41	1783.18	1802	1819.41	1793.36	1792.36	1804.41	1794.95	1778.68	1814.27	1803.5	1803.68	1798.23	1820.32	1811.45	1801.86	1829.45	1811.05	1812.27	1840.18	1818.86	1822.95	1801.09	1804.68	1808.45	1805.41	1821.59	1803.27	1805.86	1824.45	1790.64	1809.64	1792	1805.14	1816.91	1778.77	1763.7	1728.6	1728.91	1669.87	1600.42
sr3_femur_CNTRL_latlat_3_m5	15.9375
sr3_femur_CNTRL_latlat_4_m1	72.9688			1829.87	1845.87	1839.13	1827.3	1842.48	1847.65	1848.17	1870.48	1856.96	1858.09	1880.48	1883.57	1887.61	1851.83	1848.91	1883.83	1886.39	1880.96	1871.22	1875.78	1894.74	1893.13	1876.35	1893.7	1884.22	1866.65	1875.09	1870.48	1870.17	1871.57	1858.35	1871.78	1889.87	1874.17	1876.83	1866.96	1876.78	1866.65	1870.48	1856.35	1840.95	1817.97	1786.69	1764.62	1708.44	1670
sr3_femur_CNTRL_latlat_4_m2	44.375			1827.42	1813.15	1824.27	1829.08	1833.46	1836.04	1826.62	1836.38	1843.23	1843.85	1832.23	1818.81	1830.65	1816.35	1824	1827.35	1822.92	1843.38	1829.31	1826.85	1832.69	1827.12	1832.58	1842.38	1835.27	1836.04	1813.62	1837.92	1836.08	1832.46	1831.81	1838.31	1832.04	1829.35	1845.46	1833.35	1841.27	1840.58	1848.88	1848.46	1839.63	1842.78	1823.93	1802.71	1776.91	1745.34
sr3_femur_CNTRL_latlat_6_m1	128.594	10	12.8125	1861.67	1900.13	1860.8	1892.47	1910.47	1891	1908.8	1913.73	1893.13	1858.2	1894.87	1879.53	1893.67	1879.87	1879.4	1890.87	1887.2	1874.47	1911.13	1887.47	1904.73	1910.4	1882.2	1896.47	1916.73	1896.73	1910.47	1885.53	1892	1866.4	1878.33	1879.93	1903.87	1927.33	1907.73	1883.87	1908.07	1903.13	1874.27	1874.93	1883.17	1889.35	1847.64	1815.66	1815.5	1787.48
sr3_femur_CNTRL_latmed_3_m1	35.1562	9.6875	12.3438	1334.75	1328.33	1352.5	1343.92	1346.08	1330.58	1349.17	1358.5	1358.75	1380.42	1379.75	1386.33	1384.08	1394.67	1397.58	1405.42	1420.58	1411.83	1424.17	1454.17	1444.33	1440.17	1452.67	1438	1428.67	1427.33	1435.75	1436.42	1434.33	1435.83	1449.42	1469.83	1482.17	1497.58	1505.08	1512	1535.17	1548.17	1561	1568.17	1564.12	1546.73	1533.05	1518.51	1493.8	1462.31
sr3_femur_CNTRL_latmed_3_m2	35	10.3125	10.9375	1788.23	1814.15	1830.54	1803	1798.38	1798.31	1832.69	1800.54	1807.08	1815.69	1803.85	1781.38	1785.92	1816.92	1792.77	1782.31	1760	1751	1735.77	1705.23	1654.15	1595.31	1479	1382.23	1290.08	1272.15	1229.69	1217.85	1212	1201.54	1217.85	1222.85	1245.38	1271.31	1331.92	1354.62	1449.15	1521.23	1634.92	1668.69	1726.9	1705.27	1685.04	1654.93	1616.75	1612.59
sr3_femur_CNTRL_latmed_3_m3	59.375	12.1875	14.8438	1762.52	1749.71	1726.14	1757.38	1765.24	1751.52	1744.19	1754	1766.24	1769.52	1736.62	1760.95	1747.19	1768.1	1772.57	1767	1779.86	1793.81	1770.95	1794.29	1790.33	1793.38	1777.24	1792.14	1788.86	1800.76	1798	1794.9	1790.9	1810.43	1799.62	1805.62	1828.29	1809.48	1797.71	1812.1	1814.76	1805.29	1818.38	1825.38	1800.74	1797.25	1786.67	1769.31	1763.6	1735.85
sr3_femur_CNTRL_latmed_3_m4	32.6562	9.0625	10.625	1317.19	1329.86	1339.62	1369.19	1346.38	1329.38	1351.52	1360.95	1361.29	1379.19	1370.86	1396.9	1393.05	1406.38	1423.38	1418.57	1419.62	1446.76	1453.48	1456.67	1464.95	1466.05	1482.81	1500.76	1510.95	1515.14	1517.48	1526.38	1547.24	1569.43	1573.86	1574.9	1556.95	1554.62	1564.67	1573.1	1593.1	1605.33	1621.52	1657.29	1680.57	1650.99	1614.93	1562.38	1498.9	1452.14
sr3_femur_CNTRL_latmed_3_m5	43.2812	7.34375	11.5625	1654.42	1695.75	1705.67	1662.25	1666	1703.83	1692.58	1688	1696.75	1683.92	1689.5	1701.67	1701.67	1688.75	1680.5	1682.25	1695.08	1710.08	1700.42	1677.75	1686.67	1690.58	1700.33	1703.83	1681.58	1675.42	1698.75	1691.58	1682.58	1690.33	1695.75	1674.33	1680.5	1679.75	1695.25	1691.67	1743.42	1740.42	1730	1783.08	1718.84	1671.3	1619.64	1571.42	1526.05	1509.53
sr3_femur_CNTRL_latmed_3_m6	60.625	10.3125	12.5	1825.12	1830.94	1789.88	1790	1802.94	1806.81	1824.88	1824.88	1832.19	1783.81	1822.56	1800	1792.44	1795.62	1791.19	1800.31	1809.62	1796.25	1797.06	1813.69	1822.5	1818.06	1816.69	1816.62	1815.44	1814.56	1807.81	1817.56	1817.44	1811.06	1821.75	1836	1782.69	1816.94	1784.19	1812.38	1814.38	1816.12	1835.19	1838.94	1823.7	1805.6	1804.78	1804.38	1800.58	1783.12
sr3_femur_CNTRL_latmed_4_m1	54.8438	11.875	12.9688	1851.16	1845.42	1843.74	1846.53	1845.32	1853.95	1824.21	1839.68	1846.11	1872.74	1854.32	1834.32	1862.11	1851.74	1843.58	1842.84	1862	1853	1857.05	1864.79	1855.84	1865.16	1848.95	1827.53	1839.74	1848.16	1862.79	1842.37	1825.63	1878.16	1888.21	1859.58	1887.47	1892.84	1886.26	1877.89	1880.42	1872.95	1895.89	1881.95	1858.22	1838.34	1817.84	1804.2	1774.02	1733.35
sr3_femur_CNTRL_latmed_4_m2	63.9062	12.6562	17.9688	1855.33	1852.72	1843.94	1863.94	1834.28	1842.22	1850.28	1866.11	1850.39	1855	1878.94	1866.83	1848.11	1840.44	1842.44	1828.56	1837.22	1811.61	1857.28	1852.94	1853.67	1846.89	1874.56	1863.61	1844.56	1854.28	1866	1867.06	1885.11	1890.5	1914.44	1865.28	1884.83	1887.94	1901.11	1901.83	1900.33	1902.72	1893.89	1906.67	1920.41	1892.29	1872.02	1875.25	1858.95	1832.62
sr3_femur_CNTRL_latmed_4_m3	82.8125	12.0312	15.4688	1916.22	1904.17	1922.22	1915.78	1929.56	1930.33	1913.28	1902.89	1907.44	1908.39	1927.89	1920.89	1898.11	1924.5	1928.5	1927.56	1934.67	1923.61	1926.11	1947	1905.11	1922.11	1902.61	1900.78	1932.56	1892.28	1908.67	1912.72	1906.06	1905.06	1928.67	1897.61	1927.11	1912.06	1941.5	1931.83	1894.39	1937.67	1943.78	1941.06	1912.08	1897.99	1900.21	1896.87	1866.41	1847.86
sr3_femur_CNTRL_latmed_5_m1	30.1562	13.9062	19.5312	1713.68	1712.68	1710.84	1711.6	1732.56	1742.24	1751.56	1741.92	1756.48	1774.32	1791.48	1789.88	1781.12	1785.6	1801.84	1810.88	1805.44	1806.12	1816.88	1804.12	1824.24	1824.08	1813.32	1845.96	1846.12	1829.52	1826.68	1830.68	1840.68	1866.88	1845.2	1838.36	1841.08	1827.4	1834.04	1833.72	1825.64	1827	1843.8	1844.96	1807.42	1782.25	1759.32	1693.65	1614.77	1518.69
sr3_femur_CNTRL_latmed_5_m2	25.625	11.0938	17.5	1527.63	1560.84	1590.21	1631.84	1659.95	1674.32	1699.42	1719.53	1727.63	1752.26	1748.79	1734.84	1732	1745.68	1733.37	1726.58	1724.68	1741.16	1742.42	1741.89	1747.74	1739.47	1733.95	1746.37	1769.05	1764	1741.26	1745.21	1754.05	1749.11	1779.63	1770.42	1755.53	1760	1764.26	1763.68	1796.74	1794.26	1797.79	1799.89	1798.36	1789.04	1744.14	1676.15	1634.6	1568.85
sr4_femur_CNTRL_latlat_1_m1	120.312	15.3125	15.3125	1761.95	1754.29	1759.86	1715.52	1743.81	1743	1745.62	1754.48	1747.33	1734.29	1750.48	1747.62	1747.62	1758.71	1739.81	1745.05	1751.9	1750.43	1742.67	1759.81	1737.1	1761.48	1743.05	1756.57	1756.76	1767.38	1756.76	1746.62	1746.05	1742.67	1757.14	1732.43	1736.05	1722.43	1737.9	1761.29	1723.33	1749.1	1737.52	1765.95	1744.57	1705.75	1655.71	1521.92	1362.5	1166.48
sr4_femur_CNTRL_latlat_1_m2	124.062	11.875
sr4_femur_CNTRL_latlat_2_m1	69.8438	10.1562	8.125	1815.17	1812	1810.33	1779.17	1816.92	1824.67	1806.17	1783.08	1806.42	1803.33	1787	1813.42	1814.58	1786.17	1791.92	1793.67	1773.75	1807.17	1783.25	1812.33	1787.17	1815.25	1798.42	1771.92	1793.75	1766.08	1801.67	1788.42	1799.75	1830.92	1808.33	1805.92	1833.75	1806	1815.67	1811.75	1781.08	1822.83	1776.33	1770.83	1741.21	1711.74	1657.98	1596.69	1536.84	1467.37
sr4_femur_CNTRL_latlat_2_m2	72.0312	15.4688	13.9062	1826.83	1826.92	1822.17	1805.33	1789.17	1762.17	1751.08	1683.33	1658.25	1699.75	1727.08	1712.42	1686.25	1608	1572.25	1571.25	1583.25	1561.5	1418.58	1348.5	1389.42	1526.33	1660.42	1700.83	1778.67	1815.17	1832.5	1825.17	1813.5	1839.25	1836.92	1802.5	1812.25	1800.42	1811.25	1822.92	1823.33	1823.17	1821.25	1846.08	1846.49	1807.88	1775.47	1746.73	1648.41	1496.67
sr4_femur_CNTRL_latlat_3_m1	45.4688	11.25	13.2812	1574.4	1585.1	1587.6	1586.25	1570.95	1569.1	1579.75	1585.45	1577.9	1586.5	1582.05	1576.05	1585.1	1572.4	1557.6	1545.15	1555.05	1559.7	1541.8	1541.15	1545.85	1552.2	1547.95	1537.5	1544.15	1542.65	1520.9	1515.7	1515.95	1511.1	1519.75	1496.05	1466.3	1465.85	1465.85	1480.1	1491.5	1517.1	1535.2	1546.75	1557.25	1531.96	1483.57	1431.15	1347.53	1223.42
sr4_femur_CNTRL_latlat_3_m2	94.8438	14.375	11.4062	1802.46	1797.81	1787.85	1792.54	1779.58	1801.54	1812.73	1782.27	1774.96	1785.73	1791.31	1804.85	1791.42	1786.96	1786.69	1786	1788.96	1796	1802.38	1803.65	1790.58	1786.88	1798.85	1806.27	1812.46	1804.88	1791.92	1797.31	1801.23	1798.15	1782.08	1783.27	1777.69	1790.69	1797.96	1812.35	1797.31	1779.27	1780.31	1791.58	1776.56	1729.08	1640.58	1531.18	1411.97	1284.2
sr4_femur_CNTRL_latlat_6_m1	63.9062	10.3125	19.5312	1622.31	1610.38	1633.75	1628	1634.56	1640.56	1612.31	1624.25	1654.25	1657.94	1649.62	1648.69	1650.31	1671.94	1661.75	1647.75	1660.75	1666.56	1674.06	1655.69	1676.94	1648.5	1641.31	1660.38	1656.44	1644.56	1658.5	1657.94	1662.12	1669.44	1669.94	1700.5	1695.94	1718.81	1689.19	1711.5	1710.5	1725.94	1726.25	1742.81	1704.82	1576.71	1497.9	1462.88	1522.59	1485.89
sr4_femur_CNTRL_latlat_6_m2	122.969	12.9688	13.9062	1840.84	1847.68	1854.84	1841.2	1844.4	1861.68	1856.84	1844.56	1850.44	1855.16	1848.64	1859.68	1860.4	1865.6	1856.68	1862.28	1853.92	1853.92	1860.84	1845.48	1849.56	1848.48	1836.56	1846.44	1859.88	1863.96	1848.04	1831.44	1834.84	1848.92	1843.48	1819.48	1827.68	1847.24	1841.16	1836.84	1848.44	1835.28	1800.44	1792.04	1790.18	1720.94	1543.72	1261.64	960.79	707.122
sr4_femur_CNTRL_latlat_6_m3	87.9688	9.21875	9.6875	1778.16	1791.47	1779.68	1755.47	1753.11	1774.42	1769.53	1740.11	1761.32	1773.79	1776.11	1783.84	1768.79	1768.89	1794.63	1792.26	1793.79	1801	1806.47	1798.32	1794.47	1789.05	1793.74	1790.21	1782	1784	1780.42	1792.84	1780.95	1779.21	1802.37	1783.89	1786.47	1787.68	1797.79	1791.26	1776.68	1767.79	1760.11	1772.63	1765.95	1754.11	1728.3	1682.69	1589.92	1421.2
sr4_femur_CNTRL_latmed_2_m1	31.4062	9.84375	12.9688	1441.63	1443.37	1441.26	1442.68	1428.37	1423.74	1432.79	1418.74	1430.11	1433.95	1432.32	1439.89	1424.32	1428.21	1431.16	1412.05	1445.11	1462.47	1436	1458.68	1448.42	1467.37	1479.68	1487.05	1485.37	1490.21	1476	1470.58	1477.68	1467.79	1484.74	1468.79	1491.58	1486.53	1495	1511.53	1557.89	1543.05	1554.74	1573.47	1575.28	1563.93	1513.65	1449.12	1386.41	1291.05
sr4_femur_CNTRL_latmed_5_m1	48.4375	11.0938	13.4375	1690.24	1709.24	1724.18	1706.06	1716.41	1717.24	1731.71	1679.88	1701.12	1694.12	1706.82	1691.88	1731.47	1735.24	1699.65	1691.71	1736.06	1748.29	1747.71	1736.65	1743.76	1730.59	1752.29	1761.35	1746.88	1766.88	1766.35	1762.53	1764.71	1773.88	1787.29	1789.24	1799.65	1811.53	1789.88	1816.71	1825.35	1829.35	1839.76	1862.41	1863.58	1838.71	1817.46	1740.83	1652.85	1523.84
sr4_femur_CNTRL_latmed_5_m2	99.6875	15.1562	13.2812	1885.26	1897.21	1884.05	1900.26	1900.05	1898.21	1915.74	1901.32	1912	1889.95	1915.58	1901.58	1893.79	1877.53	1893.84	1906.11	1929.21	1912.84	1909.26	1891.26	1892.21	1915.32	1900.11	1916.63	1901.79	1911.42	1913.63	1910.63	1899.89	1932.53	1907.16	1912.58	1900.84	1902.68	1908.53	1917.05	1928.58	1901.95	1923.79	1919.47	1915.27	1905.22	1884.71	1876.77	1848.45	1820.05
sr5_femur_CNTRL_latlat_2_m1	74.8438			1902	1908.48	1903.13	1898.96	1918.78	1926.22	1898.74	1906.91	1923.61	1892.26	1914.17	1918.43	1917.7	1902.22	1902.96	1911.57	1905.65	1896.52	1896.91	1886	1913.65	1927.13	1910.43	1902.3	1916.61	1892.87	1892.13	1888.91	1886.61	1892.17	1906.39	1901.91	1907.96	1907.96	1919.35	1914.52	1905.78	1901.87	1908.04	1911.91	1902.86	1897.14	1889.4	1870.86	1846.11	1800.73
sr5_femur_CNTRL_latlat_2_m2	148.906			1950.38	1949.14	1934.38	1957.86	1945.93	1955.1	1941.45	1949	1936.69	1934.24	1942.48	1937.24	1946.9	1932.69	1939.07	1937	1939.52	1938.72	1939.48	1931.55	1940.86	1951.66	1934.07	1940.52	1925.1	1928.41	1962.66	1941.03	1929	1935.07	1920.59	1955.17	1944.07	1939.1	1951	1927.48	1937.48	1938.24	1914.48	1932.79	1929.11	1930.01	1926.67	1904.16	1879.02	1858.59
sr5_femur_CNTRL_latmed_3_m1	111.406			1945	1934.62	1948.04	1924.71	1967.62	1933.17	1937.29	1939.96	1928.04	1939.67	1953.96	1925.29	1943.04	1935.33	1942.79	1960.38	1938.25	1973.33	1928.08	1942.92	1950.79	1936.21	1948.92	1965.21	1925.92	1952.04	1940.17	1945.12	1943.58	1949.83	1950.46	1940.25	1937.38	1936.12	1937.46	1944.96	1916.5	1919.67	1932.92	1945.67	1926.23	1905.14	1886.92	1871.38	1813.69	1785.48
sr5_femur_CNTRL_latmed_3_m2	112.344			1901.9	1935	1914.1	1905.24	1913.45	1932.28	1936.24	1921.38	1916.17	1906.62	1900.9	1883.62	1884.38	1860.93	1893.17	1887.24	1887.72	1887.93	1901.34	1913.34	1922.28	1933.86	1929.21	1931.79	1935.17	1950.72	1928.55	1939.38	1949.1	1960.97	1952.76	1933.28	1951.24	1949.86	1957.48	1955.31	1932.24	1933.28	1946.07	1946.41	1924.2	1920.43	1917.28	1901.31	1891.22	1872.28
sr5_femur_CNTRL_latmed_3_m3	128.125			1966.89	1958.05	1972.84	1942.42	1954.84	1950.79	1962.79	1948.84	1931.79	1970.79	1979.05	1964.16	1933.21	1959.68	1973.95	1964.84	1976.63	1943.21	1979.53	1967.53	1964.79	1943.42	1932.84	1967.89	1961.58	1939.74	2002.53	1962.68	1949.58	1961	1953.26	1965.89	1965.63	1962.37	1984.16	1943.37	1935.89	1975.42	1945.47	1983.26	1946.26	1909.82	1845.17	1747.6	1662.5	1591.75
sr5_femur_CNTRL_latmed_3_m4	74.6875			1929.05	1931.76	1934.33	1921.9	1925.29	1939	1941.43	1934.76	1934.76	1935.81	1937.86	1944.19	1941.57	1943.48	1944.24	1941.95	1940.48	1928.24	1917.43	1937.62	1948	1924.33	1922.29	1935.14	1938.1	1928.48	1935.33	1947.33	1953.9	1951.29	1936.52	1936.71	1944.81	1938.05	1944.24	1945.81	1936.9	1936.86	1947.29	1947.9	1937.23	1891.96	1845.93	1790.22	1696.2	1609
sr5_femur_CNTRL_latmed_5_m1	175.156			1937.04	1956.78	1938.96	1933.78	1955.74	1936.13	1943.65	1943.83	1927.48	1929.74	1931.7	1937.91	1953.87	1926.3	1939.3	1937.26	1944.22	1921.83	1918.48	1946.52	1932.7	1936.78	1934.65	1946.43	1928.39	1933.78	1941.57	1926.35	1925.61	1961.57	1939.35	1921.61	1935.83	1929.39	1946.83	1938.26	1943.22	1908.17	1909	1948.3	1869.93	1854.6	1778.63	1644.59	1458.97	1288.44
sr7_femur_CNTRL_latlat_4_m1	76.5625	13.9062	14.5312	1832.84	1863	1875.47	1839.11	1846.95	1889.37	1855.58	1862.47	1848.16	1850.84	1854.89	1867.47	1869	1840.89	1859.74	1852	1854.42	1855.21	1839.63	1844.53	1859.05	1859.74	1858.47	1854.74	1869.74	1859.32	1855.95	1843.21	1842.21	1844.32	1844.84	1871.47	1852.53	1864.53	1867.84	1871.21	1842.63	1839.11	1843.26	1840.84	1841.25	1808.14	1746.97	1648.6	1533.67	1402.7
sr7_femur_CNTRL_latlat_4_m2	106.25	12.0312	13.5938	1881.45	1904.41	1896.32	1921	1912	1889.32	1888.77	1884.86	1907.77	1897.77	1899.09	1901.5	1888.14	1897.77	1891.45	1873.95	1883.55	1885	1887.18	1898.09	1876.86	1889.64	1892.27	1881.23	1873.91	1889.64	1874.05	1886.77	1873.32	1855.09	1874.23	1861.64	1864.36	1871.36	1885.14	1893.05	1884.64	1894.05	1896.91	1904.18	1879.2	1857.02	1849.06	1828.42	1773.22	1680.31
sr7_femur_CNTRL_latlat_4_m3	114.531	10.1562	10.3125	1874.61	1875.91	1872.17	1876.78	1877.3	1877.04	1873	1871.7	1896.22	1877.13	1894.91	1878.43	1871.09	1889.48	1888.83	1900.13	1875.91	1875.26	1886.87	1886.04	1898	1900.91	1883.13	1896.22	1885.39	1874.17	1897.91	1905.13	1880.96	1875.48	1887.17	1868.39	1874.87	1870	1877.22	1873.52	1853.04	1866.7	1850.22	1864.43	1848.51	1826.45	1806.25	1795.11	1777.46	1724.3
sr7_femur_CNTRL_latlat_5_m1	107.344	14.5312	14.0625	1739.43	1748.67	1756.05	1760.19	1770.05	1772.29	1759.57	1777.1	1771.48	1763.52	1752.48	1773.24	1773.86	1763.48	1762.52	1776.71	1757.1	1775.48	1764.1	1755.14	1767.38	1779.05	1784.05	1787.86	1767.76	1777.19	1775.29	1790.19	1786.24	1798.81	1787.57	1781	1790.86	1787.48	1792	1803.86	1818.95	1800.29	1781.29	1793.67	1774.24	1752.23	1733.95	1719.18	1681.58	1670.65
sr7_femur_CNTRL_latlat_7_m1	68.2812	11.7188	15	1572.95	1569.32	1558.45	1559.45	1533.14	1539.86	1530.18	1512.91	1534.41	1526.36	1504.77	1507.73	1498.77	1504.59	1521	1502.09	1508.09	1511.27	1519.82	1516.64	1521.91	1493.14	1498.32	1506.32	1527.95	1532.5	1544.64	1547.64	1547.91	1551.5	1565.05	1586.64	1584.68	1603.27	1620.36	1610.23	1638.73	1639.18	1657.64	1661.41	1639.71	1611.38	1546.96	1462.91	1360.99	1201.27
sr7_femur_CNTRL_latlat_8_m1	38.4375	10.625	11.875	1482.53	1484.26	1501.05	1488.26	1474.42	1477.42	1475.74	1454.79	1490.63	1478.26	1481.53	1472.16	1455.89	1457.58	1442.47	1436.58	1435.53	1420.89	1419.79	1397.84	1427.21	1448.42	1413.95	1419.74	1415.47	1423.95	1427.26	1437.42	1447.21	1440.74	1477.84	1472.58	1490.68	1511.37	1478.05	1495.53	1567.95	1584.42	1636.68	1621.32	1560.15	1483.53	1365.1	1255.34	1142.9	1057.65
sr7_femur_CNTRL_latlat_8_m2	27.6562	9.53125	13.2812	1459.12	1475.75	1430.19	1459.19	1455.69	1460.19	1446.69	1438.81	1450.62	1417.44	1437.94	1437.5	1458.06	1456.88	1460.56	1450.38	1478.56	1472.88	1470.5	1465.88	1452.06	1449.12	1463.75	1470.5	1474.94	1471	1480.94	1506.88	1498.25	1530.38	1538.19	1554.88	1570.5	1588.62	1594	1615.81	1619.5	1609.69	1610.19	1614.56	1556.48	1513.73	1472.85	1415.18	1346.53	1262.15
sr7_femur_CNTRL_latlat_8_m3	72.8125	11.4062	12.0312	1711	1710.29	1696	1692.43	1668.14	1663.57	1690.29	1711.86	1707.14	1720.57	1728.14	1744	1750.29	1740	1749.57	1753.43	1735.14	1747.29	1757	1756.14	1765.29	1778.29	1786.86	1791.57	1787	1755.57	1760.14	1794.57	1784.43	1793.86	1776.14	1809.29	1823.86	1790.57	1777.71	1776.29	1751.71	1759	1779	1774.57	1777.13	1760.34	1750.23	1707.46	1650.76	1640.46
sr7_femur_CNTRL_latlat_8_m4	80.7812	10	10.7812	1697.07	1702.71	1719.07	1689.64	1700.71	1712.5	1725.43	1710.29	1720.36	1724.64	1739.21	1734.07	1733.07	1739.14	1745.36	1757.43	1741.36	1737	1746.21	1767.29	1748.14	1736.71	1742.43	1773.57	1761.5	1758	1766.71	1765	1779.14	1792.64	1768.43	1766.64	1776.71	1814.5	1786.43	1789.21	1785.43	1805.79	1790.07	1812.79	1814.37	1789.5	1759.28	1758.51	1753.19	1760.61
sr7_femur_CNTRL_latlat_9_m1	102.656	12.5	13.5938	1829.77	1837.3	1825.73	1830.33	1815.23	1808.97	1831.23	1822.33	1815.6	1816.9	1822.3	1812.6	1811.77	1812.8	1814.9	1828.83	1821.47	1823.8	1831.7	1811.77	1820.57	1840.3	1830.23	1830.53	1827.9	1826.2	1829.97	1819.27	1813.63	1819.27	1836.23	1836.63	1833.67	1839.13	1840.57	1837.97	1842.57	1842.93	1834.73	1844.6	1829.39	1800.83	1771.28	1732.89	1676.35	1579.22
sr7_femur_CNTRL_latlat_9_m2	89.5312	13.4375	12.1875	1792.31	1791.45	1799.14	1816.45	1806.34	1799.41	1785.69	1793.21	1824.03	1809.45	1809.1	1793.9	1799.14	1802.69	1780.48	1794.69	1789.69	1799.38	1798.28	1788.38	1808.86	1817.48	1808.79	1815.83	1805.93	1811.17	1825.86	1809.34	1821.41	1797.62	1790.55	1816.69	1814.14	1809.31	1815.07	1816.62	1823.34	1821.52	1794.38	1818.79	1819.54	1764.42	1682.21	1603.37	1473.73	1323.41
sr7_femur_CNTRL_latlat_9_m3	80.1562	13.2812	11.5625	1759.39	1748.39	1753.96	1743.54	1745.18	1747.46	1750.82	1738.43	1766.36	1750.25	1743.82	1747.75	1743.96	1733.89	1765.71	1748.39	1766.43	1756.04	1775.71	1757.14	1760.04	1758.5	1753.14	1750.89	1774.21	1753.86	1741.32	1753.89	1760.39	1771.11	1766.43	1756.75	1756.46	1757.82	1780.64	1763.39	1779.25	1801	1796.75	1811.14	1798.91	1763.73	1708.66	1651.1	1607.2	1550.98
sr7_femur_CNTRL_latlat_9_m4	95.1562	13.125	14.8438	1827.27	1824.18	1820.86	1827.82	1814.82	1808.73	1818	1808.91	1845.73	1814	1821.18	1828.86	1836.68	1818.68	1836.95	1849.32	1827.5	1847.18	1824.91	1843.14	1848.86	1847.09	1842.82	1852.23	1851	1830.36	1830.86	1827.91	1833.14	1855.14	1836.73	1844.86	1837.14	1836.27	1842.73	1814.5	1825.18	1830.41	1839.27	1849	1835.44	1836.07	1821.9	1813.47	1802.64	1757.3
sr7_femur_CNTRL_latlat_9_m5	82.1875	12.9688	16.0938	1754.83	1755.71	1757.21	1764.46	1770.58	1764.33	1756.71	1748.71	1743.21	1757.5	1740.92	1751.21	1756.92	1736.88	1767.71	1755.29	1766.96	1788.71	1791.96	1785.67	1778.38	1791.12	1768.75	1773.71	1780.38	1772.88	1794.67	1781.5	1791.08	1799.83	1793	1799.92	1785.62	1786.96	1815.12	1802.04	1804.25	1794.21	1813.92	1828.46	1817.39	1801.26	1774.46	1711.6	1616.14	1478.47
sr7_femur_CNTRL_latmed_1_m1	56.25	12.5	16.5625	1657.05	1653.05	1657.1	1652.4	1642.15	1642.1	1638.8	1654.9	1646.55	1623.85	1643.2	1637.1	1636.2	1647.55	1624.1	1618.9	1626.1	1632.25	1616.75	1634.9	1613.65	1604.95	1609.9	1624.15	1630.7	1621.8	1659.95	1659.7	1662.2	1655.75	1670.65	1672.9	1674.15	1706.4	1717.8	1703.25	1733.6	1736.2	1731.2	1740	1737.79	1715.92	1710.21	1685.72	1674.29	1649.84
sr7_femur_CNTRL_latmed_1_m2	71.4062	17.0312	13.2812	1777.35	1749.12	1746.85	1748.04	1749.5	1773.77	1762.96	1779.65	1779.92	1770.12	1753.65	1761.73	1765.23	1765.42	1761.23	1759.31	1763.77	1768.15	1773.23	1761.27	1760.85	1767	1766.46	1751	1758.96	1760.27	1775	1761.5	1738.96	1764.77	1767.46	1750.85	1755.27	1750.04	1744.88	1758.08	1767.23	1780.69	1764.73	1763.46	1751.6	1700.66	1644.03	1578.97	1488.79	1369.09
sr7_femur_CNTRL_latmed_3_m1	36.4062	10.1562	13.4375	1355.54	1345.31	1351.46	1376.08	1394.92	1379.92	1370	1384.69	1367.46	1374.69	1422	1422.15	1413	1424.38	1426	1415.92	1439.46	1448.77	1424.92	1434.77	1436.54	1453.92	1443.77	1453.38	1462.62	1482.85	1486.69	1479.85	1485.38	1497.08	1484.92	1469.23	1469.46	1451.62	1452.77	1471.23	1477.31	1504.31	1499.23	1516.15	1518.38	1498.45	1466.64	1431.82	1389.95	1335.87
sr7_femur_CNTRL_latmed_3_m2	36.5625	12.3438	12.8125	1336.44	1325.19	1331.31	1322.25	1312.19	1318	1297.75	1278.19	1279.31	1279.25	1250.69	1224.81	1241.94	1257.5	1261.75	1271.94	1242.5	1250.12	1258.75	1263.88	1259.12	1259.12	1267	1282.06	1311.31	1339.06	1338.62	1337.31	1366.31	1357.56	1371.62	1382.56	1388.94	1392.31	1410.44	1432.56	1478.94	1501	1506.62	1517.69	1512.43	1482.18	1428.49	1395.07	1356.02	1319.87
sr7_femur_CNTRL_latmed_3_m3	57.3438	10.9375	15	1726.27	1728.91	1743	1731.91	1709.45	1721.91	1731.91	1714.45	1677.73	1649.27	1667.55	1684.55	1664	1665.64	1672.09	1648.09	1671.91	1678.73	1652.27	1669.64	1686.64	1696.36	1684.18	1660.64	1646.09	1640.82	1653.09	1649.36	1656	1653.55	1637.45	1646.18	1626.73	1620.55	1636.64	1646.45	1670.45	1694.45	1715.36	1703.73	1701.42	1629.58	1499.48	1336.41	1162.36	1026.41
sr7_femur_CNTRL_latmed_3_m4	71.25	14.0625	15	1523.46	1528.11	1515.82	1507.29	1508.86	1504.39	1520.46	1498.14	1504.71	1515.21	1527.39	1521	1519.82	1542.82	1552.46	1552.25	1546.71	1546.86	1562.21	1567.25	1561.5	1564.5	1582.14	1586.89	1589.82	1584.57	1588.57	1594.21	1590.54	1590.57	1592.54	1595.54	1589.5	1604.93	1612.93	1626.07	1621.82	1634.04	1634.82	1655.89	1623.22	1538.99	1421.61	1281.73	1157.84	1065.63
sr7_femur_CNTRL_latmed_3_m5	101.562	12.5	12.6562	1745.52	1735.05	1750.62	1738.43	1719.48	1736.76	1720.05	1726.1	1730	1715.81	1720.67	1710.1	1695.19	1715.19	1717.24	1708.62	1708.76	1718.52	1701.29	1719	1726.48	1711.14	1694.52	1710.71	1729.67	1714.76	1724.95	1710.19	1726.33	1735.52	1731.76	1743.62	1752.76	1736.38	1737.19	1753.24	1779.19	1752	1775.67	1777.43	1787.5	1763.74	1743.83	1705.75	1679.01	1622.57
sr7_femur_CNTRL_latmed_3_m6	94.5312	12.6562	14.0625	1778.46	1772.42	1778.46	1765.96	1772.21	1755.38	1747.83	1759.54	1736.58	1747.29	1730.92	1735.88	1734.46	1722.29	1711.46	1711.38	1694	1680.33	1697.71	1709.08	1688.54	1693.62	1684.71	1673.46	1680.75	1680.67	1674.21	1684.12	1685.79	1670.38	1682.25	1674.83	1694.96	1694.08	1696.79	1686.96	1669.17	1689.04	1725.21	1747.75	1720.72	1656.43	1581.54	1514.92	1429.29	1272.87
sr7_femur_CNTRL_latmed_4_m1	51.0938	9.84375	15.1562	1717.33	1716.67	1677.61	1660	1645.44	1646.06	1619.72	1631.56	1638.28	1625.06	1629.39	1622.56	1605	1585.5	1600.28	1602.11	1614.83	1624.5	1659.89	1683.17	1673.89	1670.83	1671.61	1656.72	1654.78	1668.72	1638.5	1621.11	1608.28	1586.56	1585.5	1572.72	1562.06	1551.17	1561.11	1575.61	1593.67	1591.5	1623.06	1651.67	1615.98	1566.31	1515.39	1434.4	1361.69	1273.31
sr7_femur_CNTRL_latmed_4_m2	84.5312	13.9062	15.7812	1754.19	1753.19	1743.23	1728.42	1749.88	1757.88	1755.65	1730.88	1747.88	1764.12	1754.08	1750.35	1740.42	1741.54	1739.42	1749.69	1750.38	1763.62	1746.23	1746.46	1750.5	1736.46	1761.38	1749.62	1760.81	1761.08	1762.15	1751.46	1772.15	1738.92	1761.85	1758.35	1771.08	1768.42	1774.04	1784.46	1776.04	1781.27	1802.92	1809.08	1805.12	1781.05	1749.34	1708.29	1660.09	1589.94
sr7_femur_CNTRL_latmed_4_m3	71.4062	10.625	16.5625	1644.69	1640.06	1662.12	1626.56	1634.75	1635.31	1638.31	1628.12	1624.88	1632.06	1633.12	1629.62	1624.69	1627.31	1629.62	1615.25	1623.75	1609.88	1621.69	1626.94	1630.5	1625.06	1608.56	1621.75	1621.12	1643.56	1639.19	1650.19	1646.38	1648.06	1670	1655.88	1685.19	1674.88	1704.12	1696.69	1706.06	1724.06	1729.75	1751.44	1730.53	1736.19	1678.94	1661.7	1617.37	1575.32
sr7_femur_CNTRL_latmed_4_m4	55.3125	12.3438	15.1562	1661.95	1655.15	1650.35	1666.65	1644.15	1617.55	1599.75	1600	1611.45	1597.55	1581.25	1585.05	1575.2	1577.85	1567.5	1551.2	1537.35	1544.35	1543.2	1527.25	1501.35	1486.5	1475.2	1475.75	1461.6	1441.65	1445.6	1474.7	1483.25	1499.4	1482.1	1507.75	1515.5	1517.5	1533.1	1541.95	1531.85	1536.8	1534.7	1548.7	1535.95	1523.86	1522.77	1509.75	1490.6	1443.93
sr7_femur_CNTRL_latmed_5_m1	70.4688	13.2812	16.25	1868	1837.38	1843	1836.77	1827	1829.77	1857.31	1831.15	1851.69	1846.77	1856.08	1833.77	1832.38	1867.77	1838.08	1835.85	1856.69	1861.31	1865.62	1843.54	1894.31	1850.23	1867.46	1881.69	1867.31	1887.62	1875.23	1838.38	1832.92	1840.23	1873.46	1871.62	1874.08	1860.54	1865.54	1865.31	1875	1835.38	1842.23	1831.31	1794.35	1757.08	1707.92	1639.22	1562.57	1491.95
sr7_femur_CNTRL_latmed_6_m1	98.125	17.3438	17.8125	1737.5	1731.15	1736.15	1735.06	1732	1731.32	1730.06	1733.71	1723.15	1743.06	1726.15	1720.44	1727.68	1729.85	1712.82	1719.65	1725.26	1722.97	1729.44	1734.09	1736.47	1730.12	1740.18	1738.09	1736.41	1745.44	1751.32	1765.12	1759.85	1768.38	1770.74	1766.76	1767.56	1796.85	1783.09	1779	1802.85	1801.06	1794.88	1807.15	1796.72	1796.01	1741.79	1660.41	1558.01	1440.81
sr8_femur_C-L_latlat_3_m1	50.9375			1857.09	1851.68	1866.68	1855.95	1881.18	1880.64	1882.82	1851.14	1881.23	1844.95	1838.27	1858.59	1867.5	1876.05	1894.27	1860.32	1847.41	1883.27	1879.64	1870.18	1873.82	1851.45	1895.73	1865.32	1862.59	1875.82	1882.5	1868.68	1865.27	1868.36	1871.68	1866.91	1851.91	1870.91	1868.59	1863.36	1861.18	1865.05	1843.55	1846.09	1815.91	1761.04	1661.28	1562.29	1394.47	1154.31
sr8_femur_C-L_latmed_3_m1	82.3438			1915.2	1902.27	1927.6	1912.53	1937	1927.93	1902.87	1894	1934.47	1914.53	1921.13	1910.6	1941.93	1912.8	1902.13	1932.8	1908.8	1924.53	1926.33	1943.73	1922.2	1909.8	1912.73	1901.8	1907.67	1931.53	1934.87	1934.13	1927.4	1890.6	1920.87	1921.33	1905.8	1923.8	1923.2	1918.47	1912.13	1912.47	1922.6	1908.53	1897.3	1861.26	1869.79	1872.46	1854.56	1830.74
sr8_femur_C-L_latmed_3_m2	77.3438			1869	1888.88	1882.19	1873	1915.44	1885.06	1886.75	1896.88	1883.56	1881.19	1877.88	1872.12	1861.75	1884.62	1895.62	1882.19	1889.38	1870.38	1883.12	1893.25	1895.62	1878.19	1870.12	1898.69	1878.62	1900	1884.88	1882.25	1881.38	1877.69	1921	1882	1871.31	1883.81	1899.81	1874.88	1889.81	1872.94	1869.5	1884.62	1827.04	1777.81	1727.42	1659.01	1618.49	1567.86
sr8_femur_C-L_latmed_3_m3	87.1875			1912.86	1884	1890.14	1900.21	1892.55	1880.28	1892.38	1902.59	1908.45	1888.38	1883.03	1884.38	1879.34	1894	1891.52	1906.93	1883.31	1900.62	1897.76	1906.28	1906.17	1902.66	1886.41	1916.21	1914.21	1910.48	1912.41	1887.14	1892.93	1900.28	1903.41	1890.59	1886.93	1897.79	1898.59	1891.14	1895.41	1897.79	1901.69	1909.72	1892.53	1887.21	1882.99	1878.93	1865.6	1855.07
sr8_femur_C-L_latmed_3_m4	109.531														1870	1850.24	1834.31	1837.86	1834.34	1801.79	1797.28	1791.83	1773.24	1731.9	1706.38	1675.34	1638.59	1609	1570.1	1527.03	1489.14	1445.86	1398.72	1354.14	1311.97	1258.28	1194.07	1142.72	1080.66	1004.86	919.862	836.621	769.207	690.79	665.189	636.251	622.512	619.511	621.645
sr8_femur_C-L_latmed_3_m5	129.844			1922.94	1923	1920.94	1913.25	1945.38	1918.25	1940.19	1908.56	1912.88	1926.69	1914.5	1939.25	1934.31	1922.06	1908	1925.06	1908.75	1929	1931.19	1905.75	1929.06	1931.06	1925.06	1942.62	1903.62	1904	1922.81	1893.31	1913.25	1925.69	1916.81	1933.31	1942.75	1917.12	1912.44	1917.69	1907.25	1881.25	1918.19	1932.56	1910.35	1897.41	1881.32	1862.07	1841.19	1787.61
sr8_femur_C-L_latmed_3_m6	111.719			1918.33	1899.6	1913.4	1913.6	1917.4	1926.4	1930	1920.33	1898.2	1908.27	1921.47	1919.93	1919.13	1918.93	1926.47	1920.8	1908.07	1915.73	1922.07	1921.6	1925.07	1912.73	1930.13	1931.07	1910.93	1923.67	1931.47	1929.53	1909.2	1917.93	1925.8	1925.27	1910.73	1903.93	1897.8	1900.47	1909.13	1897.73	1887.73	1895.6	1907.13	1884.7	1881.73	1865.45	1808.47	1763.67
sr8_femur_C-L_latmed_4_m1	73.2812	15.9375	16.4062	1891.5	1877.85	1877.5	1879.25	1885.55	1896.9	1911.7	1896.7	1887.95	1886.8	1877.4	1909.65	1918.55	1902.5	1898.65	1907.8	1893.25	1884.65	1914.1	1909.85	1890.95	1874.6	1894	1889.5	1899.85	1912.55	1894.3	1889.65	1888.1	1904.6	1905.6	1880.8	1875.05	1871.3	1866.8	1884.3	1885.2	1872.95	1887.15	1897.8	1871.14	1849.89	1843.44	1839.96	1807.52	1763.49
sr9_femur_C-L_latlat_1_m1	62.3438	8.125	10.4688	1759.55	1736.91	1765.73	1735.64	1730.36	1740.91	1748.18	1738.18	1731.45	1731.91	1741.55	1730.82	1743.36	1735	1744.55	1725.18	1745.82	1739.82	1751.09	1733.27	1738.18	1777.91	1744.55	1747.82	1768.18	1766.64	1801.09	1763.82	1808.27	1804.82	1844.55	1813.91	1787.73	1828.18	1847	1848.36	1843.64	1846.82	1826	1828.82	1778.92	1700.24	1624.3	1571.29	1508.93	1408.58
sr9_femur_C-L_latlat_2_m1	113.75	13.2812	13.5938	1840.5	1844.25	1850	1846.5	1834.5	1857.8	1868.8	1856.1	1857.85	1869.25	1864.05	1854.6	1855.2	1867.95	1844.55	1828.2	1854.7	1860.6	1862.8	1877.7	1865.9	1863.4	1858.4	1854.85	1842	1830.2	1846.85	1858.1	1848.6	1833.8	1823.55	1825.4	1825.85	1835.9	1841.25	1834.45	1833.15	1840.65	1843.7	1818.05	1821.73	1809	1784.48	1759.85	1731.18	1679.53
sr9_femur_C-L_latlat_2_m2	95.1562	12.5	10.1562	1835.5	1824.94	1829.61	1839.89	1841	1831	1826.22	1833.17	1827.5	1823	1832.39	1822.39	1826.17	1833.5	1829.78	1841.89	1825.61	1833	1840.78	1838.94	1848.83	1828.72	1819.61	1844.5	1866.67	1839.5	1820.67	1841.89	1850.11	1847.44	1836.89	1840.39	1847.39	1852.39	1856.5	1850.39	1850.44	1859.5	1852.94	1855.11	1852.8	1838.83	1828.89	1820.19	1817.91	1798.21
sr9_femur_C-L_latlat_2_m3	112.656	8.59375	12.6562	1767.69	1761.46	1790.38	1777.92	1798.46	1825.46	1815.77	1835	1836.92	1832.92	1868.15	1841.69	1826.38	1846.62	1850.54	1863.85	1871	1859.15	1871	1861.54	1849.92	1868.92	1873.54	1862.15	1882.15	1873.54	1874.85	1871.38	1844.69	1863.54	1864.15	1863.62	1857	1872.15	1883	1868.85	1858.31	1866.38	1869.62	1864.08	1867.69	1825.48	1750.49	1666.88	1580.31	1452.76
sr10_femur_C-L_latlat_1_m1	72.3438	12.3438	12.9688	1822.88	1837.44	1828.56	1841.31	1846.06	1855.75	1832.44	1834.25	1857.81	1836.62	1869.88	1844.25	1842.69	1838.06	1830.25	1841.12	1820.69	1811.56	1853.56	1798.12	1813.38	1810.81	1810.5	1799.88	1820.31	1820.81	1810.62	1821.38	1832.44	1810.75	1817.94	1788.62	1809.25	1798.88	1793.12	1841.75	1824.88	1828.56	1819.19	1817.5	1797.94	1771.37	1712.19	1582.08	1447.81	1287.12
sr10_femur_C-L_latlat_1_m2	113.281	16.4062	18.9062	1878.27	1873.65	1900.42	1887.62	1874.58	1879.73	1881.81	1895.96	1887.69	1879.15	1853.04	1866.92	1876.23	1889.5	1885.85	1905.31	1878.19	1881.88	1906.92	1869.58	1894.65	1883.69	1881.42	1892.73	1879.65	1887.12	1876.31	1875.96	1881.58	1878.81	1877.65	1884.42	1877.12	1877.23	1899.65	1882.31	1887.38	1882.46	1861.62	1877	1871.06	1871.68	1841.52	1832.43	1800.79	1812.27
sr10_femur_C-L_latlat_4_m1	120	15.1562	12.5	1864.47	1858.58	1836.68	1830.79	1828.32	1853.21	1824.95	1824.79	1831.05	1821.32	1828.16	1833.11	1846.26	1852.58	1839.32	1823.21	1832.21	1838.74	1858.37	1850.26	1832.79	1829.16	1840.95	1854.05	1860.32	1825.95	1825.32	1839.37	1840.47	1844.37	1851.89	1837.84	1833.79	1842.84	1841.21	1851.74	1823	1830.63	1838.11	1843.89	1817.8	1803.61	1753.7	1711.79	1635.74	1560.57
sr10_femur_C-L_latlat_5_m1	55.3125	10.7812	14.2188	1654	1650.35	1681.6	1680.95	1678.75	1675.8	1668.75	1677.15	1670.85	1666.25	1674.1	1667.3	1660.55	1685	1695.85	1681.15	1681.8	1686.8	1672.25	1656.15	1665.8	1691.95	1686.1	1671.85	1674.55	1663.4	1670.15	1677.05	1678.9	1685.25	1692.8	1685.75	1678.1	1706.35	1703	1702.1	1712.5	1727.2	1738.25	1737.9	1710.38	1688.8	1693.21	1688.17	1627.52	1537.11
sr10_femur_C-L_latlat_6_m1	48.4375	8.59375	12.6562	1698.9	1693.5	1673.6	1690.55	1679.6	1689.15	1681.9	1678.35	1678.1	1685.1	1672.4	1684.15	1666.5	1708.7	1653.9	1694.75	1664.25	1666.7	1693.25	1654.95	1666.25	1658.05	1646.45	1648.2	1633.15	1651.45	1613.3	1623.2	1628.85	1631.95	1607.5	1605.75	1602.05	1592.65	1608.8	1607.85	1626.65	1618.05	1652.7	1664.05	1649.5	1643.48	1612.09	1590.2	1603.36	1575.41
sr10_femur_C-L_latlat_rupture_m1	74.0625	11.5625	17.0312	1785.75	1796.05	1790.35	1798.65	1802.5	1801.6	1797.95	1799.85	1803.7	1795.95	1785.3	1780.4	1776.1	1789.85	1813.9	1808.9	1795.6	1783.7	1776.4	1782.2	1774.8	1773	1790.15	1792.65	1780.7	1767.6	1767.65	1763.8	1753.5	1766.9	1776.7	1775.2	1782.6	1788.9	1781.2	1781.5	1789.75	1795.65	1801.65	1800.65	1802.18	1782.71	1763.15	1741.07	1699.22	1589.77
[truncated: 114 more columns]

## Sheet: aclt
sample	distance	height	width	optical density1	optical density2	optical density3	optical density4	optical density5	optical density6	optical density7	optical density8	optical density9	optical density10	optical density11	optical density12	optical density13	optical density14	optical density15	optical density16	optical density17	optical density18	optical density19	optical density20	optical density21	optical density22	optical density23	optical density24	optical density25	optical density26	optical density27	optical density28	optical density29	optical density30	optical density31	optical density32	optical density33	optical density34	optical density35	optical density36	optical density37	optical density38	optical density39	optical density40	optical density41	optical density42	optical density43	optical density44	optical density45	optical density46
sr2_femur_ACLT_latlat_1_m1	260.469	9.84375	11.0938	138.882	81.9412	58.4706	53.7059	55.7059	60.4706	54.8235	56.1765	75.1765	76.4706	87.2353	123.882	130.235	119.412	103.353	83.3529	72.2941	60.1176	34.7059	31	34.2941	31.6471	40.4706	59.4118	73.2941	84.2353	120	148.647	187	215.353	240	265.176	269.706	272.471	282.176	315.824	366.824	404.882	429.882	407.941	331.691	285.445	258.56	253.195	244.603	233.253
sr2_femur_ACLT_latlat_1_m2	257.812	12.3438	11.4062	82.6154	82.8846	96.0385	95.8846	91.7692	99.1154	94.3846	64.5	66.8077	46.4231	29.7308	40.1154	43	46.7692	57.2692	72.7692	77.4615	74.1154	94.5	110.385	128.077	154.808	158.692	110.346	59.8462	32.6154	27.3462	30.4231	27.5	37.9231	54.2308	59.0385	68.7692	98.1923	148.231	215.962	289.846	364.962	366.385	357.462	286.467	262.011	245.988	237.017	216.429	184.692
sr2_femur_ACLT_latlat_1_m3	292.969	12.5	10.1562	412.452	406.214	404.905	413.262	412.238	385.81	359.071	336.976	322.643	307.429	305.381	305.262	314.738	328.095	308.262	294.69	279.786	273.881	288.81	304.524	326.548	352.071	364.857	372.048	393.833	405.333	435.571	465.786	465.976	464.762	461.31	477.048	540.738	629.643	722.095	810.19	889.69	942.833	968.071	965.952	915.045	875.653	827.664	772.964	719.757	657.147
sr2_femur_ACLT_latlat_1_m4	378.594	14.5312	10.4688	570.619	562.357	554.762	550.429	543.905	543.857	554.5	557.857	559.619	563.81	555.929	557	560.643	551.095	546	558.548	562	569.048	586.048	596.405	602.286	601.095	586.429	561.024	528.548	496.167	453.476	404.357	364.31	362.071	384.476	428.214	515.476	602.595	661.762	706.167	745.619	778.5	823.31	852.905	845.1	828.823	787.817	728.131	677.901	647.444
sr2_femur_ACLT_latlat_1_m5	443.594	12.8125	15.3125	1033.79	1047.39	1069.21	1096.61	1111.46	1079.43	1067.39	1060.14	1053.68	1073.96	1086.64	1089.71	1079.43	1089.32	1091.04	1108.75	1108.75	1126.93	1125.11	1113.75	1131.68	1158.14	1173.57	1187.11	1193.32	1174.61	1172.86	1188.68	1242.43	1284.61	1312.68	1357.71	1397.5	1414.54	1429	1432.64	1442.57	1451.57	1465.61	1499.11	1473.05	1405.49	1303.05	1245.42	1211.56	1188.6
sr2_femur_ACLT_latlat_1_m6	471.25	11.875	14.8438	994.781	980.281	958.75	960.844	972.5	975.219	954.531	958.969	970.875	976.438	975.062	985.094	995.094	975.156	988.156	974.938	1002.47	1012.91	1027.16	1047.53	1041.16	1034.41	1039.38	1053.25	1070.66	1098.66	1108.72	1144.97	1177.06	1193.34	1217.91	1241.44	1264.34	1327.88	1399.66	1412.91	1442.06	1473.84	1475.75	1493.38	1472.1	1404.54	1297.96	1136.45	1013	904.98
sr2_femur_ACLT_latlat_1_m7	495.781	13.9062	13.5938	574.294	584.353	598.029	583.412	574.676	567.471	567.882	584.735	582.706	584.324	580.471	580	588.5	598.882	606.618	622.5	623.647	616.676	588.088	598.471	601.353	599.647	611.647	614.5	623.353	635.735	653.971	679.765	693.824	715.441	763.029	836.765	916.882	979.559	1020.44	1048.94	1056.26	1068.18	1089.59	1108.82	1074.83	1034.29	995.157	980.29	1008.47	1026.42
sr2_femur_ACLT_latlat_1_m8	517.656	12.5	11.4062	1295.45	1308.41	1298.48	1309.03	1313.17	1289.31	1284.1	1274.31	1297.93	1320.9	1338.07	1369.59	1361.52	1354.07	1349.41	1347.31	1346.86	1360.79	1351.93	1325.79	1298.62	1279.93	1282.52	1296.69	1303.83	1316.79	1326.28	1326.97	1347.59	1350.86	1392.28	1419.55	1458.28	1480.55	1520.21	1578.52	1602.28	1622.59	1643	1664.97	1647.57	1619.3	1572.37	1483.11	1356.85	1234.94
sr2_femur_ACLT_latlat_2_m1	210.781	12.1875	13.125	660.341	660.614	652.386	664.591	663.841	663.114	661.159	668.75	676.5	675	666.795	667.75	653.432	641.318	636.159	630.886	640.136	646.045	656.705	651.068	637.477	634.864	641.386	647.341	655.432	666.614	671.045	673.614	692.068	696.682	714.705	725.932	773.205	828.636	885.273	950.341	1013.02	1067.8	1092.75	1092.25	1034.54	973.991	903.044	824.258	752.86	683.224
sr2_femur_ACLT_latlat_2_m2	137.344	13.4375	16.7188	690.412	676.088	643.794	647.912	657.794	645.765	652.294	658.088	658.588	658.706	677.029	682.118	668.059	660.794	643.441	626.206	615.824	623.441	648.882	653.118	666.588	682.471	670.206	658.206	656.941	662	647.382	645.029	677.059	707.088	743.412	786.5	823.176	846.235	864.176	899.382	937.382	949	984.294	971.441	926.434	852.551	766.886	685.791	607.702	543.036
sr2_femur_ACLT_latlat_2_m3	150.156
sr2_femur_ACLT_latlat_2_m4	214.375	12.0312	13.5938	788.333	798.333	794.4	815.533	821.6	813.067	800.667	767.667	772.133	746.867	758.733	770.067	775.2	799.533	791.867	819.467	847.867	874.2	899.267	899.667	872.133	859.467	839.4	826.333	842.467	829.867	868.067	854.467	844.2	823.533	838.467	817	827.2	844.067	924.333	1007.67	1070.4	1176.73	1237.47	1325.87	1292.01	1251.75	1190.17	1091.43	1009.42	913.843
sr2_femur_ACLT_latlat_3_m1	107.5	15.9375	12.1875	1108.48	1128.23	1142.9	1157.68	1161.74	1160.1	1159.03	1182.1	1209.55	1252.19	1270.35	1294.9	1284.32	1273.03	1278.87	1254.42	1213.71	1164.97	1139.58	1107.97	1100.13	1126.55	1139.71	1175.48	1230.52	1290.32	1324.84	1355.42	1372.58	1356.61	1331.9	1333.26	1331.42	1346.45	1382.06	1451.45	1521.06	1577.61	1615.1	1622.26	1563.23	1500.81	1422.79	1328.09	1256.37	1159.86
sr2_femur_ACLT_latlat_3_m2	97.0312	12.6562	13.9062	1352.17	1307.83	1312.62	1327.59	1324.9	1295.66	1328	1315.14	1338.45	1332.38	1324.1	1329.07	1327.83	1329.62	1359.17	1368.24	1383.79	1398.97	1374.45	1397.86	1408	1412.34	1398.48	1380.07	1366	1378.41	1366.48	1363.45	1384.07	1370.07	1376.45	1403.66	1434.38	1518.31	1555.97	1590.31	1626.93	1640.9	1670.21	1713.14	1698.37	1650.28	1607.98	1570.53	1521.58	1461.05
sr2_femur_ACLT_latlat_3_m3	85.9375	10.625	10.7812	976.471	966.647	979.647	966.412	958.588	946.706	943.176	933.471	927.176	936	938.412	949.765	955.059	962.176	984.882	998	1004.18	1009.24	1007.59	1023.82	1015.35	1007.12	1029.12	1043.35	1025.65	1020.76	1037.88	1043	1052.06	1070.47	1084.35	1091.71	1084.35	1099.35	1166.82	1275.35	1387	1501.82	1587.35	1613.53	1501.72	1325.79	1079.1	813.665	565.59	348.141
sr2_femur_ACLT_latlat_3_m4	113.906	10.4688	12.3438	1300.69	1271.19	1244.25	1241.06	1216.06	1180.88	1190.31	1181.62	1201.25	1196.56	1217.56	1230.81	1222.31	1226.38	1210.69	1194.25	1172.62	1155.31	1171.31	1195.81	1183.56	1180.88	1213.69	1188.75	1212.38	1221.56	1274.75	1329.94	1371.19	1419.5	1439.94	1428.88	1418.88	1395.31	1401.31	1462.38	1538.88	1624.31	1667.62	1705.12	1708.46	1665.19	1616.03	1532.31	1441.64	1377.12
sr2_femur_ACLT_latlat_3_m5	102.031	10.1562	11.875	1033	1044.48	1056.17	1065.69	1068.83	1062.72	1061.14	1049.21	1058.76	1064.1	1039.83	1032.31	1046.97	1058.03	1068.97	1074.69	1092.9	1096.72	1113	1134.28	1145.48	1161.41	1155.41	1154.07	1173.17	1190.38	1209.59	1241.93	1253.72	1248.45	1246.72	1246.34	1237.9	1221.45	1217.38	1205.86	1234.86	1253.86	1275.59	1291.34	1284.3	1260.66	1230.65	1202.1	1168.01	1136.75
sr2_femur_ACLT_latlat_4_m02	657.656	11.4062	9.84375	92.9545	96.8182	115.818	114.091	103.864	109.818	112.455	103.273	118.727	107.955	102.318	119.045	127.364	115.5	104.636	108.091	109.864	126.545	119.364	114.682	112.091	143.909	170	182.091	151.273	133.773	144.409	151.045	171.727	211.318	232.182	248.818	283.864	315.318	332.636	329.182	320.591	330.818	344.091	352.955	342.008	326.174	312.034	292.394	262.106	234.554
sr2_femur_ACLT_latlat_4_m1	138.125	11.875	13.5938	95.913	79.0435	80.0435	84.6522	64.4348	50.913	62.5652	85.087	107.826	126	166.043	206.826	255.261	290.348	300.696	289.087	260.696	232.522	213.348	189.217	138.87	74.1739	31.5217	23.2174	22.8696	23	23	23	23	23.9565	33.6087	63.4783	140.522	273.304	421.348	550.652	648	694.174	717.217	739.261	721.889	701.427	656.689	583.391	495.411	403.266
sr2_femur_ACLT_latlat_4_m2	190.156	11.7188	9.6875	100.552	106.483	119.793	118.586	117.724	129.759	131	119.931	133.103	128.483	118.034	130.793	133.31	123.966	111.931	119.448	123.931	133.345	122.966	111.931	111.724	140.103	168.621	177.379	152.276	136.759	144.724	154.724	176.724	210.759	227.483	249.138	285.448	313.724	325.897	326.931	320.379	321.069	333.276	339.966	329.339	322.551	314.961	297.706	272.129	247.974
sr2_femur_ACLT_latlat_4_m3	194.219	11.25	12.8125	124.581	123.516	109.097	110.323	115.226	124.645	134.613	156.258	161.613	178.129	184	237.097	268.71	282	275.226	230.613	218.097	204.355	202.194	181.419	152.774	101.645	75.4839	61.9032	50.2258	45.3871	36.5161	31.0323	34.5806	52.0645	77.6774	111.871	152.677	194.097	228.548	290.645	361.161	413.387	451.806	460.806	437.812	426.23	431.813	433.898	404.817	363.372
sr2_femur_ACLT_latlat_4_m4	143.75	12.1875	12.3438	235.923	245.462	273.077	283.923	285.577	302.962	301.923	290	276	278.692	270.154	246.423	232.692	213.846	208.192	211.308	202.846	193.692	183.385	143.692	138.308	129.808	125.308	117.731	101.538	104.269	95.1154	93.4615	82.8462	70.5769	82.8846	128.269	170.846	241	304.308	376.269	427.615	477.962	499.577	521	505.452	456.418	415.305	383.049	338.738	327.579
sr2_femur_ACLT_latlat_4_m5	141.875	11.5625	12.1875	122.095	100.429	82.2857	47.4762	40.0952	54.619	49	70.8095	79.8095	89.3333	80.0476	105.143	128.238	128.238	142.095	132.524	122.286	115.095	123.571	124.048	137.238	126.857	125	117.524	105.333	112.333	117.952	103.095	133.857	154.571	163.048	187.857	194.905	182.905	196.81	195	203.381	219.667	261.571	251.238	230.563	210.374	188.224	185.976	199.612	206.26
sr2_femur_ACLT_latlat_4_m6	199.531	13.5938	13.2812	307.444	317.148	311.926	308.889	315.407	317.37	311.074	301.148	316.037	312.963	315.741	297.481	278.481	268.926	266.519	263.185	256.63	267.111	277.333	291.148	281.593	269.741	290.185	294.593	308.148	292.556	276.148	258	241.852	227.444	229.037	261.37	288.222	352.481	428.111	508.556	587.222	641.222	684.852	720.963	728.262	701.073	669.407	633.703	598.61	569.241
sr2_femur_ACLT_latlat_4_m7	303.75	11.5625	12.3438	360.762	365.714	372.524	385.19	393.381	390.333	417.238	432.19	437.81	448.333	457.333	449.333	447.381	453.048	464.762	475.476	485.143	497.714	506.619	512.19	509.19	501.571	497.524	501.762	482.667	454.667	447.238	444.238	436.619	447.286	455.571	458.667	457.952	468.571	524.619	609.619	718.333	842.238	957.381	1015.48	998.178	985.067	979.358	978.15	966.523	953.897
sr2_femur_ACLT_latlat_5_m1	161.562	17.3438	11.7188	840.192	832.231	853.846	916.115	943.654	928.731	895.923	846.231	830.077	848.231	931.154	995.538	1048.81	1050.19	1025.96	972.577	915.615	890.654	908.731	954.731	1039.35	1114.31	1140.54	1112	1054.58	1005.27	963.731	951.731	995.423	1058	1120.69	1176.81	1224.58	1229.69	1237.46	1278.77	1354.85	1432.58	1499.04	1534.04	1472.57	1374.1	1232.62	1079.98	949.837	867.645
sr2_femur_ACLT_latlat_5_m2	172.969	12.5	10.1562	988.056	984.556	989.889	982.944	981.222	957.444	968.278	978.389	1024.61	1070.5	1119.28	1137.56	1138.44	1129.56	1066.78	993.667	952.556	939.278	928.389	948.444	949.556	941.889	916.556	844.389	795.444	808.444	829.667	891.667	955.889	1023.94	1087.06	1117.06	1139.89	1146.94	1175.22	1200.83	1278.06	1372.94	1447.5	1510.44	1512.21	1475.02	1424.16	1363.47	1321.92	1286.79
sr2_femur_ACLT_latlat_5_m3	140.625	15.3125	10.625	960.192	957.538	982.731	1004.58	1018.19	1001.31	991.308	1005.5	1027.04	1033.92	1052.04	1047.85	1038.12	1031.19	1026.42	1022.42	1017.65	1021.31	1042	1078.58	1129.85	1166.42	1154.73	1167.81	1166.54	1149.58	1137.31	1107	1091.19	1126.73	1188.96	1242.46	1301.62	1325.23	1342.54	1362.15	1396.46	1437.62	1467.38	1486.96	1458.37	1402.69	1323.67	1249.78	1185.03	1118.36
sr2_femur_ACLT_latlat_5_m4	213.438	12.9688	10.9375	1058.2	1105.56	1128.28	1124.16	1114.08	1100.92	1060.64	1030.96	1021.76	1002.32	952.88	935.48	936.56	947.12	1020.72	1083.84	1108.56	1154.04	1182.28	1197.84	1190.8	1154.08	1142.8	1119	1127.92	1156	1190.68	1239.52	1307.04	1337.64	1324.68	1324	1288.28	1284.68	1307.48	1354.96	1435.12	1484.96	1521.32	1554.24	1534.72	1505.05	1458.76	1434.89	1412.3	1391.23
sr2_femur_ACLT_latlat_5_m5	287.812	15.3125	11.5625	1440.59	1443.1	1403.03	1346.66	1260.9	1167.76	1108.21	1083.52	1109.21	1147.55	1199.14	1221.59	1219.79	1202.38	1199.45	1233.17	1295.14	1365.66	1402.52	1434.83	1431	1402.76	1391.69	1384.34	1392.31	1433.62	1460.83	1487.79	1513.41	1514.14	1506.48	1495.45	1516.79	1528.38	1555.97	1608.86	1645.1	1671.55	1672.72	1685.83	1674.78	1646.38	1604.16	1552.46	1499.99	1449.18
sr2_femur_ACLT_latlat_5_m6	292.656	16.4062	13.2812	1165.14	1173.86	1200.48	1246.31	1305.93	1363.93	1430.28	1481.69	1504.9	1515.17	1542.07	1583.14	1615.17	1644.66	1682.55	1706.79	1715.1	1720.69	1725.28	1724.17	1693.28	1639.28	1547.76	1447.97	1346.24	1252.83	1152.28	1049.9	974	900.966	823.793	734.345	645.586	565.655	515.69	529.034	616.241	789	1019.86	1239.97	1410.87	1398.84	1313.64	1212.83	1133.08	1087.93
sr2_femur_ACLT_latlat_5_m7	348.281	16.4062	9.375	1260.77	1197.54	1159.62	1116.31	1110.38	1092.08	1090.31	1114.23	1196.23	1315.46	1412.31	1429.92	1351.62	1295.69	1231.77	1211	1237.23	1299.54	1316.31	1382.46	1424.46	1433.54	1390.54	1327.38	1326	1292	1281.31	1308.62	1293.92	1229.77	1198.08	1116.62	1012.54	936.231	912.846	1006.31	1185.15	1416.92	1600.31	1673.46	1641.44	1599.33	1542.6	1500.7	1468.09	1426.77
sr2_femur_ACLT_latlat_5_m8	356.719	15.625	14.2188	1359.03	1302.86	1252.73	1225.24	1252.7	1289.05	1343.32	1400.14	1424.59	1438.76	1442.92	1443.22	1451.54	1473.24	1497.92	1506.32	1548.14	1553.59	1558.41	1547.24	1502.03	1501.65	1537.7	1593.54	1624.76	1642.68	1620.43	1529.14	1406.19	1278.32	1178.41	1129.65	1126.65	1170.19	1267.3	1376.95	1458.46	1542.3	1616.57	1644.95	1617.28	1538.62	1434.51	1315.76	1199.2	1092.91
sr2_femur_ACLT_latlat_5_m9	404.375	16.0938	13.125	1205.6	1256.24	1308.16	1337.6	1365.04	1397.16	1420.28	1428.2	1418.72	1361.84	1285.2	1230	1186.36	1203.72	1275.48	1336.04	1350.48	1348.28	1320.24	1299.64	1311.16	1336.96	1411.88	1476.48	1511.36	1515.24	1515.48	1528.4	1548.8	1548.88	1561.4	1583.96	1592.96	1590.88	1597.08	1618.24	1671.12	1732.72	1779.16	1785.2	1751.79	1642.59	1466.67	1267.42	1074.22	929.811
sr2_femur_ACLT_latlat_6_m1	48.9062	9.53125	9.0625	430	430.192	399.115	377.385	369.231	373.654	383.885	416.308	454.5	482.577	491.692	494.962	493.269	472.462	462.154	485.923	495.462	516.692	526.308	533.538	505.615	504.654	478.808	459	439.308	434.115	461.846	501.5	550.769	583.192	578.615	580.731	549.346	521.885	552.615	611.654	699.115	829.731	921.038	986.5	972.029	917.762	839.77	758.867	672.511	573.73
sr2_femur_ACLT_latlat_7_m1	68.75	10.1562	9.84375	249.286	235.667	227.619	238.714	213.476	207.095	198.952	224.333	252.19	290.048	308.429	312.571	286.524	270.381	262.476	268.238	277.476	279.333	256.714	261.286	271.143	284.048	292.714	303.429	285.19	259.619	263.571	264.571	255.381	270.714	225.095	208.857	219.81	249.143	287.571	324.19	399.381	475.19	555.952	627.571	610.21	566.735	481.124	393.432	328.609	289.735
sr2_femur_ACLT_latlat_7_m2	121.25	10.9375	11.0938	447.143	440.786	434.643	437.357	442.929	469.214	463.929	452.071	427.786	434.071	462.643	467.214	497.5	499.429	485.429	479.857	481.429	490.071	483.714	478.429	484.5	498.929	529.643	548.214	558.286	548.857	530.786	533.286	547.929	604.714	629.857	634.714	672.5	743.5	829.786	916.214	999	1089.14	1174.36	1172.86	1037.25	865.625	662.994	503.48	392.207	328.619
sr2_femur_ACLT_latmed_3_m1	64.375	9.84375	8.125	1657.38	1638.77	1644.62	1664.31	1634.77	1664.54	1706.15	1765.92	1770.69	1778.08	1821.92	1826.77	1785.77	1786.92	1754.92	1774.69	1764	1777.38	1787.23	1771.77	1805.31	1834.31	1819.77	1900.31	1899.23	1893.46	1919.08	1878.46	1937.92	1921.85	1915.62	1911.62	1893.15	1906.31	1885.85	1912.46	1901.54	1923	1899.85	1874	1902.71	1894.72	1887.59	1881.8	1877.69	1875.42
sr2_femur_ACLT_latmed_3_m2	61.0938	8.59375	8.28125	1668.08	1682.69	1683.54	1684.46	1681.54	1659.23	1639.23	1639.69	1663.46	1659.38	1641.46	1649.77	1668.54	1687	1675.77	1696.23	1702.77	1681.15	1681.31	1700.31	1717.23	1702.85	1676.62	1653.77	1656.08	1679.31	1675.85	1668.31	1688.85	1689.85	1669.85	1675.08	1672.54	1673.85	1690.46	1675.31	1694	1746	1771.77	1805.15	1808.98	1781.33	1743.46	1706.85	1681.58	1666.37
sr2_femur_ACLT_latmed_3_m3	55.4688	7.03125	8.90625	1565.42	1564.53	1564.58	1548.89	1537.74	1567.47	1571.16	1566.16	1586.16	1595.74	1574.05	1586.89	1591.16	1567.89	1578.53	1595.58	1590.58	1558.53	1588.05	1594.05	1593.95	1611.42	1640.63	1623.79	1627.58	1616.74	1640.42	1601.05	1601.84	1628.68	1632.32	1622.53	1633.84	1645.05	1639.79	1677.68	1708.26	1747.21	1774.89	1788.16	1758.17	1728.98	1681.83	1623.06	1583.7	1578.69
sr2_femur_ACLT_latmed_4_m1	32.1875
sr2_femur_ACLT_latmed_4_m2	45.7812	5.78125	10.7812	1506.9	1553.2	1563.6	1543.9	1550.9	1544.3	1563.9	1525	1528.9	1510.7	1516.3	1534.6	1539.1	1508.8	1478	1482.3	1504.5	1514.1	1511	1489.3	1503.3	1523.3	1498.7	1467.5	1509.6	1528.7	1550.4	1536.5	1481.7	1517.7	1508.8	1526.3	1535.9	1594.8	1564.9	1572.6	1635	1674.1	1653.9	1694.9	1666.47	1627.74	1579.06	1531.37	1441.52	1351.91
sr2_femur_ACLT_latmed_4_m3	29.0625
sr2_femur_ACLT_latmed_6_m1	38.9062	8.28125	9.21875	1110.56	1092.39	1072.17	1059.33	1077.94	1089	1086.94	1077.78	1026	1010.89	1005.22	1011.78	1027.44	1071.33	1052.83	1037.94	1027.89	1033	1048.39	1053.5	1065.89	1086.22	1113.89	1104.61	1093.28	1106.67	1101.06	1113.06	1117.22	1126.94	1160.17	1209.39	1281.44	1344.61	1363.94	1420.5	1453.11	1568.56	1618.67	1584.11	1491.78	1435.07	1388.34	1379.26	1348.12	1278.29
sr2_femur_ACLT_latmed_6_m2	34.5312	8.75	10.1562	1140.86	1083.36	1037.29	1004.21	974.286	965.071	969.071	976.786	1033.71	1099.43	1150.64	1186.14	1228.64	1272.14	1296.36	1302.43	1311.64	1313.07	1297.14	1271.64	1232.07	1200.64	1162.79	1127.86	1104.07	1090.36	1095.14	1114.71	1117.43	1116.57	1126.5	1153.21	1135.57	1146.57	1134.14	1170.14	1235.93	1356.29	1429.93	1455.86	1392.11	1373.61	1361.17	1326.14	1294.59	1224.45
sr2_femur_ACLT_latmed_6_m3	33.5938	8.4375	10.4688	820	809.133	820	826.133	815.2	798.067	771.933	775.8	782	767.733	743.867	722.067	719.6	720.133	722.6	718.8	750.8	765.333	755.667	727.333	717.933	736.133	780.533	801.867	813.333	825.667	836.067	829.067	813.867	829.8	882	913.2	945.733	1005.93	1109.53	1206	1304.27	1409.13	1441.47	1464.13	1344.57	1257.08	1140.24	1002.78	898.125	820.138
sr2_femur_ACLT_latmed_6_m4	62.3438	8.59375	8.90625	1464.17	1441.67	1468.67	1445.17	1433.25	1436.08	1460.25	1456.42	1448.75	1471.92	1472.42	1490.83	1485.33	1483.25	1473.25	1483.83	1483.5	1507.08	1507	1528.17	1526.42	1499.5	1496.5	1503	1531.33	1548.33	1555.08	1548.5	1554.42	1561.17	1556	1557.42	1578	1579.92	1573	1587.58	1601.33	1640.67	1669	1675.17	1668.65	1652.75	1623.17	1586.21	1562.71	1557.46
sr2_femur_ACLT_latmed_6_m5	40.1562	9.53125	10.9375	1289.12	1297.38	1304.75	1341.06	1346.94	1362.62	1387	1364.06	1334.69	1326.69	1326.88	1324.06	1396.12	1425.81	1456.5	1431.69	1433.69	1436.25	1429.69	1440.69	1442.31	1432.12	1401.56	1401.38	1380.5	1376.56	1379.12	1394.81	1399.69	1424.5	1451.81	1471.31	1525.44	1569.19	1597.19	1598.5	1633.25	1649.62	1640.5	1673.94	1689.54	1671.24	1646.15	1596.28	1519.39	1421.64
sr2_femur_ACLT_latmed_6_m6	64.6875	9.0625	10.7812	1734.83	1726.67	1731.06	1732.06	1724.22	1756.28	1754.28	1768.94	1776.72	1795.06	1770.56	1784.28	1777.44	1762.61	1780.39	1798.33	1772	1751.61	1766.67	1778.89	1789.44	1791.28	1790.39	1793.44	1801.33	1799.89	1800.94	1805.89	1804	1801.17	1815.28	1833.67	1822.44	1821.78	1821.94	1814	1828.89	1813	1818.5	1826.22	1795.53	1787.62	1768.26	1749.27	1742.89	1738.48
sr2_femur_ACLT_latmed_6_m7	77.8125	7.1875	9.375	1658.89	1650.21	1604.32	1610.21	1619.95	1623.53	1636.95	1637.42	1660.47	1636.26	1619.32	1633.84	1638.68	1625.05	1605.63	1640.95	1665.21	1666.84	1677.26	1686.42	1715.79	1710	1703.53	1710.89	1730.95	1734.16	1710.21	1719.26	1750.47	1755.58	1733.63	1742.68	1750.32	1757.58	1750.74	1771.32	1809.21	1839.74	1867.05	1875.26	1850.46	1823.41	1785.26	1732.46	1666.28	1590.41
sr2_femur_ACLT_latmed_6_m8	65.7812	7.03125	8.125	1598.92	1567.58	1562.25	1587.92	1597.25	1569.83	1563.08	1522.58	1535.67	1517.17	1520.67	1520.92	1534.25	1543.08	1534.83	1521.83	1542.83	1584.33	1581.58	1582	1563.58	1568.42	1541.5	1541.58	1549.58	1543	1543.42	1553.33	1550.83	1563.5	1585.67	1583.58	1585.33	1615.33	1639.33	1645.75	1666.58	1685.92	1689.42	1713.42	1700.45	1683.85	1665.47	1637.5	1605.92	1584.63
sr2_femur_ACLT_latmed_6_mo	116.25
sr3_femur_ACLT_latlat_1_m1	38.9062	8.28125	12.9688	1221.14	1238.07	1247.21	1234.64	1239.86	1231.36	1227.07	1244.36	1234.79	1223.64	1235.57	1230.64	1227.21	1233.29	1248.21	1253.43	1262.79	1262.64	1246.71	1251.21	1251.21	1252.71	1256.64	1262.93	1266.07	1265.14	1276.79	1304.14	1322.64	1351.36	1343.57	1324.21	1319.93	1317.93	1336.5	1370.93	1401.86	1432.43	1453.43	1476	1490.22	1468.53	1404.08	1300.24	1209.47	1103.19
sr3_femur_ACLT_latlat_1_m2	49.5312	10	14.375	1693.29	1646.64	1648.07	1611.93	1619.14	1609.79	1598.5	1558.36	1575.21	1554	1517.71	1540.57	1536.71	1545.79	1535.86	1501.79	1534.36	1525	1516.29	1522.64	1517.36	1522.14	1526.64	1535.29	1524.5	1554.07	1540.43	1510.21	1520.93	1527.71	1538.93	1530.29	1531.43	1541.43	1545	1540.21	1560.36	1557.79	1580.64	1579.71	1583.19	1568.76	1570.84	1546.89	1524.99	1516.02
sr3_femur_ACLT_latlat_1_m3	37.3438	7.96875	13.2812	1305.64	1294	1295	1298.91	1303.18	1294.91	1270.18	1287.36	1293	1275.64	1270.73	1316.82	1292.18	1304.36	1322.64	1325	1311.82	1324.27	1302.82	1316.27	1328.64	1343.55	1319.55	1329.55	1353.64	1347.73	1360.73	1333.73	1350.18	1356.09	1350.18	1333.36	1332.55	1341.27	1373	1386.18	1386.64	1485.45	1560.55	1633.09	1646.55	1621.81	1585.36	1526.88	1520.8	1470.38
sr3_femur_ACLT_latlat_2_m1	74.2188			1745.7	1747.74	1748	1736.91	1744.52	1741.26	1739.78	1726.3	1730.65	1740.09	1751.39	1748.48	1762.48	1732.83	1745.74	1741.83	1734.35	1751.26	1746.26	1761.96	1743.35	1755.04	1774.04	1758.48	1770.57	1767.52	1782.57	1766.13	1781.83	1758.26	1794.78	1791.22	1795.3	1795.17	1811.7	1800.57	1804.3	1833.61	1834.48	1846.43	1848.59	1831.77	1815.79	1804.14	1805.89	1810.34
sr3_femur_ACLT_latlat_2_m2	59.8438			1546.93	1554.93	1565.71	1554.21	1529.14	1549.86	1575	1587.71	1568.29	1612.79	1603.64	1597	1607.64	1614.64	1634.29	1650.57	1647.57	1649	1659.43	1669.36	1671.07	1663	1719.14	1709.57	1719.14	1708.93	1672.79	1648.5	1612.5	1620.86	1597.21	1574.5	1568.93	1560.43	1565.86	1566.64	1582.21	1615.79	1605.36	1603.43	1635.47	1646.95	1657.72	1666.73	1675.61	1683.65
sr3_femur_ACLT_latlat_2_m3	59.5312			1696	1706.8	1720.8	1723.25	1713.65	1738.05	1713.75	1712.7	1716.95	1731.55	1729.2	1714.6	1705.3	1697.7	1698.35	1688.75	1693.8	1670	1672.1	1654.75	1679.25	1665.7	1659.25	1661.3	1699.1	1670.4	1663.35	1650.8	1661.85	1668.75	1669.55	1679.9	1698.5	1682.15	1676.1	1682.5	1703.5	1759.1	1750.6	1767.4	1753.92	1684.79	1564.04	1392.89	1114.73	787.397
sr3_femur_ACLT_latlat_3_m1	38.75			1389.13	1406.33	1358.67	1362.53	1387.53	1411.87	1409.73	1368.47	1377.13	1364.53	1377.73	1408.13	1399.27	1393.67	1392.53	1397.2	1430.6	1410.2	1401.4	1401.33	1401.53	1428.07	1409.8	1411.47	1421.4	1429.6	1450.13	1452.47	1434.47	1383.13	1394.33	1391.4	1427.8	1438.13	1510.33	1523.2	1602.67	1644.87	1687.73	1691.8	1651.67	1579.96	1501.62	1401.67	1322.22	1286.21
sr3_femur_ACLT_latlat_3_m2	37.0312			1536.5	1518.5	1502.36	1517	1513	1516.79	1523.57	1514.86	1530.21	1536.86	1565.07	1533.14	1542.36	1540	1564.43	1564.29	1574.5	1573.71	1584.57	1561.93	1576.14	1585.07	1590.64	1604.07	1556.79	1599.21	1587.86	1611.14	1593.29	1607.07	1616.71	1626.29	1619.36	1640.86	1634.21	1666.93	1649.71	1683	1688.43	1720.43	1700.76	1699.45	1692.34	1666.91	1664	1613.95
sr3_femur_ACLT_latlat_3_m3	50.1562			1771.48	1739	1759.14	1759.48	1773.81	1780.67	1763	1776.52	1782.57	1779.38	1781.1	1755.52	1747.86	1758	1744.19	1746	1736.81	1740.62	1735.9	1738.38	1746.95	1746.19	1715.71	1711.57	1715.52	1731	1740.95	1716.52	1723.29	1713.43	1726.14	1709.57	1723.71	1718.57	1685.1	1721.24	1682.9	1685.38	1708.14	1709.43	1700.34	1703.54	1689.1	1664.64	1644.63	1627.15
sr3_femur_ACLT_latlat_3_m4	37.3438			1734.62	1788.62	1738.38	1779.25	1726.12	1750.62	1712.62	1717.88	1712.25	1703.75	1706.62	1729	1703.38	1760.75	1722.12	1733.62	1748.88	1744.62	1717.5	1713.62	1686.75	1684.75	1717.88	1669.62	1714.88	1658.62	1645.5	1657.5	1629	1622.12	1613	1615.38	1604.5	1590.5	1574.5	1581.62	1574.75	1585.38	1547.62	1564.62	1559.02	1541.48	1514.72	1494.88	1482.43	1443.09
sr3_femur_ACLT_latlat_4_m1	39.5312	11.4062	10	1017.27	1011.41	1020.27	1021.68	1026.68	1023.55	1014.41	1025.59	1035.18	1033.68	1033.73	1030.36	1022.86	1039.73	1036.14	1041	1047.55	1040.09	1034.68	1023.09	1016.41	1027	1053	1070.55	1070.09	1073.05	1073.73	1089.91	1103.09	1103.68	1093.23	1091	1094.77	1111.73	1172.5	1235.27	1246.18	1246	1293.27	1376.32	1392.33	1297.2	1122.9	915.339	743.431	634.372
sr3_femur_ACLT_latlat_4_m2	61.4062	10.3125	9.6875	1385.73	1391	1393.6	1385	1373.6	1398.33	1395.67	1396.4	1407.73	1390.6	1404	1412.73	1405.73	1420	1436.13	1449.93	1447.47	1446.6	1427.2	1412.27	1414.27	1401.53	1402.8	1415.2	1443.2	1455.33	1458.8	1484.27	1501.8	1484.67	1484.6	1500.8	1509.93	1519.07	1536.47	1551.2	1600.13	1667.27	1715.93	1752.8	1737.58	1695.5	1606.5	1458.82	1279.04	1086.53
sr3_femur_ACLT_latlat_4_m3	83.125	9.0625	9.21875	1483.53	1473.53	1478.33	1442.27	1441.33	1472.2	1488.2	1489.93	1487.53	1503.93	1493.13	1507.47	1500.73	1497.4	1492.53	1482.2	1468	1484.67	1452.47	1500	1510.07	1469.2	1456.4	1469.47	1500.33	1510.8	1495	1423.6	1404.2	1378.87	1384.4	1372.07	1390.2	1439.47	1458.13	1474.6	1486.47	1497.4	1535	1561.73	1486.82	1434.47	1381.41	1352.64	1343.74	1335
sr3_femur_ACLT_latlat_4_m4	107.656	9.375	11.875	1420.93	1427.73	1451.13	1443.8	1459.33	1476.27	1462.93	1472.27	1483.8	1498.73	1477.87	1487.47	1477.27	1475.33	1459.6	1480.07	1497.67	1516.4	1540.73	1542.47	1539.93	1547.27	1542.93	1553.73	1573.67	1554.27	1572	1548.53	1538.8	1555.07	1615	1606.33	1671.73	1659.07	1671.67	1674	1666.93	1684.2	1670.67	1646.07	1658.98	1637.83	1635.32	1623	1595.23	1575.14
sr3_femur_ACLT_latlat_4_m5	131.25	14.375	13.5938	1708.77	1690.19	1686.12	1702.27	1704.31	1703.15	1694.46	1680.19	1666.77	1678.27	1680.42	1679.81	1681.92	1678.46	1690.85	1722.5	1705.31	1703.08	1693.42	1671.15	1706.08	1704.08	1714.85	1716.42	1721.65	1709.38	1698.92	1704.62	1712.08	1733.69	1728.23	1730.38	1738.35	1756.23	1774.42	1794.88	1774.31	1812.85	1809.85	1828.12	1830.76	1806.3	1783.31	1755.41	1710.69	1675.24
sr3_femur_ACLT_latlat_4_m6	130.469	10.9375	12.9688	1544.61	1523.65	1517.52	1487.3	1505.96	1514.78	1521.26	1527.65	1528.91	1533.22	1519.26	1524.26	1522.96	1515.83	1522.39	1506.83	1505.57	1497.61	1529.83	1484.61	1479.91	1497.74	1495.65	1482.52	1493.26	1471.78	1460.3	1456.65	1434.96	1451.91	1448.22	1465.61	1488.96	1522.57	1560.52	1598.39	1664	1730.09	1784.52	1774.91	1723.45	1639.22	1558.77	1495.98	1408.15	1243.96
sr3_femur_ACLT_latlat_4_m7	133.594	11.25	11.5625	1655	1636.42	1635.26	1631.32	1632.37	1624.79	1596.37	1616.47	1616.63	1617.26	1619.37	1631.26	1649.79	1643.05	1672.26	1648.84	1688.16	1675.42	1659.16	1682.16	1677	1680.37	1665.05	1655.26	1638.32	1659.47	1666.79	1631.58	1617.53	1594.89	1630.79	1613.95	1644.68	1671.53	1677.32	1663.05	1688.47	1660.58	1692.74	1720.84	1700.79	1696.29	1698.93	1701.28	1695.31	1670.44
sr3_femur_ACLT_latlat_5_m1	76.5625	13.125	12.1875	1531.38	1573.62	1560.86	1545.9	1526.14	1533.48	1546.57	1529.76	1547.52	1574.14	1566.48	1576.9	1583.24	1578.48	1571.86	1577.76	1557	1571.48	1567.81	1572.38	1566.29	1568.62	1550.81	1563.86	1591.1	1592.1	1582.1	1563.57	1544.9	1541.24	1567.86	1580.57	1588.86	1634.1	1664.19	1669.76	1667.86	1678.14	1715.76	1764.86	1677.3	1592.45	1470.12	1303.26	1107.64	956.761
sr3_femur_ACLT_latlat_5_m2	55.625	10	9.375	1279.13	1273.33	1259.07	1251.53	1285	1272.87	1278.6	1267.67	1275.27	1278.67	1262.67	1274.2	1256.8	1272.13	1254.13	1252.33	1230.6	1253.53	1244.07	1255.4	1266.87	1276.27	1282.53	1287.07	1272.73	1275.27	1292.27	1293.8	1293	1308.53	1337.8	1339.8	1335.87	1351.27	1370	1414.87	1431.53	1476.4	1519.27	1548.87	1547.82	1520.31	1443.1	1356.4	1262.98	1150.56
sr3_femur_ACLT_latlat_5_m3	35.625	11.25	9.53125	1243.62	1226.29	1243.05	1258.24	1230.76	1231.33	1224.71	1194.19	1183.67	1222.29	1218.76	1221	1181.05	1161.05	1215.48	1217.62	1218.81	1217.33	1221.1	1185.81	1219.29	1199.38	1184.43	1211.81	1229.57	1236.38	1242.76	1251.33	1254.86	1302.95	1325.38	1327.05	1313.19	1320.14	1316.9	1328.19	1355.24	1369.33	1438.52	1503.05	1471.64	1395.58	1306.26	1193.85	1076.64	974.02
sr3_femur_ACLT_latlat_5_m4	110.625	10.1562	13.2812	1800.22	1778.26	1789.39	1795.52	1782.26	1764.48	1755.3	1726.87	1714.09	1725.13	1736.96	1733.74	1708.39	1722.87	1728.09	1725.91	1720.04	1703	1711.48	1725.09	1738.26	1747.74	1746.52	1725.3	1739.91	1741.04	1743.87	1734.22	1753.74	1803.43	1795.91	1813.74	1806.61	1776.7	1807.96	1834.87	1836.35	1872.52	1846	1878.3	1810.13	1768.15	1713.8	1609.4	1408.92	1169.3
sr3_femur_ACLT_latlat_5_m5	129.531	10.9375	12.8125	1689.67	1700.92	1720.46	1713.54	1733.42	1743.79	1718.79	1712.54	1717.04	1701.46	1704.25	1709.83	1689.67	1709.67	1703.17	1713.96	1704.33	1709.54	1729.42	1726.12	1728.38	1754	1724.42	1745.33	1749.83	1770.54	1752.79	1770.04	1795.71	1783.71	1804.62	1819.62	1821.96	1826.12	1832.42	1814.25	1816.42	1809.38	1820.75	1838.42	1835.66	1824.31	1815.59	1779.42	1717.64	1649.64
sr3_femur_ACLT_latlat_5_m6	129.531	11.0938	13.75	1663.55	1693.05	1687.23	1681.91	1662.23	1648.32	1636.64	1628.82	1613.41	1599	1577.64	1592.91	1589.05	1599.91	1612.32	1631.82	1628.95	1636.86	1625.45	1620.14	1617.18	1601.73	1602.23	1601.36	1623.18	1630.32	1612.09	1627	1628.09	1614.18	1623.41	1642.32	1692	1697.23	1734.5	1761.64	1795.18	1828.05	1856.32	1873	1855.96	1820.42	1753.5	1678.11	1585.91	1488.49
sr3_femur_ACLT_latlat_5_m7	129.531	10.625	12.3438	1646.83	1657.17	1661.94	1666.22	1675.39	1676.44	1697.56	1702.94	1713.72	1734.39	1723.33	1724	1732.22	1740.94	1739.61	1735.83	1730.28	1728.22	1744.61	1742.44	1733.89	1736.44	1739.06	1751.78	1737.56	1719.89	1731.33	1737.56	1721.61	1702.61	1697.72	1710.83	1729.28	1764.56	1790.61	1814.56	1845.89	1874.33	1872.5	1866.89	1889.35	1856.53	1796.31	1714.62	1611	1482.24
sr3_femur_ACLT_latlat_6_m1	70	13.5938	13.5938	1436.48	1461.09	1459.61	1457.22	1456.35	1449.57	1463.52	1470.74	1474.52	1430.87	1450.26	1461.7	1497.74	1528.26	1542.91	1561.91	1559.65	1572.09	1571.48	1588.22	1573.17	1590	1573.04	1592.61	1585.22	1580.61	1547.39	1519.78	1521.39	1517.09	1527.13	1504.26	1497.3	1524.74	1506.83	1541.04	1573.04	1605.7	1655.91	1687	1656.35	1588.96	1473.25	1378.63	1226.51	1043.4
sr3_femur_ACLT_latlat_6_m2	43.4375	12.0312	12.0312	960.136	961.591	968.909	969.091	959.136	992	972.5	955.773	967.5	966.364	988.455	973.5	964.136	992.318	984.364	964.864	982.227	980.364	979.136	974.227	986.136	986.045	970.136	977.318	981.636	986.682	1002.5	1003.18	1021.09	1008.45	995.182	970.182	933.318	926.591	948.864	1001.36	1111.45	1235.41	1285.59	1235.05	1117.42	1025.27	961.92	885.831	727.228	541.966
sr3_femur_ACLT_latlat_6_m3	67.9688	11.7188	12.1875	236.167	261	289.444	306.5	338.778	391.111	457.722	481.833	502.111	523.611	585.167	637.722	698.556	755.056	841.556	922.889	1015.5	1096.11	1140.11	1186.06	1241.33	1250.28	1289.78	1316.22	1310.11	1263.22	1222.72	1178.22	1174.17	1202.11	1195.33	1206.17	1190.44	1172.22	1171.56	1202.28	1233.67	1244	1286.06	1331.39	1344.07	1283.31	1204.32	1154.03	1182.28	1275.79
sr3_femur_ACLT_latlat_6_m4	57.1875	12.1875	13.75	1124.45	1132.55	1183	1141.6	1148.1	1144.45	1131.65	1159.75	1170.35	1189.85	1201.65	1185.3	1203.15	1200.5	1220.15	1236.9	1266.9	1239.8	1229.15	1236.25	1254.1	1238.5	1286.65	1271.9	1262.55	1297.95	1302.9	1278.75	1250.75	1277	1295.25	1316.35	1342.1	1352.5	1351.55	1383.35	1399.7	1447.7	1491.85	1513.05	1443.42	1354.03	1287.33	1208.35	1050.65	817.451
sr3_femur_ACLT_latlat_6_m5	45.1562	11.875	12.0312	1049.78	1045.87	1067.43	1066.3	1047.09	1058.09	1070.35	1068.91	1076.65	1052.48	1055.57	1058.87	1071.52	1092.17	1082.61	1092.09	1083.13	1085.96	1082.7	1090	1096	1070.13	1068.39	1058	1086	1075.04	1080.26	1105.87	1097.83	1112.22	1113.04	1109.7	1130	1129	1154.09	1172.09	1192.91	1217.87	1253.57	1256.04	1228.37	1174.54	1110.87	1054.89	1006.27	973.359
sr3_femur_ACLT_latlat_6_m6	90.7812	10.9375	12.9688	1454.16	1429.56	1445.24	1458.12	1455.04	1477.16	1484.12	1481.44	1470.08	1482.72	1466.08	1459.96	1470.8	1472.44	1442.24	1460.52	1483.16	1479.88	1483.4	1483.6	1474.44	1498.84	1516.24	1515.92	1522.2	1506.36	1508.04	1509.36	1522.4	1527.68	1543.16	1536.8	1559.2	1573.92	1593.16	1613.36	1639.8	1652.36	1661.56	1683.44	1650.09	1642.96	1602.24	1494.86	1396.7	1281.31
sr3_femur_ACLT_latlat_6_m7	207.188	9.84375	11.0938	1747	1756.25	1732.1	1725.35	1678.45	1653.45	1652.9	1681.7	1678.5	1699.35	1690.6	1707.05	1697.75	1725.2	1744.9	1765.65	1776.55	1809.65	1829.4	1844.05	1832.45	1837.55	1813.7	1818.9	1803.15	1806.4	1830.6	1806.25	1823.45	1854.35	1851.55	1850.4	1874.8	1885.85	1880.45	1895.95	1903.7	1901.5	1896.25	1911.45	1880.88	1853.36	1828.05	1811.39	1791.13	1719.35
sr3_femur_ACLT_latlat_6_m8	146.094	11.5625	11.5625	1779.72	1790.28	1777	1767.94	1773	1770.39	1774.94	1786.17	1783.33	1763.94	1753.78	1777.39	1782.11	1778.11	1773.5	1770.5	1779.39	1778.5	1784.67	1780.33	1783.78	1799.11	1798.94	1795.39	1803.33	1816.67	1819.5	1813	1818.72	1844.17	1854.06	1842	1841.17	1839.44	1841.06	1853.39	1865.94	1864.61	1867.44	1856.06	1836.01	1811	1758.79	1694.38	1627.95	1593.67
sr3_femur_ACLT_latmed_1_m1	66.5625			1739.22	1744.19	1740.11	1732.73	1749.65	1757.62	1767.35	1782.76	1780.03	1775.24	1781.22	1775.76	1785.54	1781.62	1784.49	1791.08	1806.89	1782.24	1783	1793	1788.59	1790.78	1790.16	1800.51	1803.51	1792.35	1798.22	1800.76	1788.59	1798.05	1804.14	1816.54	1817.51	1807.65	1813.84	1821.43	1830	1846.43	1830.89	1851	1848.17	1824.26	1807.42	1810.65	1800.05	1765.07
sr3_femur_ACLT_latmed_1_m2	95			1706.76	1685.1	1699.19	1667.76	1679.9	1693.95	1685.24	1693.29	1675.86	1701.62	1689.71	1676.76	1664.33	1674.86	1676.19	1676.52	1694.43	1711	1706.1	1684.9	1706.71	1709.57	1713.67	1713.29	1714.19	1724.48	1710	1721.05	1729.48	1726.71	1715.33	1723.52	1730.14	1740.81	1717.14	1742.38	1754.81	1758.48	1769.33	1785.86	1768.58	1751.43	1714.55	1647.09	1572.19	1531.75
sr3_femur_ACLT_latmed_1_m3	81.4062			1618.67	1618.83	1628.33	1607.33	1638.39	1621.89	1658.61	1651.61	1654.61	1655.78	1654.89	1668.67	1693.89	1678.78	1677.11	1678.5	1678.61	1686.83	1688.72	1712	1735.5	1720.78	1713.83	1730.94	1733.72	1736.83	1749	1759.11	1786.28	1776.5	1763.17	1769.78	1779.67	1781.22	1790.28	1790.78	1852.39	1846	1825.72	1853.94	1816.8	1774.56	1726.06	1668.36	1559.41	1367.47
sr3_femur_ACLT_latmed_1_m4	50.625			1602.09	1593.78	1598.83	1616.83	1596.7	1614.39	1608.09	1621.57	1624.96	1647.65	1624.39	1644.43	1635.61	1652.52	1653.74	1668.78	1644.3	1667.57	1669.61	1681.48	1660.13	1691.78	1679.43	1701.65	1669.65	1708.74	1722.78	1744.22	1725.7	1753.48	1732.35	1750.96	1741.83	1774.35	1794.74	1766.13	1793.04	1801.87	1791.57	1823.87	1810.77	1773.85	1758.33	1729.77	1693.31	1695.22
sr3_femur_ACLT_latmed_1_m5	46.5625			1451.16	1431.37	1391.05	1425.74	1513.79	1513.32	1552.95	1609.84	1600.95	1613.32	1637.79	1584.47	1595.16	1567.05	1536.95	1536.42	1524.53	1565.32	1564.89	1558.21	1537.37	1550.05	1539.16	1536.21	1554.84	1547.16	1540.21	1555.21	1582.74	1607.74	1618.84	1607.47	1633.05	1636.11	1656.58	1678.16	1676.42	1728.16	1735.58	1768.42	1715.85	1677.97	1620.4	1531.84	1435.75	1309.28
sr3_femur_ACLT_latmed_1_m6	43.125			1536.47	1548.2	1529.47	1537.13	1529.27	1559.67	1532.93	1543	1550.67	1568.73	1551	1544.47	1562.73	1574.47	1567.93	1565.6	1582.47	1567.4	1583.8	1567.87	1564.8	1565.47	1582.73	1563	1578.4	1552.27	1599.73	1581.87	1572	1583.6	1594.67	1623.4	1567.27	1614.8	1627.2	1614.67	1662.87	1661.73	1666.87	1700.13	1685.11	1671.21	1637.06	1622.02	1601.84	1549.55
sr3_femur_ACLT_latmed_2_m1	95			1470.91	1468.59	1476.45	1459.82	1467.73	1474.23	1465.55	1456.64	1442	1450.68	1459.73	1450.05	1447.77	1429.86	1442.32	1418.05	1433.91	1436.77	1432	1444.05	1453.09	1465.23	1462.32	1450.95	1450.68	1458.32	1441.27	1461.68	1456.36	1455.45	1454.36	1447.59	1442.64	1488.14	1549.09	1624.59	1638.55	1656.36	1681.23	1716.77	1658.03	1611.28	1553.93	1451.72	1328.84	1196.88
sr3_femur_ACLT_latmed_2_m2	97.3438			1537.59	1524.23	1517.41	1503.82	1507.32	1508.14	1506.77	1503.77	1493.41	1473.59	1474.5	1481.73	1478.41	1489.91	1487.95	1478.32	1480.91	1499.86	1505.86	1512.59	1520.91	1535.95	1511.64	1515.55	1533.14	1557.73	1570.95	1559.14	1578.14	1595.14	1598.18	1612.86	1638.95	1646.41	1656.55	1668.18	1686.86	1690.27	1710.05	1739.95	1740.52	1730.13	1716.44	1657.52	1562.04	1429.3
sr3_femur_ACLT_latmed_2_m3	90.3125			1531.61	1499.44	1512.67	1496.83	1468.33	1458.06	1449.5	1485.22	1461.5	1439.61	1439.61	1451.39	1479.56	1476.83	1469.11	1464.11	1479.72	1495.89	1485.67	1481.83	1484.83	1482.56	1470	1470.94	1479.17	1481	1482.33	1478.39	1473.61	1474.28	1490.78	1491.22	1523.94	1554.22	1557.28	1556.28	1555.67	1555.5	1555.28	1546.06	1547.37	1533.08	1508.59	1474.68	1453.87	1447.14
sr3_femur_ACLT_latmed_3_m1	81.7188	11.5625	9.6875	1562.61	1564.5	1564.86	1567	1570.96	1577.79	1585.75	1575.07	1571.79	1552.46	1546.68	1554.89	1554.71	1551.43	1545.25	1540.36	1539.64	1539.64	1533.43	1526.25	1533.64	1534.5	1528.57	1518.25	1492.5	1476.75	1480.07	1487.21	1477.21	1476.82	1470.79	1465.54	1471.14	1467.11	1473.46	1480.71	1493.25	1517.04	1538.82	1544.5	1542.73	1521.54	1488.84	1452.4	1416.51	1380.73
sr3_femur_ACLT_latmed_3_m2	90	10.3125	11.4062	1204.96	1209.33	1213.04	1195.11	1202.07	1191.74	1186.33	1193.26	1183.33	1203.48	1206.78	1207.22	1223.67	1217.19	1201.96	1191.48	1195.3	1182.04	1192.78	1209.3	1226.7	1248.52	1248.96	1282.19	1299.33	1297.63	1312.63	1318.81	1314.7	1333.59	1376.85	1441.81	1499.15	1515.22	1506.85	1470.37	1385.48	1280.33	1158.41	1022.7	855.293	760.383	696.917	664.034	675.643	716.692
sr3_femur_ACLT_latmed_3_m3	88.75	13.4375	12.5	1400.96	1399.65	1412.35	1427.38	1423.81	1417.65	1441.12	1461	1459.65	1464.04	1472.12	1480.42	1482.69	1479.88	1471.88	1464.15	1476.81	1475.73	1478.96	1478	1478.58	1488.92	1500.69	1511.54	1508.35	1520.73	1545.65	1564.23	1574.85	1596.58	1601.23	1603.65	1617.08	1617.92	1626.38	1623.12	1649.92	1659.35	1677.35	1687.77	1682.42	1661.42	1642.74	1616.49	1582.09	1553.41
sr3_femur_ACLT_latmed_3_m4	109.375	8.90625	12.8125	1527.1	1532.74	1538.74	1525.29	1506.26	1507.52	1510.35	1506	1497.1	1488.26	1488.74	1503.03	1507.55	1498.42	1503.65	1498.97	1494.39	1492.65	1500.1	1511.19	1520.48	1520.32	1525.39	1514.26	1495.35	1505.58	1519.61	1534.84	1549.74	1583.94	1598.97	1579.71	1574.9	1567.74	1570.29	1592.32	1636.39	1699.48	1738.77	1756.23	1743.18	1682.61	1595.59	1506.34	1385.2	1214.17
sr3_femur_ACLT_latmed_3_m5	102.812	9.84375	9.21875	1302.72	1307.24	1312.64	1317.24	1338.24	1327.68	1324.8	1310.72	1314.28	1315.32	1307.48	1311.84	1306.16	1299.4	1308.48	1306.32	1321.4	1314.76	1332.68	1342.08	1358.04	1360.04	1332.96	1353.44	1362.2	1381.56	1411.24	1401.4	1430.76	1423.92	1432	1412.56	1432.56	1443.96	1472.44	1467.88	1520.72	1551.12	1533.4	1547.4	1516.51	1495.66	1472.97	1443.04	1411.68	1396.58
sr3_femur_ACLT_latmed_3_m6	121.094	9.0625	11.7188	1590.83	1574	1579.72	1606.78	1593.06	1578.5	1607.94	1605.28	1606.72	1615	1597.5	1604.5	1604.5	1585.33	1584.44	1601.61	1599.11	1579.94	1575.94	1572	1580.89	1578.61	1571.61	1582.06	1600.72	1623.22	1621.39	1625.83	1647.06	1646.28	1650.89	1653.89	1650.17	1667.39	1674.33	1688.28	1748.89	1771.56	1783.28	1842.06	1828	1814.88	1802.38	1795.94	1800.24	1787.75
sr3_femur_ACLT_latmed_3_m7	88.125	6.5625	9.6875	1399.27	1384.73	1405.6	1407.4	1403.07	1408.47	1406.33	1406	1417.4	1429.4	1437.2	1414.07	1383.13	1391.07	1397.33	1422.07	1426.13	1445.47	1456.13	1448.33	1467.07	1467.93	1469.53	1473.67	1470.67	1483.8	1499.67	1498.67	1512.27	1514.07	1527	1519.93	1544.67	1552.6	1546.67	1580.4	1625.8	1627.07	1629.33	1634.53	1663.29	1652.3	1642.26	1631.86	1606.34	1576.91
sr3_femur_ACLT_latmed_3_m8	96.5625	9.53125	11.25	1422.18	1408.23	1410.23	1429.32	1434.18	1446.09	1478.91	1478.86	1473.77	1467.68	1474.68	1469.77	1519.27	1513.55	1527.86	1534.95	1528.82	1521.5	1530.77	1533.09	1530.09	1575.27	1558.18	1571.41	1550.59	1584.05	1572	1560.32	1565.36	1550.09	1570.27	1587.09	1587.27	1603.95	1616.91	1620.59	1660.95	1696.36	1679.32	1711.09	1691.35	1673.76	1632.97	1596.61	1562.46	1511.58
sr3_femur_ACLT_latmed_3_m9	104.688	10.7812	11.7188	1488.21	1469.58	1465.21	1470.79	1489.32	1452.79	1486.74	1465.53	1490.74	1500.32	1484.47	1469.11	1472.32	1493.58	1470.16	1479.63	1477.47	1461.05	1484.63	1522.21	1510.58	1530.74	1501.26	1506.37	1493.47	1504.95	1552.74	1544.16	1563.63	1554.74	1549.16	1549.53	1549.53	1579.37	1599.58	1623	1647.68	1701.26	1726.42	1748.53	1750.33	1733.38	1701.44	1657.93	1633.12	1628.98
sr3_femur_ACLT_latmed_4_m1	28.2812			486.765	488.588	494.176	500.471	502.529	504.353	516.353	515.235	514.882	524.118	536.118	540.765	538.353	544.353	556.176	562.059	575.824	558.176	558.765	561.118	563.706	583.353	584.529	590.059	589.412	577.941	572.353	571.824	551.059	549.588	551.706	526.176	531.529	552.412	590.294	651.706	717.176	750.353	759.353	769.118	740.001	707.098	659.24	608.786	541.32	471.857
sr3_femur_ACLT_latmed_4_m2	49.375			887.5	896.375	894.781	905.969	909.938	909.656	910.531	905.406	917.312	897.25	895.906	883.719	888.375	915.031	938.125	938.938	930.75	929.531	932.031	930.406	952.188	957.375	954.625	944.844	951.75	965.094	968.25	974.438	980.25	972.719	976.5	964.594	980.312	1012.5	1001.44	1001.88	1030.09	1061.19	1123.06	1152.72	1106.08	1060.57	1025.66	990.53	955.691	925.091
sr3_femur_ACLT_latmed_4_m3	33.5938			561.353	551.471	551.647	570.941	579.118	550.471	569.118	571.706	560.824	550.941	572.882	564.706	575.588	587.529	588.118	601.353	600	599.059	596.706	583.941	581.353	597	623	622.118	636.882	649.353	663.765	646.529	671.529	658.706	664.529	656.294	650.353	649.412	651.118	643.353	709.941	829.824	986.412	1050.41	970.283	940.446	939.241	933.57	898.424	828.488
sr3_femur_ACLT_latmed_4_m4	81.25			1617.38	1566.77	1601.54	1621.08	1623.46	1630	1605.23	1616.46	1653.54	1626.69	1624.54	1643.23	1627.77	1611.31	1631	1636.23	1631	1640.92	1663.23	1651.85	1668.46	1668.77	1666.85	1652.54	1687.85	1669.31	1678.38	1684.08	1691.31	1712.69	1689.77	1679.38	1705.23	1736.54	1719	1736.92	1767.31	1759.85	1748	1790.92	1783.83	1778.6	1759.62	1729.85	1715.3	1660.23
sr3_femur_ACLT_latmed_5_m1	53.125			905.294	912.059	907.765	907.529	918.176	918.471	917.824	912.059	915.941	917.176	901.706	908.882	909.882	898.118	931.882	942.765	943.294	934.824	943.824	944.765	950.118	947.294	946.059	958.588	977.176	987.353	1010.18	1035.41	1040.18	1051.94	1035.88	1044.41	1062.88	1070.71	1102.53	1125.65	1149.18	1166.18	1206.82	1226.24	1226.57	1210.34	1170.46	1110.16	1047.08	986.64
sr3_femur_ACLT_latmed_5_m2	56.0938			1153.12	1172.44	1194.25	1161.56	1143.88	1170.25	1156.31	1144.81	1117.44	1092.25	1098.5	1127.62	1125.81	1149.25	1167.38	1168.44	1198.81	1190.5	1186.56	1183.44	1182.88	1183	1180.38	1201.94	1235.62	1262.81	1260.31	1228.56	1197.88	1166.38	1169.94	1189.06	1221.5	1312.75	1329.06	1333.75	1347.5	1367.69	1421.38	1417.19	1342.05	1250.05	1144.72	1060.38	1000.62	949.033
sr3_femur_ACLT_latmed_5_m3	50.7812			1106.87	1102.4	1118.7	1121.83	1129.4	1115.73	1114.9	1129.37	1131.87	1115.6	1150.27	1162.37	1159.03	1159.33	1156.53	1164.03	1139.17	1144.63	1145.07	1153.4	1139.73	1144.13	1151.1	1171.3	1171.57	1181	1187.97	1202.03	1214.7	1209.37	1221.73	1239.63	1256.47	1290.8	1289.6	1298.33	1315.57	1342.5	1366	1379.87	1375.85	1363.91	1344.25	1315.57	1285.32	1254.68
sr3_femur_ACLT_latmed_5_m4	65.625			1064.25	1062.5	1066.58	1074.75	1062.83	1094.5	1118.83	1097.25	1114.92	1120.17	1088	1134.83	1121.17	1163.92	1143.25	1154.25	1175.58	1188.25	1207.17	1224.42	1252.25	1264.83	1269.17	1298	1320.58	1313.67	1314.17	1317.58	1329.17	1367.58	1350.25	1383.75	1392.92	1389.33	1350.08	1391.83	1409.08	1485.67	1568.75	1631.58	1583.46	1492.92	1364.78	1240.84	1114.26	974.708
sr3_femur_ACLT_latmed_5_m5	71.5625			1082.2	1079.07	1079.67	1094.93	1096.47	1096.53	1082.33	1108.2	1065.67	1083.27	1100.6	1073.8	1103.93	1077.87	1097.47	1097.93	1116.73	1108.4	1101.87	1091.53	1098.6	1091.47	1113.2	1130	1130.6	1154	1143.87	1157.33	1150.67	1174.13	1172.13	1186.53	1195.73	1225.33	1246.27	1284.87	1330.47	1355.33	1341	1358.8	1242.82	1171.7	1094	1057.56	1038.23	1023.89
sr3_femur_ACLT_latmed_6_m1	30.4688			924.643	917	956.714	974.286	995.5	1003.21	1000.36	1000.43	1018.43	1031	1065	1068.5	1035.43	1031.07	1061.71	1071.21	1080.5	1065.5	1089.57	1062.36	1079.71	1083.79	1076.21	1101.14	1083.93	1103.21	1095.57	1099.21	1102.79	1118.21	1108.21	1132.36	1130.71	1150.5	1182.36	1195.57	1245.64	1313.86	1410.57	1449.79	1459.91	1433.39	1381.74	1303.39	1235.94	1174.64
sr3_femur_ACLT_latmed_6_m2	45.9375			1100.58	1073.42	1093.26	1100.84	1108.68	1125.95	1134.05	1118.95	1154.95	1158.42	1163.05	1163.58	1175.53	1180.58	1180.26	1172.11	1169.74	1173.63	1200.26	1211.42	1202.74	1187	1182.84	1183.32	1203.74	1231.05	1224.16	1226.16	1224.53	1230.26	1238.32	1222.16	1216.16	1249.42	1275.68	1299.79	1292.63	1321.11	1342.16	1362.42	1344.6	1319.06	1306.11	1287.48	1250.79	1184.63
sr4_femur_ACLT_latmed_2_m1	55.625			1565.83	1568.3	1562.43	1597.43	1592.61	1598.48	1601.39	1604.3	1630.83	1616.61	1621.74	1625.52	1622.13	1604.65	1619.61	1642.7	1661.35	1662.35	1646.39	1652.43	1644.3	1640	1647.09	1637.04	1653.87	1654.83	1635.91	1671.7	1650	1679.52	1699.09	1694.52	1701.43	1711.3	1739.09	1741.7	1731.09	1764.83	1795.61	1782.96	1679.71	1532.43	1393.09	1244.21	1002.82	651.25
sr4_femur_ACLT_latmed_4_m1	32.6562			790.917	778.833	780.75	750.417	793.083	764.667	779.75	813.917	837.75	858.167	820.25	855.667	843.833	849.583	840.333	874.917	901.417	924.417	941	944.583	997.25	1029.25	1060.5	1103.83	1101.08	1122.75	1092.92	1098.25	1088.42	1111.83	1106.25	1161	1138	1145.08	1158.08	1158.67	1253.25	1320	1381.42	1429	1419.14	1348.54	1234.62	1076.98	872.915	649.29
sr4_femur_ACLT_latmed_6_m1	72.1875			1322.74	1261	1246.53	1269.89	1341.16	1419.42	1479.42	1480.79	1506.11	1536.53	1577.32	1639.21	1692.05	1735.26	1801.47	1815.63	1813.21	1815.26	1830.84	1849.58	1815.84	1817.32	1810.53	1822.32	1823.42	1757.42	1784.53	1777.47	1745.47	1754.79	1769.89	1793.42	1778.58	1771.89	1777.26	1778.53	1817.89	1821.68	1852.79	1863.84	1811.95	1757.32	1682.98	1606.37	1489.39	1359.87
sr5_femur_ACLT_latlat_4_m1	54.5312			1574.09	1561.74	1567.91	1562.83	1562.26	1578.65	1574.87	1573.61	1567.61	1582.61	1582	1589.78	1567.48	1597.13	1600.43	1607.57	1605.65	1599.35	1617	1633.09	1641.04	1657.48	1658.22	1663.22	1648.09	1667.09	1650.7	1682.13	1694.57	1686.48	1667.52	1645.57	1674.13	1659.09	1648.52	1701.04	1721.48	1749.22	1770.13	1805.74	1787.67	1764.04	1760.69	1727.73	1706.17	1674.78
sr5_femur_ACLT_latlat_5_m1	47.3438	10.9375	13.4375	1713.19	1716.15	1726.15	1728.58	1741.46	1742.27	1759.5	1771.65	1770	1759.46	1743.5	1766.35	1766.38	1758	1776.69	1777.92	1782.15	1791.42	1774.46	1776.65	1771.31	1764.12	1765.15	1767.12	1781.23	1787.46	1758.77	1755.96	1775.85	1769.81	1780.69	1788.58	1783.35	1786.12	1787.35	1797.35	1803.92	1803.81	1814.27	1818.35	1810.51	1786.19	1751.91	1714.87	1657.31	1572.76
sr5_femur_ACLT_latlat_5_m2	35	8.59375	12.6562	1736.57	1722.81	1718.81	1705.43	1700.76	1710.14	1706.24	1696.52	1683.86	1696.76	1708.43	1708.24	1709.19	1695.14	1681.9	1689.24	1705.19	1706.57	1705.76	1705.76	1693.67	1691	1691.24	1691.81	1691.05	1705.24	1700.71	1694.52	1713.29	1716.76	1699.1	1687.57	1700.05	1735.19	1748.62	1741.38	1759.29	1757.05	1759.67	1763.48	1751.68	1728.99	1699.58	1644.6	1592.94	1525.56
sr5_femur_ACLT_latlat_7_m1	54.375			1436	1426.38	1433.62	1445.21	1451.93	1465.48	1478.72	1457.62	1469.83	1478.86	1482.31	1489.76	1502.45	1515.83	1529.93	1544	1537.48	1534.76	1530.86	1552.1	1540.69	1562.48	1571.79	1573.76	1572.52	1575.72	1592.93	1592.28	1608.83	1631.34	1622.14	1620.1	1645.48	1639.76	1650.17	1683.1	1693.55	1717.9	1767.14	1764.38	1771.91	1741.05	1717.57	1698.24	1648.68	1579.32
sr5_femur_ACLT_latlat_7_m2	77.5			1758.14	1750.11	1762.79	1750.04	1754.43	1743.11	1768.21	1775.04	1784.64	1751.57	1762.93	1778.18	1763.89	1799.04	1781.18	1773.75	1777.89	1774.89	1793.29	1773.18	1777.75	1781	1779.43	1771.96	1786.96	1815.5	1800.79	1813.64	1779.71	1793.93	1806.39	1784.93	1774.79	1781.89	1801.43	1808.39	1811.71	1810.43	1801.39	1819.75	1787.99	1772.58	1743	1726.67	1694.98	1661.08
sr5_femur_ACLT_latmed_6_m1	100.156	9.84375	11.25	1593.22	1596.78	1598.06	1613.17	1598.72	1564.61	1584	1597.67	1606.5	1613.94	1614.78	1603.33	1610.56	1617.33	1612.39	1625.56	1642.94	1660.44	1649.06	1662.83	1685.28	1677.56	1697.39	1700.33	1695.06	1725.22	1728.83	1738.83	1740.83	1734.22	1727.28	1733.5	1784.78	1755.44	1733.28	1744.39	1724.94	1741.61	1724.06	1735.67	1709.06	1703.58	1699.8	1678.57	1656.79	1608.96
sr6_femur_ACLT_latlat_1_m1	72.8125	10.4688	10.9375	1205.07	1210.61	1210.75	1206.89	1198.29	1178.04	1182.96	1173.89	1161.86	1147	1130.11	1135.57	1108.5	1098.29	1093.86	1077.43	1067.68	1031.11	1007.96	982.464	972.429	953.536	932.714	943.571	947.036	954.536	945.036	958.571	985.143	1016.46	1036	1061.43	1076.71	1095.5	1121.39	1159.68	1182.86	1219.04	1248.93	1263.54	1237.75	1224.49	1229.87	1206.23	1192.36	1199.71
sr6_femur_ACLT_latlat_1_m2	67.9688	8.28125	12.6562	596.235	593.471	560.471	575.706	604.647	607.118	621	620.824	618.941	614.882	639	630.235	644	638.059	623.941	617.412	598.824	603.412	632.941	624	607.235	621.294	659.471	697	727	736.118	752.765	739.824	772.588	823.529	899.765	980	1052.24	1116.65	1126.76	1122.29	1160.76	1220	1307.47	1376.18	1350.55	1275.29	1157.53	1025.36	934.158	835.682
sr6_femur_ACLT_latlat_2_m1	74.375	8.28125	13.4375	306.435	309.913	304.957	310.826	297.87	300.957	301.652	310.913	330.87	344.13	366.87	376.391	397.696	434.261	440.522	462.217	480.826	491.304	490.043	479.87	462.043	467.522	474.13	500.696	535.739	542.217	565.609	587.13	597.217	626.783	637.478	644.478	660.478	678.609	680.739	680.957	707	712.391	730.261	743.435	718.909	669.971	599.083	522.998	476.338	489.095
sr6_femur_ACLT_latlat_2_m2	94.0625	12.6562	9.0625	490.286	502.619	505.857	509.762	496.714	483.619	454.905	449.952	458.571	494.857	510.333	503.476	472.286	445.286	416.238	409.333	420.952	461.762	494.381	521.095	546.048	574.952	585.524	560.19	565.333	583.095	602.857	621.571	629.667	613.143	604.238	600.238	582.143	580.095	569.762	575.81	584.048	601.952	619.19	638.19	637.029	623.937	612.507	602.243	588.031	573.764
sr6_femur_ACLT_latlat_6_m1	96.25	7.96875	9.84375	1190.77	1129.64	1046	989.909	982.091	946.818	988.591	1017.68	1067.77	1122.55	1171.09	1216.27	1253.59	1251.77	1232.68	1198.05	1157.77	1128.27	1099.09	1071.55	1070.73	1070.05	1061.36	1047.05	1025.18	969.364	942.182	899.455	869.091	851	883.636	910.545	948.864	976.045	1009.55	1063.09	1104.27	1171.91	1232.05	1273.59	1259.7	1242.86	1214.75	1183.19	1164.57	1151.45
sr7_femur_ACLT_latlat_1_m1	38.2812	9.84375	10.1562	557.103	574.862	576.483	581.345	605.724	620.207	652.31	663.69	666.621	687.724	703.103	718.828	744	750.724	747.793	737.793	738.69	732.586	712.069	713.414	713.379	694.759	672.103	660.483	653.138	646.241	646.103	635.345	622.207	621.379	628.483	638.207	653	665.379	672.793	688.448	694.31	709.655	702.345	694.931	697.899	685.329	678.094	676.425	661.42	645.3
sr7_femur_ACLT_latlat_1_m2	20.3125	9.21875	10	433.333	426.619	446.095	453.333	434.857	422.429	416.524	428.238	412.048	399.476	386	390.952	395.429	393.238	409.81	413.286	420.429	433.81	430.524	439.143	437.333	430.667	424.476	431.857	437.048	427.762	443.762	463.857	458.143	468.905	468.714	494.143	505.476	545.381	564.619	597	629.381	651.286	692.381	698	693.324	685.57	679.281	665.385	639.484	610.604
sr7_femur_ACLT_latlat_1_m3	21.875	7.5	8.75	488.636	490.955	484.773	461.727	467.091	467	462.591	462.091	478.091	483.773	499.545	500.318	498.227	492.136	479.318	463.227	441.636	451.273	454.455	439.909	419.364	404.682	394.909	392.455	391.227	395.136	399	407.227	407.364	414.682	421.182	438	449.545	465.227	456.5	505.091	580	639.455	658.136	675.091	656.371	645.144	638.135	627.037	602.887	575.933
sr7_femur_ACLT_latlat_1_m4	57.8125	11.0938	11.4062	1132.53	1156.16	1144.21	1156.21	1157.32	1153.63	1145.79	1155.37	1157.32	1163.79	1162.42	1140.95	1142.11	1156.84	1135.42	1160.47	1144.74	1141.32	1163.26	1149.05	1155.11	1149.79	1156.89	1163.74	1145.58	1154.42	1146.37	1155.84	1162.58	1167.68	1177.95	1188.11	1207.32	1227.95	1243.84	1253	1265.74	1299.79	1314.21	1324.53	1308.62	1304.35	1303.54	1280.65	1263.04	1253.07
sr7_femur_ACLT_latlat_1_m5	71.0938	12.9688	12.0312	978.842	979.105	985.526	982.737	969	970.737	966.368	963.474	966.579	955.632	998.263	986.158	986.842	1000.26	987.421	1005.74	994.947	1010.21	1014.21	1010.53	1005.63	1010.11	999.684	1002.21	1014.16	1010.63	1008.58	1019.53	1022.16	1025.68	1024.74	1035.37	1040.11	1059.37	1076.74	1075.89	1073.53	1082	1096.63	1089.42	1082.66	1066.2	1044.76	1024.78	1001.39	977.411
sr7_femur_ACLT_latlat_1_m6	60.7812	13.2812	10.7812	1042.1	1043.14	1057.9	1056.45	1050.24	1047.72	1056.62	1056.45	1054.62	1058.72	1063.17	1067.76	1071.83	1087.21	1086.76	1086.59	1098.69	1086.72	1099.14	1109	1105.69	1119.21	1115.45	1117.28	1117.34	1115	1134.79	1143.66	1164.17	1190.07	1207.59	1214.93	1264.34	1279.03	1313.97	1351.21	1375.72	1415.21	1434.52	1458.1	1427.45	1398.97	1371.35	1332.88	1287.05	1240.62
sr7_femur_ACLT_latlat_2_m1	42.5	10.9375	11.0938	314.875	321.292	319.875	320.958	330.917	334.833	325.042	303.542	306.542	292.5	305.792	312.208	316.375	312.208	312.25	323.458	312.5	331.208	342.542	355.375	362.708	361.667	366.5	372.667	370.833	373.125	355.917	349.417	342.875	371.208	360.417	364.625	387.208	408.958	428.208	472.833	504.625	504	493.292	498.417	454.942	405.954	368.069	337.987	290.814	260.221
sr7_femur_ACLT_latlat_2_m2	52.9688	9.6875	13.125	483.172	500.759	515.103	506.793	516.138	520.621	539.483	540.138	557.483	557.069	566.207	561.345	555.966	558.069	555.966	583.552	590.862	587.379	583.31	585.69	607.621	621.034	620.448	624.034	617.138	614.034	588.517	564.414	558.621	554.828	559.276	558.483	541.621	555.448	566.724	561.276	564.552	568.345	572.759	575.862	568.355	564.72	544.1	541.645	540.466	520.19
sr7_femur_ACLT_latlat_2_m3	97.3438	14.375	14.2188	1026.21	1019.18	1015.82	1014.82	1029.88	1035.94	1031.94	1032.21	1018.15	1021.41	1032.18	1024.82	1015.06	1028.56	1027.21	1017.94	1013.82	1026.94	1028.03	1039.03	1049.88	1057.35	1057.44	1044.91	1053.85	1063.12	1060.26	1064.97	1096.15	1103.29	1105.79	1131.88	1165.41	1168.35	1173.35	1201.94	1204.12	1214.76	1216.94	1225.53	1203.52	1181.99	1157.53	1122.52	1080.52	1032.5
sr7_femur_ACLT_latlat_2_m4	93.125	12.9688	13.5938	1147.18	1147.5	1147.5	1157.45	1155.87	1149.29	1150.16	1148.47	1143.71	1147.89	1140.13	1131.61	1130.53	1138.71	1134.16	1136.74	1148.16	1150.24	1171.05	1173.24	1171.63	1192.87	1199.08	1181.18	1168.84	1171.26	1176.87	1182.13	1185.29	1195.29	1192.58	1216.32	1234.16	1241.18	1249.82	1282.03	1293.84	1318.5	1325.63	1335.97	1321.72	1308.31	1284.28	1273.06	1233.55	1184.81
sr7_femur_ACLT_latlat_5_m1	70.3125	11.5625	12.8125	799.208	794.583	798.417	795.583	791.125	804.917	794.958	788.333	791.25	812.75	805.542	800.042	815.167	815.417	823.375	843.375	832.875	835.208	849.167	828.625	837.333	856.542	848.083	847.875	827.792	840.083	858.583	876.083	850.208	856.917	844.542	877.458	884.792	902.25	909.542	979.458	1024.96	1029.92	1030.88	1024.25	1015.38	944.786	893.423	869.303	831.069	757.09
sr7_femur_ACLT_latlat_6_m1	48.125	9.0625	9.53125	571.611	578.111	582.278	593.111	600.333	597.833	611.333	618.556	629.611	628.278	628.611	637.778	620.944	632.833	663.833	658.389	650.167	659.222	653.778	642.778	654.167	664.222	690.833	746.667	760.333	749.5	732.333	695.944	648.167	603.944	553.556	512.056	518.222	560.111	613.333	674.5	754.889	840.611	874.778	885.778	909.429	895.474	859.5	821.362	778.343	724.835
sr7_femur_ACLT_latlat_6_m2	41.0938	8.4375	10	658.933	650.533	632.467	629.533	660.133	657.733	666.267	676.067	661.333	641.067	619.533	623.267	609.4	618.267	623.4	616.4	591.267	595.2	619.467	625.8	649.333	654.533	679.8	707.933	718.733	699.533	646.467	589.933	530.4	473.6	437.4	452.133	501.733	578.933	682.133	754.067	847.133	940.933	1015.07	1041.33	1009.79	972.14	913.645	854.612	784.096	701.184
sr7_femur_ACLT_latlat_6_m3	53.9062	9.375	9.6875	964.368	945.842	947.368	954.789	969.421	974.211	981.737	984.789	972.105	976.737	994.789	1006.32	1007.74	990.789	976.526	973.789	990.158	1013.21	1022.11	1030.05	1034.89	1052.42	1052.63	1055.63	1058.95	1052.68	1063.84	1058.42	1089.58	1112.74	1098.63	1101.74	1091.37	1061.58	1039.58	1076.63	1185.74	1334.53	1462	1506.42	1423.62	1306.48	1141.18	955.239	782.366	653.54
sr7_femur_ACLT_latlat_7_m1	35	9.53125	9.53125	546.857	549.81	536.19	543.952	559.667	554.238	552.762	548.19	538.19	532	522.381	530.286	535.238	559.286	572.952	575.762	588.429	593.333	613	615.952	583.524	546.714	470.238	398.429	343.143	297.476	308.571	344.19	402.095	487.19	569.286	662.095	733.333	769.619	775.667	784.857	806.857	826.619	865.667	913.952	923.403	910.233	880.68	818.482	739.045	661.579
sr7_femur_ACLT_latlat_7_m2	57.9688	8.90625	10	852.364	857.591	851.227	846.5	850.955	853.045	854.545	863.545	870.182	874.818	890	883.727	877.727	878.182	883.545	897.591	896.045	891.727	887.773	899.136	908.045	925	936.136	935.636	949.364	960.136	961.909	987.5	1016.09	1012.73	1029.68	1036	1014.05	1019.59	1013.82	1035.05	1075.68	1140.05	1212.14	1267.41	1283.12	1261.92	1213.62	1145.32	1069.07	984.329
sr7_femur_ACLT_latlat_7_m3	135.625	12.8125	13.125	1109.79	1148.63	1153.26	1102.11	1054.26	1047.16	1078.89	1133.21	1151.53	1162.84	1157.42	1172.42	1206.26	1197.11	1138.95	1081.63	1047.89	1066.32	1102.05	1165.42	1203.11	1197.37	1199.47	1216.37	1223.16	1200.26	1195.79	1197.11	1202.74	1234.84	1254.79	1258.11	1276.74	1287.26	1299.32	1328.68	1365.11	1437.74	1493.16	1536.68	1515.44	1477.64	1436.35	1386.07	1319.08	1230.03
sr7_femur_ACLT_latlat_7_m4	105.469	13.75	14.5312	968.963	973.815	967.444	941.741	934.926	953.444	945.667	935.333	893.593	885.741	889.63	907.37	944.296	953.185	977.704	1007.33	1027.22	997.444	977	962.259	977.111	976.185	975.704	977.963	984	1000.7	1010.22	1032.44	1058.22	1068.37	1068.56	1060.81	1064.11	1088.56	1169.07	1222.3	1239.41	1279.78	1296.96	1309.48	1309.64	1252.9	1214.38	1154.98	1072.15	998.346
sr7_femur_ACLT_latlat_8_m1	62.0312	11.0938	11.875	907.125	898.417	897.708	898.833	891.458	881.208	886	901.792	906.542	919	939	949.792	955.542	952.417	974.792	975.542	967.875	963.375	964.458	993.375	1006.71	1022.25	1029.83	1035.46	1018.67	1014.46	1014.79	1037.83	1060.33	1068.29	1066	1087.83	1105	1091.33	1102.67	1127.62	1169.25	1220.79	1289.79	1343.79	1342.16	1296.92	1237.45	1180.28	1121.35	1052.73
sr7_femur_ACLT_latlat_8_m2	50.9375	9.0625	9.6875	1216.64	1190	1174.71	1136.93	1083.14	1039.36	1023.14	1025.57	1036.07	1044.36	1051.36	1049.79	1071.79	1062.5	1029.14	1018.5	996.643	982.429	1005.79	1028.71	1013.29	1011.64	1026	1009.71	1006.29	991.786	984.143	953.286	946.429	958.429	943.214	920.714	911.357	904.214	884.357	900.214	926.929	981.643	1006.5	1040.14	1006.95	954.84	941.734	919.288	883.539	849.205
sr8_femur_ACLT_latlat_7_m1
sr8_femur_ACLT_latmed_2_m1	59.6875			520.3	334.4	222.55	178.6	262.85	444.2	675.15	966.3	1256.6	1504.05	1670.05	1781.05	1796.6	1796.1	1782.8	1760.4	1710.6	1638.5	1566	1511.15	1464.7	1446.35	1496	1557.45	1604.7	1681.75	1727.75	1752.8	1726.35	1737.25	1706.7	1701.6	1724.8	1707.05	1702.35	1697.4	1693.95	1704.6	1713.45	1728.7	1715.53	1661.92	1499.01	1202.82	833.53	454.43
sr8_femur_ACLT_latmed_2_m2	57.8125			1483.73	1485.4	1483.73	1500.2	1485.4	1490.73	1494.53	1503.67	1527.33	1540.4	1542.13	1543.2	1528.87	1538.47	1525.87	1532.67	1524.33	1516	1525.93	1502.87	1517.53	1538	1538.27	1531.2	1515.6	1499.73	1502.87	1487.73	1521.67	1565.93	1557.67	1567.73	1605	1587.53	1609.67	1621.73	1661.4	1678.13	1677.87	1735.8	1720.43	1702.12	1667.4	1602.56	1481.88	1338.01
sr8_femur_ACLT_latmed_3_m1	144.219
sr8_femur_ACLT_latmed_3_m2	152.344
sr8_femur_ACLT_latmed_4_m1	87.0312	10.9375	15.1562	1592.75	1567.25	1581.31	1572.25	1548.75	1554.81	1572.25	1575.81	1538.12	1554.5	1522.31	1473.38	1468.19	1514.31	1516.31	1515.38	1519.25	1522.75	1518.62	1516.25	1524.69	1542.69	1520.62	1505.06	1477.31	1500.5	1492.31	1512.5	1541.62	1534.56	1553.44	1599.25	1617.31	1629.56	1620.19	1625.62	1652.19	1669.38	1650.44	1666.06	1636.06	1610.4	1550.62	1491.31	1391.34	1249.25
sr8_femur_ACLT_latmed_4_m2	116.25	12.0312	13.75	1835.81	1845.88	1835.73	1845.81	1844.31	1837.77	1829.12	1849.5	1843.88	1835.88	1841.08	1851.77	1850.54	1842.12	1844.12	1845.27	1847.77	1849.12	1847.88	1861.27	1852.96	1835.81	1842.19	1835.15	1842.23	1831.65	1830.88	1856.15	1850	1848.12	1852.04	1846.04	1850.27	1836.92	1837.19	1860.54	1884.12	1881.27	1873.15	1900.88	1896.37	1889.62	1874.83	1859.87	1841.51	1806.81
sr8_femur_ACLT_latmed_4_m3	195.781	12.8125	15.3125	1831.89	1842.28	1831.22	1840.33	1859	1883.5	1872.44	1874.33	1883.39	1891.89	1896.22	1914.11	1920.94	1928.06	1911.72	1907.39	1905.28	1904.44	1905.44	1923.78	1934.11	1925.28	1930.28	1919.94	1911.94	1931.94	1946.39	1921.61	1944.56	1955.28	1941.17	1949.22	1959.67	1937.33	1945.33	1956.67	1943.28	1943.22	1949.78	1964.39	1939.7	1941.55	1916.2	1855.1	1784.92	1714.22
sr8_femur_ACLT_latmed_6_m1	44.5312			721.667	734.222	721.389	717.389	716.222	710.944	727.444	761.444	781.889	807.556	848.167	877.111	894.944	934.556	941.278	955.778	955.5	971.222	1008.33	1025.22	1021.83	1024.5	1050.72	1026.33	1046.67	1030.39	1064.22	1093.22	1124.39	1159.28	1156.67	1176.72	1192.44	1237.72	1262.5	1320.78	1325.28	1342.78	1354.5	1404.39	1390.26	1332.25	1232.77	1094.39	942.992	795.735
sr9_femur_ACLT_latlat_1_m1	73.9062	10.625	12.3438	1044.09	1015.36	1021.55	1049.55	1057.64	1063.55	1097.73	1115	1106.82	1099.36	1088.91	1100.18	1099.27	1091.91	1089.73	1121.91	1156	1158.09	1149.64	1114.45	1126.27	1139.18	1145.82	1149	1160.82	1156.18	1150.82	1171	1144.91	1113.18	1104.55	1096.82	1089.36	1152	1261.18	1369	1471.73	1527	1540	1575.27	1565.95	1492.63	1410.88	1296.39	1147.72	961.604
sr9_femur_ACLT_latlat_1_m2	76.7188	11.0938	11.5625	1392.19	1368.75	1381.75	1380.75	1383.75	1383.19	1378.88	1372.19	1375.5	1394.5	1398.31	1409.12	1414.06	1385.56	1340.5	1355.31	1339	1352.75	1351.44	1348.25	1357.38	1358.06	1332.12	1316.06	1314.06	1306.5	1315.38	1310.56	1331.75	1333	1331.19	1330.38	1347.94	1348.88	1382.81	1403.12	1422.62	1468.81	1500.12	1553.38	1564.62	1548.12	1517.33	1462.71	1361.78	1266.98
sr9_femur_ACLT_latlat_1_m3	87.3438	10.1562	12.6562	1302.8	1307.93	1346.67	1346.6	1321.93	1314.53	1333.4	1329.4	1326.53	1326.07	1298.67	1313.73	1331.67	1314.93	1326.27	1340.13	1353.73	1372.33	1396.87	1399.8	1408.4	1405.27	1397.67	1428.27	1470.73	1476.67	1496.53	1485.27	1483.93	1490.53	1469	1490.8	1501.67	1523.27	1517.13	1503.67	1552.27	1576.73	1632.13	1694.33	1703.98	1638.11	1595.56	1544.87	1433.09	1299.23
sr9_femur_ACLT_latlat_2_m1	41.7188	7.96875	8.90625	687.875	685	680.75	712.312	705.188	708.812	703.438	718.562	716.812	718.938	721.688	724.688	726.688	731.938	733.562	713.25	703.5	696.562	704.812	721.375	717.688	715	749.75	744.188	765.562	779.375	762.562	776.312	794.312	792.438	819.938	856	872.188	883.625	905.875	973.25	1020.38	1050.56	1081.56	1094.94	1048.37	1024.26	1001.15	965.585	931.22	912.909
sr9_femur_ACLT_latlat_2_m2	43.125	8.90625	10.1562	967.667	963.133	959.8	928.667	963.267	1020	1029.4	1028.8	1024.47	1032.13	1049.67	1046.53	1051.33	1056.87	1030.73	1045.13	1025.8	1031.47	1032.33	1013.87	1050.4	1028.87	1048.47	1063.87	1053.67	1075.67	1050.07	1043	1067.47	1069.8	1074.4	1096	1107.53	1112.87	1142	1146	1163.87	1185.67	1196	1216.6	1231.56	1204.86	1164.71	1091.69	1023.38	953.709
sr9_femur_ACLT_latlat_2_m3	59.2188	8.28125	11.0938	1220.7	1222.6	1231.5	1231.55	1227.1	1232	1240.3	1249.6	1253.35	1228.7	1226.45	1252.35	1269.15	1279.45	1280.95	1284.05	1289.65	1306.4	1327.3	1328.95	1317.45	1311.05	1311.9	1299.25	1309.8	1339.85	1352.9	1350.1	1361.65	1369.15	1392.6	1423.2	1443.5	1473.5	1498.7	1512.95	1517.45	1541.6	1561.15	1582.3	1576.51	1556.86	1520.39	1479.25	1448.54	1411.09
sr9_femur_ACLT_latlat_2_m4	94.8438	11.875	15	1394.67	1412.05	1381.48	1400.1	1405.9	1408.81	1403.57	1411.33	1391.33	1413.67	1411	1401.81	1411.29	1420.19	1411.95	1405.57	1436.19	1453.14	1433.33	1452.43	1467.38	1487.86	1470.76	1475	1475	1500.14	1521.1	1513	1534.48	1545.57	1563.9	1582.43	1560.52	1588.52	1608.29	1600.1	1606.33	1623.95	1629.86	1642.48	1625.2	1605.86	1626.22	1612.13	1603.46	1591.56
sr9_femur_ACLT_latlat_3_m1	115.469	12.5	13.9062	1035.43	1054.93	1078.21	1095.14	1113.43	1129.64	1139.07	1121.93	1108	1134.79	1137.36	1118.79	1124.71	1127.5	1149	1198.29	1195.71	1185.64	1190.64	1205.43	1232.5	1265.86	1299.57	1277	1233.71	1178.29	1114.36	1039.57	1043.14	1099.43	1129.29	1115.5	1107.79	1095.36	1134.93	1212.93	1317.86	1402.71	1484.93	1501.93	1409.78	1333.81	1251.44	1217.06	1165.53	1104.17
sr9_femur_ACLT_latlat_3_m2	65.1562	10.9375	12.8125	676.95	705.5	701	677	699.55	688.1	699.85	724.9	717.05	718	712.1	712	707.8	739.8	755.75	750.7	765.85	744.35	750.65	735	764.9	769.1	806.9	797.5	819.7	837.95	846.9	866.65	876.55	880.85	902.55	878.9	875.2	918.65	959	1022.6	1068.25	1145.8	1186	1187.6	1150.7	1105.83	1038.46	945.16	832.688	700.448
sr9_femur_ACLT_latlat_3_m3	83.4375	10.625	13.125	922.286	921.048	918.19	902.476	923.143	917.857	931.095	902.333	927.238	910.619	931.19	937.667	978.619	987.476	993.143	983.81	985.048	973.286	1009.1	1017.52	1061.57	1063.14	1067.67	1073.9	1071.76	1052.52	1012.14	955.238	837.667	726.476	604.048	521.143	503.19	564.905	718.952	931.286	1143.52	1280.05	1317.1	1329.57	1306.47	1238.32	1151.69	1074.42	981.037	886.254
sr9_femur_ACLT_latlat_3_m4	141.406	10.625	10.9375	1530.44	1524.76	1535.92	1513.84	1503.72	1483.28	1459.04	1453.6	1438.48	1438.8	1430.44	1451.08	1473.28	1488.6	1484.52	1484.08	1502.28	1511.28	1542.92	1547.24	1576.04	1574	1604.32	1596.2	1620.56	1676.16	1700.76	1693.24	1701.4	1699.32	1732.76	1744.72	1779.04	1800.28	1825.84	1815.72	1819.6	1807.2	1815.4	1821.16	1808.98	1794.21	1795.47	1779.33	1755.45	1744.96
sr9_femur_ACLT_latlat_4_m1	56.7188	10.625	9.53125	930.143	921.429	907.357	896.571	885.571	911.714	935.929	937.714	937.143	948.571	943.143	947.929	948.429	941.429	932.786	940.857	942.929	949.643	951	948.214	953.929	958.786	931.857	938.5	958.429	942.5	933.5	952.214	941.643	936.714	922.643	924.714	903	898.143	914.143	926.286	975.429	1045.57	1099.86	1143.64	1137.58	1105.47	1049.73	972.052	887.344	818.676
sr9_femur_ACLT_latlat_4_m2	168.438	12.8125	12.0312	1556.52	1568.39	1604.04	1604.91	1616.57	1597.13	1568	1504.83	1447.74	1362.91	1224.61	1075.65	896.043	710.957	538.87	370.261	276.609	206	154.522	116.478	82	58.087	44	35.9565	34	34	34	65.7826	227.435	563.522	977.348	1396.91	1659.61	1720.83	1742.7	1740.78	1790.48	1794.39	1811.17	1794.48	1770.79	1688.9	1620.14	1570.62	1542.96	1551.22
sr9_femur_ACLT_latlat_4_m3	70	11.4062	10.3125	993.889	990.167	994.611	1000.39	1007.67	987.5	960.833	967.333	978.278	980.611	1017.56	1023.56	1047.89	1078.06	1070.22	1079.67	1079.44	1078.28	1087.33	1116.5	1112.72	1108.06	1110.72	1079.67	1068.89	1057.11	1093.11	1106.67	1127.72	1122.44	1115.72	1096.28	1102.5	1116	1144.11	1200.78	1249.33	1289.28	1273.67	1304.11	1260.88	1222.92	1176.17	1118.09	1059.03	995.131
sr9_femur_ACLT_latlat_4_m4	181.719	13.75	13.4375	1493.37	1489.16	1487.68	1489.95	1489	1474.84	1480.84	1494.68	1547.68	1588.74	1585.42	1576.84	1571.42	1568.58	1593.95	1618.53	1628.79	1619.42	1642.47	1637.58	1664.53	1688.84	1703.21	1752.47	1771.37	1803.11	1867.05	1857.42	1880.05	1850.58	1864.05	1846.47	1861.37	1861.58	1895.05	1862.74	1850.79	1905.37	1882.89	1883.47	1875.62	1861.42	1829.8	1777.03	1729.3	1661.7
sr9_femur_ACLT_latlat_5_m1	84.0625	10	13.75	1222.84	1221.74	1224.47	1217.16	1218.32	1221.32	1217.42	1237.47	1234.68	1225.47	1235.32	1253.42	1275.26	1289.21	1302.63	1287.84	1283.79	1302.53	1315.16	1339.68	1360.32	1373.16	1385.84	1389.05	1374	1357.26	1378.58	1397.26	1419.68	1448.37	1473.16	1502.95	1502.95	1516.16	1545.42	1559.11	1596.42	1637.95	1657.11	1671.79	1682.66	1655.55	1607.53	1532.32	1441.4	1328.67
sr9_femur_ACLT_latlat_5_m2	96.0938	12.1875	11.7188	1247.82	1247.18	1225.82	1187.18	1164.55	1167.45	1184.73	1215.45	1241.82	1245.55	1238.36	1200.09	1153.91	1127.73	1102.45	1111.73	1141.55	1161.82	1195.64	1212.18	1228.55	1265.18	1302.09	1300.36	1287	1285.09	1311.82	1321.36	1310.91	1320.91	1317.27	1293.36	1275.73	1278.45	1317.18	1357.82	1390	1422.55	1440.45	1439.91	1435.9	1402.51	1362.06	1332.81	1299.01	1249.75
sr9_femur_ACLT_latlat_5_m3	95.1562	10.1562	9.0625	1507.53	1508.18	1460.53	1420.47	1381.12	1357.47	1325.35	1308.24	1298	1314.12	1340.94	1349.59	1312.47	1297.76	1314.12	1340.29	1351.53	1352.88	1362.59	1366	1364	1346.41	1328.82	1333.41	1332.29	1339.24	1356.41	1371.76	1389.94	1403.41	1410.35	1406.76	1397.71	1392.06	1407.82	1440.71	1485.24	1521	1578.41	1604.24	1591.23	1571.97	1540.18	1492.91	1428.89	1353.69
sr9_femur_ACLT_latlat_5_m4	144.531	9.84375	11.5625	1160.62	1191.14	1196.76	1200.48	1165.57	1170.81	1155.76	1189.86	1204.95	1224.57	1243.05	1217.76	1230.29	1255	1275.43	1298.24	1305.1	1312.9	1328.67	1324.19	1335.19	1344.24	1334.81	1349.29	1360.24	1354.52	1315.14	1284.71	1219.48	1217.71	1279.1	1345.33	1454.62	1549.57	1614.86	1641.43	1695.05	1680.62	1714.95	1759.38	1688.41	1646.3	1601.15	1548.12	1491.54	1430.1
sr9_femur_ACLT_latlat_5_m5	67.1875	11.4062	11.875	1065.61	1066.78	1074.83	1078.04	1081.04	1104.57	1129.39	1114.52	1115	1118.35	1118	1127.7	1144.13	1160.13	1146.96	1156.22	1159.87	1161.39	1188.57	1181.48	1171.26	1159.48	1158.43	1166.22	1182.87	1188.26	1171.96	1147.13	1114.87	1117.13	1173.09	1248.57	1350.3	1456.83	1522.48	1551.48	1544.61	1531.13	1524.83	1540.91	1523.91	1451.66	1334.07	1153.17	913.032	673.306
sr9_femur_ACLT_latlat_6_m1	51.0938	9.53125	7.03125												1040.54	1060.23	1018.08	1053.92	1032.23	1029.23	1019.46	1017.38	1000.77	1008.92	1012.08	1021.31	1034.23	1058.46	1046.54	1077.92	1083.69	1117.38	1109.46	1107	1112.62	1126.62	1142.54	1142.23	1150.62	1174.54	1260.54	1336.85	1374.08	1400.52	1374.82	1347.19	1321.08	1297.63	1271.39
sr9_femur_ACLT_latlat_6_m2	51.0938	9.6875	10	1196.36	1206.14	1247.36	1259.14	1246.71	1253.29	1250	1236.43	1253.86	1263.79	1232.29	1242.93	1241.93	1265.43	1273.29	1281.86	1261.86	1306.79	1293.79	1319.43	1319.86	1301.36	1302.64	1304.57	1312.36	1350.79	1378.71	1405.43	1400.93	1395.57	1435.29	1436.57	1477.36	1524.07	1555.5	1547.5	1563.93	1638.79	1675.86	1667.21	1642.08	1603.3	1580.17	1533.82	1504.41	1434.28
sr9_femur_ACLT_latlat_6_m3	52.9688	9.84375	10.4688	1399.81	1382.56	1404.94	1409.69	1402.56	1418.19	1430.12	1421.19	1432.31	1432.25	1399	1427.38	1416.81	1419.38	1414.25	1411.19	1409.5	1424.19	1411.12	1404.75	1415.75	1394.75	1395.75	1389.81	1399.56	1381.94	1367.19	1361.44	1393.94	1385.88	1358.44	1399.44	1387.88	1434.56	1422.94	1445.94	1457.69	1502.25	1513.25	1522.69	1534.41	1526.56	1516.94	1513.78	1501.03	1501.52
sr9_femur_ACLT_latlat_8_m1	39.8438	10.1562	10.625	1172.06	1169.94	1191.24	1202.59	1218.35	1242.18	1238.41	1242.12	1235.12	1249.59	1243.88	1245.94	1238.82	1233.76	1238.76	1248.65	1262.29	1268.18	1264.12	1272.29	1270.71	1296.41	1321.53	1305.35	1289.47	1285.47	1316.35	1348.59	1380.94	1385.53	1405.41	1424.47	1423.76	1433.06	1438	1473.82	1514	1540.65	1550.29	1581.53	1611.51	1570.43	1496.54	1426.28	1356.35	1287.26
sr9_femur_ACLT_latmed_4_m1	55.7812			1755.08	1757.5	1739.83	1734.42	1763.83	1768.25	1769	1760	1768.75	1771.83	1718.75	1735.83	1739.83	1758.83	1747.75	1761.25	1776.42	1759	1740.58	1744.58	1744.75	1734.33	1748.33	1753.92	1756.25	1772.25	1785.5	1774.42	1781.42	1793.17	1784.75	1767.33	1792.5	1800.5	1775.08	1782.92	1786.17	1786.33	1854	1785.58	1802.92	1768.22	1751.58	1756.4	1748.79	1719.42
sr10_femur_ACLT_latlat_1_m1	137.031			1869.61	1871.61	1866	1877.39	1896.89	1883.89	1892.72	1891.94	1885.28	1907.67	1889.06	1907.89	1886.5	1918.5	1911.56	1904.72	1933.72	1925.28	1898.39	1907.94	1911.72	1900.56	1921.56	1928.78	1916.22	1908.94	1911.72	1915.56	1896.89	1899.17	1918.5	1886.5	1907.33	1900.39	1902.22	1863.72	1863.06	1873.39	1833	1863.83	1831.8	1781.21	1747.32	1658.58	1626.68	1584.77
sr10_femur_ACLT_latlat_1_m2	152.656			1915.09	1924.91	1926.61	1913.61	1906.96	1912.7	1922.48	1904.48	1901.13	1920.65	1912.13	1911.78	1927	1920.3	1914.87	1905.74	1916.3	1897.43	1888	1913.22	1945.17	1904.61	1912	1902.3	1893.04	1909.78	1926.09	1917.74	1925.3	1931.39	1913.52	1905.22	1917.61	1929.35	1912.87	1949.13	1929.83	1923.26	1932.87	1939.78	1906.29	1913.45	1892.86	1872.9	1838.19	1809.63
sr10_femur_ACLT_latlat_1_m3	152.969			1879.48	1888.52	1883.4	1862.56	1849.12	1852.04	1852.52	1856.2	1844.36	1833.32	1845.12	1849.04	1833.56	1841.48	1851.48	1856.96	1844.64	1831.92	1827.6	1838.32	1852.6	1856.16	1855.2	1858.16	1869.68	1887.4	1879.32	1872.08	1903.12	1898.56	1886.88	1912	1922.28	1908	1903.48	1907.24	1907.36	1908.32	1901.56	1908.12	1888.79	1872.99	1857.83	1841.19	1813.21	1780.47
sr10_femur_ACLT_latlat_1_m4	172.188			1868.26	1877.26	1886.35	1876.23	1880.45	1877.39	1884.71	1886.48	1884.06	1877.94	1882.42	1877.58	1867.16	1891.81	1891.97	1880.23	1881.97	1892.48	1884.52	1882.81	1896.48	1893.58	1897.39	1901.74	1898.81	1885.42	1900.23	1880.9	1879.35	1882.35	1904.19	1918.13	1913.55	1891.81	1917.42	1927.39	1929.42	1917.87	1921.97	1926.26	1914.97	1911.56	1895.03	1896.99	1874.73	1846.5
sr10_femur_ACLT_latlat_1_m5	226.094			1919.62	1884.67	1910.52	1928.86	1922.1	1904.71	1916.67	1922.95	1908	1910.62	1924.81	1919.86	1905.43	1927.52	1931.76	1917.24	1918.9	1938.71	1944.86	1934.62	1942.62	1944.62	1918.48	1914.81	1921.05	1908.86	1923.81	1942.76	1951.14	1950.52	1939.86	1936	1941.67	1945.71	1946.57	1956.29	1942.33	1943.86	1939.71	1943.62	1908.85	1887.81	1855.77	1811.1	1762.09	1703.46
sr10_femur_ACLT_latlat_2_m1	71.5625			1820.95	1817.33	1810.76	1810.24	1816.86	1833.86	1834.9	1832.95	1826.38	1823.62	1829.1	1841.9	1832.81	1831.29	1843.14	1834.38	1850.81	1850.1	1830.52	1821.24	1823.67	1826.81	1820.86	1825.33	1837.33	1844.24	1836.29	1814.1	1824.95	1834.57	1826.24	1834.62	1852.05	1851.71	1847.14	1856.1	1844.19	1841.52	1867.95	1853.38	1852.19	1829.19	1825.24	1786.28	1744.57	1701.28
sr10_femur_ACLT_latlat_3_m1	103.281			1179.75	1214.2	1248.25	1289.15	1342.3	1360.9	1390.35	1431.8	1478	1508.85	1535.2	1561.5	1624.95	1688.7	1701.25	1754.95	1783.15	1784.35	1817.25	1808.3	1817.6	1856.25	1863.1	1857.9	1858.3	1866	1852.15	1823.85	1817.9	1833.45	1837.3	1834.7	1847.9	1848.15	1841.45	1860.05	1849.8	1838	1860.9	1858.7	1847.48	1839.35	1835.86	1824.82	1806.23	1787.63
sr10_femur_ACLT_latlat_3_m2	106.25			1732.81	1741	1740.24	1725.67	1720.29	1719.24	1698.86	1690	1706.29	1710.19	1702.57	1677.19	1714.52	1734.86	1735.62	1737.71	1742.05	1742.24	1715.71	1755.76	1756.71	1734.52	1734.05	1719.1	1733.24	1743.29	1734.38	1744.14	1762.38	1768.29	1767.33	1780	1793.05	1814.05	1815.81	1819.05	1818.95	1813.9	1829.05	1836.52	1832.07	1797.83	1769.25	1723.37	1706.37	1656.04
sr10_femur_ACLT_latlat_4_m1	69.6875			1833.2	1844.4	1836.75	1852.2	1859.4	1847.45	1843.8	1864.45	1849.3	1846.45	1831.6	1847.6	1864.3	1857.25	1841.15	1834.6	1855.5	1844.65	1838.2	1860.55	1882.05	1858.4	1868	1864.75	1876.75	1875.2	1866.8	1858.95	1856	1862.3	1872.65	1856.5	1868	1863.5	1869.45	1834.3	1858.05	1874.5	1844.9	1863.2	1869.94	1861.66	1841.42	1805.74	1745.3	1659.01
sr10_femur_ACLT_latlat_4_m2	105.625			1843.05	1855.45	1872.59	1854.59	1848.14	1856.41	1852.32	1882.23	1871.23	1849.32	1870.95	1868.05	1846.27	1847.41	1845.18	1838.14	1842.95	1839.73	1850.68	1836.86	1832.27	1849.14	1854.68	1823.5	1842.14	1857.64	1841.14	1808.73	1828.36	1848.18	1829.27	1834.5	1824.27	1836.59	1840.09	1881.95	1904.36	1900.36	1905.36	1922.41	1881.59	1825.24	1766.6	1680.6	1602.32	1522.8
sr10_femur_ACLT_latlat_7_m1	71.4062	14.5312	13.4375	1608.5	1611.06	1614.83	1626	1620.61	1632.78	1608.56	1615.06	1627.78	1646.61	1633.06	1629	1636.39	1610.78	1638.44	1648.89	1632.89	1640.44	1635.61	1621.56	1619.11	1633.17	1634.44	1638.89	1635.39	1627.56	1645.39	1666.28	1664.61	1641.33	1677.5	1678	1674.22	1689.11	1710.61	1733.22	1739.11	1751.17	1755.89	1762.67	1754.14	1742.24	1723.31	1717.6	1732.13	1720.38
sr10_femur_ACLT_latmed_1_m1	81.7188			1791.26	1791.19	1781.9	1775.26	1786.58	1774.42	1785.77	1785.87	1779.61	1783.68	1774.52	1784.84	1779.32	1794.61	1796.1	1803.1	1796.39	1797.48	1799	1787.45	1785.9	1792.9	1781.42	1794.77	1787.77	1785.16	1783.52	1790.42	1811.16	1821.52	1816.23	1816.06	1831.77	1836.9	1857.71	1869.06	1860.55	1868.58	1903.68	1902.84	1878.32	1832.76	1791.09	1721.6	1677.55	1635.47
sr10_femur_ACLT_latmed_1_m2	92.8125								1852.35	1859.06	1866.24	1851.76	1849.59	1858.53	1855.12	1843.29	1845.47	1851.47	1835.53	1851.59	1849.71	1866.41	1859.35	1859.06	1839.41	1873.06	1857.35	1873.71	1865.59	1856.18	1845.18	1841.35	1855.82	1844.71	1850.06	1867.71	1868.82	1861.29	1868.76	1878.41	1894.88	1905.18	1922.24	1913.3	1886.86	1851.46	1819	1775.55	1722.66
sr10_femur_ACLT_latmed_2_m1	43.4375			1475.32	1483.95	1508.11	1509	1509.05	1493.53	1529.47	1532.47	1542.84	1553.74	1545.21	1562.47	1546.42	1527.53	1533.37	1547	1554.89	1539.58	1562.16	1562.53	1584.05	1582.58	1594	1615.68	1604.47	1597.37	1603.58	1594.05	1604.84	1616.58	1602.37	1623.26	1632.32	1620	1631.37	1618.95	1638.26	1619.32	1632.47	1654.21	1647.17	1639.24	1600.24	1565.01	1531.52	1495.48
sr10_femur_ACLT_latmed_2_m2	31.4062
sr10_femur_ACLT_latmed_3_m1	107.812			1528.7	1529.2	1515.77	1530.33	1537	1537.13	1526.43	1536.63	1538.7	1535.27	1556.7	1567.67	1566.8	1568.07	1567.67	1553.1	1546.77	1560.7	1583.43	1581.07	1566.2	1559.53	1551.5	1541.17	1539.67	1512.47	1486.07	1456.73	1453.33	1458.5	1475.33	1483.9	1515.97	1549.33	1566.97	1594	1604	1614.97	1645.43	1662.83	1584.89	1476.37	1367.48	1239.21	1072.89	899.987
sr10_femur_ACLT_latmed_4_m1	47.6562			1371.52	1340.48	1336.05	1342.71	1347.24	1350.1	1338.62	1330	1331.14	1343.52	1352.76	1343	1346.76	1355.76	1354.14	1365	1368.43	1369.33	1389.76	1384.9	1390.95	1385.9	1393.43	1398.38	1396.33	1408	1405.14	1403.9	1420.52	1426.1	1403.1	1406.57	1413.76	1435.33	1465.57	1494.71	1530.71	1561.76	1593.81	1598.43	1558.51	1522.57	1418.93	1270.83	1091.05	888.657
sr10_femur_ACLT_latmed_4_m2	47.0312			1338	1348.32	1360.45	1336.14	1321.05	1327.27	1301	1291.27	1300.77	1289.23	1298.82	1299.77	1288.5	1274.32	1281.95	1298.68	1318.95	1326.09	1332.95	1341.05	1354	1367.09	1372.64	1365.73	1375.55	1364.32	1389.91	1417.09	1423.73	1433.27	1458.23	1491.64	1495.14	1505.95	1524	1543.36	1566.82	1579.95	1586.09	1583.82	1576.22	1552.87	1524.56	1512.67	1524.68	1483.33
sr10_femur_ACLT_latmed_4_m3	108.906			1537.94	1539.09	1550.66	1538.53	1533.03	1546.66	1529.59	1542.22	1544.5	1544.12	1534.75	1553.62	1549.94	1550.72	1557.84	1545.69	1530.38	1549	1551.69	1548.72	1555.94	1565.78	1573.16	1571.97	1571.03	1545.69	1577.66	1582.22	1572	1564.84	1564.72	1574.56	1569.91	1585.19	1595.91	1611.62	1634.53	1632.62	1641.56	1653.06	1645.79	1614.56	1578.24	1500.1	1418.61	1349.81
sr10_femur_ACLT_latmed_4_m4	126.25			1510.26	1502.39	1518.61	1515.13	1497.9	1484.84	1474.39	1465.71	1482.29	1518.52	1554.39	1593.71	1604.94	1617.71	1598.35	1593.23	1601.48	1590.52	1597.74	1607.55	1595.84	1614.9	1607.61	1599.32	1613.23	1623.68	1641.48	1643.87	1657.71	1694.39	1688.58	1719.1	1713.84	1719.26	1722.06	1740.26	1744.84	1749.32	1763.23	1766.32	1763.46	1746.58	1695.19	1585.65	1444.06	1290.79
[truncated: 114 more columns]
