# Supplementary material for: Site-specific glycosaminoglycan content is better maintained in the pericellular matrix than the extracellular matrix in early post-traumatic osteoarthritis
Source: PLoS One. 2018 Apr 25;13(4):e0196203. doi: 10.1371/journal.pone.0196203 (PMC5919041; doi:10.1371/journal.pone.0196203)
Supplement: S1 File — (ZIP) [file pone.0196203.s009.zip › data/lateral femur/lateral femoral condyle - superficial zone.xlsx]

## Sheet: control
sample	distance	height	width	optical density1	optical density2	optical density3	optical density4	optical density5	optical density6	optical density7	optical density8	optical density9	optical density10	optical density11	optical density12	optical density13	optical density14	optical density15	optical density16	optical density17	optical density18	optical density19	optical density20	optical density21	optical density22	optical density23	optical density24	optical density25	optical density26	optical density27	optical density28	optical density29	optical density30	optical density31	optical density32	optical density33	optical density34	optical density35	optical density36	optical density37	optical density38	optical density39	optical density40	optical density41	optical density42	optical density43	optical density44	optical density45	optical density46
ra1_right_femur_latlat_1_s1	11.4062	3.75	11.0938	1677	1642.27	1582.67	1524.6	1456.2	1395.67	1354.6	1330.53	1356.67	1379.6	1389.47	1395.2	1433.73	1466.47	1473.73	1490.93	1504	1544.67	1589.47	1627.73	1669.13	1710.27	1711.6	1702.73	1704.6	1720.2	1712.87	1702.87	1711.53	1721.07	1727.73	1712.33	1719.27	1722.07	1716.53	1756.4	1759.47	1751.73	1762.6	1781.6	1739.99	1699.94	1663.26	1636.15	1590.2	1516.69
ra1_right_femur_latlat_2_s1	12.0312	5.9375	13.9062	1579.56	1569.25	1593.56	1595.06	1624.5	1604.44	1615.19	1630.56	1635.38	1630.81	1628.75	1621.94	1599.62	1610.31	1639.94	1622.62	1623.56	1628.25	1610.56	1605.31	1620.62	1598.44	1604.69	1612.56	1626.62	1619.06	1618.31	1606.25	1604.81	1608.81	1617.12	1622.25	1604	1633.19	1640.75	1643.94	1654.56	1661.81	1680	1697.25	1684.19	1638.54	1606.73	1562.27	1489.82	1418.55
ra1_right_femur_latlat_2_s2	13.2812	4.53125	13.5938	1696.79	1697.5	1682.79	1675.07	1677	1678.36	1671.79	1672.5	1672.43	1666.64	1660.64	1658.5	1668.64	1662	1665.14	1686.29	1696.57	1702.29	1701.5	1703.36	1685.86	1688.79	1725.79	1702	1690.5	1692.43	1665.86	1679.14	1671.93	1681.14	1713.79	1710.64	1677.36	1678.57	1673.57	1713.86	1735.36	1730.07	1727.86	1737.64	1701.67	1656.96	1614.5	1586.99	1541.63	1458.72
ra1_right_femur_latlat_2_s3	27.1875	8.125	17.8125	1815.29	1797.38	1821.83	1844.29	1851.12	1835.92	1848.58	1851.33	1849.54	1846.08	1858.79	1868.5	1840.96	1848.42	1856.46	1843.17	1836.08	1840.29	1862.25	1848.62	1850.79	1840.92	1847.96	1858.62	1851	1861.17	1855.12	1846	1853.83	1854.62	1841.92	1861.71	1854.67	1854.12	1847.79	1841.08	1858.96	1850.5	1844.67	1847.92	1845.93	1839.14	1842.67	1825.88	1830.67	1811.99
ra1_right_femur_latlat_4_s1	4.21875	4.84375	9.21875	1512.83	1472.5	1470.42	1477.75	1484.83	1477.83	1503.5	1539.83	1541.75	1501.25	1452.33	1436.42	1439.25	1438.67	1450.67	1448.92	1463.92	1478.58	1483.42	1471.92	1463.17	1459.17	1441.5	1421.08	1411.08	1381.25	1380.17	1396.25	1394.08	1391.67	1398.92	1377	1363.5	1333.08	1336.42	1373.5	1458.75	1509.92	1525.17	1571.75	1543.83	1474.66	1357.83	1203.87	1067.84	981.731
ra1_right_femur_latlat_4_s2	8.125	3.90625	16.25	1530.33	1525.93	1500.67	1490.27	1490.53	1480.47	1467.8	1466.6	1465.33	1466.87	1446.93	1433	1412	1387.13	1361.93	1368.87	1357	1355.2	1386.4	1395.87	1415.8	1478.6	1526.73	1562.87	1542.4	1548	1554.93	1561.33	1562.8	1558.67	1549.73	1560.47	1534.6	1541.67	1563.2	1562.27	1584.07	1623.87	1658.13	1686.13	1673.4	1640	1620.72	1597.35	1585.29	1578.36
ra1_right_femur_latlat_4_s3	13.2812	4.84375	18.125	1611.36	1590.21	1580.43	1622.21	1614.57	1605.07	1590.5	1576.64	1588.21	1584.29	1573.29	1586.93	1573.43	1561.79	1572.36	1529.29	1513.71	1501.79	1496.5	1472	1477.21	1477.07	1435.71	1435.36	1433.64	1432.64	1426.86	1415.43	1432.93	1427.36	1405.57	1390.57	1391.29	1425.71	1442.14	1444.86	1489.86	1478.07	1478.29	1503.71	1473.67	1400.26	1341.32	1286.29	1211.18	1170.98
ra1_right_femur_latmed_3_s1	10.7812	4.6875	13.4375	1820.31	1828.92	1814.62	1802.77	1829.38	1856.69	1811.15	1851.46	1834.62	1820.23	1828.23	1831.23	1819.54	1855.92	1850.31	1815.38	1831.23	1826.77	1839	1839.92	1830.15	1823.38	1844.23	1844.08	1838.23	1823.85	1839.31	1848.54	1838	1860.62	1849.69	1840.54	1841.46	1844.08	1847	1824.31	1809	1825.69	1868.23	1848.69	1847.64	1824.48	1844.55	1856.59	1841.22	1834.9
ra1_right_femur_latmed_3_s2	10.7812	3.90625	10.4688	1860.25	1870.92	1860.33	1839.92	1849.67	1855	1856.42	1842.17	1869.92	1853.33	1841.42	1826.42	1853.5	1836.5	1828.58	1852.33	1841.42	1844.25	1841.67	1843.08	1843.25	1839.42	1854.25	1855.83	1872.75	1871.25	1843.33	1870.75	1866.92	1833.67	1860.25	1874.75	1855.08	1833	1818.33	1831.58	1828.25	1835.08	1850.75	1882.75	1822.23	1826.42	1839.56	1843.39	1838.14	1871.16
ra2_right_femur_latlat_2_s1	4.84375	4.53125	12.0312	681.1	662.8	680.3	674.8	657.8	673	694.6	667.7	651.4	664.5	644.6	641	606	586.6	550.6	521.7	540.1	524.9	534.8	526.4	557.6	537.6	499.8	538	506.3	484.8	495.2	504.1	510.8	522.6	485.4	448	436.7	438.5	446.7	420.6	418.9	443.2	501.7	534	481.962	382.648	255.211	141.165	86.9711	66.2632
ra2_right_femur_latlat_2_s2	14.375	9.21875	12.1875	716.133	720.333	703.333	702.8	677.267	682.733	699.867	708.667	699.333	703.333	728.067	697.933	692.333	710.4	709.2	724.2	752.8	720.467	719.533	729.733	710.667	705	686.533	715.733	708.733	689.733	712.067	715.2	731.533	732.333	723.533	754.6	802.8	799.267	835.133	859.067	882.667	880.6	856.533	830.8	779.119	761.12	745.904	726.933	714.933	712.848
ra2_right_femur_latlat_2_s3	15.4688	9.0625	11.7188	1377.94	1361.71	1349.53	1351.94	1363.65	1355.65	1354.53	1348.41	1332.24	1329.76	1305.29	1292.88	1298.29	1286.35	1283.29	1289	1253.06	1235.82	1222.76	1198.88	1162.53	1138.88	1147.88	1168.29	1152.94	1148.82	1139.41	1135.47	1140.41	1147.59	1151.47	1165.88	1200.76	1227.71	1237.82	1275.18	1289.35	1315.24	1331.06	1330.53	1313.56	1282.77	1231.63	1143.89	989.495	772.032
ra2_right_femur_latlat_3_s1	5.3125	6.5625	11.0938	884.889	884.667	891.444	904.333	905.889	907	879.667	882.222	889.111	902.556	923.889	906.111	907.333	937.111	925.111	925.778	925.333	913	933.222	934.444	922.222	946.778	936.333	954.778	944.556	942	953.333	936	926.889	895.111	932.889	920	925.667	943.889	955.667	954	991.667	1081.78	1142.33	1187.22	1131.42	1017.39	838.69	635.814	474.776	380.956
ra2_right_femur_latlat_3_s2	18.75	7.8125	12.6562	848.188	822.188	832.625	860.812	873.125	869.812	888.375	892.375	883	874.312	871.688	900.375	907.438	905.562	906.438	915.75	926.312	930.188	936.938	936.625	953.5	964.5	972.688	971.125	976.25	971.688	980	1006.25	1011.12	1012.44	1030.75	1037.44	1034.06	1013.25	1000.94	1002.5	1010.31	1009.12	1020.44	1041.75	990.468	899.269	763.074	580.044	392.679	239.083
ra2_right_femur_latlat_3_s3	17.9688	8.125	9.0625	255.688	240.25	254.5	322.5	451.688	606.312	767.312	922.625	1063.44	1148.69	1183.25	1178.06	1111.06	1021.88	914.312	849.562	840.562	835.625	846.625	833.688	817.125	800	791.25	809.75	824.25	833.312	820.75	818.812	812.875	807.75	808.5	798.438	816.375	838.562	861	893.562	930.75	968.75	996.625	1020.31	1001.93	977.361	961.503	945.104	933.566	943.189
ra2_right_femur_latlat_4_s1	7.8125	5	11.0938	1569.7	1573.7	1582.6	1562.3	1583.3	1560.3	1572	1571.5	1575.9	1575.9	1616.6	1610.5	1568.3	1570.9	1526	1488.3	1505.9	1479.9	1435.2	1396.5	1330.4	1285	1243.6	1220.9	1200.9	1190.9	1212.6	1224.6	1212.1	1224.7	1244.9	1241.1	1240.9	1267.5	1247.2	1251	1278.8	1322	1344.2	1389.9	1321.32	1245.19	1134.04	1010.28	940.504	906.56
ra2_right_femur_latlat_4_s2	5.625	5.15625	14.5312	951.333	932.083	928.083	912.833	922.417	907.667	878.333	864.583	860.583	837.833	810.75	804.583	802.667	803.333	799.667	809.75	753.417	692.333	692.333	648.417	697.917	723.917	773.667	812	878.5	927.083	967.667	994	991.667	985.583	988.5	998.667	1013	1023	1031.25	1028	1008.33	979.333	968.417	928.333	828.841	743.184	627.032	562.024	569.728	639.513
ra2_right_femur_latlat_5_s1	14.6875	8.28125	13.2812	1668.67	1689.78	1689.44	1668.89	1676	1695.33	1698.22	1694.33	1704.22	1671.33	1649.89	1680.89	1681.56	1660	1665	1684	1689.22	1667.67	1655.11	1675.78	1680.44	1662.89	1628.22	1641.22	1663.56	1659.56	1679.78	1664	1649.33	1659	1646.22	1645.78	1652.11	1652.22	1667.56	1637	1650	1671.89	1659.33	1680.56	1622.69	1577.84	1553.95	1559.08	1521.31	1418.57
ra2_right_femur_latlat_5_s2	6.25	3.90625	11.7188	1692.56	1683.44	1685.44	1697	1705.89	1679.11	1673.67	1654.56	1628.78	1652.89	1605.78	1619.22	1600.22	1620.33	1650	1615.11	1628.78	1636.44	1616.89	1625.11	1605.44	1614.89	1614.56	1605.56	1605.22	1619.33	1640.78	1636.44	1626.22	1615.89	1612.78	1605.89	1608.56	1636.44	1627.56	1621.22	1583.56	1614.44	1630.67	1640.67	1613.51	1557.16	1460.25	1310.24	1112.56	924.803
ra2_right_femur_latlat_5_s3	5.625	3.59375	12.5	1527.29	1529.14	1543.36	1528.57	1544.36	1522.64	1517.93	1521.21	1529.57	1532.07	1513.5	1493.79	1479.93	1465.93	1451.86	1445.07	1431.93	1415.29	1441.07	1448.36	1435.57	1434.57	1410.14	1445.93	1422.64	1416.14	1431.86	1420	1430.07	1437.5	1419.14	1430.5	1437.29	1480.5	1460.57	1419	1451.5	1477.57	1493.93	1523	1489.33	1450.76	1370.68	1249.95	1189.86	1169.57
ra2_right_femur_latlat_5_s4	6.71875	4.21875	8.90625	1638.11	1680.67	1666	1655.56	1655.89	1641.11	1655.67	1647.78	1612.56	1610	1642.89	1635.89	1638.78	1655.78	1651.56	1643	1649.22	1643	1634.78	1654.89	1633.22	1631.44	1635.11	1639.44	1641.44	1631.33	1632.89	1632.78	1647.78	1620	1617.33	1638.78	1634.89	1609.78	1628.44	1621.22	1591.11	1579.33	1576	1578.44	1570.75	1554.59	1530.31	1496.6	1471.71	1454.56
ra2_right_femur_latlat_5_s5	6.25	4.375	13.5938	1627.5	1626.58	1624.92	1656.92	1643.92	1629.42	1627	1651.58	1643.17	1641.58	1655.25	1684.75	1632.5	1640.42	1635	1656.58	1620.92	1628.83	1620.5	1647.58	1627	1657.17	1654.08	1624.75	1623.67	1615.83	1637	1650.08	1641.67	1637.5	1640.92	1656.83	1649.67	1652.83	1661.58	1670.67	1673.5	1674.75	1680.42	1700.17	1657.65	1657.54	1671.41	1663.67	1667.6	1642.41
ra2_right_femur_latlat_6_s1	18.4375	8.28125	12.5	1850.67	1837.83	1839.25	1859.17	1869.58	1854.67	1846.25	1848.92	1835	1863.33	1888.17	1877.92	1872.17	1862.75	1861.08	1827.25	1868.5	1839	1859.83	1842.17	1859.33	1861.67	1869.75	1849.42	1889.67	1874	1870.92	1860.5	1887.83	1880.58	1884.25	1887.08	1873.17	1878.17	1862.17	1870.08	1872.83	1859.5	1873.17	1858.75	1877.64	1842.87	1840.07	1851.78	1798.33	1680.34
ra2_right_femur_latlat_7_s1	6.71875	5.3125	13.9062	936.9	930.7	928.1	927.6	953.1	980.4	959.1	992.2	1030.1	1007	1025.1	1019.6	998.3	997	967.2	930.2	888.5	811.5	718.6	647	604.7	565.2	581.4	620.6	652.2	679.3	696.9	697.3	699.4	669.2	617.2	578.1	560.4	541.5	577.9	638.6	728.5	825.5	887.2	958.6	1082.7	1127.68	1146.16	1161.47	1170.01	1168.74
ra2_right_femur_latlat_7_s2	7.34375	5.3125	13.75	651.364	688.273	714.727	725.818	736.545	794	806.727	811.182	855.091	846.545	789.909	732.727	613.545	478.182	361.727	285.364	241.091	264.727	355.455	518.545	708.091	906.818	1077	1182.27	1204.27	1205.73	1171.91	1130.64	1060.91	989.909	978.273	999.364	1028.27	1051.36	1067.27	1089.55	1108.82	1114.36	1112	1113.73	1067.46	1034.97	1010.17	1006.42	1053.72	1150.91
ra2_right_femur_latlat_7_s3	6.40625	4.6875	11.25	915	927.1	923.3	936.1	948.4	941.6	927.9	942.5	946.7	950.9	931.8	938	935.8	923.3	911.5	910.2	911.1	923.2	914.1	901.1	896.2	916.2	915.7	884.7	892.8	885.8	860.5	859.9	833.2	832.4	826	797.9	772.3	765.7	741.8	763.2	807.3	875.5	937.4	1006.3	983.479	936.676	874.188	800.397	713.729	622.343
ra2_right_femur_latlat_7_s4	10.3125	8.125	12.6562	922.9	928.6	907.9	940.5	932.5	933.9	883.9	893.8	861.1	880.1	844.9	836.5	843.9	816	788.2	801	756.3	761.5	741.3	731.9	761.9	736.6	746	765.5	740.9	740.7	699.7	695.3	695.7	694.3	684.4	685.2	706	651.5	655.1	654.3	686.3	768.3	896.8	982.2	884.44	730.807	524.067	298.269	160.058	124.101
ra2_right_femur_latmed_2_s1	8.125	4.375	12.6562	1308.53	1260.8	1241.67	1209.4	1152.73	1114	1071.27	1052.73	1024.2	1000.27	956.6	924.867	928.867	902	900.733	886.867	880.667	937.933	965.8	1010.33	1079	1165.27	1264.6	1356	1384.87	1379.4	1448.27	1486.27	1539.53	1532.47	1492.93	1501	1494.93	1493.93	1491.8	1473	1495.2	1499.67	1491.4	1525.2	1504.35	1486.31	1462.26	1425.54	1398.91	1366.88
ra2_right_femur_latmed_2_s2	11.7188	6.71875	15	1312.47	1323.63	1319.89	1290.05	1290.47	1307.58	1327.32	1322.16	1322.95	1323.32	1312.42	1304.42	1327.32	1335.58	1325.74	1335.47	1340.11	1338.47	1348.37	1357.16	1354.37	1346.53	1338.32	1344.84	1363.26	1360.74	1354	1353.53	1354.68	1355.21	1357.53	1380.16	1396.53	1395.79	1398.58	1407.47	1403.95	1402	1414.21	1430.58	1427.86	1417.24	1394.25	1370.48	1373.49	1342.46
ra2_right_femur_latmed_3_s1	6.09375			1606.12	1659.62	1668.25	1617.38	1651.88	1651.88	1680.5	1723.62	1717.75	1684.38	1695.75	1710.12	1712.12	1678.75	1695.12	1701.12	1665.88	1678	1673.75	1660.75	1640.12	1592.75	1631.25	1618.88	1619.88	1636.25	1618.62	1574.88	1543.62	1493.5	1487.5	1445.25	1391.38	1327.25	1262.5	1200.5	1079.88	961.875	861.625	838.5	804.522	820.668	867.625	926.284	994.519	1079.15
ra2_right_femur_latmed_5_s1	2.34375	2.65625	8.90625	616.625	627.25	628.625	605.25	640.375	658.125	620.75	624.125	641.75	620.125	633.75	638.5	614.875	609.75	626.875	649.25	640.25	646.625	639.75	663.5	675.5	663	674.125	693.5	708.875	723.125	754.625	759.5	761.25	807.625	841.875	879.25	893.75	944.375	978.25	978.375	984.375	982.625	998.375	1005.5	1000.45	989.081	980.221	952.823	917.068	894.415
ra2_right_femur_latmed_6_s1	4.6875	1.5625	11.7188	1505.3	1511.6	1526.4	1508.1	1514.2	1551.1	1544.3	1552	1576.5	1561.4	1538.1	1565.3	1602.9	1584.9	1596	1602.3	1604.8	1596.8	1579.2	1581.5	1582.8	1577.6	1566.1	1576.3	1579.3	1575.3	1624.6	1601.8	1574	1586.8	1593.4	1583.3	1609	1594.6	1600.4	1617.2	1614.2	1615	1634.2	1655	1629.76	1599.37	1572.75	1548.64	1484.8	1426.29
ra2_right_femur_latmed_6_s2	9.21875	5.78125	13.9062	1521.43	1508.64	1526.07	1513.36	1487.71	1474.79	1475	1472.43	1486.71	1480.79	1507.14	1490.43	1480.57	1512.43	1523.36	1509.79	1531.93	1502.93	1521.64	1581.14	1569.36	1558.64	1561.71	1572.64	1570.07	1574.29	1571.57	1567.36	1583.07	1578.86	1580.86	1596.71	1602.57	1601.43	1617.29	1589.14	1612.5	1603.57	1595.29	1592.86	1582.25	1547.71	1515.15	1485.28	1415.77	1382.89
ra3_right_femur_latlat_2_s1	13.2812	5.78125	16.875	1764.57	1799.36	1779.57	1772.71	1782.86	1791.21	1790.21	1762.14	1761.86	1769.64	1778.86	1789.5	1778.29	1775.79	1767.64	1758.29	1748.21	1776.21	1765.29	1750.36	1760.86	1746.64	1748.71	1764.64	1742.57	1718.93	1735	1742.5	1738.14	1721.57	1684.64	1699.07	1693.71	1699.36	1723.5	1712.93	1723.64	1751.36	1752	1770.86	1707.82	1664.47	1642.62	1626.66	1553.13	1427.35
ra3_right_femur_latlat_2_s2	13.75	6.09375	10.9375	1794.44	1825.33	1788.44	1816.67	1807.56	1828.33	1831	1822.67	1818.11	1824.78	1771.56	1788	1794.33	1817.11	1817	1807.89	1802.44	1814.11	1785.67	1789.56	1794	1789.11	1789	1804.67	1775.89	1834.33	1787	1791.11	1790.67	1774.56	1755.44	1762.67	1764.11	1773.22	1783.44	1814.11	1797	1827.22	1811.33	1857.11	1803.56	1800.82	1752.08	1698	1638.88	1591.59
ra3_right_femur_latlat_2_s3	9.53125	5.3125	12.5	1803.36	1803.18	1784.64	1801.09	1814.73	1788.73	1788.82	1804.45	1813.91	1804.09	1800.45	1774.45	1761	1777.45	1782.82	1785	1789.73	1788.91	1781.09	1792.64	1766.64	1756.82	1774.82	1771.55	1769.36	1765.27	1769.09	1801.82	1782.91	1774.18	1778.64	1786	1788.27	1800.18	1801	1806.91	1821.27	1807.36	1810.82	1820.36	1799.91	1788.5	1773.9	1771.57	1765.44	1740.89
ra3_right_femur_latmed_2_s1	16.5625	7.5	11.875	1607.92	1614.42	1588.67	1563.75	1533.17	1511.33	1514	1524.92	1576.92	1616.25	1628.92	1648.58	1640	1623.08	1627.67	1627.33	1613.75	1619.17	1634.67	1640.08	1644.08	1651.92	1632.92	1619.42	1636	1635.75	1639.92	1637.75	1631.25	1635.25	1661.58	1662.33	1646.83	1666.33	1710.42	1708.92	1699.58	1675.75	1674.58	1690.67	1678.14	1650.76	1613.27	1590.14	1573.77	1557.21
ra3_right_femur_latmed_2_s2	16.4062	5.15625	10.7812	1699.08	1712.46	1714.08	1718.69	1691.15	1730	1733.31	1724.69	1731.54	1753.46	1723.62	1708.62	1711.46	1737.62	1724.15	1735.69	1740.31	1717.54	1720.23	1719.38	1707.46	1727.77	1719	1736.08	1734.92	1748.46	1718.31	1725.46	1728.31	1727.77	1702.31	1723.92	1723.15	1716.62	1715.15	1734.31	1726.46	1723.69	1759	1743.15	1741.49	1719.49	1675.14	1635.37	1586.59	1549.56
ra3_right_femur_latmed_3_s1	13.9062	6.71875	10.625	1698.25	1690.42	1677.92	1681.17	1668	1667.5	1697	1708.58	1701.25	1684.42	1698.5	1690.08	1667	1668.83	1696.92	1701.17	1683.75	1672.67	1669.58	1683.25	1696.75	1695.42	1666.67	1658.67	1671.83	1675.17	1663.5	1664.75	1664.25	1654.75	1680.5	1695.33	1690.92	1699.58	1676.17	1676.58	1701.17	1696.33	1673.08	1686.58	1688.9	1670.61	1663.04	1660.54	1645.51	1615.2
ra3_right_femur_latmed_3_s2	10.9375	6.71875	14.2188	1733.75	1724.25	1724.33	1723	1751.75	1722.75	1699.58	1723.08	1743.5	1749	1723	1712.08	1716.08	1765.83	1763	1722.58	1747.92	1723.25	1723.5	1711.25	1733	1733.75	1740.67	1720.75	1732.08	1724.33	1703.42	1707.58	1735.67	1742	1754.42	1727.08	1768.83	1755.67	1749.42	1763	1723.33	1729.42	1772.92	1755.08	1757.71	1715.23	1719.54	1734.8	1695.11	1681.27
ra3_right_femur_latmed_4_s1	4.84375	3.75	13.75	1729.2	1754.6	1785.1	1755.7	1760.1	1762.6	1737.1	1750.2	1739.3	1719.5	1769.9	1726.7	1712.9	1723.2	1709.5	1732.5	1710.8	1721	1715.1	1732.3	1700.4	1707.6	1730.5	1763.7	1761.6	1756	1724.6	1713.4	1729.3	1737.7	1764	1724.6	1750	1744.1	1786.7	1757.2	1801.8	1775.5	1730.8	1798.8	1732.28	1720.53	1639.46	1604.29	1525.23	1499.32
[truncated: 114 more columns]

## Sheet: contralateral
sample	distance	height	width	optical density1	optical density2	optical density3	optical density4	optical density5	optical density6	optical density7	optical density8	optical density9	optical density10	optical density11	optical density12	optical density13	optical density14	optical density15	optical density16	optical density17	optical density18	optical density19	optical density20	optical density21	optical density22	optical density23	optical density24	optical density25	optical density26	optical density27	optical density28	optical density29	optical density30	optical density31	optical density32	optical density33	optical density34	optical density35	optical density36	optical density37	optical density38	optical density39	optical density40	optical density41	optical density42	optical density43	optical density44	optical density45	optical density46
sr2_femur_CNTRL_latlat_1_s1	21.25	11.25	12.6562	825.357	818.571	806.929	817.929	819.571	797.071	793.643	777.929	788.929	795.857	811.214	839.857	850.643	844.5	827	821	846.429	865.143	873.714	880.071	875.286	913.214	899.5	920.786	949.214	944.5	959.5	980.5	1000.86	990.429	1003.29	1059.5	1071.14	1103.5	1087.64	1101.79	1077.57	1099	1152.43	1152.5	1130.04	1085.45	990.964	872.038	758.558	679.959
sr2_femur_CNTRL_latlat_1_s2	38.2812	9.375	14.8438	1080.86	1096.5	1091.14	1100.79	1105.29	1141.07	1093.14	1124.14	1129.86	1124.64	1114.36	1114.21	1100.43	1124.5	1091.5	1104.93	1134.07	1135.86	1114.93	1129.29	1128.36	1147.21	1134.86	1150.64	1174.5	1209	1196.21	1182.21	1209.5	1220.71	1235.64	1232.5	1250.86	1309.57	1298.43	1309.14	1334.21	1345.64	1404.71	1449.57	1420.35	1360.44	1237.98	1120.18	974.745	940.112
sr2_femur_CNTRL_latlat_3_s1	10.7812	5.78125	9.0625	750.632	724.368	712.158	741.105	761.895	750.632	733.053	728.947	726.737	766.474	763.526	751.737	759	756.579	735.789	699.947	697.895	671.947	690.474	685.105	683.105	667.421	688.158	698.421	734.474	760.474	757.474	744.895	754.526	742.316	779.053	787.474	796.947	811	847.526	863.105	871.842	945.579	958.737	1000.47	1026.16	1009.75	992.621	981.24	976.808	980.229
sr2_femur_CNTRL_latlat_3_s2	39.0625	7.34375	11.5625	1406.33	1440.06	1495.83	1503.44	1474.56	1467.89	1460.89	1425.72	1421.06	1392.33	1386	1388.56	1364.67	1361.33	1354.22	1342.78	1336.44	1363.94	1333.89	1335.72	1313.5	1296.5	1305.61	1278.17	1273.28	1247.94	1258.83	1271.56	1275.28	1301	1310.89	1312.39	1306.5	1347.28	1362	1380.83	1380.94	1396.56	1437.72	1483.33	1481.87	1438.42	1361.04	1266.29	1151.89	1042
sr3_femur_CNTRL_latlat_1_s1	6.5625	3.90625	13.2812	1711.08	1732	1736	1742.5	1744.67	1719.17	1735.08	1710.42	1708.83	1718.75	1743.42	1720.5	1734.75	1729.17	1706.25	1704.5	1724.33	1725.5	1703.33	1732	1729.33	1726.67	1719.92	1701.08	1715.17	1709.75	1701.25	1694	1684.17	1678.58	1665.75	1668.83	1685.33	1708.42	1706.75	1695	1718.5	1720.17	1740.83	1758.58	1734.26	1695.04	1615.61	1544.35	1470.65	1403.21
sr3_femur_CNTRL_latlat_1_s2	6.40625	4.53125	11.875	1750.36	1768.86	1750.64	1762.14	1763.43	1762.21	1733.36	1747.43	1710.07	1691.07	1702	1703.64	1667.71	1674.71	1684.93	1697.43	1697.86	1689.79	1685.86	1671.07	1675.86	1685.14	1666.14	1617	1658.71	1657.21	1682.64	1687.14	1653.79	1630.43	1667	1669	1661.57	1653.36	1633.43	1667.93	1676.43	1718.07	1740.14	1732.14	1709.74	1671.66	1613.72	1536.22	1463.65	1359.28
sr3_femur_CNTRL_latlat_2_s1	14.5312	5.46875	13.9062	1877.78	1895.33	1897.17	1865.06	1874.67	1879.89	1891.72	1867	1859.11	1870.72	1847.17	1840.94	1864.72	1859.89	1878.44	1890.61	1883.17	1866.83	1865.83	1857.89	1865.78	1867.44	1852.33	1859.72	1857.89	1868	1854.83	1835.06	1818.67	1823.89	1815.89	1830.5	1840.61	1821.61	1805.72	1820.83	1835.78	1836.06	1828.33	1844.83	1833.25	1823.05	1809.75	1722.59	1662.38	1574.12
sr3_femur_CNTRL_latlat_2_s2	10.4688	5.15625	12.1875	1884.7	1870.9	1835.5	1823.5	1810.8	1821.7	1789	1752.7	1708.4	1708.6	1741.1	1726.9	1670.5	1585.5	1486.6	1372.4	1311.1	1374.4	1519.4	1662.6	1743.7	1778.7	1808.5	1811	1841.3	1835.2	1858.1	1855.9	1840.9	1839.1	1804.5	1798.2	1800.1	1804.9	1820.9	1818.2	1822.7	1827.1	1869.5	1849.5	1791.14	1743	1695.87	1625.08	1430.98	1151.58
sr3_femur_CNTRL_latlat_2_s3	11.875	4.84375	12.1875	1727.77	1707.54	1633.85	1635	1653.85	1613.38	1636.31	1653.31	1576.54	1649.15	1698.62	1688.15	1700	1706.85	1648.15	1705.62	1726.15	1700.23	1749.08	1757.77	1757.62	1821.08	1812.15	1799.77	1793.62	1790.69	1796.38	1804.62	1809.69	1820.46	1824.15	1819	1819.46	1805.31	1814.54	1818.77	1842.15	1847.38	1850.92	1852.38	1825.09	1818.56	1772.65	1733.08	1642.32	1484.8
sr3_femur_CNTRL_latlat_2_s4	28.4375	8.90625	15.4688	1842.25	1820.19	1844.69	1868.69	1867.38	1866.19	1883.88	1867.88	1883.5	1903.75	1898.81	1887.81	1889.44	1892	1877.81	1885.88	1885.75	1882.81	1885.19	1884.38	1885.56	1871.12	1870.44	1887.38	1901.81	1886	1886.62	1910.69	1902.81	1860.44	1871.06	1879.19	1888.56	1879.31	1870.5	1882.5	1865.19	1860.31	1860.62	1873.75	1798.8	1714.36	1636.91	1595.19	1455.31	1184.87
sr3_femur_CNTRL_latlat_3_s1	12.9688			1275.68	1267.86	1275.18	1266.09	1266.41	1256.18	1255.14	1279.73	1273.32	1274.68	1279.32	1275	1298.95	1275.55	1284.77	1291.32	1284.5	1268.82	1270.36	1272.09	1284.05	1266.45	1273.09	1270.27	1279.09	1276.77	1282.5	1297.77	1291	1304.64	1290.14	1296.55	1305.77	1294.05	1306.32	1340.32	1352.18	1370.82	1375.95	1402.05	1379.41	1360.53	1340.71	1297.11	1245.46	1190.52
sr3_femur_CNTRL_latlat_3_s2	11.0938			1496.86	1508.86	1522.79	1518.5	1537.14	1543.36	1532	1524.86	1555.71	1557.79	1580.5	1564.36	1569.43	1547.07	1544.79	1552.43	1555.86	1557.79	1560.57	1552.79	1560.93	1555.5	1538.5	1552	1560.5	1555.93	1556.86	1540.21	1547.86	1544.36	1569.86	1592.57	1566.79	1574.36	1584.57	1579.29	1615.86	1610.79	1609.5	1639.86	1623.72	1619.59	1613.55	1599.76	1581.58	1535.4
sr3_femur_CNTRL_latlat_3_s3	12.5			1557.36	1565.5	1567.07	1558.71	1535.64	1556.29	1577.64	1550.43	1564.79	1561.71	1580.86	1572	1583.21	1574.86	1589.14	1563.79	1588.36	1583.86	1590.07	1609.43	1631.5	1639.07	1624.5	1657.21	1667.14	1652.93	1672.36	1662.71	1682.5	1704.79	1682.43	1729.29	1703.07	1709.21	1686.57	1724.21	1701	1695.86	1736.5	1750.71	1725.88	1715.51	1686.78	1652.7	1663.96	1588.8
sr3_femur_CNTRL_latlat_3_s5	16.25			1777.76	1787.41	1773.76	1773.06	1802.24	1787.24	1796.24	1774.47	1731.06	1780.53	1794.59	1765.53	1773.65	1751.71	1756.06	1782.41	1777.71	1756.47	1767.47	1761.76	1776.82	1770.76	1770.35	1771.24	1749.88	1763.12	1766.18	1759.59	1759.82	1751.65	1758.24	1769.71	1748.35	1751.59	1748.29	1756.65	1739.82	1750.59	1726.29	1700.24	1694.57	1661.19	1631.02	1584.82	1569.94	1517.67
sr3_femur_CNTRL_latlat_4_s1	10.1562			1819.4	1826.3	1809.7	1802.2	1819.3	1810.7	1782.5	1816.7	1794.9	1815.5	1806.8	1797.3	1805.8	1784.7	1823.2	1793.9	1782.2	1782.7	1752.2	1791.4	1781.1	1815	1789	1758.8	1769.9	1779.4	1797.1	1778.8	1808	1791.5	1814.6	1795.4	1800.8	1780.1	1811.5	1812.2	1800.5	1817	1789.9	1816.8	1772.62	1746.44	1738.91	1685.29	1634.95	1586.66
sr3_femur_CNTRL_latlat_4_s2	9.6875			1756	1775.1	1739.3	1761.7	1769.6	1764.8	1781.3	1750.6	1751.8	1737.9	1755.1	1780.7	1745.4	1750.5	1754	1762	1730.9	1738.5	1776.6	1743.5	1770	1716.6	1758	1745.7	1757.8	1752.5	1738.2	1774.9	1756.1	1771.4	1780.1	1737.7	1780.3	1756	1789.2	1803.5	1799.1	1807.7	1774.1	1779.4	1708.96	1598.36	1527.72	1428.31	1319.07	1202.19
sr3_femur_CNTRL_latlat_4_s3	19.5312			1182.3	1238.83	1282.74	1302.35	1321.26	1337.61	1420.7	1521.04	1573.3	1664.83	1723	1755.48	1754.57	1774.96	1776.74	1815.78	1821.96	1838.74	1836.52	1850.17	1854.91	1840.87	1843.7	1850.65	1861.3	1837	1879	1866	1864.17	1853.52	1824.91	1878.91	1846.13	1866.57	1862.52	1867.39	1858.09	1857.96	1852.22	1854	1835.92	1829.73	1802.18	1775.13	1718.19	1657.41
sr3_femur_CNTRL_latlat_4_s4	21.0938			1841.21	1870.21	1862	1845.71	1875.86	1884.93	1871.79	1876.71	1849	1874.29	1868.93	1859.5	1863.86	1875.86	1867.07	1870.93	1883.64	1882.14	1858.14	1879.79	1846.36	1871.21	1859	1878.43	1880.07	1871.5	1875.36	1859.86	1896.79	1867.5	1882.21	1877.36	1864.21	1870.36	1846.43	1873.14	1859.57	1850.07	1841.29	1861	1846.05	1814.63	1756.23	1659.45	1531.58	1365.29
sr3_femur_CNTRL_latlat_5_s1	8.59375	5	13.4375	929.167	931.917	913	926.833	929.5	920.083	921.583	922.75	951.583	1000.92	982	956.75	971.417	951.833	940	952.083	957.833	970.917	983.167	1001.5	978.833	1001.17	1017	1021.17	1057.83	1047.17	1055.5	1055.92	1088	1119	1133	1142.25	1189.58	1194.17	1192.33	1230.25	1261.33	1287	1349.58	1376.67	1364.62	1310.82	1233.78	1105.66	952.298	803.582
sr3_femur_CNTRL_latlat_5_s2	11.4062	6.25	15.9375	1088.09	1115.36	1112.36	1121.09	1143.73	1132.73	1115.55	1125.45	1122.09	1135.18	1114.27	1164.36	1159.55	1157.82	1142.36	1163.55	1163.36	1200	1226.27	1204.09	1164.45	1147.82	1186.27	1217.91	1212.27	1182.73	1227	1242	1258.91	1259.73	1262.73	1260	1246.36	1256.27	1259.27	1285	1317.36	1346.09	1430.09	1470.36	1410.02	1325.39	1144	900.187	678.471	517.646
sr3_femur_CNTRL_latlat_6_s1	12.5	6.71875	13.125	782.538	774.769	771.615	765.769	771.308	776.231	762.308	766	784.923	788.231	799.462	765.769	773.462	762.538	766.385	773.385	796.615	775.231	756.692	746.385	757.308	755.769	786.231	784.846	779.923	768.231	789.615	787.846	795.154	821.462	861.308	877.462	908.692	915	938.923	986.769	1031.46	1076	1140.85	1171.38	1057.05	899.162	693.705	450.715	273.267	162.872
sr3_femur_CNTRL_latlat_6_s2	10.7812	5.625	15.3125	846.444	820.667	799.889	761.222	791	818.333	817.444	807.889	818.222	814	795.444	795.111	784.444	785.667	788.444	821.556	840.667	847.889	865.333	874.889	864.333	837.333	861.556	887.111	887.222	936.667	958.222	957.111	968.111	959.333	955.556	969.889	962.333	1000.56	988.444	1011.67	1035.78	1093.78	1152.22	1263	1293.33	1182.41	958.615	756.393	597.616	426.606
sr3_femur_CNTRL_latlat_6_s3	11.25	7.03125	14.375	1082.92	1076.92	1044.75	1060.92	1036.58	1059.33	1068.33	1072	1082.42	1059.58	1048.67	1028.25	1018.42	1031.33	1042.25	1046.42	1067.42	1058.08	1055.25	1032.17	1029.75	1025.33	1029.83	1045.33	1047.75	1070.92	1065	1059.67	1072.75	1059.17	1082.5	1086	1096.58	1109.17	1149.5	1180.83	1227.92	1274.75	1298.92	1294.42	1298.99	1238.19	1148.1	1066.97	966.854	880.2
sr3_femur_CNTRL_latlat_7_s1	11.25	6.25	12.3438	1252.33	1284.42	1241	1248.67	1209.75	1194.58	1187.17	1205.33	1200.08	1183.17	1185.58	1210	1197.25	1189.25	1201	1213	1213.25	1240.58	1240.25	1269.92	1272.42	1270.58	1285.83	1280.33	1280.83	1281.5	1309	1319.17	1318.67	1320.83	1331.08	1344.58	1346.17	1353.92	1360.17	1353.5	1375.58	1416.33	1482.5	1492.58	1500.92	1439.25	1298.81	1111.27	914.655	706.002
sr3_femur_CNTRL_latlat_7_s2	7.65625	5.15625	12.0312	42.7778	56.8889	99.5556	128.333	174.333	256.111	359.333	480.778	634.667	742.556	841.444	911.222	940.556	1004.56	1027	1053.78	1080.44	1068.78	1104.22	1070.44	987.222	944.111	838.333	751.778	673.889	577.778	492.222	387.444	295.444	259.444	283.667	351	455.889	644.111	880.778	1113.33	1343.44	1517.22	1577.78	1599.44	1599.31	1551.88	1517.96	1449.63	1387.85	1307.21
sr3_femur_CNTRL_latlat_7_s3	6.875	5.78125	10.3125	1668.92	1626.46	1618.38	1548.62	1527.23	1454.62	1421.31	1359.69	1340.08	1292.77	1272.69	1252	1226.54	1233.69	1231.62	1280.23	1385.08	1421.46	1427.15	1395.85	1396	1361.08	1339.92	1307.77	1305.85	1283.38	1280.31	1242	1248.23	1246	1241.62	1273.38	1303.92	1329.38	1366.38	1379.08	1355.46	1389.46	1418	1418.77	1407.21	1366.82	1354.01	1280.79	1169.82	1048.86
sr3_femur_CNTRL_latlat_7_s4	9.53125	6.875	11.4062	1567.22	1543.67	1525.89	1530.89	1550	1516.33	1540.33	1553.44	1576.11	1578.67	1573.78	1524.33	1536.78	1548.78	1525.89	1534.11	1437.67	1428.89	1353.44	1290.33	1279.22	1236.33	1214.11	1244.33	1277.33	1276.89	1248.33	1271.11	1284.67	1284	1284.22	1238.78	1217	1207.22	1202.67	1205.89	1154.11	1167.56	1253.89	1282.78	1263.9	1134.08	948.971	788.679	646.862	564.15
sr3_femur_CNTRL_latlat_7_s5	10.4688	6.09375	16.875	1201.5	1178.9	1191.8	1195.4	1167.6	1174.4	1183.7	1193.9	1207.9	1209.4	1205.3	1216.9	1222.7	1212.3	1233.3	1240.5	1211.1	1214.2	1233	1230.2	1239.5	1216.5	1233	1261.6	1292.4	1279	1283.4	1273.7	1274.2	1276.1	1303.7	1304.8	1314.2	1318.9	1337.5	1387	1418.9	1430	1462.7	1474.8	1452.25	1398.1	1326.43	1244.07	1183.51	1120.32
sr3_femur_CNTRL_latlat_7_s6	8.28125	5.46875	11.0938	1325.55	1324.45	1315.82	1308.18	1324.64	1335.82	1357.27	1332.64	1331.27	1359.82	1363.27	1370.73	1381.36	1368.36	1371.82	1380.27	1337.09	1346.73	1375.55	1381.55	1380.64	1369.09	1362.91	1370.18	1351.55	1362.27	1319.64	1335.73	1282.64	1260.82	1293.09	1267.91	1260	1271.73	1257.18	1248.82	1301.45	1335.55	1372.27	1400.73	1354.93	1245.39	1131.77	997.207	791.01	681.783
sr3_femur_CNTRL_latmed_1_s1	12.8125			1618.56	1616.67	1615.89	1636.11	1606.11	1605.44	1631.22	1630.11	1610	1585.89	1614.56	1628.44	1609.44	1619	1619.56	1650.67	1630.11	1655.89	1628.11	1637.44	1659.67	1648.11	1665.56	1664.33	1693.89	1674.33	1657	1673.11	1700.78	1693.22	1678.11	1704.67	1707.89	1767.33	1747.11	1756.33	1765.44	1737.22	1760.22	1783.44	1769.55	1770.2	1799.87	1763.58	1731.89	1687.24
sr3_femur_CNTRL_latmed_1_s2	8.59375			1624.75	1606	1619.75	1641.38	1626.25	1648	1620.12	1663.5	1670.88	1679.88	1656.38	1646.75	1647.88	1650.12	1657.75	1662.75	1639.38	1661.12	1699.75	1666.38	1635.25	1670.62	1668.62	1643.75	1631.38	1650.12	1639.5	1634.38	1650.38	1649.62	1670.62	1623.62	1626	1681.12	1683.62	1675.88	1700.12	1699.25	1715.88	1734.88	1726.99	1712.99	1710.19	1706.5	1669.94	1634.95
sr3_femur_CNTRL_latmed_1_s3	9.375			1632	1585	1588.6	1597.8	1579.9	1590.8	1568.9	1613.5	1631.7	1639.3	1659.9	1628.6	1641.8	1635.6	1681.4	1652.9	1664.4	1672	1659.1	1685.4	1685.7	1706.3	1686.7	1695.4	1698	1671.4	1703.2	1701.8	1722.6	1701.8	1721.3	1728.9	1704.9	1735.8	1739.7	1739.9	1791.2	1760.6	1781.4	1777.8	1770.35	1765.38	1758.09	1713.6	1679.08	1661.54
sr3_femur_CNTRL_latmed_2_s1	14.0625	6.25	11.875	1532.93	1523.5	1565.29	1548.36	1586.93	1624.5	1628.07	1659	1656	1658.29	1688.57	1710.64	1697.79	1721.07	1734.93	1747.07	1750.29	1743.71	1756.14	1744.71	1764.36	1788.5	1764.43	1785.5	1785.57	1773.86	1779.36	1789.64	1788.79	1802.57	1822.93	1850.57	1827.14	1863.43	1823.5	1821.5	1860.43	1842.79	1849.07	1867.29	1847.66	1839.45	1835.33	1823.22	1826.19	1798.04
sr3_femur_CNTRL_latmed_2_s2	13.4375	5.78125	12.1875	639.2	624.5	703.2	804.9	926.8	1108.3	1298.9	1404.3	1499.7	1546.3	1629.9	1679.7	1751.9	1777.8	1793.1	1822.9	1768.5	1767	1734.9	1695.7	1722.4	1736.6	1730.2	1727.2	1750.5	1734.8	1764.3	1720.1	1732.3	1748.5	1785.9	1787.5	1766.6	1779.1	1774.9	1779.1	1784.5	1753.9	1785.1	1803.9	1785.57	1773.47	1763.82	1747.3	1727.66	1714.82
sr3_femur_CNTRL_latmed_2_s3	10.7812	4.84375	12.5	1680.09	1658.91	1647.64	1623.91	1593.91	1566.27	1598.45	1589.73	1596	1574.45	1601.91	1572.18	1580.45	1559.82	1564.82	1587.55	1561.91	1529.82	1552.09	1543.64	1568.45	1563.09	1573.36	1583.91	1578.36	1570.18	1587.18	1592.36	1582.36	1604.91	1645	1620	1617.82	1641.45	1679.82	1672.27	1713.36	1687.45	1687.45	1712.18	1719.62	1714.7	1695.44	1683	1674.69	1652.53
sr3_femur_CNTRL_latmed_3_s1	12.8125	5.9375	14.8438	959.385	958.385	952	935.154	933.077	913	908.462	945.077	984.077	987.462	1007.15	1000.85	1029.08	1024.77	1027	1048.54	1011.46	1020.15	1024.23	1026.62	1028.69	1039.23	1021	1009.77	1009.92	1019	1030.85	1047.15	1054.54	1064.46	1104.23	1106.69	1099.92	1140.08	1172.38	1194.92	1250	1301.08	1308.77	1330.77	1276.75	1226.88	1154.47	1079.48	1097.95	1069.28
sr3_femur_CNTRL_latmed_3_s2	10.7812	4.53125	15	1164.8	1205.4	1258.3	1234.8	1220.9	1207.6	1235.9	1238	1226.8	1178.2	1143.4	1159.7	1199.3	1136.9	1107	1083.6	1087.1	1103.6	1146.4	1155	1152	1142.7	1136.2	1133.2	1175.8	1200.1	1187.9	1150.6	1173	1180.4	1176.1	1222	1222	1235	1250.7	1273	1292.4	1325.6	1312.4	1338.9	1318.41	1315.01	1301.52	1277.57	1226.08	1226.06
sr3_femur_CNTRL_latmed_3_s3	19.8438	7.8125	12.6562	1185.29	1207.21	1215.29	1173.57	1166.86	1164.5	1131.36	1121	1166.21	1181.14	1200.86	1216.07	1241.36	1252	1279.86	1259.29	1252.14	1262.36	1294.93	1312.29	1309.14	1274.36	1302.07	1296.29	1256.29	1281.71	1303.36	1314.29	1353.71	1353.07	1385.64	1403.57	1414.86	1432	1453.5	1506.21	1503.21	1501.71	1536.57	1558.43	1551.44	1511.35	1471.13	1459.64	1415.01	1332.62
sr3_femur_CNTRL_latmed_3_s4	7.96875	4.53125	13.125	916.5	909.5	915.625	939.5	961.125	969	973.375	935.125	933.5	949.875	988.375	998.375	1004	1029	1011.12	1040	1010	1033.38	1053.5	1037.5	1043.25	1061.88	1073.38	1070.88	1101.38	1082.38	1086.12	1091.12	1075.38	1123.12	1134	1103.38	1114.5	1124.5	1181.12	1241.38	1291.88	1309	1360.88	1396.38	1376.43	1364.16	1286.71	1163.03	1036.87	960.305
sr3_femur_CNTRL_latmed_3_s5	18.5938	7.65625	12.5	1185.62	1190.23	1156.69	1114.31	1115.54	1093.62	1119.15	1076.46	1071.08	1064.54	1073.62	1083.38	1068.23	1050.92	1075.38	1054.38	1052.46	1048.08	1055.69	1022.62	997.154	977.077	963.846	924.538	883	924	982.154	1003.23	1020.92	1058.85	1090.38	1137.38	1202.38	1279.85	1358.69	1432.92	1492.92	1525	1552.54	1564.62	1540.97	1519.36	1466.79	1360.3	1223.26	1090.53
sr3_femur_CNTRL_latmed_3_s6	10.9375	4.6875	10.1562	589.6	656.5	661.9	686	725.3	736.4	775.6	805.4	844.1	863.1	838.2	805.5	703.5	575.1	459.6	338.3	247.7	208.3	159	149.3	143.2	157.9	200	290.9	426.7	602.1	773.3	913.5	1013.9	1049.5	1102.5	1164.4	1228	1270.6	1307.3	1370.7	1409.7	1477.9	1516.6	1548.1	1528.2	1468.91	1381.16	1287.73	1203.98	1136.68
sr3_femur_CNTRL_latmed_4_s1	13.2812	6.71875	12.5	1678.6	1675.93	1675.67	1696.67	1677.93	1697.2	1648.67	1648.87	1637.2	1608.4	1605.93	1585.07	1539.53	1559.27	1526.07	1508.73	1509.2	1491.73	1467.33	1449.33	1428.67	1428.47	1424.67	1396.73	1401.27	1398	1404.93	1396.07	1420.13	1438.8	1467.67	1487.27	1498	1529.6	1546.6	1554.4	1579.87	1586.27	1573.87	1582.67	1587.43	1577.39	1563.19	1572.02	1582.13	1590.28
sr3_femur_CNTRL_latmed_4_s2	27.0312	10.9375	15.9375	1669.95	1664.79	1675.63	1685	1674.16	1673	1681.26	1691.53	1686.95	1688.79	1693.37	1691.11	1711.74	1720.47	1726.37	1728.05	1722.32	1735.63	1715.89	1731.26	1739.74	1741.37	1744.53	1768.32	1792.68	1806.37	1807.05	1823.16	1807.58	1815.84	1803.11	1812.05	1811.89	1821.74	1817.89	1810	1835.74	1842.16	1839.16	1839.58	1841.31	1823.27	1790.29	1735.31	1681.78	1644.1
sr3_femur_CNTRL_latmed_5_s1	9.53125	5.78125	12.1875	1598.12	1589.47	1592.18	1601.82	1592.82	1593.06	1623.29	1626.29	1632.53	1631.82	1640.29	1667.06	1669.12	1663.12	1644.35	1632.35	1623.18	1580.06	1576.18	1590.12	1590.82	1593.41	1611.65	1618.06	1620.47	1644.94	1661.65	1652.47	1640.65	1647.65	1650.06	1643.18	1635.76	1661.18	1700.18	1700.71	1708.65	1720.35	1719.59	1734.94	1698.4	1647.52	1603.48	1539.14	1437.82	1323.05
sr3_femur_CNTRL_latmed_5_s2	9.53125	5.15625	11.5625	1694.2	1684.7	1656.7	1618.5	1632.3	1671.9	1659.6	1594.8	1559.9	1518.1	1469.5	1376.7	1287.5	1135.5	982.7	848.7	778.4	772.2	752.3	755	773.4	817.2	915.8	1036.3	1194.9	1344.9	1467	1595	1649.5	1650.1	1692.7	1733.5	1769.5	1771.8	1736.6	1728.3	1744.5	1722.2	1700.7	1687.8	1674.06	1640.82	1605.58	1549.66	1450.96	1351.28
sr3_femur_CNTRL_latmed_5_s3	10.625	7.8125	12.9688	1727.07	1734	1738.33	1734.07	1730.93	1744.73	1750.47	1756.8	1753.93	1771.67	1761.73	1736.47	1707.2	1695.2	1707.53	1708.73	1688.73	1673.73	1675.2	1679.87	1665.73	1651.07	1661.07	1686.4	1688.33	1684.67	1705.87	1707.13	1698.93	1721.53	1743.4	1752.33	1747.4	1790.67	1781.73	1825.8	1847.2	1833.27	1875.53	1850.53	1864.3	1819.85	1822.67	1815.54	1766.15	1738.32
sr4_femur_CNTRL_latlat_6_s1	10.3125	5	10.3125	1438.6	1437.9	1465.9	1467.6	1455	1449	1447.6	1452.2	1459.3	1465.7	1463.3	1466.8	1468.9	1467.4	1478.1	1456.5	1444.2	1413.8	1413.3	1406.2	1381.9	1387.6	1387.4	1361.2	1312.2	1288.2	1292.1	1290.3	1288.5	1279.7	1315.5	1340.4	1337.1	1334.4	1320.4	1321.8	1303.9	1339	1370.3	1403.6	1391.01	1332.37	1288.1	1239.64	1156.61	1088.23
sr4_femur_CNTRL_latmed_5_s1	18.125	5.625	13.9062	1130.5	1147.5	1147.75	1165.67	1154.17	1159.33	1159.67	1158.92	1172.83	1173.42	1194.58	1176.17	1155.83	1149.67	1150.83	1154.17	1187.33	1220	1194.17	1205.67	1182	1177	1146.42	1137.67	1158.67	1131	1142.42	1150.42	1151.25	1164.58	1112.25	1116.08	1134.25	1149.83	1177.08	1199.42	1273.83	1356.42	1383.42	1422.58	1383.04	1315.18	1222.53	1106.65	983.531	905.919
sr4_femur_CNTRL_latmed_5_s2	10.7812	4.53125	12.0312	1206.43	1211	1201.36	1187.29	1204.86	1176.43	1186.43	1209.14	1217	1216.79	1216.5	1240.64	1226.86	1229.43	1226.36	1232.29	1243.5	1267.07	1227.5	1202.07	1204.21	1192.5	1200.43	1185.29	1197.57	1172.64	1179.36	1186.86	1185.71	1167.36	1183.79	1187.86	1195.07	1214.86	1225	1222.21	1207.86	1228.36	1234.5	1254.86	1233.6	1168.39	1083.51	1000.73	902.625	851.679
sr4_femur_CNTRL_latmed_5_s3	12.0312	6.25	13.5938	1176	1180.11	1187.67	1190	1194.22	1162.67	1185.78	1184	1174.78	1205.44	1185.22	1177.22	1225.78	1221.44	1241.56	1204.56	1218.78	1207.11	1190.11	1160.44	1144.89	1139	1155.44	1165.11	1193.44	1162.67	1164.22	1148	1100	1060.78	1047.11	1067.22	1090.78	1138.22	1208.78	1287.89	1284.44	1318.33	1309.22	1320.22	1320.11	1301.68	1252.58	1154.29	1036.05	974.068
sr5_femur_CNTRL_latmed_2_s1	30.4688			1383.94	1379.06	1360.25	1390.12	1442.31	1434.94	1457.31	1462.88	1462.31	1497.25	1549.19	1536.19	1545.75	1553.31	1559.31	1550.62	1609.12	1565.31	1589.12	1577.38	1575.69	1564.56	1556.19	1540.19	1517.88	1539	1551.69	1562	1563.75	1546.5	1524.06	1532.88	1517.88	1518.44	1531.94	1542.88	1532.75	1537.56	1528.62	1545.19	1541.83	1534.1	1515.39	1493.15	1469.16	1456.7
sr5_femur_CNTRL_latmed_2_s2	10.7812
sr6_femur_CNTRL_latmed_5_s1	13.2812			1233.11	1260.22	1278.11	1327.44	1416.11	1546.33	1567.11	1586.33	1598.89	1593.11	1628.67	1643	1654.67	1642	1638.67	1616.44	1610.33	1563.67	1556.22	1520.78	1515.56	1534.78	1523.33	1501	1482.33	1496.44	1469.56	1476.56	1445.22	1454.33	1457	1460.11	1519.33	1528.67	1553.33	1570.44	1618.44	1628.89	1634.56	1629.22	1597.08	1520.02	1447.7	1435.41	1449.18	1436.93
sr7_femur_CNTRL_latlat_1_s1	11.25			1451.36	1424.45	1430.36	1401.27	1432.36	1415.18	1442.55	1435.36	1415.55	1425.82	1410.73	1405.55	1421	1400.45	1440.36	1409.36	1416.18	1392.45	1410.64	1410.27	1383.45	1410.91	1408	1390.64	1408.18	1390.64	1368.55	1358	1367.73	1359.36	1369.91	1391.09	1433.27	1452.91	1472.45	1488.91	1545.64	1549.82	1600	1616.36	1589.11	1566.47	1550.53	1505.71	1425.82	1360.85
sr7_femur_CNTRL_latlat_4_s1	14.0625	6.40625	11.7188	1817.12	1795.25	1781.12	1763.38	1740.38	1716.25	1676.25	1677.25	1651.25	1615	1560.25	1555.5	1595.25	1656.88	1665.88	1669.12	1655.38	1684.25	1741.75	1697.88	1677.5	1687.25	1681.5	1722.25	1705.88	1687.12	1689.38	1691.75	1753.88	1717.5	1731.62	1692.12	1693.5	1680.12	1650.25	1697	1679.75	1652.12	1690.88	1721.75	1714.41	1715.01	1718.06	1652.86	1567.49	1498.68
sr7_femur_CNTRL_latlat_4_s2	15.9375	6.71875	12.9688	1678.92	1675.92	1686.77	1688.69	1659.92	1690.69	1667.15	1656.15	1658.69	1681.85	1661.69	1674.38	1676.15	1677.54	1665.62	1702.15	1663.38	1684.85	1678.85	1693.31	1671	1669.23	1651.92	1654.77	1649.69	1645.08	1659.31	1658.31	1644.62	1658.31	1647.08	1648.23	1648.23	1646.46	1665.92	1699.77	1686.54	1679.38	1694.38	1676	1685.37	1660.23	1643.66	1624.81	1570.61	1509.18
sr7_femur_CNTRL_latlat_5_s1	10.3125	4.6875	12.1875	1107.55	1103.73	1123.64	1094.73	1083	1069.36	1045.64	1031	1013	1004.82	1016.64	1021.27	1018.18	1012.82	1016.36	1024.27	1015.55	986.545	958.364	953.182	953.727	960.818	957.273	929.273	904.909	873.364	869.636	865.273	885	915.455	920	915.818	939.182	947.727	972	997.909	1038.73	1086.45	1123.36	1150.73	1102.76	1062.21	1018.79	977.225	956.018	921.709
sr7_femur_CNTRL_latlat_5_s2	29.5312	7.5	10.1562	1114.25	1090.06	1089.56	1103.75	1112.38	1068.44	1056.19	1079	1059.81	1030.31	1033.38	1042.75	1030.81	1023.81	1004.69	1019.44	1014.06	972.5	984.75	986.188	1007.94	1022.12	975.688	993.75	996.125	1014.94	1052.94	1049.06	1058.75	1062.06	1089.19	1109.5	1102.38	1133.88	1152.75	1158.81	1157.81	1173.81	1245.12	1300	1289.99	1239.21	1153.2	1015.37	867.972	729.937
sr7_femur_CNTRL_latlat_7_s1	9.21875	5.46875	12.8125	1213.25	1217.67	1194.33	1174.58	1154.25	1143.25	1141.92	1156.83	1134.42	1186.42	1197.33	1203.08	1182.83	1140.42	1126.67	1115.75	1094.92	1071.83	1077.08	1062.08	1020.75	1024	1022.42	983.083	982.167	966.5	924.25	911.75	863.167	860.167	876.083	815.083	837.583	815.917	823.5	777.083	799.75	813.333	855.583	875.333	838.479	810.552	790.617	776.021	782.219	781.766
sr7_femur_CNTRL_latlat_7_s2	15.4688	6.875	17.9688	795.316	818	828.316	821.737	817.421	813.474	820.105	794.368	796.842	782.526	789.789	779.421	769.316	758.526	762.105	782.526	760.474	765.895	750.842	736.053	734.158	744.526	714.579	718.474	699.316	696	712.737	716.579	729.684	728.105	719.789	741.789	773.105	821.579	839.684	872.158	891.211	899.421	920.368	921.421	922.897	880.935	840.526	789.755	790.482	826.082
sr7_femur_CNTRL_latlat_7_s3	7.65625	4.53125	12.8125	889	871.714	885.714	879.571	848.071	838.643	826	816.571	821.571	834	807.143	772.714	750.429	743.357	735.571	741.786	755.429	764.929	751.786	735.786	726.071	755.5	761.286	754.929	761.857	761.214	738.714	742.143	741.5	768.571	746.714	746.571	767.357	785.214	817.857	852	879.143	880.5	912.357	969.571	953.933	906.7	872.532	798.162	766.028	733.829
sr7_femur_CNTRL_latlat_9_s1	17.1875	7.1875	14.6875	1339	1326	1346.07	1315.93	1342.71	1342.79	1360.5	1365.36	1358.36	1380.29	1379.5	1385.79	1410.07	1398.57	1395.79	1393.29	1378.36	1409.07	1388	1399.21	1395.57	1418.71	1422.07	1425.36	1388.79	1408.79	1394.93	1443	1439.07	1428.79	1457	1447.64	1462.14	1478.07	1486.71	1489.14	1533.86	1571.07	1589.14	1603.21	1559.98	1477.42	1357.06	1174.47	988.444	837.589
sr7_femur_CNTRL_latlat_9_s2	21.875	8.125	15.625	1480.08	1475.42	1508.46	1498.38	1504.33	1487.67	1467.67	1467.54	1468.96	1471.71	1466.08	1459.33	1479.04	1472.38	1475.92	1490.12	1483.5	1468.33	1469.71	1471.96	1480.33	1480.04	1488.96	1463.67	1481.38	1484.58	1465.46	1466.71	1476.83	1465.17	1477.38	1474.58	1465.79	1492.12	1486.46	1520.12	1563.75	1578.88	1577.88	1628.08	1597.08	1587.1	1517.95	1364.17	1091.1	854.153
sr7_femur_CNTRL_latlat_9_s3	14.6875	4.6875	13.2812	1525.82	1527.55	1520.64	1537.09	1539.36	1526.18	1519.82	1527.27	1536.09	1557.27	1553.09	1524.82	1529.73	1561.82	1536.09	1538.55	1542.09	1531.91	1520.18	1546.36	1536.82	1517.73	1523.73	1510.91	1496.45	1478.91	1476.27	1460.18	1473	1489.55	1505.73	1489.36	1467.27	1484.73	1495.73	1514.55	1519.64	1528.91	1561.73	1595.36	1568.55	1504.84	1412.43	1221.21	1082.07	1019.12
sr7_femur_CNTRL_latmed_1_s1	15.3125	5.78125	10.9375	1561.77	1537.08	1553.77	1531.31	1516.46	1526.54	1549.46	1572.54	1575.38	1578.31	1584	1565.62	1582.08	1605.92	1603.85	1601.46	1606.85	1620.92	1650.85	1633.15	1643	1637.77	1663.31	1650.92	1689.08	1684.62	1656.77	1656.08	1683.15	1692.46	1688.92	1700.54	1672.54	1695.62	1680.08	1682.15	1702.08	1679.69	1694.69	1705.15	1674.13	1641.5	1596.82	1537.02	1491.39	1488.34
sr7_femur_CNTRL_latmed_1_s2	11.875	4.84375	15.4688	1621.31	1593.46	1609.62	1599.92	1605.46	1612	1638.38	1635.38	1644.46	1644.31	1627.31	1628.92	1629.46	1620.85	1655.31	1673.08	1662.08	1636.77	1632.31	1612.62	1625.31	1600.15	1612.08	1616.46	1561.85	1580.23	1581.92	1574.15	1564.15	1582.31	1574.92	1577.08	1609.54	1598.85	1583.15	1582.15	1574.38	1576.31	1576.54	1589.62	1566.02	1551.15	1532.04	1504.51	1480.17	1479.4
sr7_femur_CNTRL_latmed_1_s3	9.375	6.09375	11.5625	1484	1521.56	1527.89	1515.67	1558.78	1575.33	1542.44	1559.78	1568.78	1545.78	1576.22	1573.22	1587	1592.22	1602.11	1608.44	1575.78	1610.89	1598.56	1586.33	1600.56	1578.22	1589.11	1586.56	1577.56	1633.89	1620.44	1604.56	1607.89	1619.22	1652.22	1618.11	1657.89	1671.11	1657.33	1645.44	1679.89	1660.33	1666.78	1708.33	1690.63	1675.08	1639.07	1624.79	1606.91	1574.37
sr7_femur_CNTRL_latmed_1_s4	8.59375	5	12.0312	1551.27	1559.82	1550.55	1526.64	1518.82	1540.45	1580.09	1603.82	1599.64	1599.09	1654	1675.55	1705	1716.09	1706.27	1697.18	1682.64	1627.36	1601.55	1607.73	1595.82	1556.91	1574.73	1556.82	1558.82	1556	1533.27	1556.73	1575.27	1607.64	1598.91	1589.55	1609.09	1639.18	1675.91	1693.91	1696.45	1711.64	1706.27	1718.82	1693.97	1690.59	1686.82	1673.82	1664.76	1642.69
sr7_femur_CNTRL_latmed_2_s1	7.65625	5.3125	14.0625	1598.22	1613.94	1606.06	1609.22	1599.56	1604.56	1603.33	1608.33	1615.94	1615.72	1601.83	1613.67	1615.94	1604.39	1611.11	1613.33	1637.33	1628.33	1648.67	1663.11	1654.94	1674.11	1680.33	1699.67	1689.61	1691.67	1716	1707.72	1728.06	1712.22	1726.61	1742.94	1737.28	1769.56	1777.83	1780.61	1788.28	1794.28	1792.06	1783.44	1796.65	1760.74	1757.86	1740.74	1696.64	1648.46
sr7_femur_CNTRL_latmed_2_s2	18.125	7.03125	14.375	1571.07	1571.4	1595.6	1589.6	1592.4	1583.2	1592.07	1587.2	1591.4	1576.4	1559.93	1570.53	1575.13	1569.13	1548.93	1529.8	1556.73	1585.53	1588.27	1560	1556.4	1581.4	1593.4	1603.47	1593.53	1598.2	1600.8	1594.8	1570.93	1580.67	1604.6	1583.13	1594.87	1609.47	1600.2	1585.67	1588	1584.53	1585.47	1610.27	1605.91	1582.02	1564.14	1544.79	1529.25	1491.54
sr7_femur_CNTRL_latmed_2_s3	13.5938	6.25	13.5938	1519	1528	1514.88	1509.75	1494.12	1496.88	1483.38	1465.88	1485	1499.25	1481.5	1485.75	1506.62	1514.88	1523.88	1518.62	1543.38	1559.5	1552.62	1581	1593.25	1590.38	1610.5	1610	1611.88	1621.62	1601.75	1600.5	1620.25	1638.12	1633.5	1654.62	1659.75	1617.88	1630.88	1674.25	1694.12	1682.38	1684.88	1710.75	1695.65	1673.97	1685.4	1696.35	1680.77	1633.76
sr7_femur_CNTRL_latmed_2_s4	28.5938	10.3125	13.4375	1300.05	1318.48	1330.81	1338.71	1355.52	1339.43	1376.9	1376.48	1366.33	1381.52	1375.1	1398.05	1414.9	1383.52	1395.38	1407.43	1422.62	1448.48	1461.95	1484.86	1457	1487.19	1515.81	1538.95	1517.52	1519.9	1525.1	1514.9	1506.48	1499.76	1484.05	1439.24	1481.33	1488.38	1524.9	1557.14	1586.29	1617.33	1648.38	1650.95	1604.7	1508.33	1367.63	1195.48	1052.25	915.837
sr7_femur_CNTRL_latmed_3_s1	13.2812	5.78125	13.4375	1518.1	1528.9	1557.7	1561.5	1568.3	1570.9	1543.7	1535	1508.3	1538.9	1569.1	1559.5	1559	1577.1	1544.6	1546	1548.2	1537.6	1506.8	1520.4	1522.1	1515.8	1517.5	1520.6	1502.1	1515.5	1505.5	1531.7	1579	1578.5	1586.3	1569.3	1608.9	1581.9	1598.3	1620.2	1606.3	1576.1	1593.1	1635.3	1629.33	1611.02	1582.88	1524.46	1451.02	1408.97
sr7_femur_CNTRL_latmed_3_s2	7.96875	5.15625	11.0938	1663.38	1660.38	1666	1656.38	1671.15	1688.92	1651.85	1648	1653.62	1658.62	1651.85	1639.54	1647.62	1661.54	1652.23	1644	1642.92	1649.15	1627.62	1632.23	1650.15	1635.15	1621.31	1631.46	1631.85	1636.38	1638.62	1641.15	1666.85	1663.54	1660.62	1654.46	1655.15	1665.15	1672.62	1692.62	1691.46	1709.15	1702.77	1708.31	1706.49	1679.24	1645.94	1643.62	1617.91	1570.17
sr7_femur_CNTRL_latmed_3_s3	12.3438	6.09375	12.6562	1328.38	1309.46	1303.77	1257.92	1307	1318.69	1326	1320.15	1291.77	1254.77	1220.38	1220.23	1234.85	1260.77	1303.38	1319.15	1379.38	1427.38	1445.31	1471.08	1504	1502.62	1523.77	1517.92	1530.46	1580.77	1585.54	1593.31	1626.23	1615.23	1616.23	1627.62	1634.85	1640.54	1661.54	1680.69	1683.23	1702.38	1676.92	1693.85	1660.9	1640.98	1622.12	1576.89	1513.66	1437.96
sr7_femur_CNTRL_latmed_3_s4	12.5	5.625	15	1589	1611.08	1587.15	1591.77	1574.31	1556.15	1600	1598	1620.31	1623.54	1605.46	1618.15	1617.23	1591.77	1592.38	1606.31	1579.31	1532.23	1517.85	1490.15	1476.77	1470.38	1531.15	1535	1517.77	1516.08	1524.31	1533.77	1522.92	1561.15	1561.46	1569.23	1605.54	1629.23	1626	1601.69	1608.92	1605.08	1591.92	1615.23	1568.83	1551	1525.59	1505.08	1509.8	1531.31
sr7_femur_CNTRL_latmed_3_s5	16.5625	8.59375	16.5625	1407.6	1401.6	1409.13	1417.27	1415.8	1441.33	1417.8	1412.93	1417.53	1410.87	1412.53	1410.2	1406.07	1402.6	1402.33	1383.67	1383.87	1378.07	1387.47	1398.07	1389.93	1391.93	1381	1369.4	1380.27	1353.8	1355.07	1356.87	1356.07	1360.6	1351.27	1365.13	1370.6	1362.6	1361.87	1342.07	1340.53	1367.4	1389.8	1420.8	1418.67	1399.27	1270.89	1098.79	859.631	574.532
sr7_femur_CNTRL_latmed_4_s1	14.0625	7.5	11.0938	1498.86	1488.07	1478.21	1487.57	1485.14	1479.93	1477.71	1491.71	1517.21	1501.21	1494.5	1516.43	1506.79	1532.29	1535.14	1527.5	1518.64	1556	1553.79	1561	1564.29	1584.57	1551.29	1577.86	1579.43	1611.71	1605.71	1583.43	1614	1618	1617.86	1634.71	1635.93	1645.5	1651.07	1658.57	1680.86	1698.36	1712.43	1730	1719.61	1690.51	1677.33	1683.49	1661.65	1651.04
sr7_femur_CNTRL_latmed_4_s2	11.7188	5.625	15.3125	1527.14	1531.86	1501.86	1506	1506.29	1484.57	1510.71	1527.43	1528.43	1523.29	1534.86	1567.29	1577.71	1568.43	1581.14	1606.29	1657.43	1600.43	1589	1635	1604.71	1608.86	1644.71	1641.71	1653.14	1653.29	1613.57	1627.43	1611.43	1619.14	1624.86	1609.71	1607.57	1593.29	1592.71	1600.43	1637.86	1637.29	1604.29	1646	1637.68	1619.54	1545.85	1461.36	1401.85	1431.11
sr7_femur_CNTRL_latmed_4_s3	9.0625	4.375	13.125	1478.09	1482	1509.45	1512.82	1500.45	1487.27	1484.55	1479.73	1445.18	1430.45	1425.45	1413.27	1396.73	1367.36	1363.82	1369.55	1381.27	1387.55	1380.91	1402.82	1403	1411.27	1419.64	1434.09	1438.73	1449.09	1463.64	1496.36	1503.09	1500.45	1532.64	1554.64	1588.91	1616.73	1619.73	1657.09	1667.18	1640.55	1649.45	1662.18	1573.9	1546.16	1471.12	1332.59	1209.96	1129.98
sr7_femur_CNTRL_latmed_5_s1	7.03125	4.84375	10.3125	1690.09	1747	1723.36	1714.64	1712.27	1718.91	1737.45	1747.09	1734.27	1740.82	1754.27	1750.09	1723.36	1733.91	1750.91	1744.82	1750.27	1747.55	1738.73	1727.09	1715.64	1723.45	1704.36	1700.18	1727.82	1702.09	1691.09	1703.45	1686.64	1669.91	1677.18	1702.27	1739.18	1726	1735.18	1723.27	1773.73	1783.73	1815.09	1823.18	1790.87	1766.29	1725.84	1670.59	1612.95	1564.35
sr8_femur_C-L_latmed_2_s1	10.9375			1744.64	1734.18	1752.82	1707.55	1725.55	1723.91	1734.45	1746.91	1728.36	1728.45	1694.73	1699.36	1696.27	1708.18	1680.18	1688.27	1652.27	1645.27	1629.18	1667.45	1573.64	1543.36	1568.55	1594.09	1593.82	1600.55	1602.82	1639.18	1638.45	1631.91	1630.09	1646.55	1671.91	1684.27	1655.45	1700.18	1706.09	1716.36	1664.36	1706.64	1667.56	1652.68	1637.64	1643.4	1651.3	1641.15
sr8_femur_C-L_latmed_3_s1	12.0312			1667.7	1671.7	1657.3	1662.6	1688.9	1666.3	1663	1657.9	1652.1	1652.3	1636	1635.4	1661.2	1645	1628.1	1629.3	1616	1622.4	1617.1	1601.3	1603.5	1624.8	1646.3	1639.4	1640.3	1616.9	1593.6	1608.7	1599.7	1608.5	1614.3	1609.9	1626	1625.6	1654	1675	1668.3	1677.3	1691.5	1719.7	1675.73	1654.19	1649.24	1653.55	1596.1	1500.61
sr8_femur_C-L_latmed_3_s2	11.875			1646.44	1643.67	1659.11	1694.44	1665.56	1673.33	1694.56	1712.67	1711.22	1703.78	1735.78	1731.44	1681.78	1683.33	1671	1697.33	1672.56	1655.78	1648	1694.22	1659.78	1679.11	1663.67	1658	1648.56	1671.56	1677.56	1660	1643.89	1640.22	1675.78	1682.44	1695.11	1719.56	1751.89	1771.78	1786.44	1785	1805.67	1807.11	1750.03	1636.36	1492.15	1354.61	1217.23	1089.82
sr8_femur_C-L_latmed_3_s3	22.3438			1727.75	1740.5	1733.5	1696.12	1728.38	1732.75	1731.88	1751.25	1752.88	1746	1734.12	1744	1740.62	1717.25	1762	1759.62	1758.88	1771.12	1764.38	1746.62	1767.25	1764.12	1740.62	1774.88	1761.25	1762.38	1796	1799.25	1768.5	1767.12	1761.88	1786	1802.25	1785.12	1813.62	1841.5	1839.12	1830.75	1799.38	1826.12	1813.24	1775.17	1748.85	1721.32	1671.1	1627.43
sr8_femur_C-L_latmed_5_s1	13.2812			1769.87	1787.8	1781.53	1784.67	1771.67	1812.87	1773.33	1764.73	1775.33	1769.93	1796.07	1783.47	1800.07	1807.4	1822.67	1831.47	1815.13	1827.93	1831.8	1834.87	1824.2	1831.93	1839.07	1850.6	1824.8	1793.33	1804.53	1813.13	1780.13	1784.6	1778.4	1797.33	1807.27	1812.8	1803.53	1816.13	1825.2	1816.47	1795.87	1805.13	1799.14	1753.53	1726.86	1724.92	1726.13	1745.04
sr8_femur_C-L_latmed_5_s2	26.5625			1680.07	1697.27	1690.93	1698.33	1744.33	1708.87	1702.8	1709.87	1719.87	1715.47	1692.47	1727.4	1722	1726	1718.4	1721.2	1756.47	1743.07	1749.27	1733.6	1743.73	1775	1754.4	1757.53	1743.2	1747.07	1757.13	1739.73	1756.27	1751.8	1763.13	1767.8	1752.67	1790.47	1794.13	1761.33	1758.8	1763.07	1793.87	1769.67	1786.3	1767.7	1748.87	1718.2	1692.69	1680.64
sr8_femur_C-L_latmed_5_s3	6.71875			1630.1	1670.1	1665.4	1681.1	1695.9	1676.9	1700.5	1673.6	1660.3	1672.4	1679	1651.3	1680	1658.1	1648.4	1672.5	1678.8	1663.3	1672.6	1645.5	1633.3	1660.9	1674.6	1678.2	1685.9	1701.4	1697	1725.3	1706.8	1719.5	1738.9	1726.1	1754.5	1757.3	1726.2	1734.6	1754.1	1736.3	1719.6	1723.5	1715.64	1705.75	1699.37	1671.39	1629.18	1599.47
sr8_femur_C-L_latmed_6_s1	7.1875	4.21875	10.9375	1347.89	1326.56	1341.78	1354.11	1343.11	1326.78	1319.11	1314.22	1330	1346.33	1335.11	1336.44	1331.22	1307	1288.67	1278.56	1268.89	1261.33	1201.56	1243.78	1248.11	1217.67	1247	1270.67	1293.44	1291.56	1279.33	1298.78	1293.56	1303	1354.56	1377	1365.33	1378.22	1406.56	1457.56	1508.44	1537.22	1526.22	1540.67	1519.48	1507.58	1507.21	1494.03	1474.54	1429.48
sr8_femur_C-L_latmed_6_s2	17.6562	6.5625	15	1616.54	1617.62	1586.69	1596.77	1582.69	1590.38	1615.69	1604.77	1611.62	1586.92	1589	1582.92	1604.85	1606.92	1645.08	1619.38	1594.46	1598.85	1626.15	1629.54	1629.31	1634.38	1649.38	1613.69	1662.08	1667.92	1676.77	1700.38	1699.38	1711.38	1726.15	1715.23	1709.08	1705.54	1692.92	1678	1707.31	1727.85	1733.85	1757.85	1733.05	1716.06	1629.64	1507.1	1377.95	1163.13
sr8_femur_C-L_latmed_6_s3	5.625	3.75	11.875	1567	1582.29	1563	1565	1573.43	1581.43	1566.71	1594.14	1554.14	1532.29	1545.86	1514.14	1483.86	1456.57	1506	1519.71	1521.71	1560.71	1575.29	1557	1527	1548.43	1570	1538.29	1559	1556.86	1558.29	1567.57	1579.43	1576.71	1598.29	1630.14	1673.57	1711.29	1731.29	1737.14	1768	1769.57	1773.29	1789.14	1765.26	1713.81	1686.22	1647.67	1621.33	1621.13
sr8_femur_C-L_latmed_6_s4	19.5312	7.65625	10.7812	1547.36	1565.5	1570.71	1561.07	1552.64	1524.29	1543.07	1528.07	1526.79	1493.36	1447.21	1449.07	1445.29	1428.79	1400.14	1377.5	1367.29	1382.57	1388.29	1429.79	1435.07	1444.64	1466.86	1493.79	1515.79	1511.14	1510.36	1511.29	1485.64	1506	1534.07	1516.71	1516.5	1508.07	1488.93	1500.14	1469.43	1464.29	1500.43	1537.07	1541.2	1516.82	1475	1429.57	1375.79	1323.6
sr10_femur_C-L_latlat_1_s1	19.0625	6.40625	11.7188	1265.62	1281.31	1276.23	1296.38	1280.92	1303.85	1280.54	1266.62	1291.38	1269.23	1257.69	1294.77	1264.23	1265.62	1267.85	1258.08	1273.15	1265.15	1274.92	1255.62	1224.23	1237.38	1228.31	1194.46	1221.62	1242.46	1253.77	1245.46	1269.23	1238	1229.08	1219.15	1234.46	1236.08	1253.69	1268.46	1285.85	1288.46	1328.23	1368.08	1332.84	1251.21	1160.92	1034.26	908.08	798.518
sr10_femur_C-L_latlat_1_s2	25.4688	7.1875	13.5938	1163.2	1178.4	1163.67	1147.13	1174.87	1167.33	1181.87	1170	1154.13	1163.93	1176.6	1194.07	1202.07	1231.07	1254.33	1276.07	1286.47	1276.13	1274.53	1272.33	1280.33	1254.87	1284.73	1286.73	1296.87	1294.6	1301	1290.27	1303.93	1280.67	1305.13	1307.13	1320.33	1297.47	1301.2	1323.27	1341.8	1353.53	1431.27	1452.2	1474.43	1424.97	1317.18	1202.13	1075.5	880.668
sr10_femur_C-L_latlat_3_s1	12.0312			1405.27	1401.67	1390.27	1410.53	1412.87	1438.67	1430.47	1431	1438.4	1409.53	1414.33	1387.33	1399	1399.87	1388.8	1379.47	1392	1385.53	1379	1352.07	1364.47	1389.53	1398.13	1377.67	1374.47	1339.53	1347.13	1326.93	1301.67	1319.93	1319.33	1281.47	1271.33	1247.47	1250.47	1268.4	1272.33	1305.93	1324	1328.73	1348.42	1330.16	1292.58	1251.89	1223.75	1192.18
sr10_femur_C-L_latlat_3_s2	10.625			1012.71	1032.86	1048.43	1063.71	1076.93	1080.36	1085.14	1096.57	1091.57	1088.14	1093.57	1081.29	1084.07	1092.21	1095.29	1102.71	1097.07	1082.29	1099.86	1131.29	1123.21	1111.29	1121.21	1100	1087.57	1097.14	1107.86	1081.86	1060.71	1075	1100.86	1149.93	1219.86	1262	1290.57	1315.57	1308.93	1299.79	1326.64	1346.93	1285.87	1183.68	1033.39	854.722	678.479	502.305
sr10_femur_C-L_latlat_3_s3	19.375			1441.88	1441.44	1450.81	1423	1405.75	1393.12	1388.06	1361.88	1363.06	1332.69	1316.5	1338.62	1318.31	1298.06	1287.25	1281.25	1246.81	1266.69	1256.56	1275.62	1265.38	1269.31	1257.19	1228.19	1203.69	1200.44	1200.25	1196.44	1217.19	1219.81	1241.06	1226.81	1222.94	1235	1265.62	1278.06	1312.62	1329.06	1331.5	1336.31	1363.26	1345.23	1301.74	1209.17	1037.15	812.926
sr10_femur_C-L_latlat_4_s1	8.4375	4.53125	12.5	1243	1240.82	1222.36	1209.82	1240.36	1228.45	1249.27	1242.18	1251.55	1261	1250.45	1262.18	1234.73	1251.73	1271	1263.27	1216.91	1202	1225.55	1222.73	1227.09	1250.36	1249.18	1226.91	1231.55	1216.64	1228.09	1242.55	1250.55	1257.73	1275.27	1295.45	1327.09	1368.18	1379.91	1422.18	1463.64	1526.73	1582	1587.27	1587.65	1515.24	1359.88	1148.17	931.462	734.839
sr10_femur_C-L_latlat_5_s1	25.1562	9.0625	14.2188	862.833	889	890.444	887.722	884.389	869.389	882.667	878.889	879.556	892.611	894.222	893.278	895.167	902.056	910.833	916.722	929.167	937.389	952.722	942.889	974.889	980.722	964.611	986.611	998.778	1014.5	991.889	1023.72	998.333	969.611	948.778	950.167	915.667	885.444	862.778	886.722	915.722	999.444	1098.11	1144.94	1143.58	1107.09	1082.79	1057.15	1040.31	994.775
sr10_femur_C-L_latlat_6_s1	7.34375	4.84375	12.0312	732.867	749.667	738.067	758.933	753.267	769.667	764.067	752.867	735.933	749.867	733.667	724.133	712.067	704.2	676.733	659.867	648	657.067	637.467	641.667	664.533	688.6	681	703.067	695.467	693.867	678.533	696.867	687.8	690.133	703.133	716.6	751.6	778.533	836.533	879.8	893.8	930.533	956.467	1023.67	1039.86	1004	965.253	911.095	808.916	717.955
sr10_femur_C-L_latlat_6_s2	7.96875	5	13.4375	674	664.615	656.462	652	644.846	639	605.154	615.846	616.846	602.231	635.769	656.692	659.769	643.231	622.462	639.692	638.769	616.769	642.231	629.308	636.154	632	647.308	632.923	645.923	677.846	683	712.769	709.154	690.462	731.308	760.231	792.154	814.538	826.615	839.462	900.615	947.462	964.462	997.385	927.044	825.357	712.912	592.246	486.803	436.371
sr10_femur_C-L_latlat_rupture_s1	14.6875	6.25	10.9375	1235.31	1226.77	1200.38	1189.23	1123.92	1090.31	1136.77	1165.08	1240.54	1302.23	1356.46	1356.31	1333.54	1279.38	1260.54	1198.69	1154.08	1134	1128.46	1110.23	1098.92	1082.69	1072.31	1062.15	1070.54	1055.31	1038.46	1004.31	1021.08	1013	996.692	968.538	957.231	923.231	893.769	837.538	829.846	827.154	870.769	939	929.273	896.341	869.89	848.177	803.484	786.025
sr10_femur_C-L_latlat_rupture_s2	10.3125	5.9375	13.125	874.333	872.583	876.167	869.417	893.917	911.167	894.25	886.417	856.667	866.167	882.75	865.75	867.333	888.583	907.25	898.25	907.167	938.75	966.75	979.833	992.167	971.833	973.25	984.083	965.833	951.5	945.583	951.417	962.75	989.667	959.25	937.75	951.917	965	982.583	1010	1044.08	1096.83	1194.75	1250.75	1171.01	1003.52	764.043	519.78	339.688	138.256
[truncated: 114 more columns]

## Sheet: aclt
sample	distance	height	width	optical density1	optical density2	optical density3	optical density4	optical density5	optical density6	optical density7	optical density8	optical density9	optical density10	optical density11	optical density12	optical density13	optical density14	optical density15	optical density16	optical density17	optical density18	optical density19	optical density20	optical density21	optical density22	optical density23	optical density24	optical density25	optical density26	optical density27	optical density28	optical density29	optical density30	optical density31	optical density32	optical density33	optical density34	optical density35	optical density36	optical density37	optical density38	optical density39	optical density40	optical density41	optical density42	optical density43	optical density44	optical density45	optical density46
sr2_femur_ACLT_latlat_2_s1	32.8125	8.75	11.875	215.25	224.375	220.125	211.458	217.208	230.875	232	231.292	223.083	215.042	218.625	213.375	210.333	214.792	232.125	216.5	211.917	226.917	254.333	278.417	296.083	303.667	303.292	309.208	323.125	322.208	330	321.208	298.042	292.125	280.792	258.167	252.708	251.375	265.208	295.542	359.917	426.417	467.458	501.458	482.703	468.431	430.234	384.123	356.061	327.44
sr2_femur_ACLT_latlat_2_s2	92.8125	8.28125	11.5625	364.077	370.385	374.308	355	378.385	386.615	383.769	380.308	375.538	365.154	384.154	396.846	394.385	412.923	434.615	440.154	434.308	438.615	454.308	435.077	425.385	415.769	423	437.308	434.538	438.692	454.385	461.615	495.769	500.231	504.077	492.769	498.462	493.538	494.462	518.308	589.077	673.231	767.385	819.538	727.411	612.36	454.401	317.955	222.998	141.836
sr2_femur_ACLT_latlat_2_s3	94.2188	11.25	14.375	954.118	949.059	938.471	920.647	925.059	942.471	936.294	930.176	958.588	977.529	994.824	998	980.824	971.706	952.118	936.941	935.471	920.294	920.882	940.118	955	963.118	981	985.588	974.118	973.059	964.706	943.647	943.059	950.294	964.941	996.529	1023.71	1037.18	1071.94	1111.47	1125.24	1160.76	1212.53	1221.47	1227.49	1224.1	1223.42	1192.99	1106.59	1006.99
sr2_femur_ACLT_latlat_3_s1	44.6875	6.25	8.59375	397.312	391.875	380.688	353.5	351.562	351.062	324.188	325.375	341.25	331.125	353.562	365.062	360.625	344.875	339.5	336.688	356.625	362.375	346.938	348.938	362.562	358.25	356.188	345.625	348.125	340.5	326.188	353	373.312	378.875	368.875	393.312	393.188	406	411.812	425.125	448.125	462.438	504.75	515.812	511.767	503.782	477.843	458.547	438.269	400.973
sr2_femur_ACLT_latlat_3_s2	37.5	6.875	9.375	226.5	200.429	195.071	194.857	189.143	199.571	198.286	202	206.214	222.286	230.429	233.5	232.071	249.786	279.286	282.643	281.357	257.929	262.643	269.714	296.714	251.357	247.786	224.429	259.643	286.786	297.5	334.571	358.5	369.071	390.429	391.929	390.214	392.857	399	425.929	486.857	507.286	563.286	559.143	488.172	413.964	327.953	272.679	224	180.401
sr2_femur_ACLT_latlat_3_s3	55.9375	5.78125	9.53125	578.4	586.05	573.15	575.55	587.25	574.55	579.9	578.1	578.8	575.35	561.75	548.65	545.55	543.1	547.05	542.45	552	568.1	577.95	577	584.65	578.25	569.95	556	541.45	546.1	550.35	551	553.45	549	534.3	542.05	557.15	565.9	553.75	573.35	612.1	651.4	664.1	682.4	671.931	662.841	654.897	636.977	618.222	598.592
sr2_femur_ACLT_latlat_5_s1	9.53125	8.90625	14.0625	248.6	233.75	224.9	212.75	242.35	250.15	260.75	280.35	272.2	257.6	250.7	250.3	255.05	272.75	287.8	317.6	325.75	346.2	370.7	389.7	399.6	419.1	411.4	442.25	451.75	460.25	500.45	523.1	560.85	589.6	624.05	633.4	646.8	663.85	706.45	741.05	805.3	893.7	981.25	990.2	877.929	775.385	647.783	523.393	439.214	400.233
sr2_femur_ACLT_latlat_5_s2	20.625	8.4375	12.3438	330.944	330.389	298.5	312.278	308.833	284.5	310.667	332	345.611	335.444	355.444	364.333	375.444	384.833	395	408.389	426.278	449.833	472.944	497.056	486.833	470.333	458.167	436.722	469.5	515	521.944	521.056	538.333	580.333	580.056	583.222	620.056	631.167	661.556	708.889	770.944	805.889	830.278	854.833	771.128	674.363	532.376	371.546	243.322	176.775
sr2_femur_ACLT_latlat_7_s1	17.5	8.59375	8.90625	75.5714	64.5238	56.5238	49.0952	50.2857	59.9048	58.4762	56.7619	64.1905	65.619	63.1429	76.7619	75.8095	72.3333	71.9048	71.2381	82.2857	80.1905	63.2857	58.1429	59.8571	62.5714	62.9524	70.5238	69.9524	64.8571	68.6667	74.2381	67.8571	73.3333	65.6667	66.4762	87.0952	95.381	102.095	137.762	180.619	229.143	257.857	256.143	173.609	128.102	97.9508	75.2763	57.1858	46.4851
sr2_femur_ACLT_latlat_7_s2	62.8125	10	8.90625	55.2857	46.4762	53.1905	49.8571	64.381	56.9048	52.7619	51.381	45.7143	45.619	44.2381	48.6667	43.9048	45.2381	51.0476	48.0952	43.5714	43.0476	42.3333	43.8095	46.0476	50	52.4286	54.8095	48.7619	49.619	51.4286	49.1429	60.2857	60.4286	75.619	62.7619	50	47.0476	47.3333	50.0476	49.5714	57.5238	72.7619	70.1429	68.2719	61.3948	60.629	59.5249	56.9931	63.0755
sr2_femur_ACLT_latmed_3_s1	10.1562	7.96875	13.9062	190.176	189.235	208.706	207.529	198.824	206.471	200.529	174.882	200.824	201.235	213.118	205.235	213	172.882	162	155.882	152.059	179.118	229.412	261.647	274.353	247.412	223	194.824	185.235	197.882	203.824	207.118	209.941	237.118	218.941	181.118	161.529	157.118	151.706	187.706	247.706	299.824	382	436.176	434.924	376.495	330.462	318.796	337.6	336.916
sr2_femur_ACLT_latmed_3_s2	12.5	6.40625	8.90625	455.5	471.556	475.611	455.611	476.778	491.056	495.056	493.556	488.833	491.389	491.611	503.167	499.944	513.611	483.833	513.944	496.278	492.611	498.333	497.556	504.611	499.333	481.389	473.667	474.889	460.056	449.222	450.944	470.722	473.611	506	506	532.611	524.667	535.111	572.056	596.056	637.278	639.333	668.167	657.478	649.234	633.447	598.292	556.991	522.547
sr2_femur_ACLT_latmed_3_s3	13.5938	4.6875	9.53125	743.7	723.55	729.2	736.75	731.9	731.4	736.8	728.3	714.05	698.9	705	732.1	739.6	781.4	793.05	781.4	757.9	734.25	716.35	705.65	705.75	722.5	742.65	760.75	757.2	744	730.6	725	718.6	718.75	722.15	737.95	763.15	784.75	820.8	853.25	887.8	941.05	985.3	1002.35	1034.98	1060.53	1096.16	1138.8	1170.84	1180.41
sr2_femur_ACLT_latmed_3_s4	26.7188	4.6875	9.6875	761.143	715.429	719.214	741.5	765.357	798.214	805.857	791.786	780.357	796.286	822.571	876.643	898.214	891.714	873.286	865.071	842.571	827	833.357	858.143	867	864.571	858.786	842.714	834	812.143	804.286	837.643	869.857	875.5	870.643	850.571	828.5	842.429	885.429	946.786	1003.79	1055.07	1109.71	1141.5	1159.9	1140.19	1105.82	1084.05	1034.97	954.201
sr2_femur_ACLT_latmed_3_s5	24.8438	8.4375	10.4688	1327.3	1300.35	1311.3	1310.7	1284.4	1280.15	1270.7	1262.5	1260.85	1276.05	1281.55	1283	1266.9	1234.3	1230.4	1214.7	1199.55	1188.35	1174.3	1205.05	1195.9	1180.9	1186.95	1170.65	1166.7	1157.35	1172.15	1165.65	1156.9	1143.4	1144.3	1169.5	1180.95	1187.2	1239.95	1294.1	1373.3	1416.25	1459.15	1472.8	1443.07	1444.89	1417.32	1377.26	1331.85	1274.73
sr2_femur_ACLT_latmed_3_s6	30.4688	7.5	11.5625	778.941	777.118	772	803.118	815.235	798.118	783.824	793.824	798.529	806.176	778.412	757.471	750	760.118	792.471	805.529	815.471	826.235	826.059	842.176	850.176	867.235	879	880.529	887	883.294	884.824	896.412	910.471	924.824	940.824	968.529	1009.88	1048.94	1091.65	1134.53	1155.12	1148.06	1164.88	1235.06	1220.47	1197.39	1204.48	1224.48	1225.98	1211.14
sr2_femur_ACLT_latmed_3_s7	38.4375	5.15625	9.53125	1387.78	1359	1362.78	1390.67	1400.11	1385.56	1374.11	1390.89	1380.33	1385	1406.33	1425.22	1390.22	1419.22	1373.22	1380.89	1381.78	1387.22	1418.78	1402.44	1376.56	1353.33	1377.67	1374.44	1377.22	1380.89	1352.67	1349.67	1356.56	1388.33	1409.56	1398.89	1393.11	1380.22	1392.67	1380	1411.33	1473.33	1529.44	1552.11	1543.96	1520.15	1496.12	1493.21	1457.61	1389.01
sr2_femur_ACLT_latmed_3_s8	36.5625	5.625	9.84375	1387	1350.82	1335.73	1328.36	1337.91	1340	1341	1380.73	1391.64	1420.91	1437.82	1468.55	1441.91	1464.18	1467.18	1422.82	1395.36	1378.82	1391.55	1403.36	1412.73	1433.55	1434.45	1434.91	1463.82	1482.73	1524.64	1539.64	1576.55	1553.55	1541.55	1558.55	1561.91	1579.64	1616.09	1646.91	1682.55	1707.73	1706.18	1712.55	1729.8	1699.97	1690.81	1687.7	1688.95	1651.75
sr2_femur_ACLT_latmed_4_s1	5.3125	6.71875	10	324.167	307.333	282.333	289.167	265.75	276.917	266	276.25	325.167	290.583	301.917	318.75	307.667	298.75	286.167	305.5	268.083	286.5	280.5	318.667	310.833	322.5	354.25	367.25	352.083	328.667	337.25	342.417	332.167	343.75	380.833	403.833	429	473.833	525.167	600.667	756.333	883.833	1021.83	1124.75	1123.08	1094.13	1024.88	961.205	897.448	853.262
sr2_femur_ACLT_latmed_4_s2	9.6875	6.25	8.4375	966.143	973.643	977.357	1016.57	1055.43	1040.5	1029.93	993.857	994.929	961.929	962.5	978.643	1001.36	1001.29	1006.43	1007.86	1023.86	1032.79	1040	1019.29	1021.93	1000	1012.43	1005.86	984.857	996.429	1006.43	1030	1014.36	1014.5	991.429	1024.93	1052.71	1136.86	1174.36	1215	1244.21	1260.86	1278.14	1260.07	1269.89	1252.98	1231.29	1192.39	1153.9	1140.58
sr2_femur_ACLT_latmed_6_s1	12.1875	9.375	9.6875	450.154	509.923	547.385	505.308	486.385	461.462	478.154	466	444.077	427.154	415.462	443.154	434.385	435.077	442.538	457.231	517.462	542.615	523.462	501	513.538	506.769	488.154	492.308	493.846	504	477.308	472.615	474.462	512.769	589.692	672.615	758	829.462	908.769	942.538	944.692	993	1086.15	1142	1096.91	1029.9	953.002	899.984	884.47	882.804
sr2_femur_ACLT_latmed_6_s2	24.375	7.5	8.90625	591.316	615.737	636.895	617.789	590.474	589.632	594.947	623.684	627.895	613.316	604.316	616.789	635.105	653.789	659.368	613.105	598.842	593.368	606.474	616.474	597.526	592.684	615.421	643.947	663	683.316	688.526	681.316	644.474	636.895	610.632	640.579	664.368	708.105	779.895	843.737	881.105	885.684	889.789	911.421	894.654	891.433	867.913	827.418	784.045	750.63
sr2_femur_ACLT_latmed_6_s3	17.6562	7.8125	8.125	675	677.579	681.737	657.053	601.632	566.368	465	394.684	371.947	377.789	442.895	521.789	596.316	670.895	737.526	804.579	870.211	915.684	933.579	919.789	887.632	854.684	839.947	840.789	830.263	838.684	856.895	862.947	869.053	881.789	902.421	931.842	951.789	937.421	935.632	937	944.053	964.526	955.579	954.684	919.553	897.362	878.32	863.586	853.181	845.463
sr3_femur_ACLT_latlat_1_s1	12.8125	7.03125	11.7188	876.818	907	918.364	862.273	858.909	895.364	926.273	924.091	875.545	867.182	895	908.273	894.182	871.273	826.909	819.364	826	843.909	860.727	847	862.091	892.273	929.455	974.545	979.818	957.727	931.636	900.636	871.364	841.182	827.182	818.818	810	805.182	786.091	778.818	840.818	971.636	1106.64	1152.91	1036.1	838.535	609.269	425.101	321.264	289.99
sr3_femur_ACLT_latlat_1_s2	13.9062	5.46875	9.21875	1012.19	988.688	986.438	1048.69	1098	1102.19	1106.12	1105.75	1054.94	968.25	916.375	864.438	840.75	849.375	846.438	815.625	779.625	756.375	773.688	796.375	793.812	785.188	810.125	856	853.688	874.625	850	860.75	840.188	857.625	871.438	898.25	879.25	838.562	807.875	784.875	775.438	775.875	791.438	846.562	839.246	787.343	713.847	626.539	554.167	500.415
sr3_femur_ACLT_latlat_1_s3	12.9688	7.1875	11.0938	776.25	788.5	776.833	806.167	810.25	779.083	797.583	778.833	767.833	784.333	780.083	789.417	800.083	803.417	747.833	744.833	748.25	732.833	757.5	744.333	753.917	740.583	741.917	755.833	753.25	732.833	756.583	757.667	800	755.917	778.417	763.333	766.917	782.833	794.25	785.25	775.25	836.5	837.333	865.75	837.016	829.38	798.908	773.63	770.267	775.912
sr3_femur_ACLT_latlat_1_s4	18.2812	6.5625	12.5	598.308	596.462	598.154	584.846	588.308	597.385	581.308	597.615	614.923	630.769	642.308	627.538	628.154	637.615	642.154	617.154	598.615	603.462	606	603.615	603.692	613.077	635.615	634.769	654.923	665.769	650.462	625.538	639.615	644.077	661.923	664.923	661.769	644	641	667.923	715.308	790.769	874	941.692	914.882	807.041	725.86	682.625	629.995	562.869
sr3_femur_ACLT_latlat_1_s5	24.8438	7.5	12.6562	946.643	939.714	956.5	969.286	972.571	983.214	979.429	961	968.714	950.429	937.857	962.786	962.714	937.143	922.857	916.143	911.143	911.714	911.071	929.357	942.071	966.571	998.929	1005.79	993.429	988.143	987.571	1003.21	1014.93	1039.29	1058.21	1050.93	1024.43	1017.29	1043.57	1101.93	1158.93	1247.43	1322.57	1370.64	1352.1	1312.54	1255.08	1201.69	1124.18	1037.04
sr3_femur_ACLT_latlat_2_s1	13.2812			437.444	419.667	410.444	405.111	438.556	451	457.667	451.444	465.556	475.889	446.333	433.222	439.889	428.222	419.556	426.556	448.111	446.889	423.889	437	429.556	419.444	417.444	427.778	474.111	483.667	483.444	473.667	501.667	511.889	464	427.111	368.667	333.778	356.333	387	454.889	542.778	604.222	669.444	653.698	569.991	440.797	311.351	220.255	181.178
sr3_femur_ACLT_latlat_2_s2	24.5312			695.833	662.333	651.667	652.417	686.917	740.833	826.083	834.417	876.083	904.583	944.833	975.417	991.75	1014.5	1010.83	977.5	953.917	920.667	904.083	907.583	922.167	912.833	889.167	886.25	884.583	867.333	882.25	864.75	859.333	872.167	870.083	866.25	849.833	868.25	889.25	929.583	987.917	1069.58	1167.42	1229.83	1246.36	1206.01	1111.92	994.714	873.521	783.17
sr3_femur_ACLT_latlat_2_s3	19.2188			674.7	687.7	698.1	686.7	701.2	732.3	740.5	742.8	690.7	699	681.9	690.2	693.4	700.7	688.9	700.5	680.5	659	641.4	638.1	636.3	591.9	610.8	612.5	616.1	639.1	632.9	608.1	638.6	640.8	644.8	636.4	635	645.6	676.8	717.6	747.1	779.9	796.5	819	788.586	779.082	781.796	759.843	717.221	649.331
sr3_femur_ACLT_latlat_2_s4	35.1562			1176.43	1170.71	1171.21	1188.43	1195.79	1172.5	1171.79	1159.07	1137.5	1123	1125.57	1138.79	1132.29	1132.86	1144	1158.64	1179.14	1191.14	1185.79	1174.86	1170.07	1167.36	1169.5	1199.29	1203.21	1175.93	1188.71	1193.93	1189.36	1205.71	1196.93	1186.71	1203.36	1205.5	1237.71	1274	1323.64	1355.86	1397.64	1431.14	1418.24	1396.86	1366.64	1306.18	1229.11	1146.5
sr3_femur_ACLT_latlat_3_s1	20.4688			1441	1396.59	1416.35	1392	1376.06	1352.53	1314.24	1252.71	1237.94	1210.35	1223.12	1240.71	1221.53	1250.06	1203.41	1205.06	1225.12	1207.06	1210.94	1200.53	1208.65	1213.29	1184.29	1187.41	1168.65	1150.12	1162.29	1172.06	1162.41	1185.41	1222.65	1229.35	1272.88	1302.35	1361.18	1398.41	1410.53	1458.65	1474.76	1494.18	1477.66	1453.44	1421.97	1398.51	1334.43	1288.91
sr3_femur_ACLT_latlat_3_s2	22.8125			900.154	923	932.462	934.615	942.769	962.846	951.692	926.231	981	971.846	989.154	945.077	918.077	911.154	949.769	952.385	949.615	975.077	954.692	948.231	930.615	932.385	935.769	945.769	969.308	972.385	951.462	956.769	953	983.769	1004.92	1053.69	1077.77	1144.92	1175.77	1222.92	1302.85	1385.85	1414.92	1462.23	1398.57	1317.13	1183.72	1023.28	850.515	689.506
sr3_femur_ACLT_latlat_3_s3	17.9688			1045.12	1036.24	1022.71	1020.29	1029.94	1034.47	1034	1042.35	1067.18	1066.47	1062.65	1068.76	1046.18	1052.47	1069.47	1057.24	1042.29	1068.24	1062.41	1042.71	1043.06	1018.24	1034.18	1028.76	1034.76	1044.53	1083.71	1082.65	1115.12	1081.18	1083.94	1093.59	1120.59	1168.76	1190.88	1183.94	1160.12	1181.94	1185.71	1189.76	1183.48	1152.3	1103.11	1036.36	958.434	880.243
sr3_femur_ACLT_latlat_4_s1	17.8125	10.1562	10.3125	715.417	704.417	724.5	748.25	760.833	781.5	791.167	797.75	817	839.667	845.667	834	823.917	849.25	873.917	879.417	876.833	866.833	856.083	842.333	833.583	819.083	801.75	802.75	798	794.917	808.833	803.833	772.833	771.167	793.75	781.667	750.833	728.333	720.583	728.25	746.333	761	746.583	753.083	726	710.193	696.83	680.142	675.667	663.966
sr3_femur_ACLT_latlat_4_s2	18.5938	8.125	8.28125	930.2	943.933	943.4	946.533	933	925.4	925.133	924.133	924.133	902.6	912.533	910.933	887.133	894.333	906.267	910.067	899	885.333	889.867	889.8	899.467	920.667	926.533	920.4	927.533	942.4	932.133	941.067	944.933	937.667	938.733	946.467	945.8	942.733	959.667	957.133	927.133	931.667	927.667	939.267	944.151	935.729	928.321	908.741	875.353	837.189
sr3_femur_ACLT_latlat_5_s1	12.6562	8.28125	12.1875	661.824	649.588	664.588	652.529	660.529	609.118	616.765	606.353	621	618.588	639.706	662.059	659.471	680.588	687.059	684.588	693.824	686.647	701.529	678.235	675.235	663.294	667.824	671.059	696.353	711.471	698.353	682.941	663.765	637.412	648	670.588	682.765	682.412	682.412	651.471	644.941	670.647	719.529	765.882	770.374	760.948	720.944	642.277	559.029	452.292
sr3_femur_ACLT_latlat_5_s2	30.9375	7.5	12.1875	945.05	933.3	948.4	943.1	952.9	955.4	958.3	937.05	945.95	955.15	948.3	938.5	951.95	952.3	971.45	1010.2	1007	1017.25	995.45	984.7	989.05	988.65	1013.6	1054.8	1077.35	1093.15	1066.85	1043.85	1014.65	1009.95	1022.2	1038.45	1053.2	1066.55	1084.95	1095.75	1121.9	1169.85	1241.45	1308	1235.94	1117.3	946.408	731.333	517.64	316.13
sr3_femur_ACLT_latlat_6_s1	10.4688	7.5	11.4062	533.059	528.412	542.529	526.529	524	526.353	534.529	537.118	541.118	547.471	543.588	560.176	561.529	544.471	558.353	574.647	577.941	559.941	542.118	537.588	557.529	568.412	557.471	556.706	569	563.824	556.294	549.706	578.471	601.471	587.647	576.529	574.941	577.647	602.647	611.941	602.647	616.471	671.706	702.588	710.231	683.011	631.45	583.843	547.414	499.307
sr3_femur_ACLT_latlat_6_s2	23.5938	10.1562	13.4375	619.8	625	630.133	621	637.6	629.8	640.133	658.267	652.333	652.6	651	640.067	665.333	678.533	665.8	653.333	648.467	655.6	634.4	623.6	621.333	607.267	600.733	606.733	613.933	592.2	613.6	647.333	658.933	658.333	649.933	612.6	584.333	578.533	599	672.4	785.533	871	920.733	934.8	819.59	747.618	736.73	712.937	600.837	414.192
sr3_femur_ACLT_latmed_1_s1	17.3438			1162.53	1163.4	1166.93	1140.4	1158.07	1132.07	1159.6	1163.87	1178.07	1166.6	1161.47	1160.87	1173.67	1166.33	1178.2	1195.2	1187.93	1208.6	1248.2	1252.2	1253.4	1260.8	1247.4	1264.07	1260.13	1283	1224.33	1209.93	1203.2	1184.47	1187.87	1182.33	1160.8	1140	1147.6	1138.53	1163.53	1171.8	1196.8	1214.73	1252.84	1223.31	1152.3	1088.02	995.142	908.895
sr3_femur_ACLT_latmed_1_s2	43.5938			1436.86	1458.86	1406.14	1432.93	1428.93	1436.21	1448.14	1441.86	1449.43	1459.93	1451	1478.71	1479.07	1455	1458.71	1460.71	1450.5	1464.71	1472.43	1490.71	1448.57	1478.93	1448.64	1458.29	1473.57	1468.64	1471.86	1505.57	1513.5	1535.07	1521.14	1535.5	1537.43	1546.79	1556.14	1616.71	1612.5	1662.36	1655.07	1704.64	1623.58	1558.3	1469.47	1413.69	1318.02	1177.57
sr3_femur_ACLT_latmed_2_s1	5.625			463	442.5	423.4	407.4	407.7	414.4	393.2	375.2	383	415.6	425.1	405.9	389.6	399.9	426.2	426.8	422.5	442.8	438	457.8	494.8	482.4	479	490.6	492.3	496.2	500.7	481.6	476.2	494.4	515.9	544.3	614.3	646.3	690	738.6	763.7	823	881	929.4	887.404	821.814	746.342	642.634	534.27	454.089
sr3_femur_ACLT_latmed_2_s2	17.0312			200.5	205.071	212.643	231.357	244.143	252	281.714	270.429	257.714	241.214	242.5	246.571	256.286	235.214	237	227.857	242.357	250.714	254.643	257	258.214	248.429	230.071	246.071	223.071	207.214	241.714	240.714	244.714	233.643	241.143	245.214	257.071	248.357	289.857	351.357	406.429	455.857	501.214	519.357	442.117	343.747	242.376	166.332	113.811	78.4463
sr3_femur_ACLT_latmed_2_s3	27.3438			337.182	377	388.455	408.273	391.909	394.364	372.364	364.545	364.818	356.818	337.727	344.545	331.182	330.091	343.545	370.636	365.091	363	389	390.909	401.727	377.273	374.909	406.909	392.818	393.455	405	413.364	408	408.455	403.636	442.455	436.455	450.182	485.455	472.818	484.182	516.818	542.091	574.545	571.605	563.169	555.113	538.457	524.135	495.088
sr3_femur_ACLT_latmed_3_s1	9.6875	7.03125	11.5625	163.125	186.812	190.438	174.375	179.438	169.5	166.625	175.625	180.312	182.688	192.188	203.625	170.312	162.312	157.25	183.375	194.062	190.688	198.375	194.938	203.312	198.438	218.188	221.688	209.875	206.875	206.438	204.375	197.312	191.75	193.5	208.688	233.562	242.25	267.062	291.5	285.5	286.688	301	325.562	327.465	308.977	278.063	225.828	174.396	130.527
sr3_femur_ACLT_latmed_3_s2	13.9062	6.40625	11.4062	339.062	338.188	333.562	311.438	320.125	299.125	318.125	333.75	346.438	368	370.5	350.25	381.312	375.875	393.5	400.062	400.125	377.938	376.938	398.062	381.5	377.438	371.938	353.875	382.125	390.5	385.625	390.562	398.625	389.062	392.812	424.312	426.625	410.312	454.25	491.75	512.25	550.812	555.562	584.875	584.875	566.079	516.546	469.228	438.633	384.327
sr3_femur_ACLT_latmed_3_s3	16.5625	7.1875	9.375	379.5	379.167	399.417	380.917	409.583	437.083	428.833	471.167	461	396.583	407.833	377.083	343.667	341.25	306.917	293.583	258.667	166.083	151.917	100.25	68.1667	96.8333	105.167	144.333	178.333	207.25	253.583	306.75	337.5	375.417	396.5	418.75	436.083	437.75	465.5	483.417	494.583	516.167	503.917	498.417	483.342	481.537	479.2	454.522	421.787	400.306
sr3_femur_ACLT_latmed_3_s4	15.3125	7.34375	9.84375	275	264.333	244.278	239.611	259.111	273.333	286.278	266.333	268.667	255.667	257.333	287.278	305.222	305.778	302.889	281.056	288.778	286.722	294.778	292.889	297.944	311.667	325.944	341.889	346.222	328.389	326.556	318.667	350.444	325.333	314.722	301.389	301.833	320.667	330.556	335.667	351.444	342.333	338.722	344.222	344.565	337.229	331.365	318.449	287.456	259.318
sr3_femur_ACLT_latmed_4_s1	14.0625			471.647	462.824	481.824	494.529	477.588	475.706	482.412	506.882	507.235	496.294	479.765	476.824	474.412	501.471	517.235	510.647	482.824	486.824	487.588	458.412	467.412	464.353	452.412	455.412	437.235	436.882	459.353	491.588	486.235	485.353	452.529	415.059	398.765	399	425.353	459.176	491.941	592.118	754.706	849.353	749.926	633.426	527.068	469.319	439.626	394.388
sr3_femur_ACLT_latmed_5_s1	22.5			356.688	378.188	365.938	368.75	375.125	343	356.625	371.375	377.625	399	408.938	392.312	403.938	394.562	389.812	420.875	410.438	417.375	407.875	387.875	380.688	357.812	398.938	421.062	421.375	458.75	472	484.5	474.625	461.938	458.625	468.562	476.312	495.562	514.25	578.438	623.75	650.625	693.062	710.688	632.676	545.832	451.721	350.808	258.97	208.825
sr3_femur_ACLT_latmed_5_s2	31.4062			399.733	414.733	429.333	433.067	425.933	421.867	421.933	399.067	410.067	419.4	440.4	429.6	423.133	444	453.2	449	465	453.667	462.933	494.6	473.2	481.267	503.867	503.067	507.667	502.067	508	505.8	526.667	501.533	514.733	513	512.133	524	521.267	576.2	644.6	717.067	732.133	750.133	656.291	579.225	509.865	428.09	341.41	282.054
sr3_femur_ACLT_latmed_6_s1	16.4062			621.143	636.286	605.071	596.571	588.5	598.071	609.286	633.143	627.5	621.857	625.143	599.571	604.214	619.929	623.143	602.071	619.071	642	674.143	674.643	645.214	637.071	609.429	613.571	625.5	626	601.429	551.929	530.143	542.357	560.429	578.429	605.286	632.214	688.429	779.714	798.571	797.857	794.286	789.571	771.548	735.998	702.265	670.058	638.558	617.89
sr3_femur_ACLT_latmed_6_s2	27.6562			533.071	502.786	489.571	487.786	483.857	467.071	472	476.429	473.286	479.643	500.286	532.214	536.571	537.714	542.714	568.643	543.286	531.929	525.143	533.857	535.571	532.429	533.357	549.286	576.214	579.786	568.929	563.071	568.786	586.286	590.786	607.643	647.143	685.5	718.786	749.857	774.714	759.5	793.429	837.143	813.347	787.059	778.384	784.36	796.857	823.332
sr3_femur_ACLT_latmed_6_s3	23.5938			673.333	689.733	692.067	723.133	704.8	676	670.867	686.2	677.933	677.6	669.8	687.467	710.867	678.8	704.067	704.6	715.933	750.267	783.533	776	787.4	783.733	768	765	770.533	784	816.4	823.867	832.667	837.267	827.333	837.733	869.667	902.133	901.133	931.8	1031.07	1147.87	1298	1342.07	1214.22	1139.41	1144.38	1112.81	1009.59	877.049
sr3_femur_ACLT_latmed_6_s4	37.0312			888.643	877.5	877.143	842.786	866.357	887.643	895.143	857.214	848.143	850.929	871.143	863.929	893.286	887.5	892.929	896.571	895.714	890.143	910.643	920.214	932.214	958.429	956.786	965.286	982.429	986.857	1009	1014.64	976.429	993.071	1008.71	1024.93	984.214	976.643	995.071	984.857	1048	1096.14	1211.71	1320.93	1394.75	1356.51	1318.09	1280.13	1218.02	1143.49
sr3_femur_ACLT_latmed_6_s5	48.5938			1091.2	1079.8	1097.4	1133	1145.7	1143.9	1115.5	1099.1	1085	1079.9	1111.8	1128	1102.2	1101.6	1110.4	1113.2	1119.3	1128.1	1136.7	1124.6	1119.7	1139.8	1170.4	1199.9	1209.7	1228.9	1240.1	1246.6	1270.3	1309.1	1364	1382.7	1421.5	1497.4	1514.8	1496	1446.2	1382.2	1393.8	1390.2	1296.31	1250.51	1224.09	1200.48	1188.32	1178.33
sr3_femur_ACLT_latmed_6_s6	47.1875			934.7	921.9	932	917.6	907.1	931.4	929.2	945.6	918.7	910.8	901.9	915.8	902	951.7	942.9	964.5	958.5	945.9	950.2	980.9	990.6	963.2	989.1	998.1	995.9	1011.7	1055.2	1026.8	1066.7	1082.2	1129.2	1112.8	1119.5	1143.6	1191.6	1262.2	1291.1	1334	1358.8	1394	1266.43	1186.76	1101.53	1024.96	995.379	982.887
sr4_femur_ACLT_latlat_4_s1	13.75			1583.92	1579.67	1586.92	1607	1598.08	1598.5	1595.25	1580.67	1583	1573.17	1551.83	1519.58	1489	1472.75	1470.92	1475.67	1480.83	1485.92	1452.75	1430.25	1403.17	1373.33	1374.08	1360.5	1369.5	1399.67	1424.17	1433	1428.33	1444.08	1464.58	1481.25	1524.92	1578.08	1607.5	1615.58	1623.67	1659.33	1682.42	1701.58	1675.02	1652.45	1657.75	1648.88	1618.16	1593.36
sr4_femur_ACLT_latlat_4_s2	13.5938			1527	1514	1536.75	1538.75	1534.08	1540.5	1534.17	1496.08	1476.5	1481.42	1512.75	1513.25	1543.17	1545.58	1555.08	1551	1559.33	1532.58	1559.33	1594.67	1568.67	1552.17	1580.42	1562.17	1582.25	1606.92	1620.25	1627.58	1610.25	1609.58	1596.83	1584.42	1574.17	1586.33	1545.17	1529.33	1575	1578.25	1611.92	1626.08	1588.52	1542.9	1514.16	1442.47	1366.63	1276.8
sr4_femur_ACLT_latlat_5_s1	12.0312	4.84375	11.0938	889.429	905.643	914.071	911.643	925.929	917.357	923.5	923.929	920.143	910.643	919.929	921.5	879.857	890.286	855.143	849.357	850.571	872	894.429	899.286	919.071	895.429	925.071	929.929	911.786	888.143	860.214	811.5	779.5	792.571	833.643	854.286	873.357	884.5	917.429	918.857	991.214	1042.21	1098	1126.64	1105.43	1078.24	1047.39	1025.5	991.166	939.517
sr4_femur_ACLT_latlat_6_s1	18.75			1534.79	1549.86	1544.14	1541.21	1546	1548.86	1569.14	1550.43	1542.64	1560.36	1556.79	1546.07	1532.36	1544.21	1551.57	1543.07	1541.07	1544.93	1543.5	1535.86	1540.57	1537.07	1530.29	1511.64	1516.07	1515.21	1536.5	1529.79	1508.36	1509.14	1504.36	1518.71	1536.57	1537.64	1529.43	1539.29	1543.21	1581.07	1611.21	1637.64	1626.76	1589.01	1521.8	1439.32	1405.88	1396.35
sr4_femur_ACLT_latlat_6_s2	33.9062			1788.62	1819.69	1809.85	1828.54	1833.69	1826.77	1827.69	1827.38	1844.54	1849.69	1832.85	1860.46	1869.54	1839.54	1849.23	1839	1855.23	1860.23	1852.38	1860.15	1860.54	1856.08	1840.85	1868.46	1845.31	1856.85	1870.23	1891.92	1872.31	1863.85	1874.77	1844.77	1831.08	1847.38	1829.54	1840.85	1828.08	1839.15	1840.69	1849.69	1841.63	1826.84	1813.75	1791.58	1752.58	1670.59
sr4_femur_ACLT_latmed_1_s1	25			1168.15	1185.31	1170.85	1171.23	1176.15	1136.69	1143.15	1142	1158.23	1138.85	1108.38	1104.92	1085.77	1098.23	1132.15	1106.38	1132.85	1114.62	1113.08	1149.46	1124.85	1142.62	1155.31	1162.23	1171.31	1194.08	1194.77	1178.69	1214.15	1243.62	1229.62	1241.46	1270.62	1271.38	1282.69	1310.69	1321	1342.62	1401.62	1424.15	1375.84	1337.23	1290.7	1208.52	1121.26	998.482
sr4_femur_ACLT_latmed_1_s2	25.7812			981.222	1012.89	1013.44	1031.67	1026.33	993.111	1013.11	1016.78	1055.11	1050	1052.78	1046.67	1088.33	1080.11	1088	1067.11	1046.11	1095.89	1092.56	1123.67	1127.56	1106.56	1129.67	1155.33	1132.56	1152.33	1150.22	1175.11	1165.33	1212.22	1208.89	1215.56	1232.89	1322.33	1307.78	1302.33	1297.89	1292.78	1329.89	1338.78	1289.3	1239.42	1199.66	1149.28	1104.87	1083.89
sr4_femur_ACLT_latmed_2_s1	17.5			413.25	391	383	390.667	390	400.5	394.833	429	443.25	430.5	442.417	466.833	477.417	472.25	498.167	516.083	502.333	522.667	546.333	535.583	531.25	563	572.667	583.833	605.083	616.75	641.917	659	662.167	666.167	671.75	691.417	734.083	784.833	801.75	837.333	895.333	952.167	1023.5	1048.25	1036.01	995.608	948.06	922.379	895.457	869.093
sr4_femur_ACLT_latmed_2_s2	17.6562			374.6	373.4	389	382.9	408.5	419.9	451.7	473	472.5	461.9	457.5	475.4	472.2	459.7	429.4	421.5	453.1	472.6	475	475.1	494.6	484.4	471.2	453.7	437.8	447.1	455.7	462.9	436.8	473.1	484.6	490.8	517	540.6	554.4	604.2	639.3	706.4	773.5	872	959.629	945.702	932.944	898.497	875.877	897.119
sr4_femur_ACLT_latmed_2_s3	24.2188			998.667	1003.89	958	956.111	963.111	925	897	927.111	911.111	925.111	914.778	892.222	885.222	868.889	836.333	825.333	827.556	829.333	802	853.556	838.556	840.556	835.556	823.333	857.667	834.333	860.889	850.556	838.889	860.778	867.333	867.667	878.222	870.778	868.444	843.889	874.111	845.667	866.667	880.889	824.769	800.006	769.429	761.654	736.727	698.424
sr4_femur_ACLT_latmed_3_s1	22.0312			1270.21	1280.71	1290.5	1270.86	1255	1265.57	1231.93	1257.29	1242	1236.86	1224.71	1207.71	1219.36	1207.64	1188.07	1201.5	1191.57	1198.14	1189.14	1184.14	1188.14	1178.93	1167.79	1201.57	1192.43	1205.79	1197.64	1237	1229.14	1238.64	1225.64	1249.14	1282	1322.5	1360.57	1358.57	1405	1460.07	1505.64	1511.64	1440.77	1361.2	1259.11	1116.53	978.45	830.778
sr4_femur_ACLT_latmed_3_s2	16.875			989.083	1010.17	1023.5	992.833	1041.92	1003.33	1017.17	1053.33	1042.67	1049.17	1037.17	1056.08	1032.25	1056.83	1069.08	1093.83	1104.08	1079.5	1063	1057.5	1060.42	1102.25	1100.33	1074.58	1066.92	1107.42	1151.58	1142.75	1098.08	1106.25	1123.17	1154.25	1117.75	1156.33	1183.17	1242.58	1281.75	1303.25	1349.25	1410.58	1361.25	1194.8	963.04	748.643	572.175	408.922
sr4_femur_ACLT_latmed_3_s3	25.625			970	965.583	947.417	951.167	917.333	915.75	886.667	901.333	945.167	934.25	944.5	920.583	913.75	923.083	938.417	915.5	956.417	924.75	959.833	961.25	940.667	940.583	943.25	970.083	969.083	969.5	1014.33	1044	1038.42	1043.92	1052.5	1069.58	1114.33	1136.08	1149.67	1196.83	1179.08	1214.83	1287.75	1308.75	1279.67	1226.74	1138.91	1052.05	967.605	869.833
sr4_femur_ACLT_latmed_3_s4	45.3125
sr4_femur_ACLT_latmed_4_s1	32.9688
sr4_femur_ACLT_latmed_5_s1	24.5312			1119.86	1141.86	1115.93	1118.86	1115.36	1098.86	1124.14	1111.5	1111.21	1132	1147.14	1139.86	1152.5	1145.86	1126.07	1131.14	1147.71	1142.43	1140	1142.57	1140.14	1140.36	1142.86	1163.36	1146.36	1172.79	1185.86	1165.21	1155.43	1169	1166.5	1163.57	1193.36	1225.07	1243.57	1267	1303.21	1342.21	1406.07	1439.29	1425.98	1411.14	1388.65	1343.17	1282.66	1228.73
sr4_femur_ACLT_latmed_5_s2	24.2188			1023.54	1069.46	1087.08	1092.85	1100.46	1105.15	1098.62	1104	1100.31	1101.31	1124.85	1120.62	1146.46	1134.54	1165.54	1163.15	1169.31	1174.08	1169.15	1167.54	1179	1208.31	1220.92	1213.23	1245.15	1269.54	1279.92	1291.15	1286.69	1322.62	1317.46	1327	1345.15	1364.92	1345.77	1342.92	1428.77	1442.23	1507.62	1564.46	1584.19	1548.81	1482.37	1405.52	1331.88	1241.09
sr4_femur_ACLT_latmed_6_s1	45.625
sr5_femur_ACLT_latlat_1_s1	17.9688			831.222	809.667	815.556	800.222	794.556	784.556	780.333	788.333	792.222	793.889	818.333	816.333	820.556	840.889	852.889	884.222	895.333	887.778	898.889	894	855.889	854.667	855.889	866.444	882.778	887.778	885.667	900	910.778	908.667	921.778	970.556	989.889	1026.89	1062.67	1124.22	1149.44	1170.11	1170.33	1182.67	1197.37	1164.59	1114.33	1090.32	1054.76	1026.11
sr5_femur_ACLT_latlat_1_s2	29.0625			1181.62	1214.38	1202.12	1188.62	1179.75	1191	1204.12	1183	1175	1158.75	1134.88	1169.12	1182.62	1190.75	1182.62	1203.62	1223.38	1195.88	1201	1176.5	1196.75	1206.38	1193.25	1162.12	1185.38	1209.5	1180.12	1169.5	1210.12	1188.12	1191.25	1174.12	1178	1169.62	1167.25	1210.88	1255.12	1250	1252.62	1267.38	1243.81	1243.18	1244.94	1224.19	1184.73	1120.04
sr5_femur_ACLT_latlat_1_s3	19.8438			465.25	451.083	463.917	460.333	472.833	460.333	459.5	455.333	446.417	443	444.5	463.75	466.167	446.5	463	490.417	494.75	504.583	534.25	543.833	537.75	548.75	512.917	529.583	536.167	560.417	562.667	569.083	551.5	540.417	523.167	522.333	548.167	575.833	602.083	607.5	648.667	705.25	758.417	785.667	771.066	744.14	711.098	677.674	659.538	615.273
sr5_femur_ACLT_latlat_1_s4	18.4375			299.75	303.75	326.583	334.75	335.5	336	367.417	414.833	428.75	414.917	400.75	388.583	397.333	408	406	407.417	388	353.583	336.667	315.333	338.083	355	366.333	362.25	395.833	417.667	425.167	431.417	461.417	481.333	511	539.833	580.917	649.833	713.583	732.583	752.167	728.167	734.583	743	711.216	676.995	610.913	488.665	353.034	271.026
sr5_femur_ACLT_latlat_1_s5	25.4688			1247.42	1285.58	1291.17	1281.25	1327.5	1275.58	1261.42	1208.5	1173.42	1115.75	1117.17	1080.67	1065.75	1045.75	1040.25	1012.75	1021.33	1007.92	1001.33	1007	1013.5	1008.5	992.917	981.833	980.417	970.583	996.5	987.417	986.833	973.667	934.167	966.167	952.333	967.167	993.667	996.417	1021.58	1027.25	1023.83	1025.42	1008.22	956.987	888.889	817.109	752.947	727.18
sr5_femur_ACLT_latlat_2_s1	19.0625			1283	1291.58	1262.92	1230.17	1194.75	1177.17	1161	1191.92	1192.83	1173.92	1185.67	1209.75	1238.5	1262.33	1267.25	1284.17	1268	1342	1326	1362.75	1369.75	1377.33	1342.58	1350.75	1347.42	1328.17	1360.67	1351.25	1358.92	1338.92	1342	1348.17	1349.33	1354.75	1374.58	1399.83	1423.67	1451.75	1496.17	1568.17	1551.65	1499.44	1443.94	1392.01	1359.1	1301.58
sr5_femur_ACLT_latlat_2_s2	20.9375			1286.5	1286.91	1303.05	1289.09	1254.91	1246.09	1238.41	1245.14	1236.64	1229.36	1233.23	1242.55	1257	1249.36	1254.41	1265.05	1280.45	1292.86	1306.59	1314.55	1310.64	1312.14	1319.55	1322.68	1327.27	1344.23	1338.05	1327.5	1332.14	1329.86	1347.23	1365.45	1395.68	1450.05	1492.45	1496.09	1487.18	1463.09	1458.14	1473.18	1451.22	1399.98	1326.86	1247.43	1149.05	1030.48
sr5_femur_ACLT_latlat_3_s1	16.875			855.222	809.667	856.889	911.222	998.778	1068.78	1163	1179.22	1187.67	1233.78	1241.78	1243.44	1275	1225.11	1173	1159.44	1150.67	1103.78	1112.67	1100.56	1104.11	1121	1123.22	1136.78	1154.44	1117.89	1114.11	1111.56	1142.44	1136.22	1093.11	1155.33	1188.22	1144.22	1208.22	1266.89	1311.11	1355	1371.89	1390.56	1312.15	1315.81	1297.11	1261.18	1206.15	1130.37
sr5_femur_ACLT_latlat_3_s2	15.4688			962.25	976.833	970.75	970.833	972.5	964.333	978.5	987.5	1008.08	968.5	964.833	985.333	1016.42	1063	1021.42	1038.5	996.083	1027.42	1078.25	1101.92	1215.83	1275.42	1268.42	1280	1229.58	1147.33	1106	1020.92	1016.58	1066	1083	1065.17	1056.42	1056.75	1087.75	1106.5	1158	1164.17	1217.5	1206.92	1194.66	1161.44	1118.17	1057.25	968.74	856.096
sr5_femur_ACLT_latlat_3_s3	19.5312			1017	1014.42	1021.42	995.75	1002.08	986.667	1014.58	1014.83	1038.33	1037.92	1043.92	1053.58	1025.33	1011.67	1022.17	989.917	1000.83	1013.33	992	970.167	980.25	1031.08	1005.83	1010.17	987.25	987.25	960.833	954.75	932.083	908.167	865.833	845.167	923.167	1045.42	1116.67	1195.42	1215.08	1221.67	1237.42	1269.58	1219.82	1064.48	895.66	802.118	774.314	713.704
sr5_femur_ACLT_latlat_3_s4	23.9062			1203.79	1229.79	1216.36	1220.57	1203.29	1178	1167	1193.21	1228	1206.43	1195.93	1207.21	1201.64	1205.36	1189.86	1209.14	1197.64	1190.43	1209.29	1182.07	1228.79	1243.79	1239.57	1260	1250.93	1271.36	1284.14	1327.79	1325.79	1361.07	1350.14	1383.93	1415.29	1440.86	1492.79	1464.29	1432	1397.57	1406.5	1360.43	1238.87	1140.19	1063.49	1005.91	951.305	875.253
sr5_femur_ACLT_latlat_3_s5	31.25			1168.36	1205.55	1189.45	1214.64	1217.36	1196.73	1193.91	1210.18	1196	1199.64	1166.64	1171.64	1172.36	1183.91	1182.36	1199.45	1180	1189.91	1192.55	1206.18	1189.27	1200.36	1203.27	1195.82	1233.73	1217.09	1258.18	1272.45	1263.09	1207.18	1209.18	1218.82	1231	1230.45	1262	1300.91	1325.09	1362.18	1394.82	1415.27	1376.23	1365.39	1368.51	1291.08	1218.4	1162.44
sr5_femur_ACLT_latlat_4_s1	32.6562			950	939.5	910.688	926.938	937.938	963.188	983.062	980.75	981.938	965.438	965.625	962.875	976.188	997.438	1009	1001.88	988.688	1011.25	1014.94	1031.56	1035.69	1009.44	1010.44	1011.5	1030.94	1058.81	1067.12	1064.06	1098.69	1118	1152.81	1111.69	1100.69	1104.12	1163.75	1219.06	1228.75	1236.62	1285.94	1357.06	1426.55	1315.65	1136.05	1046.96	991.261	915.84
sr5_femur_ACLT_latlat_4_s2	28.5938			862.077	866.846	857.077	846.615	851.077	866.231	856.538	874.615	864.538	869.385	874.923	863.077	895.692	893.692	909.462	921.462	934.231	914.385	918.846	916.615	918.308	945.846	948.462	961.538	917.615	972.923	976.154	958.385	955.769	983.385	994.923	1014.46	1063.38	1104.77	1147.31	1183.85	1217.31	1223.08	1237	1235.15	1199.27	1119.64	1010.08	908.653	792.32	713.292
sr5_femur_ACLT_latlat_4_s3	38.75			1230.09	1247.91	1259.82	1226.64	1224.73	1227	1236.36	1237	1255.18	1247.09	1270.45	1279.82	1283	1278.64	1278.36	1299.55	1300.64	1305	1295.36	1298.45	1338.45	1324.36	1337.27	1373.45	1406.09	1396.45	1419.82	1444.09	1445.73	1434.45	1475.73	1469.36	1487.91	1481	1484.64	1518.36	1570.91	1640	1685.73	1717	1607.78	1494.73	1344.77	1139.9	965.833	818.288
sr5_femur_ACLT_latlat_5_s1	13.2812	5.15625	11.7188	1725.62	1718.23	1728.69	1733.54	1715.69	1721.46	1742.54	1734.08	1734.38	1721.77	1701.23	1723.69	1737	1750	1752.23	1730.69	1737.62	1738.08	1735.85	1728.31	1736.54	1757.77	1737.15	1731.62	1720.85	1718.46	1726.77	1738.62	1760.46	1758.54	1754	1765.15	1777.69	1774.54	1778	1797.46	1794.31	1788.54	1782.54	1788	1785.04	1769.72	1756.07	1738.11	1703.77	1660.02
sr5_femur_ACLT_latlat_5_s2	16.5625	4.53125	10	1773.79	1752.11	1747.21	1712.16	1680.16	1640.42	1621.32	1603.95	1599.79	1604.84	1595.68	1596.32	1605.95	1625.05	1650.16	1688.16	1722.95	1759.21	1771.79	1785.95	1822.89	1799.26	1790.16	1798.74	1833.53	1807.21	1785.11	1819.26	1834.58	1825.32	1829.95	1827.53	1837.79	1830.84	1839	1819.89	1811.84	1825.53	1826.53	1817.21	1815.39	1786.46	1730.27	1661.77	1562.19	1436.66
sr5_femur_ACLT_latlat_6_s1	15.4688			625.562	582.062	622.375	648.438	701.625	744.875	802.125	830.938	892.875	964.188	1073.56	1130.81	1197	1261.31	1309.19	1381.69	1440.56	1515.62	1560.38	1603.94	1631.12	1637.06	1671.5	1692.88	1675	1677.81	1638.56	1650.75	1648.25	1646.5	1635.62	1640.88	1624.5	1653.38	1650.25	1630.62	1647.94	1640.12	1650.69	1705.12	1725.76	1708.64	1674.44	1558.53	1406.65	1265.89
sr5_femur_ACLT_latlat_6_s2	12.8125			1374.18	1336.76	1331.35	1309.88	1307.12	1317.76	1315.65	1294.94	1280	1282.06	1283.47	1242.53	1248.82	1242.88	1254.06	1260.94	1257.88	1256.41	1235.24	1214.06	1201.71	1252.06	1248.65	1269.47	1305.41	1316.06	1317.29	1315.82	1288.88	1277.29	1254.82	1279	1304.47	1366.47	1377.82	1415.47	1420.82	1494	1588.18	1591.41	1551.51	1476.28	1375.6	1220.1	1051.89	887.028
sr5_femur_ACLT_latlat_6_s3	30.9375			1573.24	1598.18	1581.47	1553.65	1575.18	1594.47	1549.65	1560.71	1577.12	1557.88	1577.76	1574.82	1597.88	1573.76	1588.76	1577.88	1597	1603.47	1594.29	1645.24	1630.06	1646.24	1657.59	1675.29	1694.65	1687.71	1672.76	1664.65	1640.53	1645.47	1639.24	1660.76	1664.12	1650.18	1669.06	1704.94	1705.24	1690.88	1739.29	1754.47	1750.5	1739.12	1747.68	1699.1	1635.01	1575.52
sr5_femur_ACLT_latlat_6_s4	28.125			1477.32	1484	1484.26	1488.95	1479.95	1483.95	1473	1500.53	1475.58	1489.21	1481.21	1480.42	1483.11	1486.26	1479.53	1476.42	1468.26	1469.16	1494.11	1473.37	1491.84	1480.95	1472.95	1490.16	1502.16	1488.37	1517.53	1552.58	1540.11	1526.68	1541.53	1581.63	1572.84	1568.95	1592.32	1599.53	1620.11	1663.58	1679.53	1685.63	1652.15	1609.25	1552.55	1478.72	1396.88	1299.79
sr5_femur_ACLT_latlat_7_s1	21.0938			719.053	735.842	709.684	694	685.737	690.211	692.368	692.789	674.316	683.579	683.421	682.842	667.895	649.579	653.158	644.947	629.684	632.947	635.789	631.421	635	652.263	655.474	674.632	691.421	699.737	714.684	731.211	747.737	738.632	733	750.526	793.789	830.789	863.737	948.211	1010.63	1038.74	1081	1084.11	1045.62	941.595	758.301	577.449	433.742	344.491
sr5_femur_ACLT_latlat_7_s2	28.75			1137.75	1126.65	1145.45	1149.55	1143.25	1143.45	1125.45	1116.05	1111.6	1104.15	1081.45	1087.3	1086.45	1086.9	1104.45	1110.65	1113.55	1123.8	1123.8	1141.2	1168.85	1148.95	1163.8	1181.7	1183.4	1213.4	1213.8	1218.15	1223.85	1239.35	1247.25	1259.2	1278.3	1291.5	1328	1393.95	1428.7	1455.55	1502.55	1508.4	1389.32	1312.69	1243.17	1168.76	1102.49	1028.91
sr5_femur_ACLT_latlat_7_s3	23.125			957.5	970.071	968	977.714	990.143	972.643	957.143	940.714	952.286	955.571	984.286	980.929	982.714	962.214	973.714	969.786	967.429	951	985.5	994.071	1011.43	1005.93	993.214	990.071	986.286	1001.43	985.929	980.429	1014.29	1051.43	1086.71	1119.07	1128.64	1119.79	1143.57	1193.5	1254.07	1325	1384.21	1435.43	1411.96	1358.47	1305.75	1239.76	1120.14	960.441
sr5_femur_ACLT_latlat_7_s4	14.5312			1014	1001.92	1009.58	1037.08	1011.25	1002	1013.08	984	995.167	990.583	975.083	992.5	981.583	1011.75	1018	992.667	970	965	987.5	1012.92	1029	998.083	964.667	985	972.583	984.333	998.833	1022.5	1052.33	1087.75	1108.92	1137.17	1156.83	1234.67	1284.25	1338.17	1326.83	1273.75	1269.92	1281.75	1139.75	1011.73	840.995	684.481	559.037	475.587
sr5_femur_ACLT_latlat_7_s5	25.3125			1089.8	1086.3	1110.4	1119.3	1128.5	1158.6	1141.5	1147.3	1140.7	1146.6	1176.1	1193	1130.4	1101.7	1155.8	1096.7	1115.9	1094.5	1104.5	1135.4	1178.3	1161.3	1167.5	1137.2	1164.7	1190.8	1202.4	1180.6	1188.9	1184.6	1171.2	1142.7	1091	1032.6	1006	1041.1	1070.7	1171.1	1274.1	1304	1255.16	1194.63	1127.33	1056.2	999.689	970.656
sr5_femur_ACLT_latlat_7_s6	36.875			1195.44	1198.62	1195.69	1192.31	1159.81	1196.31	1206.75	1154.56	1172.88	1153.62	1174.31	1185	1195.06	1177.19	1160.12	1174.31	1162.38	1146.56	1160.31	1179.94	1174	1173.38	1199.5	1168.75	1198.19	1195.25	1220.88	1211.5	1241.75	1235.88	1248.5	1249.56	1263.25	1270.38	1295.38	1316.62	1364.06	1385.31	1405.56	1415.88	1389.28	1359.51	1315.51	1272.28	1225.1	1171.93
sr5_femur_ACLT_latlat_7_s7	12.6562							579.667	1102.67	1115.89	1234.33	1349.67	1435	1505.56	1461.78	1367.33	1282.67	1225.33	1227	1275	1282.67	1276.11	1189.44	1123.89	1105.67	1132.89	1121.89	1115.44	1091	1093	1064.89	1063.33	1085.44	1093.11	1095.89	1121.56	1126.78	1166.22	1251	1296.78	1312.89	1312.44	1326.44	1270.78	1208.8	1124.94	1025.25	939.594	864.011
sr5_femur_ACLT_latmed_2_s1	16.4062			1136.21	1113	1122	1107.86	1139.5	1145.36	1145.5	1163.5	1202.86	1206.07	1219	1220.57	1215.21	1225.93	1238.5	1198.29	1231.21	1217.36	1228.5	1200.93	1221.57	1245.86	1232.57	1258.07	1274.57	1269.07	1291.79	1336.29	1346.64	1382	1414.71	1400.43	1416.64	1425	1435.5	1449.5	1475.71	1502.79	1527.21	1540.86	1507.93	1485.85	1426.7	1350.09	1284.23	1216.94
sr5_femur_ACLT_latmed_2_s2	31.7188			1037.62	1042.08	1032.92	1039.46	1044.38	1056.77	1051.77	1045.38	1031.46	1037.54	1054.92	1060.31	1073.08	1081.85	1086.69	1065.46	1068.62	1078.23	1044.23	1027.38	1035.85	1057.31	1068.38	1081	1101.85	1108.38	1114	1125.85	1149.92	1175.15	1184.77	1194.31	1175.15	1176.85	1170.08	1157	1195	1262.54	1314.69	1349.31	1341.72	1278.3	1176.72	1106.43	1046.75	998.082
sr5_femur_ACLT_latmed_2_s3	19.0625			1353.12	1362.5	1307.5	1337	1291	1261.38	1263.25	1267.75	1264.25	1248.88	1284.75	1248.75	1281.88	1292.62	1310.75	1308.38	1311	1314.5	1286.5	1321.5	1322.75	1319.12	1328.75	1291.88	1311.5	1320	1267.75	1289.75	1299.12	1307.75	1325.38	1326.88	1348.5	1389.12	1389.12	1460.38	1497.25	1499.62	1499.75	1558.75	1476.43	1440.03	1378.33	1304.49	1264.76	1255
sr5_femur_ACLT_latmed_3_s1	26.0938			782.706	791.824	790.706	788.412	780.471	781.235	787.647	780.824	794.235	794.941	791.706	814.647	791.588	793.588	784.765	777	776.471	776.706	795.765	799.235	794.412	790.471	797.706	809	828.294	857.765	875.765	902	921.412	919.353	917.059	914.824	927.118	938.529	935	950.059	993.588	1070	1154.88	1226.65	1218.6	1141.27	999.644	857.041	757.117	712.543
sr5_femur_ACLT_latmed_3_s2	15.3125			377.273	376.182	387.273	385.636	403.455	394.364	398.182	375.636	323.364	319.818	358	415.273	419.455	398.091	372.818	365.091	369.545	371.273	402.727	415.364	446.909	458.636	439.091	427.455	424.455	438.455	460.182	489.455	537.273	548.273	563.636	567.273	552.636	523.818	514.909	525.727	536.818	544.091	555.909	559.364	571.417	549.837	525.178	517.062	502.698	483.162
sr5_femur_ACLT_latmed_3_s3	15.3125			579.909	586.364	595.545	596.273	581.091	576.636	564.818	578.545	579.364	604.273	602.091	595.091	594.545	617.909	593.545	607.636	601	621.727	619.091	645.273	652.727	649.091	641.091	633.727	626.545	622.273	633.727	665.455	683.364	701	694.364	687.364	696.545	735	750.364	749.727	768.545	786.545	786.273	824.455	780.33	733.687	658.27	570.397	472.469	404.358
sr5_femur_ACLT_latmed_4_s1	20.7812			971.923	979	960.923	944.154	926	933	953.308	967.154	987.923	1023.85	1048.46	1039.46	1040.38	1025.46	1045.54	1035.31	1024.15	1040.08	1043.62	1051.08	1017.08	995.231	994.231	988.692	982.385	974.385	975.923	1018.38	1027.38	1044.69	1069.77	1056	1084.77	1132.62	1165.08	1198.69	1244.69	1277.62	1319.54	1360.69	1346.27	1329.63	1257.6	1146.49	1039.91	968.399
sr5_femur_ACLT_latmed_4_s2	17.5			833.778	791.111	817	794.333	800	820.333	825.778	829.444	851.222	840	848.111	875.222	883.889	904.889	954	918.667	922.667	945.556	982.222	981.444	982.889	1044.56	1018.56	996.444	1019.78	1060.44	1053.33	1066.11	1099.11	1098.56	1083.22	1116.89	1129.44	1204.67	1229	1227	1211.78	1186	1203.22	1210.78	1193.22	1171.89	1142.33	1070.41	981.166	926.503
sr5_femur_ACLT_latmed_5_s1	20.4688			654.462	666	659.154	662.231	658.923	640.077	633.846	629.077	616.308	633.538	633.769	644.923	644.538	640.385	638.538	625.769	641.462	651.923	635.462	618.154	606.615	588.769	583.462	588.154	595.308	614.692	634.154	644.923	658.077	667.615	649.615	645.923	643.769	662.154	677.385	698.769	709.923	733.538	787.385	842.077	843.183	802.708	764.113	729.442	676.225	636.668
sr5_femur_ACLT_latmed_5_s2	27.3438			869.5	891.5	884.25	870.312	880.5	869.375	875.375	876.5	855.625	868.5	881.438	892.438	879.812	871.938	843.188	831.062	852.812	865.812	876.375	873.875	876.938	867.5	867.188	872.188	906.75	933.125	953.438	971.938	988.812	985.25	1004.69	1003.5	985.312	1005.44	1010.12	1042.75	1100.75	1168.31	1237.38	1279.38	1273.81	1200.86	1053.84	908.536	805.831	759.254
sr5_femur_ACLT_latmed_5_s3	15.3125
sr5_femur_ACLT_latmed_6_s1	19.2188	6.40625	13.125	978.846	984	996.538	1005.69	992.846	973.923	972.923	976.846	974.308	975	983.385	985.077	977.615	974.538	969.846	993	1005.08	1013.31	1002.23	1003.54	1018.69	1055.77	1057.69	1102.77	1101.23	1099	1143.54	1173.62	1203.46	1221.92	1235.46	1247	1291.38	1334.15	1345	1356.23	1391.15	1437.77	1497.15	1521.92	1505.35	1405.98	1275.13	1170.97	1067.61	920.878
sr5_femur_ACLT_latmed_7_s1	30.625			1186.62	1188.62	1169.38	1160.08	1165.62	1161.23	1177.46	1182.62	1187	1179.62	1178.92	1141.15	1092.77	1093.38	1090.38	1123.92	1112.77	1149.31	1152.23	1119.46	1118.38	1136.23	1133.62	1137.85	1138	1146.85	1134.23	1167.08	1173.08	1159.08	1147.69	1130.46	1135.23	1142.62	1090.85	1117.38	1136.77	1181.15	1212	1242.62	1242.76	1223.07	1186.22	1155.15	1116.07	1061.65
sr5_femur_ACLT_latmed_7_s2	31.5625			1118.44	1109.89	1130.89	1133.06	1139	1155.5	1157.5	1152.17	1168.83	1193	1183.61	1230.39	1238.78	1242.5	1250.06	1269.28	1288.72	1290	1302.11	1317.17	1364.11	1375	1364.11	1385	1383.06	1420.5	1453.06	1469	1516.67	1513.06	1563.83	1578.39	1614.78	1636.67	1657.11	1661.11	1679.94	1709.83	1696.89	1710.83	1677.92	1635	1572.37	1540.72	1542.77	1536.98
sr5_femur_ACLT_latmed_7_s3	23.5938			1493.35	1478.29	1486	1492.76	1497.94	1481.29	1470.71	1471.94	1490.29	1486.59	1490.41	1505.29	1507.53	1489	1534.47	1529.88	1513.35	1516.24	1526.53	1510.65	1507.94	1497.82	1508.76	1504.65	1532	1508.88	1518.65	1535.06	1566.12	1531.76	1559.76	1595.65	1589.12	1607.53	1634.47	1656.88	1699.35	1713.76	1719.06	1744.24	1709.18	1670.5	1567.15	1424.22	1253.73	1103.66
sr6_femur_ACLT_latlat_1_s1	15.9375	5.46875	10.4688	692	718.294	744.176	789.412	830.235	847.588	858.353	879.471	865.647	881.647	914.471	964.588	986.412	1129.59	1153.35	1186.24	1210.47	1238.18	1270.18	1263.53	1225.24	1186.12	1161.35	1110.29	1069.76	1031.29	927.176	853.824	750.176	653.706	552.824	453.824	349.824	298	290.941	302.824	386	487.176	599	656.118	637.555	586.351	517.267	457.99	403.162	360.239
sr6_femur_ACLT_latlat_1_s2	24.0625	7.03125	13.2812	331.412	348.471	333.824	340.824	366.588	367.588	363.824	338.647	335.824	319.176	306.118	314.471	300	299.824	305.235	325.588	325.882	325.647	349.294	371.588	380.294	397.353	416.294	430.471	420.412	433.118	397.882	367.412	349.647	324.941	279.118	259.824	280.706	267.059	306.471	382.176	482.059	593.824	721.588	784.647	793.558	748.396	675.18	624.374	570.549	518.229
sr6_femur_ACLT_latlat_1_s3	28.125	6.5625	12.1875	370.667	378.389	370.222	374.889	367.889	366.333	354	372.444	362.556	353.833	358.222	360.389	382.333	374	377.611	358.444	345.278	337.944	333.778	362.222	371.667	367.389	336.278	315.722	299.556	317.611	317.889	353.111	374.333	392.556	422.778	459.389	525.056	601.889	637.389	629.167	654.333	689.444	738.5	787.722	800.372	763.64	718.055	646.422	575.189	529.606
sr6_femur_ACLT_latlat_1_s4	37.8125	6.71875	13.5938	281.941	292.824	293.353	293.647	305.118	297.118	304.647	288.647	273.882	271.588	276.647	284.176	294.529	297.882	302.588	302.824	303.059	275.294	275.471	282.353	252.588	264	264	279.588	268.176	261.059	244.647	250.294	254.471	271.824	315.412	361.882	414.765	458.588	492.941	537.824	559.176	592.176	660.176	726.235	729.921	684.697	606.509	507.896	431.335	394.013
sr6_femur_ACLT_latlat_1_s5	30.7812	9.21875	11.0938	389.636	382.455	391.273	406.591	421.182	410.045	400.727	395.727	376.909	371.136	381.455	385.091	391.045	401.045	413.182	403.591	409.364	385.5	359.545	359.182	379.182	376.045	406.318	424.136	427.273	424.182	445.5	423.136	392.909	379.409	388.318	410	430.545	484.318	528.5	593.409	670.682	713.727	750.409	787	750.481	720.775	675.987	614.278	535.926	477.681
sr6_femur_ACLT_latlat_1_s6	17.0312	5	9.21875	316	331.733	346.667	365.6	362.067	365.733	372.533	389.067	383	380.933	383.267	359.333	344.2	354.933	384.667	353.733	336.667	305.733	299.6	332.133	341.533	368.667	380.133	402	393.2	347.333	346.667	360.8	372.6	406.667	413.6	393.867	339.733	331	368.067	457.933	622.667	788.6	926.867	1009.53	991.3	980.562	962.669	943.216	911.233	867.758
sr6_femur_ACLT_latlat_1_s7	33.4375	7.1875	10.9375	416.933	439.133	426.667	421	437.867	421	439.933	436.533	432.8	442.8	445.333	459.2	426.933	426.867	453.933	455.067	467.467	486.867	519.533	538.6	553.667	585.933	587.933	642.6	642.867	652.8	682	688.933	719.867	742.267	770.667	772.067	792.933	839.667	877.733	906.933	976.133	1007.67	1018.07	1031.27	953.054	862.864	769.77	712.727	656.771	592.61
sr6_femur_ACLT_latlat_2_s1	28.5938	8.125	10.625	189.296	172.111	163.37	168.37	174.556	197.63	182.593	179.259	196.63	193.704	190.889	166.63	166.963	177.704	193.444	202.556	223.148	245.481	252.667	246.778	246.444	249.556	259.519	262.889	254.778	275.889	273.333	271.741	216.333	172.444	169	192.481	265.37	321.037	394.074	449.037	451.074	447.741	432.741	453.481	417.502	373.16	306.985	247.71	206.693	176.328
sr6_femur_ACLT_latlat_2_s2	28.4375	6.40625	11.7188	209.353	200.353	198.529	208.176	189.294	154.176	150.059	165.235	183.235	207.471	221.294	235.941	237.824	225.059	211.529	205.118	208.294	214.235	200.941	200.353	219.471	248.765	245.765	229.765	226.059	224.824	226.647	216.647	209.176	180.412	168.471	176.059	177.941	198.882	250.588	328.353	414.176	477.412	520.706	540.471	491.577	430.605	361.276	296.424	235.793	177.458
sr6_femur_ACLT_latlat_3_s1	31.5625	7.96875	11.25	385.048	378.905	370.619	375.429	367.238	367.571	376.762	391.762	392.571	397.238	396.857	393.81	401.095	395.238	369.476	371.238	358.333	346.143	369.286	361.524	354.19	341.667	341.762	344.952	367.762	386.571	415.333	436.19	439.762	457.095	485.333	512.81	535.81	547.238	539.238	526.429	519.286	507.714	519.81	542.381	540.612	521.17	496.722	473.365	454.659	463.084
sr6_femur_ACLT_latlat_3_s2	37.9688	7.1875	12.3438	470.619	490.905	479.762	451.905	452.095	463.619	466.667	433.524	424.667	436.048	422.952	412.238	430.19	447.952	436.524	428.381	422.476	433.667	422.381	422.714	423.667	421.762	427.714	446.952	444.619	433.905	422.286	426.095	432.19	435.714	452.714	460.905	470.905	495.714	519.524	556.905	613.048	660.048	694.619	717	715.833	687.895	643.683	602.594	561.632	524.024
sr6_femur_ACLT_latlat_3_s3	26.7188	7.96875	9.6875	331.917	317.25	264.917	285.167	310.75	296.667	305.167	304.333	332.667	353	356	335	335.417	333.333	345.667	358.667	337.167	349.583	361.667	347.583	322.5	318.333	318.833	327	368.5	320.417	338.167	335.75	355.75	354.5	321	374.417	407.083	460.667	480.333	506.667	531.25	563.167	591.75	624.833	608.068	599.246	580.23	558.653	528.269	529.276
sr6_femur_ACLT_latlat_5_s1	26.25	8.125	13.125	185.76	200	211.96	209.68	215	227.36	223.88	213.48	214.28	224.12	219.36	214.28	204.92	206.52	210.6	218.72	236.76	258.32	275.52	281.24	257.24	258.84	235.88	220.96	194.92	206.96	199.16	185.32	186.6	183.6	175.72	211.72	267.56	339.56	447.2	521.84	582.12	624.32	673.04	688.16	708.863	676.248	604.541	511.322	408.852	317.895
sr6_femur_ACLT_latlat_5_s2	13.4375	5.625	7.65625	348.231	345	354.846	346	336	326.769	299.308	282.231	307.615	299.385	277.923	272.769	241.538	202.538	185.846	202.692	211.462	208.846	222.846	241.692	225.615	208.308	232.154	246.769	262.308	251.231	227.462	204.077	221.231	232.077	251.231	302	347.231	389	419.154	419.923	417.077	411.692	415.846	411.154	395.983	366.649	354.851	361.033	377.065	397.832
sr6_femur_ACLT_latlat_5_s3	21.7188	6.25	12.0312	236.667	262.571	269.143	279.19	262	257.095	266.19	268.381	243.952	233.524	223.762	240.905	243.286	238.333	249.857	258.762	250.238	249.714	232.238	238.857	252.762	261.476	276.571	287.238	304.524	297.762	264.476	242.238	241.19	250.381	239.333	266.905	289.905	329.571	355.048	396.238	439.524	464.143	469.048	473	448.615	410.44	364.007	338.096	333.183	331.916
sr6_femur_ACLT_latlat_6_s1	21.7188	6.25	10.9375	532.667	532.611	545	527.111	545.167	572.778	560.833	529.833	538.889	531.667	561.5	587.389	571.611	563.667	558.944	564.111	566	555.333	551.056	575.5	570.778	579.889	576.611	567.667	573.389	580.833	587.167	581.889	576.056	585.667	597.556	651.167	662.167	734.722	804.611	877.889	925.944	929.333	950.5	946.056	929.335	887.259	827.333	791.521	726.352	666.164
sr6_femur_ACLT_latlat_6_s2	13.5938	6.71875	11.875	711.714	720.333	701.381	642.952	644.429	641.19	634.333	633.524	637.667	612.762	601.381	580.429	547.762	561.048	579.476	578.857	596.857	590.667	617.429	619.667	603.857	586.524	582.524	586.381	572.857	541.619	495.19	476.19	467.286	431.476	414.286	393.429	398.476	462.048	517.714	556.095	616.571	647.524	679.476	727.81	760.682	739.954	708.151	684.205	663.712	664.732
sr6_femur_ACLT_latlat_6_s3	18.9062	8.125	9.84375	371.08	365.76	357.28	370.48	365.96	360.28	357.48	364.04	359.52	345.04	350.48	364.2	373.64	388.56	398.6	393.4	389.88	388.48	379.48	372.8	357.96	346.76	347.32	351.04	382.12	415.76	432.92	471.68	521.36	576.84	625.16	679.28	719.8	762.4	765.64	776.48	778.32	760.36	759.56	760.2	747.129	725.506	715.13	716.198	724.198	741.195
sr7_femur_ACLT_latlat_1_s1	20.9375
sr7_femur_ACLT_latlat_2_s1	17.0312	7.65625	11.5625	125.875	118.188	86.5	107.188	102.562	105.5	78.75	73.9375	46.125	58.9375	111.688	117.375	100.5	107.625	103.875	111.438	109.125	90	98.375	102.25	109.688	93.6875	111.75	125.375	142.938	118.375	118.812	144.125	145.875	142.562	134.312	110.125	88.8125	108.062	172.812	196.062	270.625	308.375	350	379.188	353.667	336.396	294.402	212.576	128.631	71.6544
sr7_femur_ACLT_latlat_2_s2	19.5312	7.8125	10.3125	160.08	166.44	170.32	187.8	197.44	206.12	181.4	167.12	155.28	185.8	178.96	159.24	165.92	167.72	185.6	171.04	138.52	146.56	148.48	162.2	192.2	183.68	186	165.84	166.08	176.36	197.6	201.16	191.4	176.56	170.12	183.24	203.24	216.88	246.48	280	327.24	362.92	363.6	383.12	367.296	347.549	320.092	260.614	203.628	141.119
sr7_femur_ACLT_latlat_2_s3	23.125	5.9375	10	290.214	290.571	291.5	298.786	317.857	320.643	351.714	327.571	326.357	310.714	303.286	300.571	314.071	290.643	281.643	293.071	282.929	283.714	277	303.929	302.286	330.929	351.643	368	376.929	392.786	411.571	397.286	404.857	385.214	349.143	363.357	393.714	406.071	421.5	420.286	463.429	532.286	591.143	606.786	546.009	482.258	411.918	357.886	252.929	160.977
sr7_femur_ACLT_latlat_3_s1	32.0312	7.1875	9.84375	658.929	674	684	673.786	684.714	682.786	682.143	658.357	625.929	634.071	631.857	676.071	673.143	700.714	692.357	698.5	709.357	682.143	687.286	663.286	671.214	662.571	660.143	656.786	649.071	669.929	715.429	716.143	731.214	718.5	693.643	683.429	682.643	734.714	753.071	752	794.571	828.5	925.571	961.571	940.39	908.16	879.756	845.461	807.131	759.201
sr7_femur_ACLT_latlat_3_s2	17.3438	4.53125	8.4375	1006	934	851.667	771.778	764	753.444	743.556	737.889	720.222	678.333	704.111	668	654.778	651.667	668.778	688.222	701.222	700.889	709.222	668.222	677	685.333	665.111	681.111	669.333	703.444	671.333	650.889	640.556	609.333	651	656.111	731	735.111	750.444	757.889	802.111	875.778	929.222	935.667	936.937	917.563	880.242	843.429	768.877	628.276
sr7_femur_ACLT_latlat_3_s3	22.0312	5.15625	8.125	614.143	623.286	614.5	602.429	583.357	585.143	586.714	578.071	545.357	532.357	544.214	538.571	529.429	534.286	552.286	562.643	550.429	559.214	554.357	569.571	593.143	600.643	618.286	609.071	596	599.857	582.214	565.5	569.857	589.857	615.071	634.857	649.714	684.071	721.714	747.143	749	778.929	832.5	870.143	872.972	834.594	758.485	679.944	609.612	522.293
sr7_femur_ACLT_latlat_4_s1	31.25	8.28125	12.6562	442.471	446.412	455	458.529	449.294	457.118	467.647	432.353	414.647	406.882	435.118	456.824	475.588	472.529	464.882	450.941	455.765	473.882	493	503.882	491.176	461.294	454.765	473.235	487.059	532.176	534.765	537.235	534.824	508.059	521.882	566.353	621.529	642.118	645.882	649.529	663.824	714.647	729.765	773.824	759.672	756.481	739.708	708.713	662.082	602.228
sr7_femur_ACLT_latlat_4_s2	30.4688	5.46875	10.625	567.765	603.647	611.529	652.471	634.176	637.412	635.294	636.824	665.059	636.765	664.353	638	664.647	650	640.647	601.235	605.588	600.765	614	623.647	619.353	639.765	624.471	618.529	630.941	638.765	624.588	621.529	629.118	656.647	686.412	707.353	716.824	753.941	793.588	825.941	940	1022.29	1082.76	1108.82	1088.14	1035.69	979.599	893.878	820.12	741.258
sr7_femur_ACLT_latlat_4_s3	26.875	6.25	9.53125	514.176	536.882	531.824	550.471	548.353	503.176	521	526.706	520.176	493	490.118	484.412	480.235	486.588	514.882	490.941	500.588	472.529	470.765	466	462.824	461	442.824	433.176	433.294	448.471	439.882	446.412	467.588	452.706	426.235	442.765	479.765	458.118	474.647	468.471	511.059	549.118	598	615.235	648.72	623.526	582.274	568.185	549.088	495.624
sr7_femur_ACLT_latlat_4_s4	24.0625	5.9375	12.0312	383.583	376.333	365.333	370	361.083	352.167	348.5	362.583	379.583	365.667	348.417	360.167	372.5	376.667	368.417	368.917	380.75	383.083	397.25	383.833	361.333	346.917	354.75	349.083	358.167	394.333	425.833	409.583	408.5	404.5	408.667	454.417	496.667	537.75	606	660	707.167	744.75	742.75	750	711.968	682.365	639.423	558.041	486.011	422.733
sr7_femur_ACLT_latlat_5_s1	17.1875	7.8125	11.5625	562.824	544.235	539.647	524	508	495.118	490	483.412	509.176	500.647	508.059	530.765	549.882	557.588	560.706	555.059	564.294	568.588	551.118	518.882	532.176	523.706	500.294	486.647	484.882	470.706	480.647	480	481.471	491.412	517.353	534	556.353	566.235	581.941	606.941	635.412	692.588	803.941	834.647	763.517	704.044	642.965	645.138	631.383	571.172
sr7_femur_ACLT_latlat_6_s1	24.2188	6.09375	12.5	359.462	372.231	370.385	383.538	361	345.231	325	346.615	360	382.615	391.846	391.538	418.538	413.462	417.154	420.692	421.385	433.308	408.846	399.077	395.923	414	431.462	447	462.462	446.769	431.769	405.615	405.077	420.846	446	453.692	466.385	484.154	500.462	544.462	569.231	566.385	585.846	597.692	587.865	575.592	553.236	519.191	494.594	464.98
sr7_femur_ACLT_latlat_6_s2	26.7188	7.1875	10.7812	476.917	432.667	435.167	436.833	422.833	412.917	390.917	349.167	366.5	382.667	404.5	433.833	463.167	481.5	455	427.167	433.583	448.583	432.75	429.25	429	409.75	386.75	397.083	393.167	382.083	390.75	392.167	415.083	447.5	471.75	471.083	470.583	453.333	488.417	519.917	572.417	621.167	670.833	712.333	703.151	666.389	599.272	495.464	363.961	267.879
sr7_femur_ACLT_latlat_8_s1	16.5625	3.90625	10.3125	354.3	342.8	357.1	371.1	360.9	384.7	380.8	387.7	376.9	340.1	332.8	352.8	343	342.3	303	254.7	226	243.8	268.3	265.8	260.1	279.7	271.6	308.7	330.1	275.2	246.6	237.5	227.3	236.1	237.3	273.1	289.3	298	355.2	382.7	419.5	446.6	481.1	498.4	495.267	470.483	457.8	419.117	362.41	306.61
sr7_femur_ACLT_latlat_8_s2	23.5938	5.78125	10.3125	263.5	271	258.25	220.5	222.875	254.5	267.5	294.625	304.375	288.5	316.375	304.5	283.25	277.125	295.125	269.875	250.75	252.75	233.25	221.5	221.875	228.75	191.75	174.625	161.75	176.5	226.5	266.375	268.75	308.25	342.5	385.125	417.75	442.5	451.875	494	525.875	555.125	584.625	582.125	549.136	492.769	404.145	289.233	183.116	118.911
sr8_femur_ACLT_latlat_1_s1	24.375	7.96875	11.5625	318.833	302.25	322.917	350.333	375.667	372.583	362.917	355.25	343.833	328.083	330.417	320.167	315.333	281	302	298.75	322.167	283.917	317.583	292.583	301.5	300.25	305.167	315.333	316.583	327.833	329.25	324.583	383.667	421.417	451.917	486.417	484.917	478.833	472.417	544.5	575.667	633.833	696.583	708.833	695.936	624.915	535.058	449.316	369.118	341.741
sr8_femur_ACLT_latlat_1_s2	36.7188	6.25	9.84375	769.583	762.333	758.75	751.083	763.833	818.667	804.25	834.417	823.833	837.417	809.333	851.25	856.917	886.583	870.667	870.333	875.833	835.75	828.833	821.167	799.333	828	892.417	877.583	862.667	856.583	828	860	835.167	855.75	826.417	811.25	863.583	906.833	958.083	1049	1083.58	1167.33	1193.92	1308.42	1342.88	1285.64	1159.67	922.988	671.13	455.943
sr8_femur_ACLT_latlat_1_s3	33.4375	8.28125	14.5312	1055.77	1082.54	1059.54	1059.85	1064.62	1078.38	1070.15	1084	1103	1077.46	1069.46	1089.85	1073.08	1067.15	1101.77	1095.23	1135.54	1122.54	1136.38	1139.38	1119.23	1105.54	1138.77	1141.62	1166.92	1238.77	1262.62	1250.85	1237.08	1215.77	1178.62	1169.38	1142.38	1168.62	1203	1301.62	1430.69	1532.62	1638.77	1687.54	1685.64	1593.98	1507.84	1442.56	1366.64	1286.24
sr8_femur_ACLT_latlat_1_s4	22.5	7.96875	9.84375	362.05	374.2	363.25	356.25	357.35	352.4	350.2	341.15	338.2	347.3	363.15	392.5	368.7	398.2	375.85	389.7	374	394.55	374.2	363.95	381.75	356.5	361.6	349.25	365.15	377.3	438.1	477.4	474.2	490.45	442.2	435.35	456.2	470.85	505.35	555.15	632.05	763.3	857.25	911.45	856.479	760.102	627.465	527.399	431.879	350.484
sr8_femur_ACLT_latlat_2_s1	19.8438	6.25	13.75	702.643	692.429	682.286	701.143	686	680.643	684.214	699.286	727.571	722.357	736.714	748.5	749.214	757.929	739.571	738.643	745.214	801.286	805.857	797.786	788.714	781.357	715.214	626.786	549.143	560.143	584.214	676.643	716.071	804.5	937.643	1106.21	1196.79	1208.86	1168.93	1142.43	1187.93	1257.5	1307.79	1374.64	1326.98	1169.69	997.319	878.846	789.559	725.261
sr8_femur_ACLT_latlat_2_s2	43.5938	7.03125	12.6562	554.786	563.214	544.786	565.286	576	577.857	573.429	599.929	583.571	553.714	548.714	547	572.429	561.929	584.286	587.571	548.357	571.143	577.857	575	569.786	565.143	574.143	569.071	538.5	551.214	553.357	555.357	566.071	571	585.429	573.857	557.857	526.857	537.5	532.5	608	633.571	678	735.714	706.006	667.954	615.23	582.698	611.728	663.85
sr8_femur_ACLT_latlat_2_s3	17.9688	6.875	15.1562	555.643	591.786	585.429	613.286	589.357	577.357	550.286	581.071	586.429	601.286	585.929	600	569.357	600.286	640.643	653.357	628.857	611.357	531.071	423.429	337.357	285.214	249.643	359.643	511.071	644.214	812.929	876.5	911.5	939	1012.43	1044.36	1063.29	1050.57	1053.57	1121.57	1145.5	1242.79	1324.86	1334.57	1322.24	1245.95	1183.99	1113.61	997.008	910.006
sr8_femur_ACLT_latlat_2_s4	32.8125	8.125	16.25	1164.35	1140.24	1140.88	1131.88	1159.06	1184.94	1214.71	1192.59	1189.76	1189.18	1179.88	1186.71	1196.59	1170.06	1208.71	1198.29	1207.24	1199.53	1224.53	1196	1190.41	1210.12	1214	1234.94	1243.76	1263.88	1257.82	1270.35	1256.41	1238.65	1212.94	1144.18	1108.59	1154.41	1274	1381.24	1424.29	1469.65	1442.59	1479.18	1365.78	1252.58	1124.03	1039.74	887.649	797.887
sr8_femur_ACLT_latlat_3_s1	24.5312			265.231	294.231	299.692	306.385	321.846	319.846	300.308	312.846	327.538	337.154	325.846	311.231	273.615	242.923	225.769	202.923	220.231	249.769	294.077	341.923	386.538	412.692	426.615	416.692	362.846	361.769	343.615	365.462	378.692	393	408.231	421.923	451.615	478.846	516.846	532.846	559.308	598	657.538	681.846	633.555	575.833	523.534	474.603	438.659	430.123
sr8_femur_ACLT_latlat_3_s2	38.5938			755.188	760.062	735.188	742.438	761.375	772.625	768.312	797.688	775.812	792.25	831.312	840.688	834.062	820.25	808.875	813.312	820.062	820.688	840.938	836.938	826.5	812.938	833.5	833.688	844.312	842	815.375	783.562	792.375	806	817.438	833.125	862	913.688	972.688	1038.19	1093.06	1160.12	1240.56	1310.75	1279.49	1186.49	1031.1	844.736	645.546	457.983
sr8_femur_ACLT_latlat_3_s3	32.5			1016.37	1017.26	1019.95	1015.63	1034.53	1037.89	1055.89	1071.26	1065.84	1083.11	1085	1091.26	1074.84	1058	1054.58	1055.11	1066.26	1071.63	1076.37	1074.63	1086.21	1087.58	1128.32	1148.26	1177.53	1194.16	1195.79	1179.32	1144.74	1136.16	1136	1169	1204.05	1263.89	1340.63	1422.32	1511.74	1552.89	1572.84	1598.05	1617.44	1551.59	1458.36	1368.09	1307.7	1304.2
sr8_femur_ACLT_latlat_4_s1	26.5625			582.562	618	620.125	626.75	592.875	567.938	601.5	633.75	633.062	648	622.875	656.438	656.625	671.812	641	640.125	674.125	719.188	755.125	758.375	781.375	807.062	824.875	864.562	869.562	821.312	793.062	703	727.875	764.812	814.688	858.562	886.062	956.312	1071.38	1152.5	1186.94	1217.5	1282.44	1287.69	1223.3	1110.13	1004.09	951.528	929.334	899.947
sr8_femur_ACLT_latlat_4_s2	36.875			708.565	692.348	704.478	697.609	685.391	702.652	727.87	723.565	732.435	744.739	760.348	778.435	782.696	781.435	788.609	792.826	817.304	835.13	848.391	840.435	870.348	882.391	910.435	928.87	932.348	960.522	999.348	1031.83	1075.78	1088.43	1142.87	1197.52	1233.22	1316.39	1359.04	1402.61	1400.74	1423.04	1401.52	1422.87	1404.28	1380.47	1335.87	1295.06	1270.55	1245.79
sr8_femur_ACLT_latlat_4_s3	27.3438			1022.53	1014.67	1023.67	1004.93	982.067	999.533	985.4	974.8	984.467	957.933	953.533	948.8	923.867	902.533	913	922.733	922.733	930.4	936.467	943.267	937.6	915.267	906.2	904.2	915.467	939.533	964.333	970.8	966.4	987.6	993.4	987	973.933	985.4	1014.8	1059.2	1125.87	1178.2	1196.93	1193.53	1135.85	1043.59	954.578	912.51	912.453	924.13
sr8_femur_ACLT_latlat_4_s4	21.875			856.917	858.417	847.583	836	831.5	829.083	842.667	851.25	837.25	849.5	826.417	805	823.583	816.667	822.667	852.167	858.083	864.583	865.25	867.083	835.5	849.333	839.417	840	824.917	829.167	852.083	852.917	847.833	843.917	842.583	867.333	896.083	905.333	950.833	956.583	954.25	949.75	972.333	1017.17	1001.57	1000.38	985.8	957.294	956.868	947.182
sr8_femur_ACLT_latlat_4_s5	35			1423.59	1421.29	1422.24	1436.24	1430.53	1388	1385	1409.47	1405.76	1412.53	1406.53	1410.06	1401.65	1392.24	1379.24	1383.12	1392.59	1388.71	1378.94	1368.41	1371.41	1361	1369.94	1374.76	1375.06	1385.41	1408.29	1393.18	1399.59	1382.35	1367.41	1356.12	1352.47	1355.65	1363.41	1401.29	1483.59	1570.41	1620.12	1637.18	1612.97	1562.14	1499.64	1417.21	1300.09	1204.65
sr8_femur_ACLT_latlat_8_s1	25.4688	7.03125	10.9375	542	555.308	547.769	535.615	536.231	529.154	518.077	514.923	506.462	489.846	491.308	496.154	512.769	505.846	506.231	529.769	528.769	513.846	519.231	522.615	516.769	514.538	522.231	569.231	646.692	674.385	691.154	674.231	686.077	737.462	807.154	893.077	974.923	1029.62	1031.85	1063.92	1086.85	1117.15	1181.38	1195.62	1119.57	1046.49	938.751	811.481	699.839	586.839
sr8_femur_ACLT_latlat_8_s2	29.6875	5.3125	10	518.167	536	538.583	567.75	571.25	585	583.917	590.333	574.417	562.167	577.5	560.5	535.083	519.083	533.083	536.083	553.167	559.333	554.833	541.75	537.583	506.333	496.25	512.833	526.083	532.667	547.417	571	586.667	613.833	651	683	681.417	688.25	715.833	731.417	774.667	803.5	811.167	815.417	793.286	788.774	780.204	755.548	734.846	724.805
sr8_femur_ACLT_latlat_8_s3	19.5312	4.53125	10.3125	600.818	586.636	596.818	585.455	601.909	602.636	605.636	605.545	620.455	637.818	620.091	615.364	607.364	607.182	609.545	621.727	684.455	669.818	656.273	651.909	659	667.455	660.273	635.818	622.273	610.909	637.727	625.091	628.182	663.091	692.091	714.455	754.364	820	866.727	914	956.727	1054	1114.09	1148.09	1096.41	1015.23	922.177	796.233	649.399	502.93
sr8_femur_ACLT_latlat_8_s4	43.125	7.96875	14.5312	1213.84	1224.84	1219.63	1213.53	1231.63	1236.58	1228.84	1229.32	1238.74	1239.79	1231.79	1227.74	1238.74	1230.21	1216.32	1194.32	1199	1203.58	1219.11	1211.74	1185.79	1181.74	1194	1206.53	1188.21	1194.42	1192.84	1180.47	1185.26	1192.63	1190.53	1214.89	1222.26	1248.79	1281.53	1348.42	1406.53	1458	1508.21	1549.11	1570.9	1517.41	1371.69	1174.86	948.915	771.044
sr8_femur_ACLT_latlat_9_s1	15.1562			1368.44	1379.83	1385.78	1382	1365.72	1381.06	1370.72	1365	1364.17	1359.83	1344.28	1338.83	1343.61	1337.83	1345.17	1353.78	1344.78	1328.61	1325.06	1322.56	1363.56	1374.72	1358	1363.5	1356.83	1346.67	1383.72	1433.89	1433.67	1381.11	1295.67	1194.83	1091.5	1034.78	1066.61	1143.94	1248.72	1392.56	1484.61	1511.39	1436.67	1372.34	1277.23	1184.91	1124.53	1080.67
sr8_femur_ACLT_latmed_1_s1	27.9688			705.55	710.95	726.1	696.7	671.95	668.8	671.65	688.15	718.1	732.15	743.2	751.45	730.85	714.25	715.2	703.65	702.15	710.35	706.8	735.65	777.3	820.6	849.3	856.85	852.15	840.35	846.45	863	859.35	863	834.95	849.45	870.5	892.8	940.3	997.5	1021.7	1094.45	1153.75	1192.95	1157.6	1090.46	1014.17	921.379	839.603	743.921
sr8_femur_ACLT_latmed_1_s2	20.7812			137.545	141.364	126.909	143.273	122.091	134.909	124.818	139	134	131.818	144.455	168.273	178.818	180.091	166.636	156.182	175.909	213.727	240.364	252.818	245.909	235	252.545	248.727	266.909	309.182	355.909	372.545	366.455	382.909	383	411.909	449.545	457.818	449	461.455	456.727	522	576.091	622.091	615.286	610.843	602.067	579.409	558.052	553.386
sr8_femur_ACLT_latmed_1_s3	30.1562			560.909	594.182	613.273	613.273	594	601.273	573.091	568.909	580.182	592.636	627.455	644	652.455	655.182	651.182	629.636	624.909	609.545	623.727	599.909	626.091	646.818	620.273	610.091	606.273	608.364	586	611.364	607.545	624.636	632.273	660.182	652	639.455	658.091	677.091	729.091	768	764.182	776.364	728.632	699.505	596.568	494.056	472.275	445.793
sr8_femur_ACLT_latmed_3_s1	18.9062	7.34375	9.53125	554	595.333	659.667	678.167	689.167	684.833	697.333	743	716.167	752.667	808.333	800	843.833	895.333	871.167	841.5	823.5	818	884.5	872.833	882.333	894.5	904.667	932.667	933.5	918.833	924.167	884.833	878.167	908.5	882.833	966	1020.17	1005.83	938.5	909	947	1012.5	1079.5	1159.5	1164.27	1157.67	1155.19	1134.53	1104.71	1075.07
sr8_femur_ACLT_latmed_4_s1	30.3125	8.4375	13.9062	261.583	260.417	240.333	255.083	289.083	267	288.583	294.167	268.25	262.833	264.333	280.833	263.667	245.917	258.583	279.417	304.833	310	318.75	319.333	316	282.417	275	322.583	330.583	303.417	265.25	264	316.417	331.083	353.333	349.417	381.167	442.333	496.167	541.083	593.833	645.583	708.667	740.083	712.122	616.812	510.524	387.244	301.441	271.39
sr8_femur_ACLT_latmed_4_s2	66.7188	10	13.5938	907.154	893.923	906.231	936	935.615	915.308	890.385	901.923	927.615	948.462	921.231	927.462	909.615	913.923	927.154	932	915.385	918.308	935.846	918.769	938.846	922.923	948.615	950.154	978.769	994	966.154	990.077	1000.54	1026.08	1017.15	1040.69	1049.54	1071.46	1090.77	1116.77	1159.08	1212.08	1255.23	1315.31	1292.04	1216.03	1110.01	967.499	821.366	704.776
sr8_femur_ACLT_latmed_4_s3	25.9375	6.09375	12.6562	145.364	144.545	146.091	133.273	130.909	123.091	127.727	142.545	149.545	141.636	141.364	152.364	152.636	163	158.273	174.818	191.273	192.091	185.364	141.545	125.818	134.818	147	149	115.636	135.273	164.273	206.091	214.455	237.909	273.364	299	308.636	317.818	304.636	307.273	317.909	338.545	355.545	372.909	337.608	307.151	279.933	247.786	218.209	173.135
sr8_femur_ACLT_latmed_5_s1	22.8125			581.286	599.571	614.857	641.571	639.143	633.571	638.429	619.143	621.714	603.714	629.286	640	678.429	676	728	682.714	662.429	673.571	702.857	706.429	694.286	678.714	693.143	709.429	709.429	730.143	739.429	712.714	717.714	731.714	744.714	729.429	708	716.429	750.714	794.429	818.429	892.143	936	978.286	947.29	871.86	805.25	759.789	774.456	843.742
sr8_femur_ACLT_latmed_6_s1	10.9375			323.615	315.846	310.538	304.769	340.923	349.692	355.692	378.154	362.923	369.462	359.538	362.769	373.308	402.538	417.154	423.615	416.692	404.462	373.769	366.154	366.538	365	363.615	377.615	353.462	352.077	368.385	350.231	369.462	347.231	348.769	357.846	438.462	539.846	627.923	699	790.308	831.923	866.231	921.077	843.293	771.165	686.756	556.638	457.087	384.557
sr8_femur_ACLT_latmed_6_s2	41.7188			409.846	347.615	328.538	334.692	375.231	393.615	389.308	390.077	386.769	398.692	410.846	426.154	430	432.154	465.154	491.154	509.154	506.231	488.538	468.231	475.308	514	552.385	574.538	573.769	571.923	606.154	651.615	680.385	698.615	722.615	770.077	831.385	856.231	841.077	795.846	763.769	771.385	803.846	840.769	852.127	826.297	801.503	781.345	769.092	778.675
sr9_femur_ACLT_latlat_1_s1	12.1875	7.34375	10.625	801.944	797.167	771.944	759.056	748.389	721.5	711.389	718.444	718.889	718.278	713.444	700.778	679.889	655.556	648.722	677.056	690.389	672.056	659.556	649.778	652.5	667.611	714.5	752.278	758.111	753.778	716.556	688.944	693.167	719	767.889	836.833	909.111	960.611	1002.83	1046.94	1081.56	1111.06	1122.67	1135.78	1114.21	1056.11	978.947	903.689	839.837	777.322
sr9_femur_ACLT_latlat_1_s2	25.3125	8.90625	10.4688	417.167	416.667	407.167	407	442.833	477.917	499.25	508.417	473.917	462.083	483.083	467.75	440.5	452.083	433.417	419.75	437.167	443.167	451	464.833	507.917	515.75	509.833	518.833	525.5	531	545.167	532.75	511.667	480	482.917	509.417	552.417	592.667	637	691.333	762.917	838.75	901.167	943.417	951.16	930.972	895.625	867.721	836.576	773.864
sr9_femur_ACLT_latlat_2_s1	11.25	3.4375	8.75	364.75	361.25	340.375	316.5	352.875	398.875	380.875	381.375	364.25	343	374	344.875	386.25	433	447.125	462.5	443.375	456.625	442.75	435.125	404.375	364	361.25	360.25	395.875	430.625	471.875	500.375	492.625	569.875	572.625	635.5	666.625	732.375	742.5	733	714.75	729.5	748.625	751.25	731.442	703.064	637.642	559.018	480.819	400.482
sr9_femur_ACLT_latlat_2_s2	11.0938	4.375	9.0625	388.857	358	323.286	281.286	277.714	261.143	258.286	290.571	289.286	286.714	294.143	296.714	291.571	322	373	386.571	398.571	418.143	409.857	427.714	413.571	392.286	400.714	395	348.286	324.714	301.714	287	339.143	371.714	382.571	389.286	399.857	434.714	474	516.857	581.429	599.429	576	584.857	542.463	502.53	473.532	438.741	391.957	342.917
sr9_femur_ACLT_latlat_2_s3	17.0312	7.8125	9.84375	551.545	542.364	518.636	539.182	530.773	545.727	529.5	516.091	539.091	530.591	540.091	563.591	562.955	567.545	570	558.682	530.909	532.727	504.318	506.727	488.182	487.318	479.545	476.136	491.818	499.136	562.5	600	639.5	676.909	730.545	778.182	813.636	838.909	849.182	856.909	878.5	884.5	879.682	889.364	876.315	848.644	817.648	785.537	760.63	735.541
sr9_femur_ACLT_latlat_2_s4	27.6562	8.28125	10.4688	503.895	509.316	499.684	507.789	509.789	496.421	492	475.895	457.632	455.632	463.684	456.053	438.421	431.789	435.053	432.263	433.842	451.211	474.737	501.526	527.053	533.789	536.474	548	551.211	561.947	576.789	591.737	613.368	652.684	688.263	729.263	768.053	823.263	863.211	864.263	883.947	897.105	931.316	928.211	898.76	888.377	859.87	822.017	769.438	727.649
sr9_femur_ACLT_latlat_3_s1	6.875	8.4375	11.4062	256.444	257.944	240.611	248.222	226.111	211.444	203.611	194.944	183.389	193.389	192.444	199	197.5	205.444	200.667	190.111	188.833	172.722	189	206.056	212.611	180.333	178	169.611	178.889	181.444	229.611	253.722	230.389	202.167	180	185.5	220.611	299.556	357.667	451.444	541.333	619.722	710.111	742.778	694.436	645.164	573.068	496.169	442.745	408.141
sr9_femur_ACLT_latlat_5_s1	31.875	9.0625	10.625	508.833	506.5	494.167	487.611	489.889	500.833	506.389	495.556	499	464.167	456.722	457.667	464.111	463.056	439.444	444.222	454.944	468.167	492.389	512	527.222	532.944	528.611	527.722	545.833	536.667	530	543.389	538.222	557.167	599.333	629.833	669.167	698.611	747.778	785.056	820	877.556	917.444	950.222	906.474	837.826	741.427	646.048	554.749	466.809
sr9_femur_ACLT_latlat_5_s2	31.5625	7.5	9.6875	397.929	405.214	385.857	403.429	402.357	400.857	395.357	390.286	376.857	353	383.571	391.143	386.357	377.214	374	371.143	378.071	383.643	421.143	430.071	446.071	434.214	423.929	419.643	445.571	451.714	440.214	433.786	461.857	471.5	492.786	540.143	548.143	551.357	550.143	558.857	626.071	729.429	841.643	926.786	941.328	863.671	746.486	609.854	490.109	396.762
sr9_femur_ACLT_latlat_6_s1	13.125	5.9375	9.6875	527	521.4	533.2	533.267	507.333	515.2	545.8	542	520.467	533	456.533	423.067	427.8	442.4	481.667	484.133	478.933	473.8	476.267	493.6	470.333	490.133	499.733	482.733	474.4	451.133	425.4	462.933	461	490.4	501.6	531.933	526.733	526	525.4	534.4	549.667	545.533	586.067	603.133	596.268	570.962	546.354	518.114	504.203	507.587
sr9_femur_ACLT_latlat_7_s1	18.9062	7.03125	11.4062	973.6	982.733	977	973.6	958.867	970.933	971.6	961.333	952	970.267	966.6	938.6	938.8	946.533	942.6	931.467	932.4	947.8	946.267	961.067	970.133	974.8	957.533	948.133	947.133	975.667	984.733	979.2	975.533	994.467	1033.13	1047.8	1091.13	1142.4	1174.2	1202.8	1230.67	1256.67	1291.47	1323.6	1308.42	1279.23	1246.08	1218.18	1199.96	1180.98
sr9_femur_ACLT_latlat_7_s2	27.3438	7.65625	11.875	1116.82	1107	1102.29	1114.94	1105.59	1116	1095.59	1098.24	1096.82	1113.29	1112	1128.47	1124.65	1168.65	1197.71	1217.35	1244.24	1240.47	1231.12	1226.12	1215.94	1239.41	1245.35	1241.94	1225.12	1224.18	1238.71	1236.94	1270.47	1299.76	1306.53	1308.71	1307.47	1294.24	1294.82	1334.12	1348.18	1384.29	1425.12	1486.53	1523.82	1504.03	1479.84	1454.72	1426.36	1380.88
sr9_femur_ACLT_latlat_7_s3	27.3438	7.1875	11.25	1191.42	1189.25	1172.58	1204.33	1219.58	1215.75	1219.33	1214.58	1196.17	1182.75	1178.83	1166.5	1183.33	1179	1148.25	1177.33	1189.08	1222.42	1233.67	1222.67	1243.33	1260	1261.25	1311.17	1329.67	1315.17	1285.25	1256.42	1231.58	1217.67	1184.67	1201.75	1226.17	1287.42	1370.5	1396.17	1409.42	1427.17	1439.5	1496.92	1396.21	1335.17	1262.66	1162.83	1033.93	887.487
sr9_femur_ACLT_latlat_8_s1	7.65625	5.3125	11.0938	428.538	438.077	434.692	420.692	407.231	421.538	409.462	398.615	402.923	400.231	389.615	386.846	388.692	398.615	388.077	391.231	392.077	387.846	406.231	407.385	419.385	432.538	409.615	375.077	347.615	348.538	354.077	369.077	410.077	443.615	475.692	486.385	502.846	532.462	582.846	647.692	704	741.385	764.385	769.615	733.325	689.898	644.562	616.083	578.082	515.426
sr9_femur_ACLT_latlat_8_s2	11.875	6.25	10.625	773.25	800.875	790	787.938	762.375	758.188	752.25	730.562	726.625	724.375	723	741.125	745.062	726.562	751.125	746.875	756.188	739.688	753.938	758.25	768.312	748.75	735.5	732.812	693.188	699.812	693.938	678.125	684.812	664.25	640.875	640.438	646.688	682.25	704.062	731.938	744.312	774.125	773.812	781.75	804.598	786.796	757.46	697.359	628.703	583.655
sr9_femur_ACLT_latlat_8_s3	16.7188	6.71875	10.9375	890.059	896.824	892.118	890.706	874.471	866.176	844.941	850.118	841.294	826.176	834	842.529	858.588	851	840.765	832.941	818.882	839.647	832.235	846.941	856.941	869.118	864.353	861.412	857.765	854.059	857.235	883.471	891.118	894.706	894.353	914.706	927	943.118	973.059	1020	1087.53	1137.29	1203.47	1247.12	1205.93	1144.46	1074.56	971.167	833.326	755.652
sr9_femur_ACLT_latlat_8_s4	15.7812	6.25	11.4062	631.875	649.25	672.75	690.375	723.75	724.875	725.875	737.625	740.5	766.125	758	731.625	708.375	694	692.125	705.125	720.625	714.875	725.5	708.625	721.875	735.5	732	740.125	755.375	750.875	776.875	782.75	753.75	738.25	697	665	664.625	652.25	671	754.125	854.875	980.875	1144	1208.5	1185.14	1085.02	896.297	685.982	508.183	361.795
sr9_femur_ACLT_latmed_4_s1	19.2188					1706.17	1683.33	1698.92	1716.83	1720.33	1711.83	1707	1693.33	1705.92	1687.42	1717.33	1689.67	1718.17	1680	1689.25	1693.67	1711	1639.67	1674.75	1680.83	1714.42	1705.83	1656.25	1701.42	1665.92	1666.5	1642.5	1690.33	1638.42	1662.83	1686.5	1694.33	1699.92	1711.42	1767.75	1741	1752	1790.5	1758.6	1741.15	1682.2	1552.71	1375.58	1180.9
sr10_femur_ACLT_latlat_1_s1	22.8125					1280	1302.3	1287.7	1235.8	1272.1	1249.1	1243.4	1277.2	1279.8	1259.8	1283.7	1267.2	1279.4	1295.8	1294.7	1292.1	1293.7	1297.4	1290.6	1303.6	1318.3	1299.7	1292.2	1288.4	1265.4	1273.3	1306.9	1302.3	1293.9	1307.1	1315.2	1316.2	1314.8	1332.5	1373	1433.8	1507.2	1550.1	1528.83	1466.58	1373.73	1271.8	1168.26	1058.52
sr10_femur_ACLT_latlat_1_s2	15.7812			1384.31	1382.46	1391.77	1384.38	1396.15	1402	1379.31	1382	1388.15	1404.69	1422	1426.69	1389	1357.69	1380.62	1378.38	1370	1346.38	1345.69	1324.62	1317.85	1326.23	1312.62	1305.62	1304.23	1318.85	1296.38	1318.85	1315.08	1304.77	1305.77	1316.15	1332.38	1341.54	1360.31	1362.15	1384.54	1430.38	1492.77	1549.15	1530.71	1468.85	1350.59	1246.58	1172.42	1068.03
sr10_femur_ACLT_latlat_1_s3	12.3438			1458.33	1461.22	1467.11	1477.89	1465.56	1508.33	1487.22	1461.67	1433.22	1440.89	1444.11	1471.33	1465.56	1429.78	1434.89	1416	1431.56	1388	1388.33	1396.22	1378.11	1383.11	1379.22	1411.11	1406.78	1377	1378.44	1422.67	1371.56	1375	1418.44	1390	1363.22	1365.78	1383.78	1378	1411.67	1425	1460	1506.78	1469.22	1432.82	1382.93	1345.05	1321.8	1314.33
sr10_femur_ACLT_latlat_1_s4	11.875			1359.78	1348.33	1338.44	1353.33	1342.11	1337.22	1340	1333	1324.67	1325.78	1314	1279.67	1286.33	1278.56	1254.33	1235.89	1244.67	1240.22	1266.56	1311.22	1308.33	1298.44	1325.22	1354.11	1353.56	1345.22	1335.67	1341.89	1358.11	1358.67	1357.44	1364.22	1364.78	1371.56	1401	1397.33	1417.11	1428.56	1492.56	1520.33	1502.34	1455.39	1389.85	1321.44	1262.89	1216.71
sr10_femur_ACLT_latlat_1_s5	23.2812			1415.2	1437.7	1454.4	1453.5	1438.4	1418.9	1442.8	1462.8	1455.3	1438.2	1453.4	1452.4	1457	1425.9	1457.9	1448.1	1447.2	1461.3	1440.5	1445.9	1409	1451.3	1438.7	1431.6	1448.5	1426.8	1469.5	1443.2	1463.7	1450.1	1443.7	1436.2	1461.3	1449.4	1448.6	1470.1	1537.6	1557.2	1606.6	1641.3	1605.59	1547.39	1500.62	1492.99	1456.2	1426.18
sr10_femur_ACLT_latlat_2_s1	11.4062			1466.62	1465.92	1473.31	1466.77	1475.85	1480.15	1458.15	1442.69	1437.08	1452.46	1434.15	1434.46	1442.62	1438.77	1450.23	1446.85	1443.77	1469	1466.77	1439.62	1442.31	1437.85	1424.85	1431.38	1417.85	1415.15	1390.31	1393.85	1393.54	1393.15	1377.15	1386.69	1373	1370.23	1381.08	1383.69	1409.54	1492	1530.23	1547.77	1478.39	1441.27	1409.45	1323.8	1236.83	1166.1
sr10_femur_ACLT_latlat_2_s2	12.0312			1426.13	1431.27	1424.93	1432.93	1418.93	1414.67	1424.93	1439.07	1411.93	1408.53	1386.67	1384.87	1398.8	1400.67	1389.47	1354.73	1341.33	1384.27	1419.73	1413.2	1393.07	1355.2	1348	1346.8	1356.47	1390.27	1369.73	1378	1397	1408.07	1405.93	1404.93	1424.53	1426.93	1399.8	1434.33	1446.53	1477.4	1523.33	1513.6	1514.7	1479.21	1441.09	1402.36	1360.6	1309
sr10_femur_ACLT_latlat_2_s3	6.875			1185.56	1217.33	1204.67	1214.67	1248.56	1247.78	1256.11	1288.56	1283.44	1266.33	1251	1254.11	1268.22	1257.78	1274	1280.33	1274.33	1235.67	1185.67	1149.56	1139.67	1135.11	1121.22	1102.44	1080	1075.33	1057.44	1036.44	1078.44	1087.78	1072.89	1066.44	1034	968.111	916.333	922.222	1002.44	1132.67	1244	1324.89	1301.31	1276.99	1247.86	1199.3	1178.23	1156.27
sr10_femur_ACLT_latlat_2_s4	10.1562			1240.09	1255.45	1245.82	1212.09	1227.64	1227.09	1206.91	1203.64	1213.36	1230.27	1226.64	1256.18	1264.36	1254.45	1252.45	1270.18	1275.27	1244.09	1233.82	1214.55	1186.91	1159.09	1194.82	1157.55	1135.73	1122.09	1119.73	1156.09	1132.09	1107.82	1050.91	1020.64	1024.45	1109.09	1181.64	1266.09	1322.36	1383.91	1416.73	1430.45	1381.52	1313.66	1219.3	1095.86	1032.19	1004.81
sr10_femur_ACLT_latlat_3_s1	18.75			823.545	847	837.455	803.909	778.091	755.364	752.273	795.273	792.273	809.818	774.636	728.636	729.364	748.273	744.455	775.818	728.273	728.091	734.364	759.545	736.818	704.182	695.364	679.909	738.545	799.909	791.909	773.273	760.273	741.545	783.818	833.909	809.818	808.364	737.364	737.909	809.818	972.273	1052.45	1080.55	1033.9	978.22	964.948	1001.54	972.513	902.424
sr10_femur_ACLT_latlat_3_s2	19.0625			958.643	946.5	924.857	921.071	881.357	878.143	896.929	891.857	892.857	868.071	892.071	902.714	917.714	931.286	921.929	914.357	929.429	930.5	908.857	919.357	937.5	934.214	927.214	920	897.714	893.429	857.857	842.643	806.643	799.5	784.286	759.571	754.286	789.286	807	813.143	889.571	962.286	1075.79	1117.43	1056.95	1018.78	955.604	851.025	709.607	569.625
sr10_femur_ACLT_latlat_3_s3	15.625			859.308	859	838.923	834	816.538	829.615	841.846	817.231	778.846	742.231	727.462	790.923	830.308	843.462	813.462	793.462	788.154	773.923	772.923	749.846	730.385	734.846	714.615	714.615	720.769	682.308	667.462	707.615	751.846	728	673.462	640.154	633.154	634.615	658.231	671.077	734.462	836.615	932.231	1024.38	1030.23	973.84	849.386	695.301	550.527	439.034
sr10_femur_ACLT_latlat_3_s4	13.75			775.524	775.905	731.048	766.714	755	779.095	767.143	746.381	740.381	727.19	723.381	713.905	694.476	691.048	683.143	648.333	652.143	661.667	690.333	691	681.19	656.619	661.667	672.857	670.238	671.667	674.143	658.19	695.095	703.048	686.238	658.238	643.238	647.286	699.19	775.667	816.762	873.667	900.333	902.857	882.96	858.681	836.112	822.795	775.617	708.286
sr10_femur_ACLT_latlat_3_s5	30.9375								551.143	1026.86	1104.07	1139.29	1119.14	1131	1140.21	1158.5	1166	1152.64	1160.5	1134.64	1132.29	1138	1135.36	1151	1132.43	1102.43	1103	1107.21	1111.29	1126.36	1140.57	1110	1126.5	1127.79	1128	1154.36	1140.14	1138.86	1129.07	1131.64	1172.86	1240.36	1278.5	1318.01	1281.96	1189.95	1118.83	1026.25	904.264
sr10_femur_ACLT_latlat_4_s1	12.6562			1167.24	1173.94	1162.29	1157.47	1184.06	1198.18	1211.76	1199.12	1178.53	1160.53	1170.06	1160.53	1140.94	1126.59	1138.35	1145.12	1124.29	1125.24	1144.59	1161.06	1171.88	1158	1142.18	1151	1153.76	1171.12	1181.76	1197.71	1195.53	1194.47	1201.82	1202.71	1200.35	1203.12	1211.94	1244.65	1272.18	1334.24	1378.41	1377.94	1329.79	1281.74	1199.37	1057.73	928.745	821.373
sr10_femur_ACLT_latlat_4_s2	13.9062			1737.38	1742.88	1733.31	1719.56	1719.38	1718.69	1650.94	1544	1379.75	1206.69	1094.81	1078.5	1147.81	1277.12	1426.62	1528.31	1534.25	1493.81	1445.5	1372.75	1312.56	1297.81	1308.06	1325.19	1320.56	1323.75	1333.75	1339.44	1325.56	1326.62	1335.88	1327.19	1322.69	1321.5	1323.88	1361.31	1400.88	1418.81	1448.44	1481.56	1474.6	1429.58	1374.27	1303.06	1194.83	1075.26
sr10_femur_ACLT_latlat_4_s3	13.75			1302	1288	1299	1320.73	1313.73	1293.82	1320.64	1313.73	1321.18	1329	1320.18	1347.91	1327.73	1319.45	1345.36	1367.27	1369.64	1369.82	1333.09	1346.64	1347.36	1323.36	1323.45	1326.73	1333.09	1322.82	1303.82	1275.27	1245.64	1152.55	1138.73	1118.18	1085.36	1121.82	1158.09	1230.55	1334	1440	1538.09	1611	1599.47	1569.87	1501.84	1402.7	1274.93	1157.19
sr10_femur_ACLT_latlat_5_s1	7.65625			1304.67	1330.78	1326	1327.22	1349.22	1324.44	1333.56	1299.11	1332.56	1308.22	1267	1272.56	1242	1248	1233.22	1207.89	1235	1215.33	1176.89	1141.89	1145	1150.67	1166.89	1201.67	1204.22	1220.67	1237.78	1230.33	1228.67	1245.56	1268.56	1273.78	1250.11	1270.56	1281.78	1274.89	1345.33	1386.11	1405.22	1464.33	1453.33	1433.9	1369.91	1250.14	1131.11	1056.94
sr10_femur_ACLT_latlat_5_s2	8.125			1296.25	1325.92	1295.67	1295.58	1270.17	1296.33	1308.08	1314.67	1329.5	1302.33	1282.08	1278.33	1306.92	1293.83	1317.92	1347.92	1326.33	1328	1271.17	1292.5	1295.83	1303.67	1302.33	1272.17	1247.5	1266.58	1310.33	1295.25	1300	1344.25	1358.58	1388.83	1416.33	1429.08	1445	1494.17	1520.67	1553.33	1637.08	1609.17	1595.27	1574.39	1509.95	1437.26	1346.68	1258.08
sr10_femur_ACLT_latlat_7_s1	9.0625	5.46875	12.1875	1456.15	1454.31	1470.23	1468.38	1464.85	1491.77	1510.62	1511.15	1534.23	1535.85	1501.92	1487.69	1464.31	1438	1393.92	1374.77	1357.38	1337.62	1329.31	1349.38	1368.08	1414.54	1429.31	1479.38	1488.08	1452.77	1459.31	1420.23	1425.31	1421.15	1430.38	1477.15	1507.23	1523.31	1554.15	1571.15	1583.77	1597.38	1622.38	1617.85	1518.71	1427.61	1356.93	1292.97	1194.82	1122.26
sr10_femur_ACLT_latlat_9_s1	18.4375			851.667	833.867	810.8	773.733	761.733	730.933	731.4	702.533	683.2	676.2	686.8	685.4	683.533	671.067	707.267	727.2	729	726.4	754.533	767.2	765.333	757.333	776.133	813.6	820.867	877.6	940.8	998.6	1047.73	1111.93	1184.87	1232.2	1300.67	1364.13	1438.93	1472.8	1504.2	1517.4	1570.73	1633.33	1637.12	1634.15	1623.97	1602.76	1556.28	1480.02
sr10_femur_ACLT_latlat_9_s2	17.5			1216.59	1233.53	1238.65	1246.29	1240.82	1237.76	1247.76	1227.53	1224.29	1221.65	1215.41	1222.65	1236.24	1269.41	1247.47	1248.29	1253.76	1255.24	1238.59	1210	1172.29	1169.76	1161.12	1175.29	1189.94	1184.71	1181.47	1154.71	1180.35	1182.47	1165.47	1171.53	1195.88	1237.53	1308.35	1318.12	1365.12	1413.29	1445.18	1468.65	1400.3	1336.71	1254.53	1157.37	1087.31	1031.2
sr10_femur_ACLT_latlat_9_s3	18.2812			1427.29	1427.64	1429.64	1437.43	1449.71	1469.29	1454.71	1442.43	1462.79	1443.57	1436.5	1445.71	1424.86	1440.14	1414.71	1425.07	1421.29	1403.36	1377.14	1373.21	1366.21	1357.36	1375	1383	1406.29	1398.64	1379.57	1401.79	1395.36	1390.79	1372.64	1386.5	1409.43	1403.07	1423.71	1475.29	1505.79	1587.14	1648.71	1670.79	1627.1	1542.37	1439.16	1329.22	1248.13	1158.9
sr10_femur_ACLT_latmed_1_s1	30.1562			1355.29	1346.62	1346.19	1362.81	1352.57	1356.76	1368.43	1373.48	1374.19	1375.24	1374.81	1374.14	1380.67	1386.19	1387.14	1381.9	1375.24	1371.81	1397.33	1420.24	1422.33	1411.81	1389.67	1399.71	1410.95	1426.57	1439.71	1464.1	1485.05	1475	1475.48	1475.86	1493.81	1511.24	1519.1	1521.19	1558.81	1570.67	1599.81	1637.14	1620.54	1587.57	1546.05	1508.12	1458.28	1425.88
sr10_femur_ACLT_latmed_2_s1	24.6875			1040.5	1019.43	1053.29	1034.36	1006.86	1043.36	1029.93	1017.5	1036.79	1028.79	1041.57	1043.21	1034.14	1027.64	1034.79	1025.93	1059.79	1075.5	1097.64	1130.57	1150.86	1163.93	1137.14	1132	1127.5	1142.86	1126.43	1116.93	1115.57	1085.71	1092.64	1095.71	1071.36	1085.86	1089.07	1113.14	1153.07	1163.43	1154.29	1156.5	1144.18	1118.26	1085.81	1044.37	1030.36	1021.86
sr10_femur_ACLT_latmed_3_s1	10.4688			700.667	703.222	706.778	715.667	723.778	729.222	710	710.667	681.333	697.111	715.556	739.444	754.778	783.778	729.333	746.444	717.222	741.111	754.444	735.667	775.778	799.778	822.889	873.222	903.556	929.111	924.222	924.111	932.444	946.778	922.111	910.444	846.333	849.333	879.222	920.667	971.333	1006.44	1075.11	1103.67	1076.29	1035.08	978.813	902.182	817.761	733.14
sr10_femur_ACLT_latmed_5_s1	24.8438	7.65625	10.7812	862.353	854.941	856.118	836	855.588	836.412	831.529	833.588	870.824	905.059	903.882	922.706	917.706	933.059	958.529	947.059	963.706	971.118	958	969.706	986.176	989.824	1000.47	1006.06	1001.06	1016.41	1043.65	1045	1052.29	1054.35	1054.59	1091	1069.35	1083.59	1074.24	1095.59	1124.53	1186.82	1243.94	1321.82	1295.88	1221.29	1120.35	1004.14	887.62	836.681
sr10_femur_ACLT_latmed_5_s2	16.4062	7.96875	9.21875	596.733	596.8	597.933	610	577.333	575.533	581.4	569	588.6	568.067	556.333	531.067	554.867	551.067	558	578	560.267	575.8	590.933	611	585.4	545.667	491.467	478.467	445.733	469.333	466.933	492.8	521.867	523.333	525.267	563.6	574.667	593.867	622.533	676.4	710.8	758	780.867	813.933	789.023	747.062	684.951	617.713	570.242	540.143
[truncated: 114 more columns]
