# Supplementary material for: Site-specific glycosaminoglycan content is better maintained in the pericellular matrix than the extracellular matrix in early post-traumatic osteoarthritis
Source: PLoS One. 2018 Apr 25;13(4):e0196203. doi: 10.1371/journal.pone.0196203 (PMC5919041; doi:10.1371/journal.pone.0196203)
Supplement: S1 File — (ZIP) [file pone.0196203.s009.zip › data/lateral tibia/lateral tibial plateau - deep zone.xlsx]

## Sheet: control
sample	distance	height	width	optical density1	optical density2	optical density3	optical density4	optical density5	optical density6	optical density7	optical density8	optical density9	optical density10	optical density11	optical density12	optical density13	optical density14	optical density15	optical density16	optical density17	optical density18	optical density19	optical density20	optical density21	optical density22	optical density23	optical density24	optical density25	optical density26	optical density27	optical density28	optical density29	optical density30	optical density31	optical density32	optical density33	optical density34	optical density35	optical density36	optical density37	optical density38	optical density39	optical density40	optical density41	optical density42	optical density43	optical density44	optical density45	optical density46
ra1_left_tibia_latlat_1_d1	322.656	14.5312	12.5	2008.2	1998.07	1998.53	2010.27	1985.6	2005.93	1962.53	1985.73	1969.53	2000.13	2000.33	1989.33	1983.47	1986	1979.27	2002.53	2001.47	2019.27	2016.47	1996.6	1988.6	1992.07	2000	2020.6	2014.67	2012.73	2010.47	2018.6	2023.73	2019.2	1995.8	1983.53	1994.8	2012.13	2016.53	2040.87	2002.87	2004.33	1972.4	1989.8	1977.15	1954.02	1909.65	1851	1787.25	1732.85
ra1_left_tibia_latlat_1_d2	415.469	14.0625	14.5312	2008.17	2021.03	2037	2021.21	2010.72	2016	2018.38	2015.93	2021.55	2023.1	2012.97	2012.31	2021.62	2038.9	2029	2025.1	2037.41	2038.03	2015.24	2029	2029.21	2014.9	2032.55	2044.31	2051.17	2051.59	2040.24	2035.24	2032	2038.07	2039.21	2042.03	2042.45	2027.93	2038.03	2031.24	2024.9	2036.97	2045.97	2056.97	2029.72	2022.28	2010.17	2003.25	1974.56	1924.86
ra1_left_tibia_latlat_1_d3	536.406	13.125	13.4375	2000.91	2004.86	2018.86	2014.77	2019.95	2027.05	2005.82	2007.09	2003.91	2003.27	2017.73	1998.09	1991.55	1984.59	1976.27	2014.14	2001.64	1995.36	1983.95	1982.09	1979.41	1975.82	1987.23	1990.77	1995.68	2007.73	2005.86	2049.91	2045.82	2016.32	2016.77	2038.55	2017.45	2020.91	2039.77	2039.77	2033.73	2023.18	2036.91	2057.95	2034.51	2010.68	2011.27	1998.82	1983.12	1926.62
ra1_left_tibia_latlat_2_d1	367.969	23.5938	18.5938	1954.92	1940.6	1909.88	1885.76	1856.88	1840.56	1837.2	1856.04	1912.96	1962.04	1967.72	1964.76	1960	1954.04	1947.36	1935.72	1944.96	1959.8	1944.6	1920.72	1932.6	1940.48	1929.64	1917.72	1917.64	1926.32	1931.88	1953.36	1981	1996.04	1991.36	1989.2	1994.12	2005.52	2009.96	2007.24	2000.16	1990.68	1995.16	2003.52	1996.17	1980.17	1949.73	1915.75	1849.44	1737.97
ra1_left_tibia_latlat_3_d1	215.469	19.6875	16.875	1960.57	1952.93	1953.93	1941.57	1916.86	1939.43	1936.79	1925.79	1960.71	1967.79	1962.43	1956.86	1961.79	1967.86	1959.64	1966.86	1967.93	1959.79	1955.57	1965.86	1954.79	1964.64	1972.5	1983	1963.93	1969.57	1979.21	1975.29	1974.14	1973.71	1971.14	1966.64	1985	1980.79	1971.29	1979.71	1978.14	1990.79	1998.64	1986.43	1971.19	1971.73	1957.61	1942.32	1934.22	1917.46
ra1_left_tibia_latlat_3_d2	247.5	21.875	14.0625	1945.5	1929.94	1902.12	1923.94	1920.88	1901.56	1908.88	1904.81	1914.12	1912.56	1904.75	1929.25	1952	1932.19	1925	1947.44	1947.06	1947.88	1948.44	1927.81	1930.06	1925.88	1934.81	1943.31	1940.19	1945.12	1937.75	1947.31	1963.69	1961.81	1949.69	1960.5	1963.75	1969.06	1944.94	1955.69	1980.06	1958.5	1957.81	1985.19	1972.39	1974.99	1965.37	1966.97	1958.36	1927.34
ra1_left_tibia_latlat_3_d3	225.625	19.375	11.875	1958.18	1939.45	1937.91	1926.45	1908.18	1896.55	1951.18	1978	1944.36	1937.36	1930.27	1906.64	1929.73	1930.91	1909.27	1931.91	1925.64	1939.64	1950.64	1917.45	1937.91	1917.18	1932.27	1957.91	1956.82	1940.18	1918.45	1935.18	1948.82	1955.91	1954.64	1944.91	1956	1968.09	1982.45	2001.91	1959.18	1915.55	1933.09	1938	1927.92	1922.97	1912.33	1880.64	1837.27	1797.66
ra1_left_tibia_latlat_3_d4	296.562	21.875	17.1875							897.5	1831.25	1965.15	1969.45	1966.25	1946.55	1972.35	1972.05	1956.75	1953.45	1962.7	1958.85	1943.95	1956.65	1973.7	1953.85	1958.7	1958.7	1962	1967.9	1971.65	1976.1	1979.8	1978.95	1973.8	1972.75	1952.65	1942.4	1973.8	1978.3	1941.1	1928.5	1883.4	1834.6	1676.24	1479.51	1279.83	1118.48	938.313	763.817
ra1_left_tibia_latlat_4_d1	382.656	19.6875	16.4062	1867.38	1882	1882.62	1881	1883.38	1853.15	1848.46	1860	1845.77	1858.69	1888.69	1880.77	1930.46	1915.38	1912.31	1894	1896.31	1919.85	1927	1921	1919.31	1924.23	1947.31	1950.31	1944.38	1964.62	1959.46	1949.85	1956.38	1958	1961	1965.54	1972.08	1957.31	1940.08	1964.31	1961.77	1956.46	1955.15	1954.62	1945.64	1936.45	1927.06	1909.85	1906.62	1887.19
ra1_left_tibia_latlat_4_d2	388.438	26.7188	16.875	1787.61	1790.17	1818.39	1826.67	1834.94	1852.39	1869.89	1875.5	1834.44	1858.61	1835.61	1839	1849.56	1825.89	1805	1825.67	1820	1837.67	1839.22	1897.17	1877.06	1897.61	1893.89	1906.06	1926.11	1915.06	1945.11	1921.22	1930.72	1915.39	1890.28	1906.17	1949.83	1923.83	1934.83	1920.06	1956.33	1956.78	1956.22	1958.39	1957.88	1929.4	1937.14	1915.54	1857.31	1664.58
ra1_left_tibia_latlat_4_d3	167.031	19.6875	12.5	1764.68	1784.5	1766.04	1775.79	1775.29	1765.25	1775.25	1782.86	1775.96	1769.64	1775.18	1780.75	1812.18	1813.29	1820.14	1846.86	1834	1814.46	1810.64	1798	1824.07	1825.82	1826.18	1821.5	1849.32	1839.71	1828.25	1827.71	1826.14	1820.75	1833.14	1856.07	1835.75	1845.21	1869.39	1864.21	1885.14	1909.36	1923.93	1926.93	1884.54	1845.28	1784.64	1685.66	1558.74	1401.33
ra1_left_tibia_latlat_4_d4	187.5	16.875	13.5938	1817.78	1811.22	1800	1790.56	1802.78	1806.22	1810.33	1811.56	1799.44	1769.78	1776.56	1795.56	1808.56	1817.56	1796.78	1816.78	1832.78	1830.78	1823.11	1864.11	1843.78	1830.89	1832.67	1853.22	1840.11	1836.67	1869.33	1839.56	1853	1826.11	1869.78	1856.44	1866.67	1839.67	1876	1869.44	1886.56	1918.44	1935	1945.11	1900.16	1845.14	1757.67	1632.42	1527.76	1421.66
ra1_left_tibia_latlat_4_d5	380.781	27.3438	15														1790.3	1828.8	1832.5	1850.2	1835.5	1851.1	1860.8	1877.9	1852.4	1870.1	1904.8	1947.1	1892.7	1875.1	1901.5	1903	1891.7	1933.5	1897.2	1916	1932.6	1939.6	1928.3	1949.9	1933.5	1923.1	1938.5	1895.27	1842.04	1806.15	1727.45	1495.61	1275.15
ra1_left_tibia_latlat_5_d1	249.531	20.7812	14.5312	1770.15	1762.54	1737.69	1716.69	1703.31	1701.92	1701.92	1706.69	1704.92	1716.85	1713.31	1724.77	1737.15	1718.46	1713.92	1714	1724.08	1732.85	1739	1730.54	1767.31	1814	1847	1860.85	1818.77	1784.77	1753.77	1686.54	1646.85	1687.54	1723.85	1734.62	1693.15	1641.31	1617.23	1677.54	1706.77	1729.54	1747.23	1760.92	1753.95	1743.83	1670.26	1530.67	1317.92	1102.31
ra1_left_tibia_latlat_5_d2	171.25	23.2812	11.5625	1777.69	1831.75	1879.12	1867	1904.38	1897.81	1890.06	1914.75	1912.19	1899.56	1913	1890.81	1943.12	1920.94	1917.88	1915.94	1908.12	1918.94	1908.25	1909.75	1924.56	1921.62	1902.81	1908.5	1920.94	1914.88	1913.44	1938.06	1906.12	1915.06	1937.5	1912.12	1925.06	1943.81	1927	1947.31	1931.94	1922.12	1953	1929.31	1912.43	1892.87	1841.23	1742.37	1623.51	1511.49
ra1_left_tibia_latlat_5_d3	180.469	18.4375	9.21875	1923.67	1914.33	1909.67	1912.92	1937.67	1930	1960.25	1950.67	1947.83	1942.33	1927.17	1926	1960	1957.92	1920.58	1909.33	1954	1899.17	1928.83	1956.25	1950.58	1925.58	1937.17	1942.75	1924.92	1928.83	1936.5	1919.25	1932.08	1912.67	1903	1889.75	1943.58	1926.83	1927.17	1909.17	1928.5	1959	1919.75	1937.08	1917.5	1900.06	1898.25	1881.56	1869.81	1873.05
ra1_left_tibia_latlat_5_d4	268.75	22.5	10.3125	1794	1829.63	1830.95	1811.95	1833.16	1825.42	1823.16	1819.21	1830.68	1844.11	1862.32	1827.79	1834.53	1831.53	1837.05	1819.84	1853.16	1840.63	1858.63	1826.53	1854.53	1829.47	1842.79	1855.89	1835.84	1858.37	1857.47	1854.74	1839.68	1833.53	1820.21	1808.63	1809.32	1801.89	1771.89	1778.84	1769.95	1795.16	1814.63	1790.53	1812.64	1763.69	1702.03	1647.87	1594.93	1554.57
ra1_left_tibia_latlat_5_d5	382.812	23.2812	13.5938	1887.64	1843.73	1877.64	1876.91	1858.27	1834	1845.73	1833.27	1826	1796.91	1837.64	1836	1858.45	1889	1880.45	1877.09	1861.82	1878.64	1873.27	1904.27	1904.45	1890.55	1893.18	1903.91	1891.91	1912.27	1881.27	1913.18	1892.82	1915.18	1897.36	1889.82	1908.09	1911.36	1908.09	1934.36	1922.09	1918.36	1951.18	1939.09	1923.72	1896.24	1854.74	1772.66	1669.93	1562.27
ra1_left_tibia_latlat_5_d6	221.875	19.0625
ra1_left_tibia_latlat_6_d1	237.031	16.4062	15	1840.67	1865.67	1858	1857.83	1840.83	1829.33	1863.5	1877	1848.5	1877.33	1855.17	1839.67	1878.5	1881.33	1884.33	1897.33	1913.83	1896.67	1901.67	1915.67	1871.67	1874	1879.17	1889.83	1905.67	1896.17	1906.17	1949.17	1902.33	1895.5	1904	1949.33	1947.5	1933.83	1935.67	1910	1945	1947.17	1935.83	1959	1957.28	1923.73	1927.57	1842.07	1695.35	1470.31
ra1_left_tibia_latlat_6_d2	183.438	16.25	14.0625	1879.67	1923.25	1898.83	1894.08	1880.33	1872.5	1900.67	1894.58	1879.67	1921.42	1916.75	1908.33	1899.75	1896.67	1892.25	1898.5	1899.83	1907.5	1914.67	1901.83	1905.25	1914.92	1921.08	1937.5	1899.75	1915.92	1945.58	1945.58	1937.83	1912.67	1893.08	1917.75	1902	1901.5	1927	1926.67	1960.92	1939.92	1926.33	1927.5	1917.25	1913.17	1881.03	1807.26	1620.59	1259.58
ra1_left_tibia_latlat_6_d3	210.938	14.6875	13.9062	1923.13	1914	1897.47	1924.67	1901.53	1907.73	1887.47	1890.4	1924.93	1915	1921.13	1924.07	1921.67	1898.13	1906.93	1917.67	1915.27	1915.93	1892.33	1903.07	1894.27	1884.87	1932.6	1925.2	1930.13	1901.73	1910.73	1933.27	1930.53	1926.6	1935.47	1946.2	1938.73	1928.4	1927.8	1941.33	1923.87	1904.53	1934.53	1932	1855.86	1791.43	1672.57	1540.05	1389.79	1278.42
ra1_left_tibia_latlat_6_d4	197.5	20.1562	14.8438	1959.25	1984.38	1958.06	1964.19	1954.75	1964.06	1940.38	1928.88	1971	1985	1961.81	1949.5	1945.94	1954.06	1968.56	1942.12	1933.31	1937.88	1924.38	1957.25	1939.56	1949.19	1948.44	1920.88	1929.38	1947.25	1953.62	1954.31	1943.94	1937.94	1938.12	1945.88	1940.19	1943.44	1939.38	1954.38	1929.88	1940.38	1955.5	1940.19	1917.38	1924.8	1917.2	1859.82	1726.56	1477.52
ra1_left_tibia_latlat_6_d5	223.281	12.8125	13.5938	1881.56	1873.12	1870.88	1868.12	1894.94	1906.69	1900.81	1882.56	1889.5	1891.44	1884.75	1915.06	1893.75	1877.94	1919.88	1892.81	1903.25	1886.81	1902.06	1908.06	1908.62	1909.69	1895.25	1915.19	1898.06	1882.31	1891	1910.94	1902.31	1943.94	1901.94	1906.69	1911.25	1922	1937.12	1923.5	1923.56	1916.31	1931.12	1936.56	1910.72	1904.93	1864.06	1787.06	1750.31	1702.33
ra1_left_tibia_latlat_6_d6	336.719	14.0625	15.3125	1953	1939.67	1927.5	1905.67	1926	1923.17	1854	1857.83	1870.67	1908.33	1911.83	1928	1885.83	1866	1914.5	1898	1940.17	1941.33	1895.5	1909.5	1889.33	1868	1857.83	1858.17	1886.5	1922.33	1930.33	1937.17	1933.33	1961	1949.67	1953.83	1986	1971.33	1931	1960.5	1963.67	2009.5	1978.33	1947.83	1917.34	1937.61	1893.29	1845.83	1788.75	1805.07
ra1_left_tibia_latlat_7_d1	121.719	17.3438	13.5938	1816.14	1847.29	1818.5	1794.43	1804.14	1800.5	1776.64	1789.79	1780.79	1787.71	1757.5	1767.57	1797.43	1773.5	1772.57	1754.64	1806.64	1774.79	1740.93	1766.07	1758.14	1742.5	1758.29	1784.36	1783.93	1777.79	1762.5	1782.07	1787.5	1785.71	1810.14	1814.57	1804.29	1832.14	1818.36	1829.21	1846.71	1854.36	1872.71	1869.14	1856.12	1814.65	1774.58	1703.59	1634.88	1555.57
ra1_left_tibia_latlat_7_d2	134.219	21.875	12.5	1369.3	1325.6	1302.3	1284.9	1206.6	1177.2	1100.2	1047.9	1004.1	948.6	891.1	808.1	718.9	585.1	513.7	462.1	521.8	630.3	812.4	1051.3	1325.2	1532.7	1679.6	1757.3	1827.5	1806.5	1807.9	1848.4	1877.4	1888.1	1901.4	1907.3	1897.2	1904.7	1907	1933.7	1919.4	1892	1919.5	1908.7	1908.53	1908.99	1876.28	1804.59	1719.65	1649.19
ra1_left_tibia_latlat_7_d3	243.438	20.1562	17.1875	1850.08	1906.54	1877.77	1853.46	1880.23	1891.31	1879.46	1879.08	1881	1896.15	1894.62	1872.08	1864	1898.23	1922.15	1912.92	1892	1910.85	1918.31	1892.31	1872.62	1895.31	1882.15	1911.85	1903.46	1896.92	1892.38	1898.08	1921.92	1900.38	1904.46	1937.54	1925.38	1925.92	1936.38	1933.08	1942.77	1917.08	1940	1961.08	1939.55	1903.61	1814.27	1681.2	1483.73	1302.49
ra1_left_tibia_latlat_7_d4	302.5	20.4688	16.7188	1890.2	1893.3	1923	1893.5	1936.9	1893.2	1914.3	1920.4	1919.6	1923.8	1927.1	1919.9	1903.8	1898.1	1863.1	1869.1	1844.1	1881.8	1888.6	1887.9	1929.9	1914.2	1869.4	1929.7	1896.3	1884.3	1895.7	1908.3	1929.2	1944.2	1916.2	1937.4	1961	1966.7	1939	1919.2	1917.9	1952.6	1957.3	1948	1940.99	1905.19	1866.62	1745.91	1482.59	1258.3
ra1_left_tibia_latlat_8_d1	293.906	25.4688	17.6562	1752	1704	1690.44	1698.33	1691.44	1702.44	1727.33	1741.22	1754.67	1738.22	1691.22	1655.67	1648.56	1650.56	1659	1641.56	1685.22	1678.33	1670.33	1654.33	1677.56	1641.78	1649.78	1670.11	1676	1672.78	1700.44	1728.67	1763.44	1760.56	1784.89	1835.78	1813.44	1750.56	1661.67	1657.78	1646	1689.33	1730.11	1748.11	1775.63	1703.06	1583.22	1403.88	1199.32	1079.04
ra1_left_tibia_latlat_8_d2	350.938	22.3438	22.0312	1768.47	1785.53	1799.13	1829.07	1817.93	1766.87	1816.27	1799.53	1805.93	1829.13	1819.6	1800.13	1820.93	1803.67	1836.6	1838.07	1809.2	1847.4	1828.33	1852.87	1848.73	1854.73	1854	1870.2	1842.07	1856.47	1886.47	1872.73	1878.8	1852.4	1786.07	1680.87	1516	1449.07	1436.47	1510.33	1651.67	1772.73	1821.47	1755.6	1576.77	1226.44	781.915	521.348	382.063	360.857
ra1_left_tibia_latlat_8_d3	384.688	20.1562	15.625	1611.75	1606.17	1627.08	1615.67	1583.17	1589.75	1575.42	1573	1579.75	1538.58	1473.25	1465.17	1490	1505.33	1521	1582.5	1602.42	1623.83	1645.58	1684.42	1677.33	1706.58	1668.08	1666.83	1666.33	1673.08	1708.83	1704.92	1747.17	1768.17	1787.5	1811.83	1811.17	1838.17	1814.5	1857.83	1832.67	1870.75	1883.75	1889.5	1884.96	1827.86	1815.1	1772.99	1804.51	1710.56
ra1_left_tibia_latlat_9_d1	318.438	21.5625	15.625	1937	1939.12	1942.41	1952.12	1961.94	1945.18	1911.76	1910.94	1938.06	1938.82	1911.82	1928.94	1926.47	1934.76	1928.47	1911.65	1946.59	1933.59	1913.41	1929.35	1959.12	1940.41	1945.24	1957.53	1949.88	1950.71	1934.82	1949.18	1942	1956.47	1964.65	1951.53	1953.12	1964.65	1972.53	1960.18	1973.06	1982.59	1975.65	1992.71	1969.59	1947.05	1900.97	1788.95	1586.54	1373.48
ra1_left_tibia_latlat_9_d2	252.969		17.0312	1912.25	1947.88	1929	1904.88	1917.62	1913.5	1904.88	1951.5	1948.12	1957.75	1944	1908.62	1912.88	1916.75	1949.25	1945.38	1974.75	1977.75	1985.12	1940.88	1925.75	1961.12	1974.38	1951.38	1978.12	1948.25	1994.38	1977.5	1945.75	1972.88	1968	1963.12	1956.5	1948.25	1989.25	1964.25	1944.12	1950.75	1959.38	1958.88	1915.11	1877.73	1814.72	1746.08	1631	1488.58
ra1_left_tibia_latlat_9_d3	170.938
ra1_left_tibia_latmed_2_d1	252.969	17.6562	11.7188			1004.5	2002.62	1967.62	1970.25	1966.25	1998	1987.38	1979.25	1989.25	2003.62	2011.25	1978.62	2010.25	2009.75	1975.75	1967.25	2004.75	1971	1984.25	1970.5	2018.25	1990	2008.12	1969	1996.62	2003.5	1983.38	1993	1977	1982.38	1985.88	1983.5	1956.12	1949.75	1979.12	1933.5	1919.5	1917.38	1901.74	1858.43	1763.24	1626.19	1537.78	1514.27
ra1_left_tibia_latmed_2_d2	219.062	21.0938
ra1_left_tibia_latmed_3_d1	125.625	20	12.9688	1947.87	1963.27	1957.67	1960.87	1959.07	1961.33	1945.33	1956.53	1971.93	1948.87	1953.6	1969.2	1959.2	1960.07	1921.53	1969	1981.87	1990	1988.53	1966.33	1964.73	1989.2	1973.33	1962.8	1956.87	1967.87	1966.87	1967	1974.53	1960.67	1953.93	1948.67	1958.07	1979.4	1964.4	1982.87	1961.73	1950.2	1927.53	1961.87	1913	1886.81	1830.05	1708.5	1575.96	1450.62
ra1_left_tibia_latmed_3_d2	320.781	21.4062	18.9062	2009.84	1999.21	1997.11	2003.26	2029.84	2011.16	1986.47	1997.26	1998.16	1994.37	1989.42	2018.58	2017.47	2013.32	1998	2008.11	2018.32	2017	2012.89	2014.53	2014.05	2019.21	2018	2034.74	2013.53	1991.11	2007.95	2015.37	2007.84	2027.79	2026.16	1987.05	2002.58	2019.95	2031.16	2029.47	2030.79	2013.79	2003.53	2019.05	2016.13	2000.38	1963.47	1922.88	1832.5	1714.38
ra1_left_tibia_latmed_3_d3	309.688	24.5312	16.5625	1989.2	2007.47	1980.8	1982.07	1982.07	1971.67	1997.13	1984	2013.6	1989.47	1992	2003.2	1985.07	2009.73	1979.47	1975.67	1977.87	1981.4	1986.73	1952.8	2007.4	2001.87	1997.2	1980.33	1995.4	1953.87	1993	1991.33	2006.07	2008.4	1990.47	1997.47	2003.33	2013.07	2011.93	2025.6	1991.6	1951.33	1976.27	1968.13	1970.26	1925.7	1836.77	1760.4	1700.26	1636.23
ra1_left_tibia_latmed_3_d4	181.719	19.5312	15.7812	1947.38	1946.25	1930.5	1947.75	1917.5	1933.38	1922.12	1886	1879.88	1862.62	1830.38	1849.88	1782.25	1768.5	1799.62	1781	1773.88	1777.38	1799.12	1840.25	1858.38	1889	1924.25	1921.5	1945	1981.12	1966.5	1959.25	1965.75	1993.62	1971.88	1982.88	1980.5	1957.38	1966.25	1953	1955.62	1965.88	1968.75	1971	1944.52	1960.8	1896.76	1714.88	1387.91	1059.45
ra1_left_tibia_latmed_3_d5	188.281	15.9375	15.7812	1948.31	1960.12	1962.06	1953.06	1953.75	1940.38	1977	1942.94	1976.69	1973.94	1958.88	1973.25	1976.5	1992.5	1966.38	1988	1977.31	1953.06	1998	1972	1949.44	1968.75	1989.25	1972.06	1976.12	1983.31	1997.44	1983.81	1970.12	1989.25	1947.5	1964.31	1978.88	1959.75	1981.69	1982.25	1971.06	2000	1983.75	1971.44	1937.05	1934.06	1923.3	1906.79	1878.88	1836.95
ra1_left_tibia_latmed_4_d1	226.406	17.1875	14.375	2000.86	2015.57	2036.71	2016.5	1992.14	1993.71	1987.86	1995.21	1993.64	1993.57	2018.5	1989.21	1999.43	2007.93	2004.36	1990.79	1991.5	1988.07	1989.36	2010.57	1996.29	1975.29	1985.71	1990.07	1988.64	1996	2000.71	1967.07	1947.5	1969.43	1966.71	1986.57	2009.43	1974.43	1984.36	1972.43	1977.43	1955.64	1959.36	1961.86	1961.88	1921.84	1848.6	1716.79	1525.6	1326.03
ra1_left_tibia_latmed_4_d2	248.125	21.25	15.4688	2050.44	2029	2039.89	2042.44	2019.11	1996.89	2029.22	2032.44	2039.33	2056.22	2024.22	2022.89	2038.33	2024.89	2011.67	2049.11	2022.67	2029.33	2055.22	2020.78	2038.22	2007.89	2001	2036.89	2047.22	2036	2044.44	2039.33	2029.44	2025.11	2016.44	2029.11	2026.67	2032.67	2043.78	2030.11	2027.78	2043.56	2088.33	2047.78	2048.5	1980.04	2010.95	2017.39	1981.58	1977.21
ra1_left_tibia_latmed_4_d3	267.812	20.625	15	2056.65	2053.75	2050.2	2056	2067.9	2064	2056.25	2048.95	2047.8	2045.4	2039.9	2030.05	2041.95	2056.2	2067.5	2063.95	2072.55	2058.8	2057.7	2044.7	2039	2039.1	2040.1	2072.1	2073.85	2051.8	2042.65	2044.75	2038.85	2031.4	2026.05	2029.55	2020.5	2012.45	2005.25	2004.65	2002.85	2006.3	1999.8	2014.1	1980.81	1953.28	1949.33	1926.57	1913.92	1885.85
ra1_left_tibia_latmed_4_d4	368.906	21.25	17.6562	2023.7	2028.9	2046.2	2049.55	2027.75	2033.45	2028.85	2025.65	2035	2011.7	1994.25	2028.65	2020.85	2018.1	2020.5	2009.4	2012.45	2023	2014.75	2004.6	2003	2012.75	2027.55	2030.3	2006.45	2008.85	2022.5	2006.45	2023	2047.1	2041.35	2022.3	2016.2	2024.95	2020.3	2030.4	2027.65	2029.35	2031.25	2025.75	2012.23	2003.68	1986.78	1999.07	1989.13	1963.69
ra1_left_tibia_latmed_4_d5	367.969	20.625	15.4688	2021.06	2017.89	2025.33	2027.06	2012.17	2013.83	2006.22	2015.83	1998.94	2026	2036.78	2025.28	2010	2001.11	2001.44	2010.22	2018	2002.67	2024.33	2005.22	1996.89	2008.61	2011.28	2006.56	2030.83	2006	2018	2021.56	2026.44	2028.61	2030.94	2013.06	2008.72	1986.56	1993.83	1995	1999.17	2004.44	2025.5	2033.11	1993.43	1982.75	1954.26	1924.01	1832.66	1725.03
ra1_left_tibia_latmed_4_d6	174.844	21.5625	17.8125	1991	2006	2009.57	2012.93	1981.36	1981.71	2013	2005.36	2003.93	2020	2019.36	2004.36	2013.71	2009.14	2000.14	2033	2005.57	2022.07	2018.93	1983.29	2008.07	2017.43	2021.43	2015	2008.93	2029.36	2017	1993.43	1994.21	2011	2024.71	2020.29	1993.29	1998.29	2018.29	2020.29	2000.36	1982.64	2014.93	2013.36	2008.35	1989.05	1994.48	1983.73	1980.81	1910.42
ra1_left_tibia_latmed_5_d1	166.25	23.75	15.9375	1943.78	1940.94	1940.78	1931.83	1952.28	1946.22	1930.33	1933.17	1909.78	1911	1912	1904.56	1910.39	1919.78	1919.44	1906.28	1925.94	1900.72	1923.33	1923.44	1934.39	1931.61	1937.44	1944.06	1936.33	1935.44	1965.06	1924.06	1942.33	1951.94	1959	1962.56	1946.89	1943.56	1931.44	1962.28	1940.56	1939.22	1944.67	1955.33	1913.54	1895.77	1898.05	1865.37	1852.47	1813.92
ra1_left_tibia_latmed_5_d2	150.938	20.1562	14.6875	1962.45	1956.38	1947.48	1946.38	1961.97	1966.93	1953.45	1958.03	1956.03	1962.31	1970.34	1947.69	1943.62	1962.83	1971.48	1955.28	1940.86	1966.69	1973.28	1951.93	1940.24	1938.83	1937.9	1944.93	1968.69	1967.86	1952.66	1947.55	1948.9	1961.76	1966.21	1953.76	1960.69	1969.72	1955.79	1955.07	1969.21	1960.55	1963.14	1972.1	1966.12	1960.67	1932.39	1912.6	1861.6	1805.2
ra1_left_tibia_latmed_5_d3	288.594	27.5	16.875	1986.23	1986.62	1998.62	1992.38	1996.69	1978.31	1973.15	1959.85	1968.62	1945.23	1942.85	1954.08	1960.92	1936.54	1960.08	1984.85	1966.31	1966	1969.38	1939.69	1960.31	1964	1993.77	1990.69	1987.31	1958.31	1959.23	1987	1996.77	2004.85	1989.15	2014	1998.85	1997.15	1996.46	2006.92	2003.23	2016.38	1988.85	2023.85	1996.71	2008.69	1986.78	1973.74	1915.3	1882.1
ra1_left_tibia_latmed_6_d1	212.969	22.6562	12.3438	1961.62	1949.92	1989.46	1949.08	1940.54	1951.77	1912.15	1947.92	1943.46	1991	1926.23	1962	1937.08	1936.92	1943.15	1972.31	1941.54	1941	1968	1942.69	1943.15	1965.62	1935.54	1944.31	1958.31	1963.46	1943.92	1926.92	1970.46	1935.69	1949	1953.15	1955.46	1940.15	1950.77	1945.15	1941.08	1949.69	1927	1960.62	1917.32	1879.09	1868.14	1877.81	1836.7	1805.04
ra1_left_tibia_latmed_6_d2	140.312	25.625	15.625	1930.35	1923.59	1931.65	1905.71	1946.53	1931.53	1930.24	1926.24	1927.53	1925.29	1920.06	1938.59	1927.76	1945.06	1935.76	1905.06	1915.76	1942.47	1944.71	1930.35	1946.88	1921.65	1934.65	1930.47	1910.65	1889.24	1934.65	1939.76	1924.12	1933.29	1954.41	1930.88	1933.12	1957.59	1912.18	1937.24	1943.53	1902.24	1920	1891.76	1890.72	1862.02	1819.73	1767.24	1660.76	1561.46
ra1_left_tibia_latmed_6_d3	145.625	14.8438	17.9688	1931.16	1937.53	1926.74	1934.47	1923.21	1902.79	1926.32	1943.16	1911.47	1940.63	1948.37	1910.16	1936.58	1918.84	1915.16	1929.05	1940.84	1921.68	1915.79	1910.37	1944.37	1929.26	1928.95	1929.53	1933.11	1941.42	1940.74	1923.63	1956.37	1929.84	1918.11	1927	1946.95	1921.84	1923.32	1917.95	1938.79	1943.21	1945.21	1940.16	1935.61	1928.73	1919.39	1913.41	1911.59	1904.34
ra1_right_tibia_latlat_2_d	297.812
ra1_right_tibia_latlat_2_d1	182.031	13.125	11.7188	1861.88	1873.88	1872.12	1873.06	1875.69	1860.31	1870.12	1874.06	1848.81	1866.94	1879.88	1873.81	1882.94	1887.62	1874.25	1879.06	1892.62	1888.12	1880.44	1899.38	1920	1870.38	1897.38	1886.81	1884.25	1892.88	1912.81	1885.25	1888.44	1872.44	1879.62	1883.25	1889.94	1907.62	1884.38	1886.38	1892.62	1880.44	1899.06	1885.69	1862.3	1853.88	1831.65	1762.18	1638.31	1463.32
ra1_right_tibia_latlat_2_d2	289.219	18.9062	13.9062	1848.9	1867.7	1847	1863.85	1870.4	1855.55	1865.8	1886.9	1867.8	1872.65	1872.85	1876.85	1886.15	1872.6	1866.75	1901.45	1880.95	1867.75	1863.9	1877.3	1879.5	1889.3	1874.75	1901.9	1865.8	1882.55	1897.1	1886.15	1886.25	1891.6	1887.35	1886.75	1897.95	1899.4	1868.3	1896.1	1884.65	1880.85	1879.85	1909.25	1876.66	1870.78	1813.51	1802.65	1793.12	1679.48
ra1_right_tibia_latlat_2_d3	280	21.4062	9.53125	1889.45	1913.55	1886.64	1880.27	1911.18	1925.91	1918.73	1920.55	1909.91	1920.36	1915.09	1905	1916.73	1898.91	1901.73	1898.55	1920.36	1923.73	1924.36	1928.09	1907.64	1906.64	1933.27	1931.45	1941.64	1934.18	1927.27	1912.45	1898.09	1927.82	1928.64	1882.55	1916.73	1929.18	1928.82	1927	1945.36	1916.55	1922.73	1914.18	1917.15	1898.99	1879.81	1871	1854.72	1818.21
ra1_right_tibia_latlat_2_d4	321.094	17.1875	11.7188	1891.56	1874.33	1880.11	1859.72	1864.11	1860	1875.22	1881.78	1900.72	1870.33	1873.61	1861.78	1890.5	1874.83	1879.94	1873.89	1868.11	1864.94	1871	1905.44	1888.06	1884.72	1869.56	1879.83	1876.72	1876.94	1886.39	1870.89	1873.56	1870.83	1878.28	1870.61	1874.11	1886.78	1889.06	1860.78	1873.78	1877.89	1877.94	1894.44	1866.78	1863.17	1857.26	1853.1	1849.24	1814.96
ra1_right_tibia_latlat_4_d	115.312
ra1_right_tibia_latlat_4_d1	200.625	25.1562	18.2812	1776.63	1784.68	1816.58	1798.42	1798.53	1817.21	1832.21	1828.05	1823.58	1833.58	1817.95	1833.53	1812	1816.68	1850.47	1856.42	1845.63	1832.37	1824.53	1823.05	1844.84	1842.79	1824.11	1839.37	1846.63	1831.47	1826.63	1838.47	1852.47	1854.37	1840.47	1850	1848.32	1819.53	1830.79	1844.32	1834.11	1837.37	1854.53	1883.53	1870.12	1851.86	1837.81	1803.97	1764.01	1712.35
ra1_right_tibia_latlat_4_d2	272.5	20.4688	13.9062	1864.79	1865.63	1857.58	1861.79	1887.42	1888	1868.58	1871.58	1865.16	1876.95	1859.89	1874.95	1874.05	1852.58	1890.53	1866.63	1862.53	1882.63	1897.63	1876.53	1854.53	1886.47	1855.37	1851.32	1868.63	1858.42	1897.05	1878.95	1882.53	1865.79	1881.21	1877.21	1879.79	1883.37	1867	1878.21	1852.16	1850.16	1842.95	1875.37	1866.46	1846.02	1821.48	1797.58	1740.77	1687.6
ra1_right_tibia_latlat_4_d3	272.969	13.125	16.0938	1798.37	1801.74	1795.89	1816.32	1828.05	1837.47	1836	1835.63	1824.74	1826.47	1823.63	1805.53	1798.16	1802.95	1828.63	1841.47	1839	1821.47	1838.37	1845	1856.95	1853.68	1856.53	1870.47	1867.42	1855.37	1882.32	1879.58	1865.47	1875.42	1880.58	1863.63	1844.16	1843.68	1873.21	1874.95	1865.47	1890.63	1892.37	1876.26	1792.95	1644.71	1528.29	1442.96	1390.87	1359.57
ra1_right_tibia_latlat_4_d4	230.625	21.25	16.4062	1876.69	1878.38	1849.77	1866.62	1866.69	1869.31	1866.69	1900.54	1891.46	1881.85	1887.85	1870.46	1883.85	1887.23	1881.62	1880.69	1893.23	1877.08	1870.15	1895.85	1887.77	1902	1887.69	1882	1881.31	1881	1897	1875.85	1884.31	1892	1895.54	1879.69	1886	1861.38	1895.15	1866.31	1896.69	1895.23	1894.15	1894.15	1875.51	1869.41	1827.43	1716.05	1519.97	1283.31
ra1_right_tibia_latlat_4_d5	175.938	10.7812	16.0938	1848.06	1829.41	1845.82	1866.88	1840.24	1853.06	1824.29	1819.29	1854.71	1844.47	1875.94	1853.88	1852	1860.59	1868.29	1862.59	1837.53	1849.47	1843.29	1864.82	1854.53	1868.06	1840.12	1850.29	1863.12	1877.88	1856.41	1866.29	1862.82	1852.94	1864.18	1877.12	1874.41	1871.18	1857.47	1863.29	1848.82	1826.47	1825.71	1864.35	1818.3	1788.39	1730.68	1662.61	1587.04	1478.64
ra1_right_tibia_latlat_5_d1	233.906	14.5312	16.4062	1742.7	1721.9	1734.6	1742.95	1751.65	1761.65	1748.4	1742.25	1763.6	1769.15	1753.85	1754.6	1777.2	1781.45	1777.55	1751.9	1765.1	1769	1772.15	1767.3	1770.65	1780.8	1781.1	1775.6	1804.85	1790.3	1791.05	1794.25	1796.55	1793.7	1796.6	1813.95	1801.45	1815.95	1801.65	1811.9	1840.1	1834.85	1835.1	1844.35	1828.83	1821.09	1775.11	1690.14	1636.38	1569.42
ra1_right_tibia_latlat_5_d2	283.281	20.3125	15.7812	1761.87	1802	1772.8	1772.2	1775.47	1806.27	1810.27	1780.93	1779.27	1747.93	1786.8	1779.07	1798.13	1785.4	1796	1803.53	1818.27	1765.53	1783.93	1786.33	1771.33	1795.8	1787.4	1820.47	1805.87	1820.27	1858.73	1809.87	1849.2	1826.93	1820.67	1864.6	1830.73	1837.87	1859.4	1851.27	1839.6	1845.8	1861.73	1861.4	1839.97	1826.6	1806.99	1799.57	1735.86	1683.91
ra1_right_tibia_latlat_5_d3	160.781	21.875	18.125	1778	1764.39	1777	1774.56	1766.33	1787.83	1765	1781	1769.44	1764.94	1755.06	1761.17	1796.22	1753.56	1748.39	1799.17	1780.33	1753.78	1765.39	1749.17	1765.28	1745.89	1754	1756	1777	1791.94	1774	1796.61	1800.78	1780.39	1774.5	1773.28	1771.17	1769.78	1762.61	1774.39	1772.61	1796.06	1804.61	1810.94	1779.57	1732.35	1620.71	1481.18	1309.69	1117.45
ra1_right_tibia_latlat_5_d4	144.062	15.9375	16.25	1783.6	1761.6	1768.53	1762.73	1758.47	1773.27	1768.07	1762.07	1761.87	1760.2	1769.27	1768.67	1771.53	1760	1757.53	1760.93	1756	1742.27	1750.6	1796.67	1783.53	1780.4	1771.6	1773.47	1790.6	1788.13	1775.27	1802.47	1808.13	1805.93	1811.6	1815.67	1779	1745.33	1759.73	1755.13	1756.53	1803.87	1838.07	1825.33	1760.61	1633.02	1434.78	1248.45	1045.52	921.895
ra1_right_tibia_latlat_5_d5	304.219	17.3438	7.03125	1936.6	1926	1903.55	1893.8	1904.7	1890.1	1899	1894.75	1889.65	1898.4	1924.65	1882.3	1911.8	1899.5	1895.7	1899.95	1903.15	1916.8	1886.35	1919.85	1911.25	1912	1897.05	1896.75	1907.6	1914.85	1904.6	1914.05	1889.45	1912.35	1916.95	1911	1893.7	1895	1887.5	1888.7	1893.9	1885.5	1885.55	1889.6	1876.81	1854.59	1852.78	1852.45	1830.99	1804.07
ra1_right_tibia_latlat_6_d1	158.906	20.4688	12.0312	1797.79	1756.57	1788.43	1795.79	1800.64	1809.79	1823.29	1833.79	1800.64	1809.36	1838.57	1825.21	1810.93	1819.93	1827.93	1841.57	1847.21	1836.93	1830.93	1841.29	1832.5	1828.07	1839.07	1838.5	1856.36	1833.43	1846.93	1818.57	1830.43	1817.14	1828.57	1845.43	1855.79	1865	1849.64	1861.71	1842.64	1838.07	1841.14	1852.07	1831.17	1804.03	1774.54	1762.68	1748.6	1721.64
ra1_right_tibia_latlat_6_d2	160	18.5938	13.125	1767.05	1797.65	1777.8	1797.8	1790.45	1799.9	1770.05	1812.15	1807.6	1799.05	1783.25	1794.75	1808.85	1795.75	1798.85	1781.95	1786.05	1793.3	1803.85	1811.45	1786.75	1824.2	1798.75	1802.7	1815.2	1814.75	1798	1797.95	1802	1812.05	1826.4	1816.45	1825.4	1799.55	1824.2	1806.3	1826.1	1841.7	1832.6	1833.65	1820.33	1807.27	1816.6	1803.92	1779.78	1736.55
ra1_right_tibia_latlat_6_d3	274.531	20.1562	16.0938	1840.3	1829.8	1831.8	1830.6	1828.5	1856.35	1846.05	1862.1	1849.9	1840.65	1845.05	1835.8	1849.3	1865.8	1855.95	1852.35	1867	1884.65	1853.25	1850.75	1873.5	1870.05	1883.9	1864.7	1864.05	1888.1	1845.75	1865.65	1842.8	1845.5	1850.6	1860	1851.8	1858.55	1862.1	1829.55	1833.7	1829.85	1822.75	1834.45	1788.79	1667.84	1361.71	935.388	546.444	322.094
ra1_right_tibia_latlat_6_d4	197.344	24.6875	10.625	1900.25	1918.92	1893.5	1887.08	1919.17	1913.67	1901.92	1917	1906.5	1903.17	1897.75	1883.58	1872.83	1902.67	1881.17	1884	1889.42	1881.75	1886.67	1895.33	1902	1896.75	1888	1892.17	1885.58	1885.92	1903.92	1890.92	1897.92	1897.67	1875.67	1903.42	1883.25	1899.25	1915.92	1878.58	1876.25	1885.92	1884.83	1910.83	1895.65	1890.19	1870.13	1851.74	1844.79	1853.66
ra1_right_tibia_latlat_6_d5	184.375	26.25	12.8125	1909.42	1884.95	1936.21	1920.84	1898.21	1908	1921.21	1911.11	1884.58	1915.74	1887.05	1894.05	1903.16	1860.32	1893.74	1901.53	1894	1907.42	1904.37	1930.37	1901.11	1887.32	1909.95	1913.53	1892.42	1905.58	1904.16	1921.47	1913.63	1899.74	1893.58	1871.21	1908.26	1903.21	1922.11	1890.21	1897.05	1896.47	1904.21	1908.37	1859.38	1882.2	1844.07	1786.41	1754.06	1721.52
ra1_right_tibia_latlat_6_d6	165.938	21.0938	21.5625	1768.44	1790.31	1781.06	1759	1754.19	1758.5	1760.69	1770.69	1757.44	1776.56	1772.12	1768	1765.31	1763.75	1781.12	1757	1754.44	1781.81	1752.75	1770.31	1768.5	1775.38	1776.81	1755.56	1738.81	1751.75	1763.5	1756.25	1768.44	1752.38	1754.69	1743	1751.62	1754.25	1794.94	1810.38	1773.69	1762	1765	1784.56	1766.67	1745.23	1729.54	1697.79	1649.04	1596.19
ra1_right_tibia_latlat_7_d1	259.531	18.75	15.4688	1660.29	1637.71	1633.12	1638.24	1652	1678.41	1668.94	1656.29	1668	1639.18	1643.59	1634.82	1648.47	1678.47	1689.82	1721.06	1725.71	1724.65	1715.94	1744.65	1711.12	1731.41	1734.59	1763.94	1790.53	1795.35	1777.76	1784.82	1788.53	1781.82	1788.41	1794.18	1767.12	1788.41	1792.53	1793.35	1803.47	1816.24	1817.41	1798.76	1808.55	1796.6	1777.05	1647.66	1498.65	1333.03
ra1_right_tibia_latlat_7_d2	243.125	11.5625	16.7188	1785.93	1788.5	1787.36	1792.07	1798.5	1798.14	1778.36	1765.07	1762.64	1777.14	1791.86	1778.86	1789.79	1788.5	1799.93	1782.14	1768.57	1784.5	1793.21	1768.5	1788.43	1819.36	1796.21	1783.57	1798.93	1791.14	1795.71	1794.21	1796.21	1783.29	1774.5	1783.86	1771.29	1771.07	1761	1772.71	1768.14	1756.36	1775.64	1790.43	1791.3	1748.34	1717.1	1678.31	1652.41	1640.55
ra1_right_tibia_latlat_7_d3	229.219	13.5938	16.25	1784.2	1798.6	1779.8	1759.6	1743.6	1700.2	1718.3	1728.3	1727.8	1783.5	1776.8	1789.3	1785.3	1749	1752.6	1788.5	1793.3	1766.9	1761.2	1790.3	1829.9	1793	1803	1801.9	1782.4	1775.1	1792.2	1772.6	1790	1784.9	1753.9	1754.7	1768.7	1793.8	1804.3	1835	1794.5	1824.2	1815.3	1817.8	1798.75	1747.65	1648.55	1520.99	1366.18	1269.37
ra1_right_tibia_latlat_7_d4	226.562	13.9062	11.5625	1929.57	1925.14	1907.43	1923.43	1918.43	1916.07	1915.14	1911.43	1912.21	1929.5	1886	1916.93	1874.21	1912.86	1883.21	1899.43	1880.64	1922.79	1942.71	1910.57	1881.57	1912.29	1892.93	1885.57	1897.21	1888.29	1893.43	1907	1907.07	1906.64	1910.07	1912.93	1892.07	1905.14	1900.14	1891.29	1904.5	1879.07	1895	1890.57	1878.95	1869.49	1843.42	1831.86	1794.46	1678.99
ra1_right_tibia_latlat_7_d5	287.812	8.90625	10.7812	1683	1666.22	1659.78	1674.56	1706.78	1700	1707.56	1740.89	1775.78	1757.56	1711.22	1725	1673	1677.33	1686.22	1684.56	1744.44	1753.89	1798.56	1777.44	1759.67	1756.78	1761.89	1777.22	1767.33	1782.44	1803.11	1812.11	1840	1811.67	1810.11	1821.56	1816.44	1799	1796.33	1811.22	1831.56	1824.67	1843.22	1843.78	1832.56	1792.76	1712.88	1641.92	1550.46	1433.37
ra1_right_tibia_latlat_7_d6	290.781	17.1875	12.8125	1897.76	1909.65	1926.18	1918.71	1911.53	1911.94	1900.12	1915.65	1918.59	1905	1907	1904.71	1902.12	1918.59	1942.06	1919	1919.12	1910.76	1884.65	1890.24	1897.18	1890.53	1885.29	1896.35	1887.47	1870.47	1875.94	1896.65	1899.35	1883.94	1866.41	1872.47	1874.94	1865.82	1856.47	1838.53	1824.12	1824.53	1828.29	1836.06	1816.33	1794.3	1778.65	1741.09	1704.72	1693.59
ra1_right_tibia_latlat_8_d1	150.781	22.5	16.0938	1721.2	1736	1742.2	1719.33	1731.07	1721.2	1735.6	1732.33	1728.87	1758.4	1748	1747.33	1727.4	1733.53	1762.33	1765.33	1768.6	1770.07	1772.07	1768.33	1754.93	1757.93	1786.27	1755.13	1749.33	1726.27	1751.53	1740.47	1746.13	1764.33	1780.8	1774.47	1795	1754.27	1767	1768.8	1763.2	1757.67	1807.67	1799.47	1807.29	1754.89	1739.42	1710.81	1659.76	1585.91
ra1_right_tibia_latlat_8_d2	156.25	20.3125	13.9062	1748.12	1740.81	1764.81	1698.69	1744.44	1715.81	1716.25	1722.75	1712.12	1718.12	1749.88	1766.5	1735.62	1752.19	1743	1732.5	1706.81	1715.19	1680.19	1726.38	1712.75	1729.25	1753.75	1742.75	1739.44	1723.5	1703.44	1717.19	1751	1759.5	1760.56	1722.94	1754.5	1782.62	1779.56	1787.5	1775.31	1761.38	1782.12	1802.5	1783.67	1786.32	1785.58	1781.93	1757.88	1770.4
ra1_right_tibia_latlat_8_d3	220.781	16.7188	15.1562	1815.5	1825.71	1790.93	1826.21	1801.14	1800.21	1820.43	1862.57	1811.79	1820.29	1827.64	1819	1832.36	1831.21	1813	1806.71	1810	1813.36	1801	1821.86	1833.36	1808.21	1800.86	1821.07	1810.93	1785.07	1799.57	1830.79	1827.07	1848.64	1827.71	1827.29	1841.86	1842.5	1825.71	1849.36	1847.86	1840.71	1854.29	1834.43	1833.24	1837.26	1812.84	1775.64	1697.88	1583.77
ra1_right_tibia_latlat_8_d4	259.688	15.7812	13.9062	1708.83	1748.42	1709.17	1739.08	1730.42	1744	1736.08	1758.67	1768.5	1790.92	1794.25	1761.25	1763	1777.17	1757.75	1767	1757.5	1771.5	1763.08	1742.75	1744.33	1752.25	1756.25	1782.75	1826.83	1822.17	1834.75	1817.25	1817.58	1817.08	1825.5	1821.92	1827.17	1819.33	1826.75	1845.42	1860.92	1848.67	1834.33	1862.83	1832.63	1798.23	1758.46	1690.35	1585.28	1405.37
ra1_right_tibia_latlat_8_d5	275	23.2812	11.7188	1777.33	1760.75	1783.67	1755	1750.58	1772.67	1742.08	1745.17	1742	1710.5	1730.17	1737.67	1722.17	1723.75	1707.25	1730.67	1731.33	1726.42	1711.92	1682.25	1676.08	1670.17	1690.5	1732.33	1745.08	1780.33	1771.25	1761.08	1750.5	1761.92	1758.25	1786.92	1778.75	1761.17	1759.17	1783.92	1807	1809	1835.58	1840.25	1821.97	1828.91	1810.32	1760.06	1703.55	1637.36
ra1_right_tibia_latlat_8_d6	121.562	20	18.9062	1759.86	1763.71	1740.93	1736.5	1735.29	1742.64	1759.57	1765.57	1755.57	1758.29	1764.86	1749.14	1748.93	1756.43	1744.07	1741.43	1746.79	1737	1746.86	1728	1714.93	1744.86	1754.64	1752	1747.71	1749.43	1743.36	1734.86	1756.14	1757.43	1747	1766.57	1771.86	1778.57	1782.64	1787.43	1780.86	1801	1826.64	1834.07	1796.96	1754.5	1695.79	1617.01	1533.7	1410.52
ra1_right_tibia_latlat_8_d7	163.281	18.2812	13.125	1696.9	1713.1	1708	1747.8	1718.3	1733.1	1722.5	1736.4	1719.4	1686.9	1680.2	1694.5	1700.5	1697.5	1682	1685.5	1688	1683.9	1695.8	1705.1	1722.7	1733.8	1707.5	1716.1	1721.6	1677.6	1726.4	1696.6	1724.2	1707.7	1707	1771.9	1750.5	1759.3	1747	1727.3	1725.1	1757.4	1788.1	1772.7	1772.69	1759.91	1707.71	1648.1	1597.67	1532.75
ra1_right_tibia_latlat_8_d8	299.844	25.1562	12.1875	1892.6	1904.4	1890.3	1907.5	1896.1	1919	1909.8	1905.6	1909	1915.9	1909.1	1896.5	1892.8	1923.6	1913.9	1907.1	1892	1889.3	1899.9	1888.2	1892.9	1908.4	1901	1901.7	1892.4	1900.8	1898.2	1887.3	1916.8	1890.4	1880	1894.7	1905.5	1886.1	1886.7	1905	1883.8	1846.8	1876.8	1860.6	1856.04	1840.72	1801.65	1764.09	1691.96	1588.71
ra1_right_tibia_latlat_9_d1	150.156	19.5312	21.25	1783.57	1802	1801.86	1784.86	1788.71	1819.64	1796.21	1807.79	1804.86	1815.64	1788.5	1793.07	1794.79	1781.21	1796.36	1796.43	1796.71	1806.5	1768.79	1789.5	1800	1800.71	1788.29	1786.71	1801.86	1794.21	1797.07	1788.07	1818.5	1804.14	1801.86	1799.93	1767	1800.86	1800.57	1803	1794.86	1806.64	1805	1819.21	1832.5	1797.66	1770.49	1736.31	1673.33	1628.39
ra1_right_tibia_latlat_9_d2	138.594	17.8125	15.7812	1680.75	1681.06	1688.81	1682.19	1680.25	1677.69	1655	1652.94	1651.19	1656	1660.88	1651.31	1659	1673.62	1665.12	1673.31	1695.56	1697.56	1708.81	1740.88	1742.5	1763.19	1753.62	1762.19	1761.25	1773.12	1788.06	1782.62	1799.69	1822.06	1812.5	1798.88	1786.06	1784.06	1776.44	1796.69	1823.81	1820.69	1836.31	1849.19	1833.42	1815.49	1820.99	1773.23	1701.82	1574.68
ra1_right_tibia_latlat_9_d3	257.344	21.7188	18.2812	1867.76	1863.06	1866.94	1881.18	1859.71	1875.88	1870.41	1884.59	1880	1893.94	1885.06	1908.59	1885.18	1866.53	1871.24	1870.47	1890.71	1891.53	1850.47	1873.76	1868.71	1867.94	1861.24	1882.41	1860.59	1874.41	1859.88	1851.82	1872	1884.29	1887.41	1870.12	1885.71	1888.18	1904.82	1912.12	1872.82	1871.41	1843.35	1850.53	1855.55	1830.61	1782.21	1701.76	1653.91	1604.51
ra1_right_tibia_latlat_9_d4	259.844	22.3438	14.0625	1749.38	1733	1729.56	1732.06	1709.44	1686.62	1706.19	1760.88	1765.31	1792.19	1823.56	1809.81	1798.12	1815.06	1838.62	1837.06	1830.94	1853.44	1875.06	1879.12	1876.44	1884	1866.62	1864.81	1875.31	1876	1891.75	1899.44	1886.81	1895.69	1925.75	1912	1912.88	1909.75	1895	1902.94	1897.62	1916.06	1909.88	1913.19	1910.05	1898.38	1875.29	1860.25	1854.5	1855.87
ra1_right_tibia_latlat_9_d6	287.031	19.8438	7.8125	1832.92	1822.77	1815.69	1826.15	1798.54	1807.31	1825.31	1806.54	1815.46	1800.77	1763.46	1756.15	1757.62	1755.77	1759.62	1767.31	1803.31	1791.23	1802.23	1799.23	1815	1813.38	1831.15	1851.54	1822.92	1795.69	1807.92	1814.77	1838.46	1843.31	1830.77	1877.69	1857	1855.62	1834.38	1849	1831.85	1875.62	1840.46	1849.92	1857.6	1851.41	1843.5	1835.63	1823.6	1801.54
ra1_right_tibia_latlat_9_d7	187.969	24.0625	20.1562	1804.53	1813	1812.33	1793.33	1801.87	1801.2	1816.4	1820.87	1792.8	1817.4	1821.6	1815.4	1826.4	1805.67	1804.4	1805.2	1812.47	1839.4	1840.6	1833.93	1835.93	1845.07	1828.53	1819.07	1814.53	1818.6	1815.47	1821.6	1858.73	1832.87	1839.53	1844.93	1872.53	1847.47	1860.53	1860.27	1863.93	1856.27	1865.27	1921.13	1878.44	1857	1834.87	1814.13	1805.61	1789.02
ra1_right_tibia_latlat_9_d8	254.844	16.25	9.84375	1930.26	1908.11	1920.53	1923.37	1912	1898.95	1909.32	1915.16	1907.42	1897.53	1897.84	1906.63	1907	1907.58	1883.16	1894.63	1908.16	1900.47	1894.11	1894.05	1893.26	1891.11	1888.32	1892.79	1893.53	1911.47	1904.79	1878.95	1874.58	1878.63	1876.84	1876.89	1882.47	1869.37	1860.26	1859.74	1845.47	1854.26	1844.53	1841.42	1830.98	1837.15	1826.93	1791.34	1783.3	1786.02
ra1_right_tibia_latlat_9_d9	79.0625
ra1_right_tibia_latmed_1_d1	407.656
ra1_right_tibia_latmed_4_d1	159.375	22.3438	16.25	1998.93	1990.36	1965	1966.93	1979.29	1993.07	1977.79	1996.36	2001.14	1991.93	1987.36	1974.57	1982.21	1989.71	1975.29	1984.43	1990	1980.5	1982.79	1970.57	2004.43	1967.21	1983.36	2003.5	1994.64	1962.43	1949.93	1961.79	1987.14	1974.64	1971.71	1968.29	1982.14	1980.36	1972.71	1998.79	1988.21	1971.64	2008.93	1970.14	1949.84	1929.79	1907.2	1874.99	1900.28	1886.14
ra1_right_tibia_latmed_4_d2	198.906	20.625	15.9375	1938.76	1943.81	1953.14	1943.19	1954	1961.71	1965.48	1979.57	1939.57	1963.71	1937.67	1923.48	1955.71	1950.24	1968.33	1940.48	1938.62	1938.14	1945.71	1956.33	1946.05	1952	1952.24	1949.76	1938.29	1944.43	1950.71	1947.1	1920.48	1942.48	1963.29	1954.48	1951.67	1941.76	1950.05	1947	1962.48	1953.57	1959.95	1972.29	1950.18	1937.77	1946.22	1936	1925.17	1903.77
ra1_right_tibia_latmed_4_d3	162.344	16.5625	16.4062	1942.77	1951.38	1944.85	1964.54	1944	1961.08	1934.92	1923.46	1958.54	1949.92	1954.08	1945.38	1940.15	1939.92	1929.38	1929	1961.31	1935.62	1951.15	1960.31	1930.46	1938.85	1943.31	1949.23	1946	1939.62	1947.54	1924.31	1937.69	1962.46	1966.92	1973.38	1967.15	1964.54	1957.38	1934.54	1975.46	1941.23	1973.31	1953.54	1936.38	1906.89	1886.1	1874.83	1793.37	1695.39
ra1_right_tibia_latmed_4_d4	146.562	18.9062	14.375	1968.71	1991.24	1994.24	1998.59	1986.82	1981.12	1959.24	1989.88	1985.88	1959.35	1983.76	1957.53	1982.82	1982.18	1985.59	1983.82	1978.24	1961.94	1956.29	1958.18	1967.06	1972.65	1988.94	1981.06	1957.18	1963.76	1992.06	1967.94	1968.82	1969.24	1966.59	1985.76	1971.76	1957.35	1950.76	1994.12	1965.29	1969	1963.65	1984.94	1970.95	1961.35	1941.83	1942.12	1897.63	1892.86
ra1_right_tibia_latmed_4_d5	173.594	17.8125	18.75	1935.6	1978.9	1984.9	1944.8	1925.3	1957.2	1943.9	1931.2	1943	1967.3	1948.3	1939.5	1944.8	1957.2	1936.8	1944.8	1968	1954.8	1961.3	1940.9	1936.1	1966	1948.8	1936.1	1937.7	1924.7	1962	1949.5	1933	1942.9	1940.4	1928.6	1935.1	1962.3	1946.6	1945.6	1973.2	1942.5	1954.8	1979	1955.55	1934.93	1924.36	1921.98	1915.93	1882.02
ra1_right_tibia_latmed_4_d6	331.094	18.2812	16.7188	1996.27	1996.73	1960.55	1976.36	1992.55	1955.73	1957.27	2009.91	1986.64	1968.36	1969.45	1993.18	1973.73	2004.18	1972.27	1968.82	1955.73	1975.64	1945.91	1939	1980.91	1986.64	1963.91	1953.09	1973	1967.36	1969.09	1981.36	1990.45	1982.36	1972.91	1955.18	1982.27	1967.64	1978.82	1983.82	1981.91	1958.73	1971.73	2015.27	1956.88	1974	1956.06	1948.22	1903.49	1849.25
ra1_right_tibia_latmed_4_d7	349.688	18.5938	15.1562	1930.47	1953.26	1961.63	1963.16	1972.47	1984.58	1972	1974.47	1974.26	1977.84	1974.42	1963.63	1977.74	1966.84	1957.95	1960.84	1958.21	1956.37	1955.32	1987.95	1978.95	1974.53	1964.58	1952.11	1974.79	1977.63	1962.05	1979.84	2014	1991.05	1976.74	1978.16	2000.47	1976.58	1989.89	1983.95	1979.37	1963.37	1982.74	1984.11	1965.24	1963.54	1940.68	1911.8	1886.8	1857.29
ra1_right_tibia_latmed_4_d8	282.188	23.4375	10.9375	1992.06	2009.24	2005.12	2007.35	1992.18	1974.12	2011.88	2026.41	2015.94	2012.41	2011.06	2001.35	2002.47	2000.82	1998.59	2006.35	2016	1997.18	1983.82	2008.88	1999.06	1995.24	1999.65	1997.29	2006.06	2006.29	1998.53	1985.88	1970.82	1979.53	1986.65	1990.71	1968.59	1987.88	1984.35	1973.18	1981.41	1987.65	1983.24	1970.18	1940.64	1906.51	1870.24	1829.61	1786.22	1753.85
ra1_right_tibia_latmed_4_d9	294.062	26.4062	17.8125	1982.43	1997.76	1998.9	1964.57	1994.05	1993.95	2014.43	2000.24	1993.95	2005.14	1989.33	1978.38	1978.95	1993.43	2004.52	1994.43	1993.19	1998.29	1973.52	2002.81	2001.24	2005.24	1999.95	1995.57	1999.05	2005.95	1981.76	1995.43	1976.1	1997.38	1983.67	1985.57	2001.71	1989.81	1984.43	2024.57	2002.57	1989.38	1999.76	1996.9	1982.98	1998.85	1984.74	1987.43	1977.37	1964.79
ra1_right_tibia_latmed_6_d1	231.719	20.7812	11.875	1969.11	1960.56	1999.33	1954.78	1937.33	1954.33	1977.33	1982.67	1966	1980.67	1973.89	1983.11	1986.44	1937.67	1941.89	1987.56	1988.33	2004.56	1968.11	1973	1972.22	2002.56	1981.67	1976.44	1979.56	1952.33	1966.22	1957.89	1976.44	1974.67	1961.56	1979	2011.11	1946	1969.56	1952.67	1954.67	1957.11	1973	1985	1944.26	1922.15	1902.28	1915.27	1912.81	1868.86
ra1_right_tibia_latmed_6_d2	239.062	12.0312	11.5625	1987.05	1994.95	1971.86	1983.62	2004.38	1993.62	1960.24	1993.57	1997.1	2007.52	1994.76	1972.86	1959.71	1964.05	1991	1978.95	1987.9	1978.24	2003.52	2004.81	1999.9	1991	1968.71	1989.95	1984.1	1978.48	1988.33	2001.95	1997.52	2013.71	1967.71	1980.57	1982.81	1976.29	1966.81	1981	1994.43	1984.14	1969.38	1973.05	1985.2	1970.29	1948.09	1903.93	1873.3	1862.88
ra2_left_tibia_latlat_5_d1	171.25	19.2188	12.1875	1937.95	1941.24	1923.71	1927.43	1931.33	1957.14	1962.76	1953.95	1962.76	1956.24	1963.67	1973.57	1979.24	1995.52	1978.43	1971.81	1959.71	1959.62	1946.1	1969.19	1985.48	1958.14	1968.05	1955.76	1964.95	1969.57	1995.81	1981.95	1992.57	1970.71	1986.62	1979.05	1990.38	2012.43	1997.86	1998.57	1998.14	1997.48	2020.48	2011.43	1999.51	1996.23	1990.44	1974.25	1959.06	1938.11
ra2_left_tibia_latlat_7_d1	143.75	27.5	9.53125	1942	1931.5	1942.9	1941.9	1929.7	1940.3	1931.9	1954.2	1927.4	1951.9	1943.3	1948.6	1949.5	1952.1	1924.7	1933.9	1936.6	1918.4	1916.4	1907.2	1936.1	1953.9	1932.5	1924.6	1924.1	1924.8	1913.8	1930.1	1942.2	1920.6	1897.1	1892.7	1877.8	1898.9	1892.6	1900.4	1928.9	1888.9	1871.7	1889.4	1841.03	1791.23	1713.12	1654.11	1602.62	1530.68
ra2_left_tibia_latlat_7_d2	252.656	15.3125	11.875	1983.29	2008.43	1982.71	1971.5	1982.5	1975.14	1984.57	1977.36	1963.64	1936.64	1985.29	1944.07	2006.5	1934.86	1976.29	1961.5	2012.79	1963.21	1981.57	1971.71	1977.64	1969.86	1981.14	1970.5	1975.5	1989.07	1967.07	1966.14	1975.14	1992.79	1977.79	2007.43	1969.43	2001.86	1974.79	1970.79	1967	1993.93	1953.57	1969	1954.71	1918.65	1882.87	1830.26	1730.01	1623.2
ra2_left_tibia_latlat_7_d3	429.531
ra2_left_tibia_latlat_8_d1	120.938	26.875	17.3438	1873.17	1892.56	1866.67	1897.89	1904.22	1888.28	1887.06	1891.67	1867.06	1880.39	1885.83	1902.17	1885.72	1879.72	1889.78	1886.72	1876.94	1885.33	1881.67	1871.67	1871.61	1872.94	1861.5	1884.61	1894.06	1854.72	1880.61	1866.39	1843.78	1843.83	1872	1853.39	1867.06	1854.94	1856.89	1889	1880.72	1876.22	1881.11	1888.22	1896.93	1866.5	1867.83	1849.52	1859.98	1859.95
ra2_left_tibia_latlat_9_d1	158.438	30.1562	15.1562	1914.62	1904	1913	1934.12	1890	1907.25	1916.12	1889.5	1913.25	1890.12	1881.38	1879.62	1901.88	1889.25	1904	1861.12	1913.38	1907.75	1904	1884.12	1904.75	1867	1899.75	1868.38	1893.88	1874.62	1901.5	1940.75	1893.75	1941.5	1930.75	1897.12	1896.88	1900.88	1911.5	1909.25	1922.62	1906	1944.25	1920	1956.87	1919.41	1938.89	1923.18	1904.95	1864.9
ra2_left_tibia_latmed_1_d1	156.25	28.4375	15.7812	1944.06	1940.35	1948.47	1964.82	1941.71	1960.06	1936.29	1950.53	1971.12	1963.29	1963.82	1978.41	1960.29	1953.94	1956.88	1980.41	1941.65	1966.94	1978	1957.06	1951.35	1961.24	1965.82	1967.06	1960.12	1987.59	1963.88	2002.29	1985.47	1950.18	1987.71	1949.24	1955.94	1957.71	1957.53	1967	1949.53	1948.53	1943.06	1978.35	1915.11	1934.58	1917.13	1905.39	1920.92	1882.54
ra2_left_tibia_latmed_1_d2	231.094	21.0938	13.125	1954.38	1977.08	2015.31	2009.92	2003.92	1988.46	2006.23	2007.69	1970.08	1986.85	1995.92	2005.08	1999.77	2011.85	2004.46	2002.23	1972.15	2005.92	1996.69	1984.08	1988.85	2017.15	1992.92	1971.38	2007.15	1992.23	1989.85	1972.69	1999.62	1979.08	1991.46	1974.31	1975.31	1998.54	2003.15	2008.31	2004.54	1982.85	1976.31	1993.31	1988.69	1972.32	1970.12	1963.75	1952.21	1949.59
ra2_left_tibia_latmed_7_d1	155.312	29.375	18.125	1933.32	1920.36	1933.79	1938.68	1919.86	1917.07	1906.54	1899.68	1923.32	1929.46	1925.43	1916.96	1916.57	1904.46	1910.11	1897.18	1899.82	1917.64	1898.36	1893.79	1904.36	1906.21	1939.57	1930.54	1943.46	1920.75	1897.89	1905.5	1931.82	1937.96	1953.64	1948.57	1939.82	1948.04	1918.57	1936.32	1938.86	1939.93	1979.11	1973.29	1962.86	1968.05	1965.49	1952.61	1961.85	1960.43
ra2_right_tibia_latlat_3_d1	148.906	15.9375	13.9062	1885.29	1898.43	1899.07	1899.29	1912.93	1897.29	1870.86	1893.86	1869.29	1877.29	1884.07	1869.14	1890.14	1884	1887.5	1879.5	1906	1899.29	1883.21	1889.57	1886.07	1895	1884.79	1888.29	1888.71	1878.14	1881.79	1872.14	1893.86	1905.57	1886.64	1861.71	1872.57	1870.36	1874.5	1871.86	1891.07	1889.79	1899.36	1902.57	1884.63	1905.08	1894.01	1872.44	1875.36	1871.78
ra2_right_tibia_latlat_3_d2	144.688	21.5625	17.5	1919.36	1920.93	1919	1910.07	1931.79	1938.86	1919.43	1914.93	1914.93	1929.14	1932.29	1927.14	1931.21	1918.86	1935.14	1941.86	1941.21	1905.79	1930.71	1913.43	1922.21	1935.29	1921.36	1918.79	1892.14	1896.86	1905.21	1919.43	1933.86	1928.07	1937.21	1896	1885	1915.79	1910.93	1920.29	1895.07	1918.57	1924.43	1927.64	1909.74	1898.44	1877.83	1863.7	1857.7	1824.15
ra2_right_tibia_latlat_3_d3	138.438	21.25	12.0312	1904.92	1942.23	1919.15	1921.31	1901.23	1922.31	1933	1912.69	1916.92	1877.15	1942	1915.46	1913.08	1899.15	1898.54	1937.77	1922.92	1914.54	1910.08	1895.92	1912.15	1932.62	1905.46	1897.54	1918	1938.85	1940.38	1915.69	1887.15	1912.69	1919.92	1952.08	1933.23	1890.62	1905.54	1907	1926.15	1901	1915.77	1921.69	1881.55	1864.54	1850.97	1798.95	1729.65	1672.17
ra2_right_tibia_latlat_3_d4	233.125	20.9375	14.5312	1890.7	1879.6	1884.5	1895.3	1904.4	1919	1913.6	1900.4	1925	1889.8	1906.1	1906.1	1897	1891.5	1910	1924.4	1914.9	1868.6	1866.2	1849.8	1866.6	1881.2	1853.8	1866	1861.3	1796.9	1799.5	1796.8	1806.4	1776.1	1753.2	1677.2	1688.1	1642.6	1633.9	1641.8	1627.7	1635.7	1687.2	1719.7	1706.23	1687.87	1641.73	1616.24	1614.11	1576.08
ra2_right_tibia_latlat_3_d5	131.094	23.2812	18.125	1878.3	1853.6	1895.7	1902.8	1893.9	1877.6	1887.8	1896.5	1885.6	1860.2	1884.1	1895	1885.4	1892	1871.9	1903.2	1902	1920.6	1901.1	1900.2	1896.1	1897.1	1869.1	1863	1872.3	1864.8	1849.8	1851.1	1819.2	1853.1	1820.9	1883	1870.4	1801.1	1834.9	1801.7	1863.8	1862	1897.8	1874.2	1871.53	1822.37	1699.69	1565.2	1416	1266.65
ra2_right_tibia_latlat_4_d1	235.625	23.75	14.6875	2013.88	2008.94	2022.44	1989.75	1996.25	1991.81	2016.12	2005.19	1993.5	2009.25	1999.5	2003.88	1970.94	1999.81	1986.69	2005.62	1973.19	2020.25	1989.62	1994.94	2017.56	1994.62	1985.69	2009.62	1987.81	2017	1996	1973.75	1983	1985.31	2023.44	1988.81	1982.69	1987.25	2001.56	1988.12	2003.12	1987.25	1991.62	2014.31	1995.77	1986.2	1967.41	1947.08	1918.31	1863.94
ra2_right_tibia_latlat_4_d2	150.156	17.0312	17.8125	1949.81	1957.95	1964.14	1951.71	1973.81	1949.38	1957.76	1962.9	1981.43	1969.57	1974.29	1959.29	1969.14	1985.71	1971.67	1937.52	1971.81	1975.48	1967.38	1946.86	1982.71	1984.14	1966.05	1955.62	1957.05	1963.67	1981.9	1967.19	1977.19	1955.62	1981.19	1976.76	1964.81	1977.76	1992.81	1978.33	1954.52	1968.86	1955.62	1978.38	1928.4	1885.36	1842.17	1769.12	1652.73	1535.81
ra2_right_tibia_latlat_4_d3	306.719	30.7812	14.8438	2039.07	2033.93	2012.93	2015.4	2024.07	2029.6	2040.33	2003.93	2007.4	2021.33	2015	2017.53	2014.6	2014.67	2021.07	1997.33	2018.2	2024.07	2013.8	2013.6	2001.8	2015.53	2013.67	1989	2027.07	2014.73	2013.87	2028.8	1974.93	2035.47	2010	1984.73	1980.47	1992.33	1982.07	2021.07	1994.2	2013.4	2013.73	2014.2	1970.19	1949.72	1938.21	1915.77	1877.01	1829.29
ra2_right_tibia_latlat_4_d4	247.188	16.875	11.0938	2021.53	1978.35	1967.35	2009.41	1988.59	2007.06	2021.82	1982.29	2008	1968.06	2000.24	1981.06	1989.12	1998.41	2024.71	1988.12	2017.35	1977.12	2002.71	1994.47	1994.35	2000.59	1985.35	1994.06	1997.94	2006.82	1995.29	2018.65	2015.53	1997	1992.59	2019.88	1988.12	1966.59	2006.35	2014.94	1994.12	1997.76	1973.35	1984.41	1984.52	1975.24	1951.12	1925.2	1908.49	1863.33
ra2_right_tibia_latlat_4_d5	156.406	19.375	14.5312	1987.53	1980.12	1989.24	1983	1991.18	1979.24	2000.82	2007.18	1985.24	1953.12	1992.24	2009	2000.88	1993.82	1985.12	2002	1972.06	1987.29	1993.76	2010.12	2009.12	1982.47	1969.29	1970.24	1975.59	1997.59	1986.41	1968.65	1984.94	1976.76	1979.82	1977.24	1978.65	1995.35	1981.12	1991.71	1981.88	1963.53	1951.82	1960.18	1920.17	1863.06	1813.28	1741.11	1610.99	1491.97
ra2_right_tibia_latlat_5_d1	185.156	17.5	11.4062	1943.67	1971.33	1955	1944.78	1941.78	1971.67	1999.44	1982.78	1965	1934.33	1976	1988.11	1968.67	1965.89	1960.44	1983.78	1958.56	1950.89	1980.33	1935.78	1969	1982	1979.56	1959.56	1994.11	1965.67	1952.44	1988.22	1996.33	1955	1971.78	1975.22	1973.11	1958.44	1928.22	1972.22	1968.44	1928.11	1946.78	1968.22	1933.84	1924.35	1935.93	1917.63	1811.47	1774.84
ra2_right_tibia_latlat_5_d2	161.25	23.2812	14.8438	1918.94	1940.56	1927.17	1931.94	1935.94	1946.39	1959.83	1941.94	1946.06	1940.72	1960.06	1965.33	1946.61	1962.33	1960.61	1958.06	1956.33	1975.11	1978	1963	1957.89	1964	1978.44	1965.72	1968.83	1980.06	1979.89	1969	1978.17	1984.5	1961.11	1953.28	1966.06	1982.56	1964.61	1953.78	1941.89	1952.61	1987.22	1957.83	1953.25	1927.75	1893.09	1879.85	1866.01	1831.37
ra2_right_tibia_latlat_5_d3	341.875	20	18.2812	1955.29	1971.64	1987.86	1987.43	1994.57	1986.21	1988.79	2002.71	1985.21	1962.5	1998.36	1960.36	1985.71	1965.21	1988.14	1972.43	1994.36	1982.93	1986.71	1977	1976.64	1982.79	1979.64	1994.36	1988.29	1987.93	1991.5	1991.93	1990.86	1990.57	1980.21	1978.14	1990.5	1991.79	1995.29	1980.86	1979.86	1990.64	1986.29	2015	1967.18	1979.41	1982.38	1952.52	1950.52	1921.89
ra2_right_tibia_latlat_5_d4	339.688	17.8125	12.1875	1982.33	1985.87	1996.07	1963.2	1957.73	1965.6	1969.73	1966.2	1960.87	1979.13	1991.33	1975.93	1980.33	1943.8	1963	1963.07	1947.13	1992.87	1978.6	1970.27	1987.93	1980.8	1974.53	1975.93	1989.07	1978.13	1976.47	1973.67	1954.47	1963.47	1979.2	1991.2	1983.2	1967.53	1971.8	1980.07	1981.13	1967.27	1956.8	1969.73	1900.98	1814.59	1733.78	1665.79	1584.42	1507.17
ra2_right_tibia_latlat_5_d5	337.656	18.2812	12.8125	1985.4	1982.3	1983.5	2003	1985.6	1997.5	1990.4	1967	1986.9	1968	1943.3	1972.6	1953	1962.2	1966.8	1986.8	2020.7	1981.5	2003.2	2000.1	1960.2	1986.6	1988.9	1991.9	1964.3	1954.2	1959.1	1994.4	1963.4	2013.8	1962.6	1963.5	1974.5	1947.1	1963.2	2010.4	1999.4	1961	1950.1	1963.6	1927.05	1926.45	1904.23	1889.41	1801.61	1735.29
ra2_right_tibia_latlat_5_d6	293.281	20.7812	14.6875	2026.6	2010.73	1987.73	1984	1984.2	1992.27	1979.4	1994.4	1977	1978.47	1977.53	2012.4	1972.8	1966.47	2000.93	1995.07	2003.87	1979.87	2012.47	1984.53	1968.73	2015.4	2005.87	2020.8	2005.87	1989.8	1984.8	1990.33	1977.87	1969.4	1998.8	1986.47	1998.07	1974.87	1993.8	1995.87	1979.53	1967.47	1982.27	1994.53	1950.9	1951.34	1925.8	1917.91	1892.31	1844.91
ra2_right_tibia_latlat_6_d1	277.344	23.2812	16.4062	1939.44	1930.19	1943.62	1940.62	1925.12	1929.81	1943.56	1938.25	1944.25	1931.88	1926.25	1947.81	1930.38	1919	1899.19	1922.94	1925.44	1909.44	1928.44	1921.38	1918.81	1918.31	1926.44	1921.12	1940.88	1941.12	1926.94	1919.06	1942.31	1942.94	1934.19	1943.5	1943.75	1930.19	1931.56	1914.38	1919.5	1920.94	1940.12	1938.31	1912.46	1901.55	1904.01	1882.08	1828.36	1780.97
ra2_right_tibia_latlat_6_d2	303.281	20.1562	16.4062	1895.75	1892.69	1910.62	1923	1905.5	1910.75	1894.56	1900.69	1902.94	1898.25	1918.56	1921.38	1916.75	1889.38	1904.06	1924.69	1926.56	1916.75	1886.75	1887	1920.19	1922.06	1906.88	1922.44	1898.25	1921.94	1896.06	1891.06	1922.56	1927.5	1934.62	1915.56	1889.06	1906.69	1885.38	1936.62	1902.75	1875.56	1890.25	1900.94	1889.62	1876.92	1862.6	1824.03	1754.75	1669.25
ra2_right_tibia_latlat_6_d3	199.219	17.9688	10	1932.7	1927.6	1933.5	1921.8	1891.1	1908.7	1918.9	1899.1	1904.5	1895.3	1910.6	1943	1940.4	1930.6	1906	1939.3	1947.6	1891.4	1908.1	1918.1	1902.3	1935.6	1896.9	1907.9	1917.9	1903.1	1917.9	1894.5	1947.8	1925.1	1910	1905.1	1917.3	1898.8	1889.5	1890.1	1906.8	1875.4	1884.4	1908.7	1901.53	1875.32	1814.55	1771.41	1734.97	1696.63
ra2_right_tibia_latlat_6_d4	201.562	13.9062	8.90625	1932.85	1943	1938.54	1962.46	1943.54	1926.23	1922.69	1957.92	1931.69	1929.15	1940.77	1918.46	1915	1950.46	1939.62	1917.38	1930.15	1950.46	1927	1917.15	1922.69	1909.15	1921.77	1926.08	1931.69	1935.46	1947.69	1932.62	1932.54	1941.46	1941.92	1929	1926.23	1932.62	1931.23	1916.69	1917.08	1922.23	1917.85	1915.31	1912.44	1903.4	1901.59	1881	1835.14	1793.07
ra2_right_tibia_latlat_6_d5	162.188	29.8438	16.25	1871.17	1927.5	1856.33	1887	1896.75	1929.5	1901	1863.67	1883.83	1855.33	1878.17	1905.42	1901.25	1875.83	1872.58	1867.83	1926	1870.33	1898.83	1878.75	1880.5	1866.58	1892.5	1875.17	1891.75	1876.92	1870.58	1852.5	1887.83	1882.17	1859.83	1882.75	1903.17	1882.25	1882.83	1893.42	1868.92	1866.58	1884.17	1886.83	1855.51	1852.25	1833.33	1775.23	1677.54	1563.59
ra2_right_tibia_latlat_7_d1	237.656	20.7812	10.7812	1983.44	1980.12	1973.81	1976.06	1963.94	1977.31	1970.88	1961.06	1997.19	1952.94	1972.88	1981.19	1961.69	1996.19	1974.31	1936.06	1984	1974.44	1974.94	1958.56	1986.12	1972.88	1956.31	1988.69	1972.38	1968.25	1978.19	1953.69	1946.94	1961.31	1965.38	1965.88	1983.38	1966.44	1956	1938.69	1964.75	1955.12	1953.94	1981.19	1953.13	1965	1973.14	1949.21	1945.64	1939.5
ra2_right_tibia_latlat_7_d2	258.438	19.8438	9.53125	1317.88	1380.5	1535.25	1687.12	1810.88	1833.75	1846	1943.38	1984.75	1930.75	1982.12	1959.12	2004	1930.38	2013.5	1968.88	1945.38	1932.75	1944.12	1981.88	1987.12	1938.88	1996	1962.38	1986.62	1993	1951.62	2001.25	1989	1961.62	1945.5	1970.75	1975.25	1972.5	1964.75	1977.25	1988.25	1977.88	1985.25	1966.62	1981.6	1956.79	1939.26	1911.47	1900.85	1863.84
ra2_right_tibia_latlat_7_d3	197.5	20.7812	11.5625	1954.67	2007	1986.44	1986.33	1988.11	1992.89	1960.78	1981.44	1959.33	2011.56	1963.22	1923.78	1974.89	1989.33	1943.22	1956	1988.22	1971.67	1982.78	1949.67	1998.89	1989.56	1973	1957.56	1952.33	1952.22	1965.44	1993.78	1992	2009.56	2002.11	1972.89	1966.56	1967.89	1987.78	1990.22	1987.11	1947.56	1965.11	1960.56	1963.82	1956.57	1954.95	1948.25	1953.46	1943.23
ra2_right_tibia_latlat_7_d4	177.188	18.125	16.7188	1965.83	1968.67	1978.67	1971.11	1966.83	1962.72	1964.22	1967.11	1959.11	1968	1978.72	1979.67	1972.28	1961	1958.06	1958.89	1966.22	1966.5	1962.56	1967.5	1980.17	1983.67	1989.33	1968.06	1985.78	1980.67	1966.83	1989.22	1947.33	1968.39	1961.61	1971.33	1970.78	1962.28	1953.89	1975.39	1946.33	1962	1954.22	1975.06	1952.21	1963.1	1944.59	1933.12	1853.69	1767.78
ra2_right_tibia_latlat_8_d1	317.188	19.2188	17.5	1958.67	1967.89	1949.72	1958.33	1952.17	1943.44	1960.78	1982.89	1960.94	1941.22	1946.11	1957.72	1978.06	1959.89	1951.11	1956.61	1965.44	1970.67	1946.67	1946.61	1967.56	1969.22	1971.17	1957.44	1965.06	1959	1944.5	1951.89	1952.44	1948	1953.83	1972.56	1959.39	1967.72	1970.39	1942.33	1945.06	1959.33	1951.33	1958.72	1933.35	1916.91	1898.02	1865.91	1837.28	1826.27
ra2_right_tibia_latlat_8_d2	333.906	9.375	15.4688	1967.25	1955.31	1947.38	1961.94	1952.69	1953.19	1972.06	1952.38	1943.94	1950.56	1955.62	1958.81	1945.25	1948.69	1946.5	1944.75	1941.06	1952.12	1965.12	1973.5	1970.5	1968.12	1982.31	1965.62	1955.31	1972	1973.12	1964.62	1966.5	1976	1970.19	1963.81	1979.06	1965.88	1964.69	1964.81	1948.94	1950.06	1953.62	1962.06	1932.67	1922.78	1893.89	1809.29	1704.88	1635.89
ra2_right_tibia_latlat_8_d3	201.25	26.25	12.9688	1947.08	1938.92	1971.83	1951.17	1940.92	1907.92	1919.5	1907	1939.17	1938.83	1945	1944.25	1953.17	1935.83	1954.75	1948.42	1937.75	1929.92	1930.17	1922.42	1939.17	1926	1949.5	1929.42	1920.75	1930.58	1931.92	1950.67	1905.08	1914.17	1933	1947.33	1966.58	1906.33	1942.5	1947.42	1914.67	1917.58	1929.75	1917	1904.37	1878.84	1842.59	1854.75	1808.91	1771.19
ra2_right_tibia_latlat_8_d4	159.219	22.6562	16.4062	1917.67	1940.75	1899.5	1911.67	1928.33	1906.92	1899.33	1935.42	1923.42	1920.08	1952.17	1914.83	1925.83	1925	1936.17	1931.5	1901.83	1911	1888.5	1954.83	1914.5	1933	1937.67	1899.17	1939.42	1903	1875	1906.17	1920.08	1917.25	1914.25	1907.92	1942.58	1919.17	1938.58	1899.67	1912.08	1927.75	1906.25	1920.33	1906.79	1903.9	1834.27	1746.56	1620.6	1439.04
ra2_right_tibia_latlat_9_d1	380	14.5312	11.875	2006.82	2012	2000.73	2017.36	2040.64	2043	2022	1999.82	2003.82	2009.82	2007.73	2026.91	2024.55	2011.55	2000.55	2017.36	2033.36	2021.09	2011.55	2004.91	2022.45	2012.27	1982.36	1997.73	2021.45	2026.27	2023.91	2015.82	2009.18	2057.64	2020	1989.55	2019.73	2017.36	2012.36	2026.09	2018.09	1994.64	1981.45	1990.55	1985.89	1967.9	1945.1	1914.7	1857	1810.36
ra2_right_tibia_latlat_9_d2	300.781	17.8125	11.5625	2037.73	2023.82	1989.09	2015.73	2028.09	2038.91	2053.64	2043.45	2006.82	2042.27	2007.55	2028.82	2013.64	2023.82	2018.27	2019.36	2011	2019.82	2002.73	2011.45	2021.27	2020	2006.64	2019.73	2025.73	2005.36	2030.45	2009.18	1974.73	2028.45	2011.18	2022.27	2009.45	1987.64	2013.27	2020.27	2017.55	2024	1998.27	2013.27	1987.73	1970.58	1967.68	1911.16	1843.66	1772.71
ra2_right_tibia_latlat_9_d3	319.531	15.3125	10.9375	2038.92	2013.31	2043.23	2020.62	2001.92	2038.31	2028.69	1998.62	2028.08	2019.08	2006.92	2033.77	2032.77	2011.69	2006.23	2011.23	1990.08	2024.77	2036.38	2030.54	2011.92	2000.46	2001.08	2003.31	2015.08	2003.46	2008.54	2033.46	2030.38	2029.46	2050.31	2008.77	2008.69	2036.62	2012.08	2008.23	2042.69	2009.92	2005.69	2021.92	1995.33	1991.95	1988.96	1981.07	1962.94	1914.28
ra2_right_tibia_latlat_9_d4	242.656	25.3125	11.875	1986.4	2002.07	2021.07	2017	1997.87	1985.73	1996.2	1999.93	2012.13	2014.4	2004.2	1985.73	1972.87	1980.6	1999.6	2012.07	2008	1997	1999.93	2017.33	1996.8	1985.27	1992.73	2005.87	1977.4	1980.4	1988.47	1992.27	1987	1995.8	1998.2	2006.73	2010.67	1989.53	2002.33	2006.33	1983.8	1983.07	1982.67	1979.47	1967.46	1925.6	1923.98	1912.88	1877.35	1848.74
ra2_right_tibia_latlat_9_d5	251.094	20.1562	10.9375	2026.12	2001.94	2033.44	2042.62	2046.06	2051.94	2049.56	2048.69	2039.88	2023.88	2019.69	2028.25	2044.38	2040.81	2020.31	2033.38	2043.88	2035	2055.94	2046.12	2027.31	2035.38	2020.81	2022.75	2006.5	2038.69	2032.38	2022.56	2016.56	2040.75	2020.75	2005.44	1991.56	2010.25	2010.12	2016.19	2008.25	2025.31	2023.44	2032.69	1994.08	2000.76	2011.04	1985.03	1948.25	1902.47
ra2_right_tibia_latlat_9_d6	288.594	18.125	11.7188	1994.93	2001.21	1990.29	2004.86	2012.57	2020	2026.29	2024.86	2008.14	2029.21	2021	2029.86	2025.21	2003.43	2009.93	2019.29	1987.86	1994.93	1992.5	1990.07	2000.64	2005.79	1984.71	2004.79	1998.71	2008.36	1990.29	1983.29	1984	2021.14	2011.64	1996.07	1989	2003.36	1997.93	2025.64	1964.79	2019.79	1993.36	1981.5	1972.82	1960.24	1936.04	1882.69	1830.64	1729.21
ra2_right_tibia_latlat_9_d7	169.531	23.5938	18.2812	2000.14	2017.07	2005.07	1987.14	1988.5	1994.93	2036.5	2022.07	1987.14	2000.21	1980.79	1977.21	1995.86	1981.93	1977.21	2004.07	2005	1996.5	1991	1993.71	1990.5	1979.5	1997.71	2007.36	1995	1964.93	1976.57	1996.93	1997.29	1993.14	1980.71	1982.14	1976.71	1991.29	1996.14	1989.86	1994.71	2007.36	2006.71	1986.79	1975.54	1980	1953.89	1932.13	1896.58	1884.29
ra2_right_tibia_latlat_9_d8	217.344	15.3125	13.125	1986	1955.35	1932.82	1935.12	1933.35	1939.29	1972.94	1945.53	1976.12	1942	1980.47	2012.76	1979.35	1998.41	1969.24	2004.65	2015.53	2027	2012.71	1992.29	2007.06	2027.53	2000.94	1978.41	1991.76	2018.53	2021.88	2006.47	2007.12	2034.59	2035.24	2015.59	1987.41	2011.94	2007.18	2000.24	1989.88	1996.24	1995.59	2012.76	1997.27	1999.42	1969.69	1978.48	1964.33	1946.87
ra2_right_tibia_latmed_1_d1	139.688	20.4688	12.1875	1962	1977.65	1979.88	1961.88	1966.47	1967.76	1960.12	1956.12	1988.06	1958.18	1964.47	1960.76	1965.82	1985.82	1958.29	1997.65	1953.65	1957.29	1960.53	1965.24	1972.94	1939.06	1985.65	1980.88	1952.71	1954.59	1993.71	1971.88	1958.35	1994.12	1969.71	1960.71	1993.24	1949.35	1971.88	1962.76	1981.94	1957.59	1932.76	1942.35	1953.55	1932.26	1931.54	1931.44	1845.99	1710.01
ra2_right_tibia_latmed_1_d2	86.4062	17.3438	13.125	1958	1959.75	1971.3	1976.9	1924.4	1958.35	1958.65	1936.6	1952.35	1957.8	1953.35	1948.5	1948.4	1950.25	1960.4	1929.7	1950.05	1953.7	1943.8	1935.55	1942.45	1972.65	1967.4	1955.8	1939.4	1948.15	1941.25	1959.35	1935.3	1955.6	1946.45	1942.3	1959.65	1948.75	1945.7	1941.4	1924	1948.4	1948.85	1964.15	1944.71	1940.53	1917.7	1896.73	1896.37	1884.23
ra2_right_tibia_latmed_1_d3	136.875	18.2812	14.5312	2005.63	2007.63	2015.95	2022.89	2001.05	2005.26	2005.26	1982.11	1991.32	2001.26	1994.16	1981.89	1973.95	1997.79	1984.21	1994.53	1986.68	1986.74	2015.79	1983.16	2008.89	1994.16	1989.95	2019.32	1997.79	2010.16	2004.84	1984.16	2010.89	2002.74	1969.37	1998.95	1968.79	1956.84	1946.58	1910.37	1884.89	1791.11	1733.84	1590.16	1375.5	1221.25	1079.58	970.944	854.141	751.212
ra2_right_tibia_latmed_2_d1	212.656	17.3438	16.875	1745.65	1753.88	1768.47	1753.35	1776	1772.88	1745.41	1770.12	1752	1779.29	1775.88	1784.29	1773.94	1781.59	1804.53	1789.53	1803.24	1798.47	1777.65	1777.82	1775.94	1769.94	1794.88	1776	1768.29	1756.24	1783.18	1774.88	1771.18	1776.24	1795.94	1786.35	1789.12	1837.18	1805.24	1803.06	1775.94	1793.94	1791.35	1801.18	1767.24	1722.32	1590.78	1258.01	836.548	445.666
ra2_right_tibia_latmed_2_d2	176.094	20.9375	16.25	1767.52	1764.91	1771.83	1761.48	1778.09	1762.26	1761.57	1761.78	1736.61	1737.57	1742.61	1741.52	1715.13	1725.65	1720.17	1724.13	1746.74	1750.35	1729	1734.52	1740.65	1723.91	1716.43	1733.83	1721.96	1707.52	1729.13	1713.87	1712.78	1710.87	1704.74	1708.78	1692.74	1704.52	1703.35	1717.57	1716.52	1741	1735.22	1724.39	1730.49	1725.58	1693.84	1641.04	1536.33	1382.3
ra2_right_tibia_latmed_2_d3	249.844	23.75	14.0625	716.571	950	1199.21	1383.29	1566.64	1725.36	1792.64	1821.29	1834.14	1805.07	1781.36	1782.93	1776.43	1747.36	1774.64	1773.14	1770.64	1769.71	1756.36	1811.86	1781.14	1770.21	1781.14	1773.93	1793.86	1796.79	1780.64	1778.14	1775.93	1765.64	1761.14	1763.79	1755.79	1755.57	1770	1763.86	1810.57	1806.57	1814.07	1807.29	1801.13	1794.51	1765.05	1729.14	1687.12	1639.88
ra2_right_tibia_latmed_2_d4	190.312	23.9062	19.5312	1754.09	1744.41	1753.18	1763.36	1768.32	1776.77	1789.82	1775.86	1773.82	1789.59	1786.18	1773.55	1770.23	1779.27	1777.95	1781.09	1798.55	1797	1804.86	1802.86	1793.27	1815.05	1813.77	1822.23	1831.23	1822.05	1818.36	1838.41	1844.86	1837.59	1835.73	1837.05	1830.59	1833.41	1834.41	1837.18	1836	1851.82	1856.82	1859.18	1841.65	1777.95	1646.33	1514.4	1347.98	1201.89
ra2_right_tibia_latmed_2_d5	381.406	23.5938	16.7188	1783.63	1755.93	1731.48	1710.85	1713.63	1745.85	1768.74	1758.52	1745.81	1723.89	1711.44	1696.74	1690.56	1688	1682.3	1685.15	1675.04	1654.11	1642.41	1633.85	1624	1652.7	1671.7	1670.67	1659.67	1643.85	1651.04	1653.22	1637.85	1651.07	1669.52	1688.37	1701.22	1697.89	1677.07	1699.48	1724.52	1730.26	1735.63	1742.67	1716.72	1698.27	1662.8	1618.17	1570.16	1532.02
ra2_right_tibia_latmed_3_d1	298.125	16.5625	14.5312	1928.83	1925.88	1920.25	1922.17	1903.92	1896.17	1895.33	1893.62	1910.83	1906.67	1927.54	1954.17	1937.5	1930	1940.62	1937	1938.46	1944.5	1937.58	1931.83	1932.25	1946.62	1945.25	1944.5	1933.25	1930.25	1935.17	1939.67	1942.58	1957.42	1959.5	1966.96	1967.38	1974.83	1951.75	1966.38	1951.17	1959.42	1969.71	1974.79	1965.42	1965.45	1949.9	1928.98	1925.88	1906.21
ra2_right_tibia_latmed_3_d2	297.344	16.7188	14.375	1927.18	1934.06	1930	1938.18	1949.06	1970.29	1961.18	1955.35	1945.41	1961.76	1938.71	1948.06	1942.53	1952.29	1963.47	1954.76	1962.71	1929.82	1936.82	1945.12	1938.24	1932.82	1947.47	1937.29	1971.18	1957.59	1952.18	1956.76	1933.35	1964.53	1939.47	1940.53	1937.65	1921.12	1905.88	1911.53	1910.59	1900.65	1883.76	1876.76	1885.18	1805.95	1581.92	1234.67	843.443	507.904
ra2_right_tibia_latmed_3_d3	276.094	18.9062	19.2188	1947.05	1936.11	1959.11	1970.53	1941.42	1972.11	1969	1960.16	1941.11	1939.68	1947.63	1955.53	1970.79	1953.53	1946.89	1945.42	1955.58	1938.84	1947.05	1953	1950.63	1948.32	1957.47	1953	1949.79	1955.95	1953.95	1951.74	1958.63	1938.11	1920.26	1948.05	1933.47	1935.53	1937.32	1936.32	1954.79	1949.68	1954.47	1956.74	1931.2	1913.27	1851.38	1775.73	1599.86	1283.17
ra2_right_tibia_latmed_3_d4	323.906	22.3438	12.0312	1950.38	1953.62	1947.44	1946.38	1945.19	1934.38	1948.06	1939.88	1942.06	1930.44	1952.12	1938.31	1958.06	1942.12	1930.31	1935.19	1928.75	1930.94	1957	1923.88	1954.25	1930.5	1957	1939.31	1958.56	1947	1975.38	1953.56	1982.44	1967.75	1947.88	1930.5	1950.38	1938.38	1934.5	1963.94	1961.12	1956.69	1956.56	1975.56	1957.52	1943.22	1935.66	1933.32	1914.44	1878.72
ra2_right_tibia_latmed_4_d1	199.219	23.125	14.6875	1839.35	1855.95	1846.9	1839.5	1833.7	1835.7	1830.5	1833.4	1838.35	1860.15	1867.35	1867.1	1867.05	1850.1	1856.8	1863	1845.35	1849.25	1849.9	1842.2	1815.2	1828	1830.2	1834.5	1841.7	1849.45	1855.55	1848.45	1849.55	1841.85	1817.7	1810.55	1808.35	1802.95	1806.6	1796.75	1803.05	1825.95	1843.85	1840.95	1842.36	1829.67	1819.95	1785.04	1719.67	1665.3
ra2_right_tibia_latmed_4_d10	409.688	25.1562	13.9062
ra2_right_tibia_latmed_4_d2	185.625	23.2812	15	1915.5	1912.5	1934.17	1897.25	1896	1924.17	1897.08	1873.5	1892.25	1903.5	1879.5	1897.42	1919.75	1904.08	1902.67	1922.58	1898.92	1904.33	1903.17	1883.08	1873	1856.58	1861	1889.67	1894.17	1875.42	1850.25	1875.5	1882.67	1886.75	1898.25	1883.17	1861.33	1873.67	1892.83	1907.08	1881.67	1881.08	1898.5	1904.83	1913.47	1892.02	1881.69	1864.11	1844.66	1807.05
ra2_right_tibia_latmed_4_d3	279.531	19.0625	13.75	1898.39	1843	1856.94	1866.61	1877.94	1860.44	1879.39	1875.06	1888.17	1875	1866.06	1842	1854.56	1863.06	1873.11	1910.22	1893.89	1888.61	1899.39	1892.39	1899	1846.67	1871.44	1902.22	1916.33	1882.33	1915.28	1909.56	1909	1890.33	1911.22	1925.83	1925.83	1937.22	1915.61	1926.56	1946.94	1950.56	1927.28	1922.78	1894.85	1845.55	1837.5	1789.24	1743.26	1672.46
ra2_right_tibia_latmed_4_d4	292.344	20.625	19.2188	1871.39	1888.22	1895.78	1896.83	1897.78	1888.89	1869.28	1882.89	1890.44	1886.33	1870.67	1881.44	1893.78	1886.28	1885.83	1857.67	1862.06	1876.72	1873.44	1888.61	1885.28	1879.33	1872.83	1883.17	1898.56	1894.33	1902.67	1909.44	1918.56	1909.17	1913.67	1911.39	1893.83	1891.17	1904.61	1913.83	1914.61	1930.83	1941.22	1941.39	1925.3	1835.93	1729.9	1613.34	1470.53	1342.68
ra2_right_tibia_latmed_4_d5	351.875	26.25	12.0312	1836.67	1831.17	1820.04	1818.42	1811.42	1779.42	1757.79	1769.17	1783.46	1799.25	1816.67	1827.42	1839.75	1825.42	1810.08	1808.33	1806.79	1802.17	1806.25	1812	1824.96	1833.75	1821.96	1814.71	1800.08	1789.12	1792.33	1793.92	1799.08	1818.71	1854.25	1868.79	1876.58	1893.58	1896.71	1891.83	1908.21	1910	1915.04	1920.29	1913.03	1884.9	1853.96	1817.49	1762.41	1690.9
ra2_right_tibia_latmed_4_d6	138.125	20	15.4688	1904.94	1889.17	1886.22	1903.44	1878.17	1882.78	1879.56	1897.28	1880.61	1861.94	1868.39	1873.56	1848.22	1848.28	1838.17	1861.61	1849.56	1866.61	1846.61	1856.56	1864.56	1872.06	1865.33	1843.56	1853.33	1876.83	1877.89	1872.33	1881.28	1872.17	1858.67	1855.94	1836.78	1864	1851.78	1860.72	1874	1865.83	1859.28	1875.11	1859.06	1860.25	1827.43	1761.35	1595.38	1321.58
ra2_right_tibia_latmed_4_d7	137.344	16.7188	12.1875	1924.89	1918.84	1905.74	1910.84	1911.79	1919.58	1901.47	1908.37	1918.42	1931.84	1932.63	1911.16	1895.95	1899.21	1892.58	1921.58	1930.68	1931.32	1953.42	1921.05	1907.63	1919.42	1923.63	1927.53	1928.95	1911.89	1931.26	1899.42	1926.32	1928.79	1915.58	1903.53	1925.53	1926.63	1922.95	1908.26	1925.79	1916.47	1935.68	1939.79	1923.81	1912.56	1881.35	1818.59	1729.33	1645.45
ra2_right_tibia_latmed_4_d8	342.969	22.3438	18.125	1853.04	1863.41	1846.78	1820	1838.26	1801.37	1839	1813.74	1829.93	1808.07	1804.3	1801	1816.41	1808.85	1830.44	1839.26	1832.48	1856.7	1852.33	1862.7	1873.04	1907.96	1900.93	1885.04	1922.78	1894.07	1922.26	1920.96	1913.07	1921.59	1924.63	1906.63	1913.63	1928.3	1926.93	1928.67	1943.04	1946.56	1942.78	1930.15	1907.03	1826.86	1728	1606.49	1495.6	1362.13
ra2_right_tibia_latmed_4_d9	348.594	21.5625	15.1562	1943.74	1958.74	1946.74	1939.16	1925.68	1922.05	1937.47	1948.84	1955.74	1950.84	1938.53	1947.21	1951.16	1946.32	1944.37	1956.47	1967.53	1963.89	1978.47	1971.53	1982.84	1991.16	1991.74	1989.42	2010.32	2004.89	2019.95	2007.42	2004.53	1997.26	1994	2006.32	1991.58	1989.95	1998.05	2009.47	1987	1975.37	1992.21	1997.21	1965.7	1945.5	1918.16	1897.43	1845.01	1782.83
ra2_right_tibia_latmed_5_d1	255.469	18.4375	12.0312	1983.26	1981.7	1961.09	1984.91	1982	1975.57	1989.78	1985.35	1976.13	1968.22	1960.83	1968.26	1953.83	1971.96	1985.17	1981.13	1971.26	1979.65	1981.22	1956.09	1978.48	1961.61	1973.57	1983.13	1962.39	1961.7	1983.91	1955.52	1972.87	1968.96	1948.3	1947.61	1969.39	1964.43	1954.09	1967.91	1945.61	1925.52	1956.61	1957.39	1905.18	1851.05	1753.71	1607.49	1438.74	1259.83
ra2_right_tibia_latmed_5_d2	215.938	27.6562	14.2188	1956.5	1940.89	1951.72	1970.56	1938.11	1953.39	1956.33	1945.83	1969.78	1956.39	1962.61	1955.56	1975.33	1951.39	1937.61	1948.94	1949.78	1954.61	1952.67	1950.39	1947.56	1955.72	1951.28	1943.56	1956.56	1962.78	1950.67	1941.06	1969	1945.83	1947.44	1956.22	1936.56	1946	1954.56	1948.61	1944.22	1950.94	1949	1965.44	1952.48	1939.95	1912.28	1868.3	1857.98	1799.42
ra2_right_tibia_latmed_5_d3	242.969	20.4688	24.2188	1981.29	1967	1984.24	1964.67	1982.48	1960.14	1985	1976.24	1983.52	1961.9	1966.71	1976.57	1984.62	1966.81	1964.95	1986	1977.95	1971.62	1978.86	1984.71	1975.43	1990.62	1965.19	1985	1986.62	1971.33	1964.05	1959.95	1951.48	1971.95	1938.29	1971.19	1961.38	1990	1987.95	1975.57	1984.05	1960.52	1965.33	1987.38	1953.11	1944.35	1889.6	1816.3	1688.97	1502.94
ra2_right_tibia_latmed_5_d4	185	26.25	15.9375	1965.33	1960.61	1963.78	1957.56	1965.89	1958	1963.94	1971.17	1959.22	1959.44	1941.5	1972.17	1955.56	1969.72	1985.33	2010.44	1964.11	1952.39	1973.06	1963.17	1998.5	1997.78	1972.11	1977.67	1991.56	1950.5	1960.89	1996.89	1963.17	1979.94	1997.67	1976.06	1977.89	1985.22	1975.44	1975.44	1976.44	1981.06	2004.94	1988.94	1950.35	1929.12	1918.76	1856.47	1754.63	1685.62
ra2_right_tibia_latmed_5_d5	150.938	20.7812	10.625	1966.12	1949.75	1980.62	1982.88	1957.69	1955.75	1972.44	1945.56	1943.56	1972.31	1961.88	1956.31	1959.06	1958.81	1965.62	1965.12	1985.75	1945	1972.5	1943.12	1945.38	1948.06	1963	1965.5	1952	1980.31	1963.56	1954.62	1955.81	1957.12	1988.06	1965.75	1973.69	1967	1949.12	1931.5	1939.62	1953.56	1955.69	1964.5	1959.85	1951.05	1944.9	1923.78	1919.53	1904.33
ra2_right_tibia_latmed_5_d6	157.656	20.3125	11.875	1954	1984.56	1986.44	1973.5	1993.94	1970.17	1952.83	1953.28	1957.5	1949.22	1943.78	1936.89	1964.78	1976.56	1933.44	1931.94	1955.5	1963	1947.61	1967.61	1965.28	1941.33	1934.78	1961.67	1945.39	1953	1953.39	1958.83	1945.22	1957.11	1953.56	1944.11	1917.17	1926.72	1924	1945.56	1963.67	1926	1926.39	1927.61	1922.79	1907.04	1887.51	1850.65	1818.9	1810.66
ra2_right_tibia_latmed_5_d7	189.688	20.9375	11.875	1792.83	1815.74	1880.52	1895.3	1920.96	1914.7	1932.26	1937.78	1944.04	1963.17	1963.22	1978.04	1965.48	1962.52	1962.7	1971.83	1984.74	1976	1970.17	1982.13	1976.78	1969.52	1976.91	1969.7	1974.83	1960.83	1973.96	1971.04	1952.04	1960	1954.13	1938.65	1936	1939.57	1952.91	1945.17	1935.57	1955.61	1968.39	1969.13	1948.26	1939.99	1935.5	1913.54	1864.81	1830.21
ra2_right_tibia_latmed_5_d8	430.781
ra2_right_tibia_latmed_6_d1	226.094	21.0938	16.25	1838.41	1841.09	1835.32	1828.09	1829.64	1811.59	1815.55	1825.68	1806.45	1794.59	1808.59	1817.14	1808.59	1800.36	1801.5	1805.82	1798.27	1780.27	1784.95	1796.82	1797.23	1796.18	1783.64	1769.09	1748.68	1764.41	1785.27	1792.82	1786.23	1808.5	1800.41	1802.59	1810.05	1824.27	1827.23	1836.14	1838.41	1858.68	1883.5	1877.45	1844.6	1763.41	1530.06	1260.53	935.547	610.58
ra2_right_tibia_latmed_6_d2	192.656	27.8125	15.1562	1766.55	1761.55	1782.7	1807.9	1799.9	1776.65	1767.1	1768.6	1783.05	1782.25	1780.5	1801.65	1795.3	1785.9	1778.4	1767.3	1790.1	1785.4	1790.55	1788.35	1809.1	1797.95	1807.65	1808.55	1787.3	1786.9	1808.85	1788.9	1756.6	1773.35	1759.3	1781.45	1796.85	1789.05	1786.1	1806.4	1823.5	1843.95	1841.7	1850.1	1848.35	1845.75	1828.12	1793.6	1729.94	1701.14
ra2_right_tibia_latmed_6_d3	268.594	20.9375	15	1886.1	1882.13	1883.03	1875.1	1874.67	1887.5	1874.6	1874.97	1872.07	1874.77	1889.2	1877.6	1881.6	1882.87	1887.07	1862.3	1854.53	1873.83	1851.9	1857.4	1852.47	1866.3	1874.87	1889.77	1866.33	1873.5	1859.93	1858.23	1841.6	1853.7	1869.83	1841.57	1837.33	1848.73	1850.6	1868.3	1906.07	1919.2	1932.13	1915.6	1869.36	1818.29	1726.87	1602.08	1465.2	1329.09
ra2_right_tibia_latmed_6_d4	257.969	21.875	19.375	1923.4	1911.2	1909.2	1918.85	1911.55	1918.5	1911.15	1914.6	1918.65	1893.55	1922.5	1908.9	1897.6	1916.85	1904.05	1863.8	1887.3	1902.35	1909.55	1910.5	1889.75	1898.05	1912.9	1897.45	1916.75	1863.6	1899.25	1883.25	1886.65	1890.95	1906.1	1896.9	1881.25	1877	1861.05	1903.15	1915.15	1914.8	1906.65	1902.75	1897.18	1879.21	1872.27	1838.87	1800.65	1769.23
ra2_right_tibia_latmed_6_d5	321.719	24.5312	16.875	1871.9	1870.7	1837.2	1820.85	1843.7	1850.8	1839.5	1854.5	1857.8	1864.55	1877.45	1851.4	1863.35	1869.5	1872.2	1872.1	1856.75	1856.8	1853.9	1855	1875.35	1885.45	1881	1882.6	1848.75	1839.15	1861.9	1870.25	1895.5	1876.45	1871.95	1876.5	1866.45	1874.2	1892.3	1884.2	1868.95	1879.2	1887.2	1886.3	1854.13	1845.63	1814.48	1787.96	1790.8	1805.27
ra3_left_tibia_latlat_1_d1	595
ra3_left_tibia_latlat_2_d1	225.625	25.625	16.5625	1769.85	1784.37	1793.56	1798.44	1787.93	1773.19	1779.11	1770.48	1751.07	1752.04	1734.19	1754.41	1760.11	1779.67	1788.7	1791.81	1819.52	1826.33	1828.26	1834.93	1825.26	1822.11	1816.37	1816.89	1828.63	1848.41	1849.15	1854.78	1846.19	1862.93	1858.89	1882.19	1865.44	1899.59	1898.11	1899.22	1928.67	1935.96	1930.93	1937.26	1918.98	1844.19	1774.99	1668.25	1466.35	1262.07
ra3_left_tibia_latlat_2_d2	235.156	27.6562	16.5625	1707.19	1724.81	1709.29	1697.57	1722.52	1714.43	1731.86	1732.67	1746.86	1775.71	1793.57	1789.48	1784.86	1750.05	1734.52	1741.67	1757.05	1755.48	1774.67	1755.05	1766.1	1754.86	1764.1	1773.14	1781.43	1806	1815.71	1815.29	1793.19	1795.81	1813.29	1834.67	1863.86	1842.48	1825.33	1838.24	1874.9	1900.48	1880.52	1914	1883.82	1874.65	1853.97	1798.99	1712.64	1614.44
ra3_left_tibia_latlat_2_d3	147.5	20.9375	16.25	1712	1699.38	1685.38	1695	1702.56	1723.56	1678.31	1692.81	1691.94	1675.12	1664.81	1642.75	1650.38	1673.81	1689.69	1678.88	1668.06	1667.75	1707.81	1701.44	1688.81	1694.62	1711.19	1688.19	1705.12	1701.38	1715.56	1712	1708.75	1701.25	1730	1716.38	1713.56	1756	1760.88	1785.12	1777.19	1787.56	1791.56	1806.94	1707.76	1689.53	1632.84	1569.44	1516.79	1430.01
ra3_left_tibia_latlat_2_d4	128.75	17.3438	13.5938	1635.56	1645.28	1626.5	1667.89	1677.83	1658.94	1672.5	1665.06	1660.5	1682.83	1692.11	1664.28	1672.22	1659.72	1668.06	1700.61	1693	1696.28	1698.33	1680.11	1697.06	1700	1711.83	1734.78	1732.89	1726.78	1733.17	1742.17	1751.78	1732.44	1740.17	1731.67	1743.06	1724.72	1766.17	1764.56	1747.22	1757.06	1806	1801.22	1805.96	1772.33	1758.83	1718.23	1667.21	1614.81
ra3_left_tibia_latlat_2_d5	159.844	23.75	17.3438	1645.12	1646.35	1671.94	1650.59	1660	1645.59	1639.88	1655	1622.12	1647.59	1589.29	1632.18	1608.35	1611.41	1621.12	1630.53	1630.94	1617.29	1620.35	1659.41	1655.24	1653.41	1708.24	1744.65	1763.65	1745.12	1747.29	1731.88	1728.88	1725.94	1746.65	1769.59	1773.65	1774.47	1763.53	1788	1786.41	1793.76	1817.59	1848.41	1803.95	1752.11	1723.45	1655.39	1528.26	1405.46
ra3_left_tibia_latlat_8_d1	167.656	20.3125	12.3438	1873.67	1826.83	1830	1825.33	1860.5	1859	1844.5	1857.17	1851.17	1857	1826.33	1875.17	1872.17	1832.5	1867.5	1908.83	1913.17	1906.83	1897.67	1884.17	1848.67	1855	1960	1880.33	1902.17	1909.67	1825.17	1880.17	1847.67	1879.83	1884.67	1910.17	1894.83	1894	1881.17	1867	1864.83	1857.33	1856.67	1856.33	1843.11	1813.76	1769.36	1698.27	1636.75	1538.9
ra3_left_tibia_latlat_8_d2	264.531	22.8125	15.1562	1887.32	1893.55	1908.06	1916.26	1915.23	1922.65	1930.32	1928.1	1917.81	1927.58	1922.29	1912.9	1924	1933.61	1923.06	1915.61	1921.26	1940.9	1945.77	1946.45	1941.77	1929.58	1932.84	1954.32	1954.74	1943.81	1954.55	1946.55	1942.68	1946.39	1938.03	1938.58	1943.42	1933.81	1942.74	1970.23	1959.65	1962.61	1973.23	1968.29	1968.53	1947.96	1930.26	1935.34	1918.79	1903.73
ra3_left_tibia_latmed_3_d1	207.812	28.4375	12.9688	1606.69	1602.19	1614.06	1621.06	1639.44	1679.62	1713.94	1671.06	1709.31	1697.38	1666.38	1661.69	1653.94	1634.25	1668.31	1634.5	1637.62	1636.5	1614.81	1642.88	1647.06	1622.19	1637.81	1635.06	1656.19	1665.31	1661.44	1694.69	1703.94	1719.44	1733.19	1764.31	1762.75	1766.25	1782.69	1770.12	1765.81	1787.94	1790.81	1799.88	1785.86	1740.41	1690.59	1644.17	1549.23	1460.94
ra3_left_tibia_latmed_3_d2	234.375	15.9375	19.6875	1797.53	1782.33	1770.47	1786.27	1763.87	1738.47	1764.47	1779.33	1785.2	1796.4	1795.13	1760.93	1762.93	1767.87	1807.8	1822.93	1792.67	1795.2	1794.93	1814.87	1797.4	1785.67	1792.87	1804.13	1803.87	1807.47	1815.87	1831.87	1839.93	1816.2	1765.33	1716.27	1689.4	1695.47	1727.07	1786.73	1839	1880.07	1917.13	1940.47	1937.88	1875.18	1768.75	1622.5	1530.18	1443.43
ra3_left_tibia_latmed_3_d3	221.406	12.1875	17.8125	1715.33	1719.58	1736.92	1759.92	1752.75	1766.83	1721	1742.42	1708.58	1729.67	1713.17	1696.67	1715.5	1724.33	1703.42	1748.17	1710.5	1702	1694.08	1717.67	1709.92	1714.75	1715.58	1729.75	1737.5	1720.42	1714.75	1706.58	1703.67	1731.5	1743.5	1741.67	1713.67	1734.42	1716.92	1743.92	1771.5	1780	1848.5	1861.5	1879.07	1832.94	1772.44	1696.73	1610.98	1565.37
ra3_right_tibia_latlat_3_d1	128.906	15.4688	10.7812	1926.47	1970.53	1941.53	1938.87	1941.33	1959.87	1962.53	1938.8	1940.8	1924.53	1907.47	1938.47	1940.67	1923.53	1954.07	1940.6	1923.4	1960.53	1948	1925.87	1969.53	1952.8	1947.8	1960.4	1935.33	1941.93	1937.93	1943.6	1928.8	1920.6	1924.93	1934.07	1982.07	1974.33	1943.53	1937.2	1967	1936.33	1925.8	1943.8	1931.72	1916.92	1925.26	1929.22	1901.94	1911.48
ra3_right_tibia_latlat_3_d2	102.656
ra3_right_tibia_latlat_5_d1	264.375	9.6875	15.9375	1940.19	1927.62	1939.38	1936.19	1938.75	1958.62	1948.81	1931.12	1933.38	1950	1957.62	1957.38	1952.62	1948.75	1952.19	1950.12	1952.69	1954.56	1937.69	1924.25	1941.19	1942.56	1941	1944.75	1933.94	1945.31	1949.62	1948.06	1942.5	1952.88	1956.5	1947	1948	1948.31	1934.38	1943.12	1937.88	1934.88	1979.44	1955.25	1935.59	1933.99	1928.08	1895.05	1841.63	1751.88
ra3_right_tibia_latlat_6_d1	142.656
ra3_right_tibia_latlat_9_d1	189.062	16.25	11.0938	1906.33	1914.92	1913	1886.92	1900.83	1879.92	1908.08	1909.08	1881.25	1896.08	1893.5	1898.92	1887.58	1876.67	1874.92	1895.58	1899.5	1918.58	1900.5	1889.08	1910	1887.92	1899.17	1896.75	1902.92	1883	1870.83	1901.5	1901.83	1873.58	1887.17	1923.5	1905.08	1897.25	1885.67	1900.42	1861.08	1860.33	1880.42	1910.25	1890.34	1880.07	1872.52	1861.73	1838.74	1834.91
ra3_right_tibia_latlat_9_d2	187.656	24.375	14.2188	1913.37	1904.42	1919.21	1922.79	1923.89	1905.37	1943.53	1926.32	1939.26	1916	1933	1902.79	1929.11	1931.53	1903.79	1919.11	1900.84	1897.95	1895.63	1902.58	1917.68	1887.21	1873.11	1888.32	1915.95	1896.63	1881.89	1892.21	1899.89	1894.53	1893	1922.95	1884.42	1891.74	1869.79	1889	1881.53	1889.32	1887.68	1913.68	1866.46	1877.84	1803.88	1747.51	1658.79	1553.34
ra3_right_tibia_latlat_9_d3	142.188	22.5	14.375	1921.53	1894.29	1896.24	1934.41	1904.82	1883.82	1878.12	1888.06	1881.06	1883.24	1889.41	1886.35	1897.47	1892.24	1882.82	1921.71	1909	1884.06	1909.53	1913.76	1903.12	1905.24	1909.06	1877.65	1870.82	1883.41	1892.24	1894.59	1906.59	1904.12	1900.65	1864.29	1885.82	1875.12	1899.94	1883.35	1879.35	1900.82	1868	1877.94	1888.32	1859.04	1842.94	1842.91	1828.98	1767.98
ra3_right_tibia_latlat_9_d4	189.844	18.2812	9.84375	1080.85	1144.08	1258	1349.69	1407.15	1447.46	1506.77	1507.62	1533	1577.92	1602.15	1634.23	1643.46	1583.31	1581.92	1508.38	1496.69	1444	1430.46	1300.85	1194.31	1039.38	905.077	892.923	926.308	983.462	1063.23	1120.69	1203.85	1334.85	1431.69	1524.46	1609.92	1717.46	1775.62	1813.15	1813.46	1846.46	1849.77	1862	1847.66	1832.46	1800.77	1782.63	1752.93	1716.43
ra3_right_tibia_latmed_1_d1	182.812	18.75	14.375	1938.09	1926.68	1930.59	1928.55	1941	1941.18	1908.14	1924.86	1927.23	1943.59	1936.86	1919.5	1924.18	1926.68	1915.5	1932.77	1930.82	1916.77	1924.68	1933.41	1923.5	1951.95	1941.82	1945.32	1930.77	1936.36	1940.45	1931.32	1911.77	1922.14	1936.73	1939	1928.59	1911.18	1934.23	1929.32	1912.45	1926.32	1926.64	1926.05	1920.92	1915.16	1900.6	1906.17	1884.65	1886.1
ra3_right_tibia_latmed_1_d2	168.438	20.3125	12.9688	1638.32	1697.73	1739.86	1776.14	1800.55	1858.86	1872.55	1888.27	1910.09	1911.14	1923.77	1935.14	1916.86	1944.82	1938.73	1918.68	1911.45	1921.32	1929.77	1903.64	1905.14	1920.68	1924.05	1905.5	1918.5	1943	1932.05	1918.41	1931.09	1935.09	1936.14	1938.18	1931.68	1918.36	1929.36	1937.64	1923.32	1902.73	1901.09	1911.5	1896.38	1891.36	1883.49	1873.98	1845.68	1819.29
ra3_right_tibia_latmed_1_d3	150.625	11.5625	13.2812	1918.87	1914.47	1897.27	1897.47	1913.53	1912.27	1922.67	1936.47	1920.4	1917.2	1914.93	1926.2	1923.13	1919.6	1949.8	1940.47	1936.13	1931.07	1931.27	1920.93	1916.4	1941.8	1933.4	1931.87	1941.73	1926.33	1930.47	1926.93	1949.13	1931.27	1905.73	1920.73	1941.2	1949.53	1938.07	1922.47	1927.33	1911.67	1944.13	1956.07	1924.59	1915.81	1904.49	1898.43	1886.29	1865.38
ra3_right_tibia_latmed_3_d1	169.531	12.6562	10.1562	1887.54	1911.85	1883.23	1899.77	1895.46	1900.92	1917.46	1954.08	1958.92	1935.77	1930.38	1927.46	1958.31	1951.46	1939.15	1954.46	1952.77	1949.15	1927.54	1929.92	1937.15	1950.54	1920.08	1931.31	1930.23	1923.77	1943.62	1909.77	1926.23	1916	1965.92	1958	1909.08	1929.23	1955.15	1924	1944.46	1944.23	1940	1944.08	1940	1914.76	1877.37	1835.28	1772.15	1681.58
ra3_right_tibia_latmed_3_d2	153.594	13.5938	8.28125	1929.89	1931.67	1903.78	1926.78	1941.56	1893.78	1918.11	1935.11	1938.44	1929.78	1944.44	1953.22	1930.78	1934.22	1946.89	1943.78	1951.67	1925.44	1915.44	1918.11	1932.89	1924.78	1914.22	1944.44	1951.11	1920	1938.67	1943.22	1935.33	1928.33	1951.89	1937.89	1936.11	1950.89	1940	1939	1958.89	1922.89	1931.67	1936.22	1941.45	1922.99	1906.41	1901.89	1911.55	1919.89
ra3_right_tibia_latmed_3_d3	177.656	15.7812	11.4062	1930.52	1928.48	1935.57	1936.62	1940.71	1944.76	1941.57	1925.19	1951.43	1951.57	1940.1	1931.14	1931.52	1917.9	1919.43	1920.19	1943.71	1932.57	1916.62	1919.29	1943.14	1938	1932.95	1941.48	1956.95	1947.48	1948.95	1947.05	1930.1	1954.14	1928.33	1925.81	1919.33	1920.62	1934.86	1920.48	1925.57	1937.95	1932	1946.05	1926.08	1928.56	1913.03	1914.02	1909.68	1896.28
ra3_right_tibia_latmed_9_d1	209.688	22.6562	12.0312	1899.33	1925.07	1922.07	1947	1951.53	1944.4	1909.07	1917.67	1925.93	1938.4	1937	1950.2	1933.33	1944.6	1933.4	1938.6	1996.33	1968.27	1963.4	1937.73	1923.4	1952.6	1933.87	1951.53	1966.87	1922.13	1936.93	1942.67	1952.6	1938.4	1949.4	1955.87	1972.93	1947.2	1938.4	1941.13	1949	1944.87	1932.2	1940.47	1926.4	1918.75	1896.72	1870.79	1868.72	1857.3
ra3_right_tibia_latmed_9_d2	199.531	22.9688	14.2188	1928.08	1927.25	1936.67	1916.5	1910.75	1928	1954.92	1937.5	1935.92	1944.67	1962.25	1932.92	1927.08	1939.33	1957.17	1963.92	1943.83	1922.83	1926.33	1943.33	1953.17	1939.25	1945.92	1942.33	1925.25	1945	1935.33	1939.17	1956.92	1945.5	1955.75	1950.42	1951	1941.75	1947.42	1946	1938	1928.25	1928.83	1945.58	1912.11	1922.88	1902.95	1849.69	1804.73	1781.28
ra3_right_tibia_latmed_9_d3	269.531	17.3438	11.7188	1961.57	1952.79	1935.93	1940.57	1947.86	1950.5	1933.64	1941.29	1952.64	1948.07	1974.57	1965.57	1931.14	1947.29	1936.64	1953.14	1968.86	1942.57	1929.21	1936.07	1945.43	1931.36	1947.21	1949.64	1979.57	1953.21	1938.86	1959.64	1946	1936.64	1939.64	1939.86	1911.36	1940.29	1955.14	1942.79	1928.21	1934.71	1926.14	1936	1902.58	1851.75	1763.82	1653.17	1538.29	1405.09
ra3_right_tibia_latmed_9_d4	247.969	17.6562	10.3125	1961.61	1968.56	1975.06	1988.17	1955.44	1971.67	1982.83	1964	1968.22	1960.61	1961.72	1979	1976.61	1970	1986.78	1968.67	1955	1945.44	1950.44	1981.39	2007.5	1975.17	1954.39	1953.89	1946.89	1973.28	1961.22	1966.39	1958.17	1945.33	1964.61	1956.72	1946.22	1965.22	1961.06	1942.78	1948.06	1916.06	1951.06	1960.44	1943.14	1929.31	1916.29	1899.28	1889.05	1842.37
[truncated: 114 more columns]

## Sheet: contralateral
sample	distance	height	width	optical density1	optical density2	optical density3	optical density4	optical density5	optical density6	optical density7	optical density8	optical density9	optical density10	optical density11	optical density12	optical density13	optical density14	optical density15	optical density16	optical density17	optical density18	optical density19	optical density20	optical density21	optical density22	optical density23	optical density24	optical density25	optical density26	optical density27	optical density28	optical density29	optical density30	optical density31	optical density32	optical density33	optical density34	optical density35	optical density36	optical density37	optical density38	optical density39	optical density40	optical density41	optical density42	optical density43	optical density44	optical density45	optical density46
sr2_tibia_cntrl_latmed_3_d1	354.219	26.7188	12.5	1970.15	1964.15	1984.46	1994.08	1986.85	2005.08	1983	1992.62	2023.15	1997.54	1976.38	1946.69	1966.23	1978.77	1973.85	1974	1991.85	1979.38	1982.23	1990.62	1987.23	1974.92	1963.08	1967.31	1982.77	2002.77	1993.54	1985.54	1982.92	1976.15	1977.31	1974.46	1973.77	1974.77	1970	1988.31	2010.92	2001.85	1993.77	1979	1959.56	1962.72	1950.66	1919.77	1890.57	1860.3
sr2_tibia_cntrl_latmed_3_d2	371.25	24.8438	11.25	2017.36	2009.23	2006.73	2013.45	2019.05	2036.45	2009.45	1996.18	1994.14	1994.41	2007.14	2009.82	2005.77	2019.05	1999.5	1996.91	2016.91	1993.41	2012.59	2008.05	1999.5	2004.32	2000.09	1996	1994.68	2003.73	1984.5	2000.73	1974.82	2018.32	2012.55	1985.59	1990.5	1983.09	1991.82	1963.77	1993.77	1965	1982.86	1953.91	1942.01	1932.43	1928.01	1937.52	1943.09	1906.7
sr3_tibia_cntrl_latlat_4_d1	141.406	23.5938	13.9062	1842.33	1872.42	1864.17	1861.58	1867.83	1882.25	1860.58	1852.33	1868.17	1905.08	1876.5	1889.58	1853.58	1873.33	1861.83	1867.92	1869.42	1868.75	1853	1860.08	1889.67	1881.25	1864.33	1890.83	1869.67	1881.75	1877.83	1864.33	1889.83	1884.42	1885.92	1869.75	1875.33	1856.42	1853.42	1860	1841.67	1853.33	1855.42	1859.83	1823.53	1802.43	1807.58	1767.72	1653.91	1485.02
sr3_tibia_cntrl_latlat_4_d2	188.75	22.0312	13.9062	1869.25	1864.8	1869.05	1884.9	1880.75	1879.9	1888.1	1865.6	1874.4	1861.2	1852.05	1870.15	1879.8	1878.2	1887.1	1873.05	1865.45	1883	1865.75	1873.5	1876	1873.05	1869.1	1874.2	1856.45	1878.15	1875.35	1853.55	1854.2	1855.1	1869.65	1862.15	1860.9	1841	1860.35	1858.05	1845.15	1869.1	1867.5	1858.35	1833.71	1812.57	1830.11	1803	1785.52	1767.4
sr3_tibia_cntrl_latlat_4_d3	142.5	17.1875	8.4375	1859.62	1870.25	1872.38	1850.5	1841	1875.5	1840.88	1899.25	1841	1879.62	1870.62	1840.12	1905.12	1881.75	1903.5	1834.38	1851.38	1888.5	1861.38	1871	1869.25	1849.62	1875.88	1848.75	1861.75	1893	1852.12	1900.25	1842.25	1838.88	1870	1858.75	1874.12	1869.25	1926.25	1876.38	1911.25	1860.25	1845.88	1891.75	1813.78	1775.3	1756.01	1699.2	1632.13	1598.01
sr3_tibia_cntrl_latlat_5_d1	147.344	13.4375	9.21875	1971.6	1910.6	1922.2	1934.6	1942.6	1943	1891.4	1901.6	1910.6	1988.2	1943.6	1912.8	1925.4	1977.6	1922.8	1937.6	1990.4	1896	1942.4	1929.2	1921.4	1924.4	1943.4	1932.2	1919.2	1931.8	1939	1922.6	1905	1950	1985.2	1916.6	1930.2	1936	1914.8	1916	1931.4	1902.8	1907	1947.2	1942	1908.78	1882.9	1872.82	1853.56	1857.59
sr3_tibia_cntrl_latlat_5_d2	240.938	21.5625	6.875	1931	1966	1923.33	1926.67	1932.33	1879.67	2012	1912.67	1947.67	1921.67	1886.33	1955.67	1952.33	1942.33	1970	1931.67	1995	1861	1913.67	1943.33	1887.33	1903.33	1874	1874.67	1904.67	1953.67	1909	1926.33	1966.33	1943.67	1965.33	1867	1969.33	1902.67	1928	1901	1926.67	1899.33	1995.33	1942	1854.82	1802.39	1738.44	1682.47	1647.61	1600.55
sr3_tibia_cntrl_latlat_6_d1	156.094	16.0938	13.2812	1882.93	1881.73	1887.07	1893.47	1874.4	1872.33	1866.07	1860.2	1874.27	1874	1871.8	1870.07	1875.07	1885.8	1890.13	1885.67	1882.27	1869.47	1852	1872.6	1888.2	1874.47	1889.33	1889.4	1876.73	1868.2	1859.4	1877.4	1894.6	1891.27	1893.8	1856.07	1850.27	1887.33	1874.53	1870.47	1859.13	1838.6	1864.27	1868.2	1864.01	1839.05	1811.58	1804.64	1773.67	1720.64
sr3_tibia_cntrl_latmed_1_d1	144.844	19.2188	10.9375	1930.86	1916.5	1907.64	1908.64	1897.79	1926	1937.36	1938.57	1951	1915.71	1945.71	1911.43	1922.36	1942.5	1951.5	1903.21	1915	1928.29	1932.86	1927.14	1936.79	1918.5	1925.43	1896	1919.43	1928.79	1954.86	1911.5	1911.79	1893.29	1900	1918.29	1920.5	1906.93	1914.57	1915.57	1918.29	1905.5	1917.07	1909.29	1903.11	1898.21	1893.41	1875.41	1870.91	1879.59
sr3_tibia_cntrl_latmed_1_d2	163.906	15.4688	12.1875	1910.18	1906.47	1907.24	1910.94	1893.35	1893.24	1920	1905.29	1917.82	1921.53	1921.29	1893.29	1901.41	1922.76	1908.59	1902.35	1926.59	1924.47	1906	1907.41	1916.76	1924.18	1909.29	1923.35	1932.47	1924.24	1954.82	1905.18	1912.82	1884.35	1908.82	1924.35	1908.35	1895.94	1915.41	1897.12	1903.18	1922.18	1931	1928.88	1881.99	1888.39	1874.38	1876.88	1854.94	1818.18
sr3_tibia_cntrl_latmed_1_d3	167.656	17.6562	9.0625	1932.07	1916.6	1922.6	1909.67	1920.33	1897.07	1914.13	1908.6	1927.27	1916.53	1904.67	1917.93	1921.8	1913.87	1892.27	1896.87	1882	1912	1921.13	1899.33	1922.73	1918.13	1917.33	1948.6	1928.4	1907.33	1912.33	1899.4	1891.73	1918.33	1928.47	1906.93	1904.53	1908.87	1909.53	1881.73	1897.2	1896.87	1874.93	1921.27	1893.36	1887.52	1871.01	1866.21	1849.8	1813.54
sr3_tibia_cntrl_latmed_1_d4	196.875	18.75	7.8125	1888.22	1895.67	1904.89	1924.22	1912.44	1929.67	1936.44	1892.44	1896.78	1894.44	1917.56	1900.67	1918.56	1908.56	1899.11	1906.44	1902	1918.22	1922.11	1895.89	1905.89	1906.22	1869	1885.33	1895	1869.89	1879.67	1913.22	1883.56	1904.78	1919.44	1895.89	1889.67	1904.44	1901.44	1890.44	1872	1871.33	1886.56	1895.56	1873.91	1873.98	1869.64	1858.13	1839.63	1817.96
sr3_tibia_cntrl_latmed_2_d1	291.25	23.125	13.5938	1985.5	1984	1985	2025.5	1984	1926.5	2072	1970.5	1952	1990.5	2025	1994.5	1978	2008.5	1998.5	2022.5	1947	1967.5	1970.5	1936	2026	1946.5	1987	1965	1934.5	1936	2067.5	1995	2044.5	2001	1978	1930.5	1922	1993	1959	1990	1931.5	1918.5	2023.5	2008	1954.38	1900.33	1893.97	1843.27	1793.44	1580.89
sr3_tibia_cntrl_latmed_2_d2	317.344	13.5938	12.8125	1972.94	1980.31	1974.69	1957.25	1972.38	1982.06	1983.06	1974.19	1960.94	1978.94	1980.94	1989.88	1981.94	1996.25	1986.06	1974.81	2010.19	1995.62	1976.12	1962.69	1956.19	1981.69	1980.56	1979.94	2002	1988.06	1974.56	1984.56	1976.69	1978.12	1993.38	1999.88	1985.75	1988.69	1979.38	1986.19	1969.5	1963.81	1972.44	2004.19	1980.76	1964.15	1960.06	1955.79	1937.96	1932.11
sr3_tibia_cntrl_latmed_2_d3	363.75	20.625	12.5	1932.08	1938.85	1962.77	1975.62	2000.62	1982.77	1982.54	1971.62	2008.23	1994.23	1967.62	1991	1959.08	1978.31	1981.92	1989.69	2006.08	1976	1974.38	1984.08	1972.15	1984.15	1984.46	2000.31	1983.92	1980.62	1988.46	2000.92	1974.38	2001.85	1980.62	1977.08	1954.38	1979.31	2005.08	1967.92	1979.92	1975.69	1935.85	1974.23	1938.53	1929.4	1958.69	1922.54	1885.68	1863.12
sr3_tibia_cntrl_latmed_2_d4	312.031	18.5938	11.4062	1994.87	1997.8	2001.4	1995.2	1998.8	1992.6	2000.6	1978.67	1979	1983.13	1995.13	2018.67	1985.47	1984.33	1983.33	1991.67	1980.13	1973.4	1990.8	1973.13	1991.07	1993.53	1975.73	1971.33	1990.33	1998.53	1995.47	1997.2	1967.07	1993.2	1981.33	1984.53	1985.87	1996.33	1988.27	1979.6	1989.47	1994.8	1999.6	2005.67	1996.44	1991.28	1993.42	1988.15	1973.71	1974.59
sr3_tibia_cntrl_latmed_2_d5	377.5	12.9688	14.375	2007.2	2009.3	2001.4	2008.9	2014.3	2018	2001.7	1993.3	2020.7	2030.2	2010.1	1999.5	2008.7	1988	2008.8	2020.8	1981.8	2014.3	2018.7	2000.3	2027.7	1986.1	1985.2	2015.5	2017.9	2003.8	1994.6	1999.7	2018.1	1975.6	1976.8	2013.4	1992.7	1993.4	2002.4	2022.1	1987.9	1964.7	1993	2006.9	1958.64	1946.95	1943.3	1893.18	1829.96	1768.52
sr3_tibia_cntrl_latmed_4_d1	237.031	16.7188	12.8125	1951.44	1935.75	1920.81	1943.5	1964.88	1964.81	1958.44	1954.62	1953.25	1953.88	1950.94	1947.56	1957.81	1948.5	1940.12	1944.25	1950.38	1968.88	1964.12	1955.69	1951.5	1945.69	1934.75	1952.81	1942.88	1926.56	1957.44	1975.38	1974.12	1953.69	1941.12	1949	1957.38	1950.19	1950.75	1954.5	1954.69	1945.31	1950.94	1941.25	1949.09	1933.08	1933.37	1928.19	1922.04	1908.97
sr3_tibia_cntrl_latmed_4_d2	298.75	15	13.9062	1954	1924.18	1943	1952.82	1932.64	1951.18	1949.91	1938.36	1935.64	1927.09	1974.73	1906.18	1955.55	1934.55	1953.73	1950.91	1951.64	1932.09	1921.64	1972.18	1940.18	1947.91	1951.18	1931	1961.36	1985.91	1940.91	1939.91	1948	1948.91	1953.27	1930.18	1931.82	1945.27	1946.36	1935.09	1958.64	1921.55	1957.18	1945	1919.17	1912.19	1916.4	1881.12	1833.93	1785.71
sr3_tibia_cntrl_latmed_4_d3	288.906	23.5938	20.1562	1926.67	1934.44	1946.11	1944.22	1955.56	1933.94	1932.83	1931.56	1944.11	1954.78	1935	1926.78	1925.89	1960.61	1958.39	1940.11	1937.67	1940.06	1939.83	1953.44	1932.72	1943.83	1906.83	1917.67	1916.17	1946.22	1946.17	1936.94	1942.44	1958.83	1933.94	1952.33	1947.89	1947.61	1929.44	1932.94	1938.56	1938.22	1927.89	1932.06	1919.19	1927.34	1911.39	1908.29	1884.76	1877.75
sr3_tibia_cntrl_latmed_4_d4	220.625	22.8125	10.9375	1933.27	1950.73	1961.27	1952.73	1960.45	1963.73	1971.45	1961	1951	1946.64	1994	1971.82	1964.73	1966.45	1944.18	1954.55	1951.55	1942.73	1957.36	1946.55	1981.18	1965.82	1962.55	1959.91	1948.64	1949.18	1952.82	1951.45	1935.73	1956.91	1954.82	1962.82	1959.18	1953.82	1977.73	1985.73	1995.09	1960.18	1956.18	1967.27	1966.01	1955.36	1932.09	1930.45	1942.19	1929.8
sr3_tibia_cntrl_latmed_4_d5	220.781	22.3438	9.375	1959.43	1968.43	1982.86	1964.29	1975.86	1961	1934	1961	1964.29	1926.29	2002.29	1994.14	1934.29	1933.14	1952.29	1967.71	1942.29	1951.86	1974.14	1981.57	1942.43	1976.29	1968.86	1976.29	1974.14	1973.29	1975.57	1991.14	1974	1957.57	1954.71	1965.57	1974.57	1963.29	1971.43	1978.57	1975.14	1937.86	1976.71	1946	1972.69	1966.66	1968.21	1927.82	1896.27	1883.39
sr4_tibia_cntrl_latlat_1_d1	193.594	18.4375	11.25	1437.41	1467.88	1528.82	1573.18	1592.06	1599.65	1576.06	1533.24	1544	1513.35	1493.12	1476.71	1470.71	1429.12	1431.06	1429.29	1451.88	1482.65	1541.53	1575.82	1571.35	1539	1523.76	1532.24	1520.65	1570.88	1592.82	1591.41	1605.41	1618.71	1636.71	1644.29	1659.29	1672.12	1685	1661.53	1660.18	1649.88	1636.18	1630.29	1598.78	1553.93	1516.59	1460.87	1428.11	1362.67
sr4_tibia_cntrl_latlat_1_d2	166.094	24.2188	9.375	1518.17	1555.67	1515.25	1536.5	1541.17	1510.25	1516.5	1521.25	1501	1524.92	1545.25	1523.5	1510.5	1507.83	1550.58	1593.75	1612.25	1570.75	1610.42	1636.25	1610.17	1621.17	1641.83	1642.92	1645.25	1634.17	1656.25	1655	1596.58	1595.42	1575.17	1550.33	1531.75	1553.75	1540.25	1549.83	1545.33	1568.58	1577	1636.33	1610.22	1589.4	1540.55	1466.28	1384.76	1273.63
sr4_tibia_cntrl_latlat_1_d3	221.25	26.875	9.53125	1631.36	1652.07	1671.86	1624.57	1609.5	1612.79	1626.43	1645.86	1696.43	1712	1727.36	1692.93	1723.71	1720.43	1711.5	1744.5	1791.57	1784.57	1806.64	1814.14	1803.36	1800.21	1795.36	1819	1795.36	1779.93	1777.14	1763.14	1747.36	1759.79	1747.64	1726.79	1723.86	1727.36	1755.29	1736.21	1751.86	1723	1759	1763.07	1775.57	1757.87	1725.87	1680.13	1638.66	1578.64
sr4_tibia_cntrl_latlat_2_d1	107.5
sr4_tibia_cntrl_latlat_3_d1	170.625	18.2812	11.25	1603.53	1621.8	1619.2	1593.53	1573.73	1557.87	1538	1531.47	1519.67	1542.67	1559.53	1568.2	1595.73	1618.07	1625.2	1626	1618.33	1626.67	1636.73	1608.6	1594.27	1607.07	1604.4	1599	1598.33	1605.33	1623.87	1640.33	1659.8	1680.27	1677.53	1666.13	1663.53	1665.6	1689.93	1710.07	1702.4	1712.6	1745.8	1766.6	1745.28	1706.03	1640.67	1561.31	1490.2	1408.88
sr4_tibia_cntrl_latlat_3_d2	285.625	17.0312	13.9062	1811.43	1794.1	1800.05	1806.33	1771.57	1775.05	1793.71	1793.05	1798.29	1798.43	1800.95	1803.71	1812.76	1786.62	1804.81	1812.52	1812.29	1809.81	1822.29	1834.19	1812.05	1817.57	1827.33	1822.29	1818.62	1822.57	1836.24	1844.81	1837.95	1837.76	1826.95	1831.67	1826.48	1826.38	1826.95	1827.19	1815.95	1802.43	1797.76	1810.1	1802.34	1789.21	1760.83	1718.38	1642.63	1540.78
sr4_tibia_cntrl_latlat_3_d3	208.281	21.0938	10.7812	1720.36	1736.45	1716.09	1708.45	1726.91	1725	1743.18	1758.36	1749.91	1742.36	1722.18	1722.36	1714.82	1696.82	1711.27	1713.45	1712.36	1719.18	1703.36	1706.73	1709.18	1696.64	1698.91	1706	1729.73	1737.45	1747.36	1727.36	1741.36	1783.36	1774.27	1778.45	1771.36	1782	1747.27	1769.36	1801.55	1790.55	1797.45	1794.82	1789.49	1774.61	1752.09	1713.87	1673.09	1629.69
sr4_tibia_cntrl_latlat_4_d1	276.562	21.875	11.7188	1806.06	1800.12	1796.12	1817.56	1831.81	1842.75	1849	1854.19	1834.25	1803.88	1776.62	1801.06	1806.81	1794.69	1789	1822.94	1832.69	1818.06	1830	1823.69	1831.19	1825.56	1832.44	1830.69	1827.25	1827.44	1839.88	1819.69	1852.75	1875.44	1863.94	1875.25	1884.06	1871.25	1863.19	1898.31	1888.56	1879.94	1887.81	1893.38	1888.81	1882.64	1861.97	1857.86	1863.81	1850.25
sr4_tibia_cntrl_latlat_6_d1	143.906	21.0938	11.25	1630.24	1621.94	1610.06	1613.59	1607.41	1588.88	1590.12	1605.88	1595.71	1604.06	1596.94	1555.41	1545.76	1554	1560.65	1560.76	1576.18	1576.53	1556.76	1550.82	1557.94	1560	1538.71	1520.47	1510.47	1527.88	1551.18	1552.35	1556.82	1555.35	1550.24	1586.12	1593.18	1582.35	1591	1584.71	1606.59	1647.41	1673	1692.53	1681.75	1674.49	1640	1576.62	1512.69	1452.05
sr4_tibia_cntrl_latlat_6_d2	172.5	29.2188	12.5	1717.29	1697.71	1681.71	1681.12	1668.76	1640.35	1614.88	1609	1587	1561	1546.47	1531.06	1518.94	1522.88	1526.24	1514.88	1490.24	1493.47	1511.59	1508.24	1493.65	1474.94	1445.06	1430.29	1441.18	1450.88	1455.41	1439.88	1409.82	1416.59	1422.47	1396.18	1388.82	1400.53	1424.88	1462.65	1509.53	1569.47	1601.65	1623.88	1626.95	1590.52	1535.22	1430	1300.11	1215.92
sr4_tibia_cntrl_latlat_6_d3	208.906	19.375
sr4_tibia_cntrl_latlat_6_d4	184.062	26.4062	15.1562	1617.25	1641.12	1649.12	1640.69	1635.5	1622.12	1617.5	1650.62	1650.25	1644.25	1670.88	1660.81	1627.12	1624.31	1639.19	1623.62	1626.81	1653.44	1648.19	1632.88	1632.94	1638.94	1645	1640.94	1643.44	1647.25	1635.31	1641.62	1653.44	1637.19	1640.31	1649.19	1627.31	1631.81	1662.75	1679.38	1679.94	1680.25	1700.62	1698.81	1667.9	1597.32	1521.75	1465.68	1347.19	1137.34
sr4_tibia_cntrl_latlat_7_d1	153.75	19.0625	12.1875	1635	1681.93	1677.93	1678.64	1696	1689.64	1706.71	1740.36	1707.79	1709.36	1734.57	1695.14	1713.5	1725.5	1707.29	1686.86	1687.14	1704.86	1696.86	1697.21	1670.57	1705.71	1687.93	1688.36	1683	1671.21	1681.14	1655.86	1635.79	1646	1653.86	1644.14	1623.5	1630.79	1635.36	1610.71	1594.43	1566.21	1595.86	1567.21	1539.93	1564.32	1566.3	1525.83	1429.37	1255.59
sr4_tibia_cntrl_latlat_7_d2	244.531	20.7812	10.7812	1576.62	1587.54	1596.31	1590.62	1555.46	1581.77	1572.92	1620.31	1608	1601.92	1595.15	1581.85	1598.46	1620.23	1628.31	1620.62	1643.15	1637.15	1684.38	1685.62	1695.23	1679.31	1669.15	1713.38	1730.92	1678.77	1698.77	1699.69	1686.46	1679.77	1699.15	1707.08	1722.15	1684.62	1703.85	1693.15	1713.77	1710.85	1739.08	1738.85	1729.63	1690.51	1660.96	1628.02	1593.9	1544.94
sr4_tibia_cntrl_latmed_2_d1	168.438	23.4375	14.0625	1930	1934.4	1936.5	1942.6	1939.9	1938	1926.5	1933.9	1923.9	1907.8	1912.3	1937.2	1931.2	1938.2	1945.7	1920.7	1933.8	1902.5	1894.4	1893.4	1887.7	1913.3	1928.8	1923.7	1914	1912	1911.4	1910.2	1901.5	1904.4	1893.2	1910.7	1911.9	1893.3	1906	1904.5	1914.3	1892.5	1896.8	1915	1910.4	1897.48	1880.49	1889.25	1860.41	1831.62
sr4_tibia_cntrl_latmed_2_d2	184.219	25.7812	14.5312	1942.92	1943.08	1922.75	1918.83	1899.5	1927.42	1913.25	1887.17	1915.33	1917.08	1912.58	1907.83	1926	1917	1927.17	1947.67	1951	1921	1912.83	1925.17	1898.33	1893.25	1900.67	1931.92	1910.33	1919.83	1920.83	1922.75	1911.08	1898.5	1893.83	1898.17	1930.83	1922	1930	1912.25	1892.75	1901.08	1915.83	1933.75	1909.98	1889.54	1850.74	1824.62	1812.49	1803.19
sr4_tibia_cntrl_latmed_5_d1	176.25	21.4062	11.25	1763.29	1775.86	1780.79	1813.86	1840.21	1836.86	1846.43	1845.5	1839.21	1844.29	1867.57	1866.07	1871.43	1870.71	1865	1856.64	1873.36	1891.57	1863.43	1855.79	1872.57	1888.36	1883.79	1871.57	1879.5	1897	1903.93	1891.93	1892.29	1891	1886.43	1884.71	1861.36	1872.86	1884.86	1869	1869.79	1853.5	1851.71	1867.79	1840.29	1841.47	1847.09	1810.44	1781.86	1769.88
sr5_tibia_cntrl_latmed_3_d1	223.75	25.1562	13.4375	2003.1	2008.24	2003.33	1988.52	1989.86	1988.24	1995.52	1993.14	1980.05	1967.19	1974.33	1991.81	1992.76	1982.86	1986.19	2002.14	1997.9	1978.1	1971.9	1972	1978.86	1981.52	1976.14	1979.48	1991.48	1984.24	1967.19	1968.9	1975.1	1963.1	1969	1976.48	1985.95	1985.33	1970.57	1971.71	1955.33	1973.48	1977.81	1948.24	1941.27	1907	1875.3	1842.79	1793.46	1671.76
sr5_tibia_cntrl_latmed_3_d2	167.344	16.7188	20.7812	1982	1988.2	1975.05	1980.15	1985.65	1972.6	1981.3	1966.85	1981.4	1954.4	1962.8	1963.9	1982.55	1973.5	1951.8	1975.65	1968.05	1970.7	1954.6	1970.45	1989.7	1974.65	1974.3	1954.85	1963.8	1969.1	1969.85	1951.7	1944.55	1968.15	1965.95	1941.65	1969.85	1966.95	1953.25	1952.9	1947.4	1933.25	1966.55	1940.2	1950.86	1929.54	1929.74	1889.67	1749.78	1521.22
sr5_tibia_cntrl_latmed_5_d1	391.25	24.2188	15.625	1848.53	1833.93	1856.87	1866.27	1876.8	1849.33	1852.07	1874.47	1862.53	1860.2	1890.33	1922.4	1890.4	1866.93	1906.73	1886.93	1863.87	1899.87	1904.27	1849	1900.07	1900.93	1887.6	1892.2	1870.27	1874.67	1857.07	1871.93	1871.87	1869.53	1851	1848.07	1863.13	1869.2	1851.07	1838	1857	1875	1862.73	1823	1813.5	1738.85	1596.65	1401.3	1092.11	841.954
sr5_tibia_cntrl_latmed_5_d2	373.906	14.375	20.7812	1802.65	1809.45	1795.4	1792.75	1782.6	1798.95	1791.9	1836.4	1810.4	1833	1813.3	1836.75	1819.05	1838.85	1836.15	1833.45	1834.2	1869.55	1836.35	1843.05	1871	1856.05	1838.8	1842	1837.55	1848.55	1863.8	1841.55	1815.9	1837.55	1847.15	1838.7	1828.2	1841.15	1826.7	1822.05	1833.05	1844.4	1842.35	1836.7	1819.13	1813.85	1785.14	1742.3	1683.53	1601.04
sr5_tibia_cntrl_latmed_6_d1	305	17.6562	16.875	2000.28	2008.83	1979.72	2003.78	1983	1985.33	1984.78	1981.28	1985.44	1990.78	1977.67	2000.72	1982.39	1977.17	2013.83	1999.89	1990.33	1992.94	1982.72	1973.39	1957.94	2007.67	1979.5	1987.44	1986.72	1976.39	1990.5	1987.33	1973	1969.61	1981.06	1978.72	1960.22	1988.22	2000.72	1977.11	1961.44	1953.44	1952.39	1963.44	1927.07	1891.16	1824.56	1692.39	1501.32	1257.12
sr5_tibia_cntrl_latmed_6_d2	187.656	15.4688	12.9688	1963.64	1970.36	1942.64	1955.55	1980.64	1965.82	1954	1923.82	1974.64	1956.91	1952.64	1971.45	1986.27	1956.18	1979.45	1978.73	1955.91	1957.27	1938.09	1976.64	1916.27	1958.82	1945.18	1947.09	1937.64	1972.73	1989.91	1935.45	1968.91	1955.09	1953.64	1931.64	1928.09	1910.18	1931.18	1912.73	1937.27	1909.82	1919.64	1922.73	1896.17	1849.47	1790.14	1742.09	1659.23	1570.22
sr7_cntrl_tibia_latmed_5_d1	130.625	18.75	11.25	1915.82	1950.91	1916.27	1934.55	1892.55	1913.91	1939.09	1955	1940.73	1945.55	1927.73	1916.45	1969.73	1931.82	1944.36	1908.27	1951.09	1939.27	1971.55	1945	1946.36	1933.55	1953	1934.45	1943.55	1944.18	1920.91	1911	1923.36	1920.18	1935.91	1948.27	1897.82	1938.73	1953.91	1913	1903	1952.09	1904.18	1923.82	1899.8	1892.97	1862.48	1793.71	1725.11	1589.82
sr7_cntrl_tibia_latmed_5_d2	79.375	14.8438	13.9062	1747.5	1758	1750.58	1758.25	1773.83	1759.75	1779	1751.33	1764.08	1763.92	1812.25	1778.25	1766.42	1752.92	1783.42	1784.83	1781.25	1791.67	1770.58	1817.92	1808.17	1779.83	1842.42	1836.42	1798.5	1853	1862.33	1836.5	1840.08	1855	1860.25	1860.83	1875.67	1900.33	1888.58	1885.42	1879	1870	1883.83	1903.5	1878.02	1857.35	1808.83	1711.63	1618.6	1546
sr8_cntrl_tibia_latmed_2_d1	247.812	22.0312	12.1875	1987.89	1983.67	1999.67	1987.89	1996.44	1925	1966.89	1979.11	1982	1962.67	1973.44	1976.89	1922.44	1982.22	1966.33	1977	1963.78	1939.78	1966.56	1949.33	1957.22	1932.11	1999.33	2005.11	1957	1949.67	1961	1979.67	1976.89	1959.33	1973.33	1969.78	1966.22	1988.56	1973.78	1951.11	1951.56	1941.44	1944.67	1924.89	1964.72	1926.66	1902.14	1916.81	1905.44	1891.65
[truncated: 114 more columns]

## Sheet: aclt
sample	distance	height	width	optical density1	optical density2	optical density3	optical density4	optical density5	optical density6	optical density7	optical density8	optical density9	optical density10	optical density11	optical density12	optical density13	optical density14	optical density15	optical density16	optical density17	optical density18	optical density19	optical density20	optical density21	optical density22	optical density23	optical density24	optical density25	optical density26	optical density27	optical density28	optical density29	optical density30	optical density31	optical density32	optical density33	optical density34	optical density35	optical density36	optical density37	optical density38	optical density39	optical density40	optical density41	optical density42	optical density43	optical density44	optical density45	optical density46
sr2_tibia_ACLT_latmed_2_d1	224.375	22.3438	12.9688	1936.87	1960.4	1961.53	1941.47	1913.27	1938	1952.87	1951	1973.53	1959.07	1941.2	1932.4	1974.87	1959.4	1975.2	1936.73	1967.2	1957.07	1946.73	1964.07	1958.4	1943	1936.67	1983.67	1945.93	1959.8	1930.27	1952.33	1918.27	1973.87	1982	1960.67	1976.93	1988.13	1965.6	1957.4	1968.93	1952.47	1980.07	1964	1948.11	1948.99	1905.62	1856.94	1767.12	1653.5
sr3_tibia_ACLT_latlat_1_d1	210.156	22.1875	14.2188	1786.1	1789.69	1784.1	1780.07	1780.62	1778.45	1767.62	1762.17	1761.38	1754.59	1758.52	1745.38	1744.83	1746.9	1740.07	1725.9	1736.45	1756.79	1754.86	1750.79	1752.34	1758.76	1751.62	1759.1	1778.62	1769.28	1764.17	1767.69	1772.93	1775.62	1764.38	1753.48	1769.93	1790.24	1794.72	1796.69	1807.45	1814.97	1834	1850.9	1804.57	1700.8	1541	1351.31	1151.59	886.863
sr3_tibia_ACLT_latlat_2_d1	174.688	18.4375	14.6875	1875.53	1873.07	1877.67	1871.73	1849.8	1897	1894.87	1868.13	1886.87	1876.47	1836.4	1846.93	1909.8	1903.6	1889.67	1894.2	1867.4	1874.93	1894.4	1899.47	1889.47	1878.6	1909.07	1907.07	1927.4	1911.93	1892.6	1912.33	1911.93	1897.73	1899.67	1903.47	1874	1892.8	1877.2	1910.93	1872.87	1852.53	1902.2	1900.47	1862.91	1860.62	1848.44	1830.32	1822.63	1820.03
sr3_tibia_ACLT_latlat_2_d2	168.125	20.4688	14.5312	1798.5	1798.2	1765.8	1806.2	1787.2	1763.2	1767.1	1786.6	1780.5	1782.9	1794.3	1769.7	1794.7	1761.6	1730.2	1734.9	1749.4	1716.9	1754.2	1735.4	1740.3	1772.2	1765.6	1727.9	1792.5	1751.5	1785.5	1789.4	1788.7	1791.1	1782.7	1788.3	1787.8	1796.2	1797.7	1805.2	1849.9	1830.8	1833.3	1843.6	1806.73	1725.47	1551	1334.44	1163.87	1045.34
sr3_tibia_ACLT_latlat_2_d3	284.219	20.625	7.96875	1900.56	1895.22	1925.33	1928.89	1902.22	1922.22	1929	1891.22	1904.67	1921.67	1902	1926.22	1912	1890.89	1910.89	1923.78	1880.44	1922.67	1938	1890.22	1901	1887.22	1897.22	1871.11	1801.22	1737.56	1672.89	1582.89	1604.67	1736.11	1832.33	1874	1869.44	1866.11	1892.67	1927.33	1919.67	1898.11	1899.67	1907.22	1900.27	1876.62	1846.15	1814.77	1789.3	1769.39
sr3_tibia_ACLT_latlat_4_d1	215.312	21.4062	14.0625	1878.86	1904.21	1909.93	1900.64	1920.64	1925.79	1942.43	1912	1887.86	1902.86	1908.29	1912.79	1910.43	1898	1917.5	1927.36	1902.36	1889.29	1921.64	1901.14	1936.79	1937.93	1929	1900.86	1924	1905.21	1911.93	1933.21	1950.07	1946.64	1945.71	1925.14	1919.14	1930.29	1925.71	1911.57	1911.14	1899.79	1906.86	1935.36	1897.4	1890.83	1872.16	1822.93	1834.63	1793.99
sr3_tibia_ACLT_latlat_4_d2	347.5
sr3_tibia_ACLT_latmed_1_d1	295.938	22.3438	15.7812	1959.67	2010.75	1977.58	1965.5	1999	1963	1974.75	1986.17	1992.33	1993.5	1984.42	1968.67	1995.83	1974.83	1981.25	1964.58	1992.92	1978.17	1979.75	2026.75	2005.58	2001.5	2009.5	1996.58	1978.75	2015	2024.17	2001.5	1964.83	1987.83	2000.33	1994.58	2017.75	2029.17	2001.42	2009.08	1991.17	1999	2033.17	2016.83	1995.16	1941.02	1937.16	1863.92	1772.17	1581.25
sr3_tibia_ACLT_latmed_4_d1	224.219
sr4_tibia_ACLT_latlat_1_d1	132.812	22.0312	10.9375	1759.5	1822.71	1833.57	1855	1876.79	1853.36	1831.64	1844	1837.79	1822.36	1822	1801	1786.43	1778.79	1794.29	1791.43	1777.36	1797.07	1778.07	1822.86	1808.43	1827.14	1825.86	1818.36	1816.29	1827.21	1838.07	1810.36	1832.29	1821.5	1836	1835.29	1855.86	1832.79	1835.93	1839.86	1825.79	1831.93	1861.29	1846.71	1773.03	1658.9	1514.17	1308.29	1055.04	750.118
sr4_tibia_ACLT_latlat_2_d1	141.562	19.8438	12.3438	1647.09	1626.82	1638.45	1630.91	1614.55	1616.36	1646.73	1654.36	1634.73	1599.55	1585.64	1609.64	1626.55	1602.18	1602.91	1605	1607.27	1607.09	1621.36	1626.18	1635.91	1638.09	1608.64	1636.73	1641.09	1616.82	1628	1650.64	1646.36	1633.45	1646.55	1678.45	1665.64	1638.09	1649.27	1653.18	1663.45	1708.91	1715.27	1698.82	1579.86	1472.06	1362.01	1279.23	1209.87	1113.78
sr4_tibia_ACLT_latlat_2_d2	139.375	19.8438	10.1562	1563.38	1563.85	1550.92	1529.08	1493.77	1508.23	1540.69	1516.69	1500.31	1493.69	1512.54	1510.08	1518.85	1499.62	1474.15	1476.31	1502.69	1528.31	1549	1529.62	1507.92	1536.15	1521.31	1548.69	1546.85	1525.15	1565.92	1595.23	1603.46	1618	1656.23	1675.08	1672.23	1649.15	1645.77	1654.23	1671.85	1694.31	1713.15	1706.92	1683.17	1642.61	1596.77	1553.01	1519.54	1521.07
sr4_tibia_ACLT_latlat_2_d3	154.375	21.7188	14.0625	1822.44	1776.12	1772.81	1769.62	1749.56	1746.62	1764.19	1749.75	1730.31	1745.06	1713.25	1717.75	1713.31	1682.5	1729.88	1721.75	1701.38	1711.88	1727.88	1715.5	1714.31	1686.25	1698.69	1687.25	1695.44	1739.69	1738.88	1719.5	1744.69	1734.69	1730.31	1730.69	1745.88	1721.81	1737.88	1729.88	1732.75	1741.81	1772.12	1779.44	1762.68	1751.05	1694.5	1636.38	1601.04	1584.68
sr4_tibia_ACLT_latlat_2_d4	183.594	16.5625	18.4375	1540.06	1523.88	1518.94	1530.06	1539.44	1540.69	1531.5	1522	1546.06	1567.44	1564.5	1563.69	1555.88	1562.88	1558.19	1571.12	1570.56	1566.19	1572.94	1609.81	1601.31	1573.5	1574.69	1598.56	1587.81	1583.94	1602.38	1637.31	1655.44	1649.06	1647.5	1678.31	1714.12	1715.5	1723.75	1741.19	1738.12	1745.94	1764.56	1763.62	1759.63	1741.58	1729.08	1682.25	1508.58	1287.3
sr4_tibia_ACLT_latlat_2_d5	175.938	11.875	10.625	1594.46	1593.62	1543.15	1568.46	1634	1649.85	1667.85	1650.92	1640.85	1657.62	1622.31	1617.92	1646	1636.69	1642.23	1626.31	1631.54	1643.38	1647.08	1616.23	1648.08	1643.54	1655.69	1670.08	1688.08	1660.15	1661.46	1675.23	1664.54	1645.46	1664.08	1679.92	1707.38	1723.08	1727.85	1732.85	1732.92	1737.31	1735.15	1762	1723.86	1720.8	1728.56	1724.36	1706.2	1688.05
sr4_tibia_ACLT_latlat_3_d1	164.219	27.0312	14.2188	1698.09	1701.27	1709.45	1700.09	1698.55	1694.82	1676.09	1675.18	1674.55	1680.82	1700.64	1690.18	1711.27	1712.45	1681.55	1646.55	1644.45	1658.27	1641	1655.27	1652	1653.27	1677.18	1655.55	1623.45	1625	1613.18	1600	1586.82	1567.36	1583	1615.73	1593.36	1593	1589.82	1587.55	1590.91	1619.18	1640.36	1656.45	1667.38	1623.38	1547.53	1444.39	1314.15	1080.62
sr4_tibia_ACLT_latlat_3_d2	237.031	21.0938	11.7188	1677	1709	1664.13	1698	1714.27	1717.33	1718	1691.33	1693.4	1690.47	1687.4	1700.53	1702	1737.6	1707.8	1672.53	1655.47	1652.6	1648.13	1665.07	1650.73	1660.73	1662.13	1668.47	1659.13	1703.73	1674.6	1679.47	1692.93	1663.33	1664.93	1632.27	1627.73	1675.87	1696.13	1695.47	1687.4	1732.33	1756.53	1763.87	1766.07	1730.81	1698.4	1661.22	1580.82	1506.4
sr4_tibia_ACLT_latlat_3_d3	206.562	18.9062	10.1562	1704.13	1726.53	1723	1724.4	1727.53	1724.8	1713.53	1717.33	1714.27	1710.53	1732.4	1706.4	1744.6	1719.4	1740.6	1728.87	1726.73	1719.4	1750.8	1751.47	1706.13	1743.53	1726.8	1740.73	1714.4	1704.47	1714.67	1713	1724.93	1709.73	1706.6	1696.53	1680.87	1693.13	1679.2	1676.87	1680.2	1689.6	1714.6	1687.4	1695.22	1680.69	1663.86	1683.99	1639.39	1548.89
sr4_tibia_ACLT_latlat_4_d1	217.812	15	16.0938	1702.55	1700.09	1697.64	1702.27	1676.36	1653.36	1655.73	1680.36	1680.09	1716.45	1710.64	1695.36	1692.27	1695.55	1715.45	1705.91	1699.82	1682.27	1680.09	1646.27	1669.82	1709.82	1731.55	1692.73	1699.45	1665.27	1697.36	1696.09	1725.27	1717	1715.55	1701.27	1715.73	1707.73	1703.82	1695.36	1759.91	1697.91	1748.18	1730.82	1716.73	1678.41	1624.44	1518.31	1343.06	1052.74
sr4_tibia_ACLT_latlat_4_d2	210	18.125	10.9375	1729	1741.4	1725.53	1753.8	1779.4	1772.67	1771.87	1766	1774.67	1760.67	1762.27	1751.87	1764.47	1753.07	1723	1734.47	1738.33	1771.2	1763.53	1736.13	1762.07	1761.87	1757.6	1752.8	1738.93	1757.93	1742.33	1762	1749.4	1710.4	1709.93	1706.47	1691.87	1690.67	1684.27	1722.53	1752.27	1771.87	1801.53	1774.13	1778.53	1743.51	1718.8	1682.9	1633.37	1555.26
sr4_tibia_ACLT_latlat_4_d3	243.75	20.4688	12.1875	1517.84	1532.63	1546.42	1558.16	1542.89	1552.58	1545.89	1547	1552.32	1546.32	1547.42	1540.26	1539.74	1515.63	1548.68	1523.26	1518.95	1512.42	1511.63	1474.74	1489.63	1506.84	1487.26	1462.11	1414.79	1424.16	1397.79	1379.63	1358.63	1372	1353.63	1335.11	1329.32	1313.63	1351.11	1351.16	1380.79	1378.05	1388.53	1438.05	1426.92	1409.26	1365.05	1278.72	1196.22	1111.92
sr4_tibia_ACLT_latlat_4_d4	186.25	15.4688	8.90625	1555.14	1555.93	1556.07	1558.79	1512.36	1559.71	1533.36	1548.93	1569.79	1515	1493.57	1522.14	1514.86	1503.29	1523.21	1551.64	1553.21	1538.14	1559.57	1528.29	1545.36	1501.43	1488.29	1513.21	1486.86	1506.5	1503.29	1502.07	1520.07	1534.29	1515.79	1505.07	1492.79	1502.79	1475.5	1462.21	1489.21	1520.71	1518.71	1529.86	1526.49	1513.25	1491.95	1477.37	1456.2	1405.67
sr4_tibia_ACLT_latlat_5_d1	211.562	12.0312	17.3438	1814.88	1838.94	1837.29	1829.18	1820.94	1808.65	1828.18	1809.94	1834.94	1830.82	1858.65	1844.35	1828.82	1841.06	1860.53	1824.65	1831.94	1834.94	1815.65	1812.94	1795.06	1834.18	1834.76	1827.53	1849.18	1811.12	1789.12	1820.06	1832.71	1805.59	1820.24	1784.18	1792.29	1826.06	1780.59	1797.65	1818.06	1814.76	1812.76	1820.29	1817.56	1798.9	1774.61	1675.96	1578.16	1478.59
sr4_tibia_ACLT_latlat_5_d2	249.688	20.9375	15.625	1784.94	1782.12	1768.06	1757.12	1746	1779.12	1774.41	1804.29	1804.59	1807.76	1784.82	1832.06	1812.29	1825.65	1834.47	1830.35	1833.76	1832.41	1838.35	1829.35	1831.18	1849.41	1836.59	1827.18	1857.53	1867.65	1833.82	1843.29	1839.47	1843.06	1842.06	1843.65	1848.53	1829.12	1853.71	1837.71	1861	1852.06	1850.12	1832.76	1831.51	1844.1	1836.6	1810.38	1712.65	1457.07
sr4_tibia_ACLT_latlat_6_d1	230.312	16.7188	15	1699.64	1698.18	1661	1659.18	1679.09	1679.64	1660.91	1658.09	1668.64	1687.91	1719.36	1718.55	1720.55	1717.73	1693.36	1681.36	1660.91	1690.64	1725.36	1715.91	1720.55	1682.55	1677.09	1670.55	1688.82	1699.27	1707.45	1725.82	1709.91	1710.64	1713.45	1736.09	1734.36	1758.64	1758	1797.55	1789	1770.36	1776	1779.36	1770.03	1770.82	1727.46	1642.44	1545.91	1433.93
sr4_tibia_ACLT_latlat_6_d2	124.844	12.6562	10.3125	1460.85	1483.92	1455.46	1454	1466.38	1450	1465.31	1467.15	1457.62	1460.69	1429	1404.15	1399.85	1405	1434.31	1432.46	1411.46	1394.54	1411.77	1399.08	1427.23	1457.85	1451.77	1447.15	1461.92	1484.62	1484.08	1507	1472.23	1456.92	1472.23	1434.92	1417.15	1427.54	1455.46	1493.15	1489	1494.31	1475.15	1507.46	1448.31	1392.92	1319.88	1204.43	1079	934.783
sr4_tibia_ACLT_latlat_6_d3	134.062	16.25	8.75	1713.82	1712.76	1711.71	1732.76	1742.47	1720.06	1716.35	1730.18	1747.65	1740.53	1740.18	1756.82	1755	1760.53	1773	1753.35	1770.12	1760.88	1751.18	1768.53	1773.65	1768.06	1770.35	1788.41	1790.06	1794.59	1778.47	1811.06	1808.29	1811.24	1807	1805.41	1817.65	1802.53	1802.53	1843.47	1843.65	1825.82	1838.59	1848.53	1853.45	1829.67	1827.14	1813.41	1796.13	1784.67
sr5_tibia_ACLT_latlat_2_d1	159.844	17.3438	9.6875	1900	1867.33	2026.67	1956.67	1990.33	1951.33	1900.67	1864.67	1851.67	1874.67	1949	1908.67	1916.33	1875.67	1889	1976.33	1964.67	1995.33	2010.67	1920.67	1859.33	1955	1934	1886.67	1852.33	1956.67	1932.67	1891	1910.67	1882.33	1856.67	1889.67	1931	1904.67	1809.67	1785.67	1839	1731.33	1782	1800.67	1761.95	1727.6	1731.63	1721.9	1641.05	1609.84
sr5_tibia_ACLT_latmed_1_d1	178.125	17.0312	10.3125	1909.38	1907.92	1933.54	1935.62	1980.46	1937.23	1941.85	1957.62	1930.15	1948.46	1935.85	1938.92	1901.08	1954.23	1936.23	1953.46	1974.31	1949.23	1929.92	1921.92	1928.38	1951.85	1931.54	1945.54	1933.85	1913.23	1979.69	1920.54	1933.62	1944.08	1929.15	1947.15	1942.54	1955.69	1956.38	1963.23	1954.31	1936.54	1921.08	1936.69	1897.41	1896.99	1918.94	1895.48	1878	1853.44
sr5_tibia_ACLT_latmed_1_d2	291.719	15.4688	8.90625	1959.67	1960.22	1985.89	1954.67	1956.33	1933.89	1961.67	1955.44	1953.56	1960	1960.89	1994.67	1967.56	1954.44	1951.78	1948	1967	1977.89	1963.78	1948.78	1955	1921.89	1970.89	1969.44	1973.22	1944.22	1936.56	1942.44	1962.78	1977	1940.56	1981.33	2006.11	1988.33	1963.89	1941.33	1966.78	1927	1971.56	1956	1932.84	1939.06	1922.61	1889.68	1852.97	1813.03
sr6_ACLT_tibia_latlat_1_d1	120.156	19.6875	11.875	1866.92	1831.33	1840.17	1857.5	1842.5	1847.42	1849.83	1838.25	1858.17	1840.92	1851.58	1842.67	1852	1800.92	1843.67	1834	1811.75	1815.42	1824.92	1846.08	1849.25	1829.75	1820.17	1817.42	1833.75	1827	1843.08	1827	1837.33	1790.33	1828.58	1847.25	1791.5	1867.42	1857.33	1887.5	1876	1856.33	1879.17	1858.92	1858.26	1852.77	1826.28	1802.73	1795.6	1756.09
sr6_ACLT_tibia_latlat_3_d1	134.219	17.3438	7.5	1885.64	1881.79	1852.5	1888.5	1881.07	1864.86	1866.93	1851.57	1887.71	1905.43	1901.29	1876.21	1890.86	1842.64	1865.5	1869.93	1885.5	1877.86	1862.93	1882.14	1890.07	1879.5	1893.21	1866.43	1884.14	1865.93	1879	1880.43	1873.57	1859.93	1860.21	1848.93	1842.14	1860.86	1883.21	1884.93	1874.57	1835.93	1867.64	1901.29	1847.39	1823.62	1783.6	1748.66	1721.99	1668.91
sr6_ACLT_tibia_latlat_4_d1	207.344	14.5312	12.0312	1849.32	1832.84	1856.37	1847.32	1847.84	1850.74	1847.79	1852.79	1847.74	1843.05	1853.16	1857.79	1848.63	1850.79	1841.58	1850.84	1860.05	1860.63	1854.16	1846.32	1840.32	1866	1848.58	1848	1869.26	1857.63	1858.95	1863.47	1864.16	1870.11	1853.26	1834.32	1850.63	1850.84	1859.53	1850.16	1839.74	1845.74	1863.21	1875.95	1867.8	1866.91	1858.97	1834.39	1811.6	1770.32
sr6_ACLT_tibia_latlat_4_d2	208.438	16.25	13.125	1832.62	1864.38	1801.88	1806.12	1851.25	1845.5	1817.38	1832.12	1833.5	1833.5	1795.88	1842.38	1846	1824	1825.75	1827.5	1835.75	1808.62	1806.88	1811.38	1806.88	1808	1798.88	1794.75	1810.38	1799.75	1831.88	1843.75	1836.88	1815.75	1829.5	1841.88	1824.5	1826.25	1836.62	1856.38	1868.75	1861.75	1896	1873.38	1873.72	1829.66	1744.57	1676.3	1597.4	1495.33
sr6_ACLT_tibia_latlat_4_d3	311.25	20.625	10.4688	1820.76	1835.41	1822.06	1851.82	1852.18	1851.88	1825.94	1832.29	1839.18	1815.41	1804.71	1804.12	1826.12	1824.65	1807.59	1825.71	1789.94	1799.18	1813	1820.47	1830.82	1832.94	1834.41	1822.18	1824.47	1827	1855.53	1852.53	1863.29	1813.88	1860.82	1852.59	1853	1858.47	1827.35	1820.41	1832.29	1886.82	1852.82	1869.59	1870.32	1852.44	1811.87	1805.22	1765.38	1710.6
sr6_ACLT_tibia_latlat_4_d4	255.625	19.0625	10.1562	1823.07	1796.67	1786.87	1816.87	1804.13	1797.8	1826.67	1815.07	1814.73	1796.27	1815.33	1792	1781.47	1758.67	1806.87	1811.53	1811.47	1815.07	1819.93	1790.8	1800.27	1795.67	1815	1815.6	1815.6	1828.27	1822.53	1847.27	1857	1866.6	1841.93	1843.07	1864.13	1842.67	1853.87	1843.93	1840.6	1858.67	1874.33	1875.4	1851.23	1853.07	1833.47	1834.48	1847.45	1830.91
sr6_ACLT_tibia_latlat_4_d5	133.75	14.6875	9.53125	1858.15	1863	1851.46	1836.62	1866.23	1835	1840.15	1867.62	1855	1864.38	1875.23	1847.38	1882.31	1851.92	1868.69	1846	1878.69	1877.46	1879.54	1872.23	1871.46	1847	1893.54	1855.08	1870.77	1864.15	1862.77	1855.69	1880.92	1852.62	1892.38	1856.23	1874.46	1880.46	1883.38	1862.38	1876.92	1890.08	1856.08	1876.38	1876.76	1861.91	1832.67	1803.44	1758.51	1716.1
sr6_ACLT_tibia_latlat_5_d1	146.562	18.2812	12.8125	1793.87	1780.2	1804.07	1769.4	1785.33	1778.87	1782.27	1778.67	1762.13	1758.47	1768.07	1768	1779.13	1785.13	1777.2	1803.47	1810.33	1813.07	1797.2	1774.53	1752.67	1760	1743.27	1746.2	1739.13	1769.87	1753.4	1801.2	1784.73	1779.93	1811.6	1807.13	1802.07	1831.87	1820.47	1792.33	1805.33	1801.47	1801.27	1831.93	1790.98	1779.38	1755.44	1737.56	1717.75	1689.76
sr6_ACLT_tibia_latlat_7_d1	133.438	16.7188	9.6875	1768.6	1782.6	1794	1799.33	1814.07	1835.93	1822.13	1799.73	1816	1830.93	1802.87	1843.67	1841.87	1830.73	1849.33	1838.47	1827.4	1858.6	1854	1841.4	1840.73	1847.87	1822.67	1831.4	1839.33	1838	1836.67	1842.8	1818.33	1824.87	1830.4	1805.53	1821	1804.87	1831.27	1847.13	1826.33	1826.47	1820.6	1838.67	1855.79	1838.38	1825.13	1814.38	1771.6	1691.72
sr6_ACLT_tibia_latlat_7_d2	169.062	20	9.21875	1790	1813.64	1794.64	1818	1807.14	1834.79	1850.71	1860.71	1892.93	1847.07	1883.07	1876.71	1865	1847.57	1873.57	1872.43	1888	1891.5	1857.93	1851.64	1886.07	1862.57	1877.79	1895.43	1877.64	1856.79	1829.43	1840	1862.64	1867	1860.07	1861.21	1841.86	1857.21	1853.93	1874.71	1862.5	1862.93	1862.57	1870.29	1847.15	1830.67	1814.81	1801.97	1788.9	1772.83
sr6_ACLT_tibia_latmed_3_d1	140.156	18.9062	14.375	1944.26	1961.22	1950.35	1964.35	1952.09	1954.13	1964.35	1940.48	1966.96	1960.61	1946.04	1945.22	1943.83	1945.83	1934.3	1945.39	1931.61	1958.26	1945.52	1941.22	1941.09	1917.65	1933.39	1955.22	1947.26	1947.61	1950.78	1947.74	1961.61	1948.87	1951.39	1934.09	1956.09	1958.35	1961.04	1953.57	1927.52	1945.65	1957	1981.39	1944.68	1958.53	1947.5	1917.65	1897	1825.56
sr6_ACLT_tibia_latmed_3_d2	201.719	22.3438	17.9688	1950.75	1940.12	1952.22	1965.19	1974.97	1952.31	1960.53	1954.06	1952.56	1938.25	1938.22	1978.06	1967.41	1972.66	1960.38	1967.62	1965.72	1963.88	1963.56	1943.91	1955.53	1954.12	1957.66	1951.28	1937.91	1949.03	1944.75	1952.88	1965.34	1948.22	1951.62	1941.66	1963.91	1977.5	1965.56	1968.03	1961.59	1967.69	1963.62	1968.47	1961.54	1955.71	1946.27	1933.17	1906.8	1865.76
sr6_ACLT_tibia_latmed_3_d3	258.125	17.8125	13.5938	1996	2003.93	2014.14	2001.07	1976.93	1978.57	1988.79	1991.36	1971.14	1960.36	2001.79	2017.36	2004.14	2003.36	2008.64	2000.14	1980.36	1979.79	1988.57	1983.86	1997.64	1991.21	1968.57	1979.93	1984.43	1991.29	2000.07	1996.79	1989.14	2001.43	2004.5	1975.93	1988.29	2008.93	1993.71	2004.5	1993.14	1960.43	1975.79	2022.71	2001.17	2002.78	1988.22	1953.35	1945.49	1951.09
sr6_ACLT_tibia_latmed_3_d4	284.531	22.9688	15.9375	1971.86	1984.43	1996.82	1973.07	1975.25	1982.79	1980.39	1973.71	1975.68	1977.79	1988.21	1971.18	1965.86	1977.11	1979.14	1979.36	1971.64	1973.5	1997.07	1985.71	1976.46	1989.14	1999.43	1976.57	1974.36	1979.04	1992.25	1983.43	1984.11	1981.36	1976.93	1974.32	1971.18	1974.36	1978.46	1975.54	1991.93	1983.82	1977.82	1983.29	1969.4	1952.17	1954.38	1946.23	1913.46	1885.11
sr6_ACLT_tibia_latmed_4_d1	195.469	20.4688	17.5	1945.71	1956.94	1931	1935.06	1943	1947.53	1943.71	1962.88	1971.35	1942.53	1966.76	1950.06	1948.06	1946.24	1933.71	1974.65	1962.24	1923	1951.82	1955.06	1977.59	1947.53	1944.59	1952.35	1946.47	1929	1942.41	1965.65	1948.24	1946.35	1930.47	1965.94	1949.29	1944.88	1948.06	1976.06	1951.47	1955.29	1955.47	1956.59	1928.1	1922.55	1921.14	1930.47	1917.52	1869.8
sr6_ACLT_tibia_latmed_4_d2	200.625	18.4375	13.2812	1979.29	1988.1	1961.9	1966.24	1942.52	1969.48	2001.29	2005.57	1966.48	1966	1966.33	1975.05	1991.48	1975.67	1952.29	2004.71	1992.48	1956.52	1956.76	1981.62	1967.71	1963.38	1987.38	1970.48	1947.57	1964.81	1983.05	1956.86	1945.81	1969	1962.95	1962.62	1974.48	1968.71	1974.76	1961.29	1962.52	1983.9	1997.9	1966.1	1981.05	1978.54	1939.64	1928.5	1918.22	1888.02
sr6_ACLT_tibia_latmed_4_d3	130	19.8438	18.4375	1930.15	1931.44	1944.41	1936.59	1932.67	1925.78	1911.85	1921.19	1920.48	1913.04	1930.44	1932.56	1917.81	1913	1913.37	1919.37	1940.22	1921.33	1914.04	1918.93	1911.04	1915.63	1928.33	1918.11	1905.3	1915.11	1920.89	1913.04	1904.7	1917.74	1915.63	1926.74	1920.26	1915.48	1925.04	1908.48	1901.81	1924.93	1918.33	1905.11	1899.21	1909.4	1898.09	1880.7	1845.98	1806.78
sr7_ACLT_tibia_latlat_5_d1	230.312	17.3438	9.6875	1941.92	1956.54	1948.15	1976.08	1963	1948.62	1944.38	1939.85	1929.69	1941	1982.08	1960	1956.38	1943	1929.38	1966.69	1965	1933.15	1944.54	1961.69	1918.62	1954.23	1929.08	1927.23	1958.31	1940.62	1941.38	1931.54	1962.85	1937.31	1956.85	1950.23	1935.62	1967.92	1939.62	1946.31	1953.69	1962.15	1950.85	1974.08	1942.46	1918.67	1898.68	1903.48	1915.62	1898.88
sr7_ACLT_tibia_latmed_3_d1	145.781	13.9062	10.625	1852	1849.95	1871.76	1864.48	1862.05	1879.52	1879.67	1878.86	1863.14	1874.05	1868.1	1865.9	1863.19	1868.81	1887.05	1860.14	1886.29	1869.14	1859.62	1875.67	1874.95	1856.43	1872.29	1854.48	1880.24	1845.62	1883.05	1871.48	1877.9	1865.05	1850.9	1876.86	1872.05	1884.76	1891.24	1875.71	1887.9	1880.29	1876.05	1900.14	1858	1846.28	1832.54	1777.57	1730.96	1663.49
sr7_ACLT_tibia_latmed_5_d1	205	16.25	10.625	1931.95	1935.75	1925.55	1919.7	1910.4	1909.45	1912.2	1917.25	1914.9	1915.65	1920.9	1928.15	1902.8	1916	1920.4	1912.15	1932.75	1925.8	1920.4	1944.25	1935.85	1912.7	1936.95	1914.6	1923.15	1928.7	1938.6	1935.85	1925.55	1917.5	1949.35	1943.6	1926	1928.05	1934.15	1915.7	1932.35	1948.1	1942.6	1933.7	1923.55	1908.51	1897.59	1900.65	1916.2	1898.47
sr8_ACLT_tibia_latmed_1_d1	248.594	22.6562	15.1562	1932.57	1946.81	1922.19	1915	1906.38	1915.76	1908.43	1937.9	1913.71	1932.9	1915.38	1908.29	1935.33	1910.33	1921.19	1918.24	1923.86	1916.76	1932.71	1922.1	1914.14	1914.19	1920.71	1928.43	1929.43	1948.76	1902.76	1942.29	1937.14	1905.52	1933.57	1949.38	1932.1	1930.95	1927.86	1935.86	1932.52	1924.52	1922.95	1928.24	1928.53	1924.51	1923.46	1902.01	1892.66	1855.22
sr8_ACLT_tibia_latmed_2_d1	149.375	17.0312	11.0938	1889.56	1870.33	1903.06	1877.89	1896.22	1869.56	1880.72	1866.89	1857.94	1908.89	1898.22	1886.5	1880.78	1882.11	1882.28	1897.5	1860.06	1898.5	1886.06	1870.72	1853	1875.44	1846.39	1918.83	1883.17	1872.28	1906.11	1908.39	1879.06	1863.17	1888.22	1910.56	1948.78	1925.94	1932.56	1920.28	1909.67	1894.5	1911.17	1904.78	1936.47	1905.38	1867.78	1839.76	1820.88	1813.7
sr8_ACLT_tibia_latmed_2_d2	242.5	23.4375	10.1562	1925.85	1928.38	1917	1906	1940.38	1921	1928.15	1917.23	1926.15	1916.92	1941	1914.85	1931.85	1922.23	1919.23	1920.23	1941	1934.38	1937.31	1931.38	1930.92	1931.77	1892.23	1973	1949.62	1914.92	1934.62	1929.85	1944.15	1956.54	1944.08	1940.08	1926.15	1943.08	1959.54	1929.54	1969.92	1944.85	1950.15	1948.92	1933.2	1926.34	1933.22	1924.37	1883.83	1858.23
sr8_ACLT_tibia_latmed_2_d3	147.969	15.9375	9.6875	1915.54	1939.46	1936.23	1932.54	1961.92	1922.77	1933.92	1959.92	1941.08	1974.31	1963.46	1958.31	1975.46	1956	1946.23	1949.15	1958.15	1962.77	1953.62	1933.85	1927.92	1901.62	1900.31	1927.46	1904.15	1948.69	1913.85	1918.31	1904.38	1912.15	1923.23	1931	1928.46	1958.92	1950.69	1947.23	1931.15	1938.92	1931.46	1945.62	1918	1917.46	1903.5	1894.43	1856.02	1804.62
sr8_ACLT_tibia_latmed_2_d4	107.812
sr9_ACLT_tibia_latlat_1_d1	77.9688
sr9_ACLT_tibia_latlat_2_d1	103.75
sr9_ACLT_tibia_latlat_3_d1	108.75	14.2188	11.5625	1732.65	1724.8	1750	1755.2	1741.8	1750.85	1775.4	1789.15	1793.05	1799.85	1783.55	1782.4	1797	1801.4	1792.6	1799.7	1810.55	1797	1793.7	1806.75	1798.4	1796.95	1814	1797.75	1817.1	1823.1	1818.4	1818.5	1829.2	1821.4	1817.25	1804.95	1815.65	1822.15	1834.45	1834.25	1831	1832.8	1847.3	1841.5	1820.54	1822.84	1825.12	1823.57	1805.6	1783.84
sr9_ACLT_tibia_latlat_3_d2	96.4062	9.53125	12.3438	1719.86	1718.5	1670.14	1676.21	1688.57	1666.71	1674.5	1678.07	1681.07	1697.79	1715.5	1737.5	1742.5	1764	1746.43	1736.43	1751.36	1742.57	1748.14	1751.43	1719.57	1742.71	1759.57	1738.07	1742.79	1746.14	1761.93	1756.07	1766.71	1783.57	1782.43	1771.86	1763.29	1774.57	1785	1762.43	1759.57	1783.64	1784.14	1787.57	1779.24	1755.42	1744.51	1736.37	1701.67	1641.25
sr9_ACLT_tibia_latlat_4_d1	107.188	6.71875	15.9375	1677.56	1654.33	1686.67	1656.56	1643.22	1684.44	1656.44	1657.89	1682	1649.11	1652.33	1672.78	1680.22	1674.22	1694.56	1657.89	1701.56	1674.78	1679.78	1636.22	1646.56	1684	1694	1667.11	1688.78	1650.56	1655.22	1677.33	1675.56	1691.11	1673.67	1711.22	1702.11	1684.33	1713	1747	1728.11	1731.78	1742.44	1729.78	1738.04	1706.47	1664.17	1547.06	1399.54	1248.65
sr9_ACLT_tibia_latmed_2_d1	157.188	19.8438	10.1562	1874.19	1859.19	1848.33	1853.48	1865.33	1867.38	1833.19	1860.14	1864.62	1837.95	1850.95	1863.62	1835.76	1830.24	1836.24	1869.1	1845.71	1836.19	1848.81	1836.29	1843.29	1835.14	1841.57	1848.24	1840.38	1834.76	1841.9	1853.95	1845.24	1849.24	1837.19	1856.9	1848.05	1853.19	1840.1	1848.48	1835.1	1838.05	1843.76	1835.05	1850.69	1836.63	1812.18	1786.57	1763.23	1737.15
sr9_ACLT_tibia_latmed_2_d2	125.156	19.8438	8.90625	1886.38	1853.85	1863.85	1901.92	1871	1893.08	1879.69	1864.77	1843.38	1866.85	1855.69	1831.69	1824.23	1817.54	1824	1836.23	1854.54	1840.69	1831.92	1830.46	1836.08	1848.23	1834.92	1850.46	1855.62	1857.54	1876.46	1851.85	1833.31	1840.38	1844.69	1845.46	1845.31	1864.31	1858.31	1858.46	1865.23	1839.54	1855.77	1876.15	1856.61	1854.46	1847.84	1846.95	1836.45	1815.94
sr9_ACLT_tibia_latmed_2_d3	99.0625
sr9_ACLT_tibia_latmed_5_d1	128.125	12.9688	10	1815.8	1842.8	1805.6	1836.2	1830.7	1834.9	1851	1826.5	1833.9	1801.1	1815.9	1808	1810	1810.9	1830.9	1818.4	1852.4	1806.3	1815.1	1810.9	1815.3	1795.3	1783.7	1829.9	1842.7	1819.5	1819.8	1847.7	1828.4	1828.2	1839	1841.2	1841	1819.1	1865.7	1861.5	1808.1	1856.1	1829.2	1811.3	1815.54	1808.33	1790.34	1786.96	1772.21	1734.22
sr9_ACLT_tibia_latmed_5_d2	149.219	12.9688	10.625	1863.09	1906.64	1900.45	1898.45	1916	1887.55	1891	1862.64	1874.09	1880.45	1888.27	1888.91	1873.18	1877.55	1903.82	1901.09	1894.18	1862.36	1883.91	1916.64	1910.27	1873.64	1883.18	1873.91	1875.64	1891.45	1877.45	1903.91	1880.64	1888.36	1879	1895.64	1913.09	1918.27	1892.91	1918	1872.36	1886.64	1905.64	1900.27	1884.74	1879.81	1898.46	1877.6	1867.72	1856.76
sr9_ACLT_tibia_latmed_7_d1	147.812	18.2812	10	1881.86	1837.86	1865.29	1859.14	1863.86	1859.43	1868	1865	1865.86	1841.71	1820.14	1858.71	1891.14	1861.71	1854.86	1897.14	1810.29	1853.14	1842.86	1869.29	1873.86	1818.29	1866.43	1846.57	1845.71	1858.86	1829.14	1852.14	1862.29	1838.57	1846.57	1837.86	1865.57	1873.71	1869.86	1835.57	1887.43	1833.57	1846.86	1853.71	1798.88	1736.97	1639.02	1549.08	1489.73	1391.09
sr9_ACLT_tibia_latmed_7_d2	173.906	18.125	10.4688	1767	1799.87	1760.47	1767.2	1743	1739.07	1743.87	1755.73	1731.67	1744.93	1739.07	1737.07	1734.87	1732.6	1737.8	1756.33	1767.4	1758.4	1737.4	1729.27	1738.13	1747.53	1752.53	1768.27	1780	1778.73	1775.87	1805.13	1795.93	1833.47	1842.27	1857.4	1861	1872.13	1858.33	1846.2	1842.4	1836	1851.27	1853.87	1820.14	1763.86	1724.99	1668.48	1563.02	1493.31
[truncated: 114 more columns]
