# Supplementary material for: Site-specific glycosaminoglycan content is better maintained in the pericellular matrix than the extracellular matrix in early post-traumatic osteoarthritis
Source: PLoS One. 2018 Apr 25;13(4):e0196203. doi: 10.1371/journal.pone.0196203 (PMC5919041; doi:10.1371/journal.pone.0196203)
Supplement: S1 File — (ZIP) [file pone.0196203.s009.zip › data/lateral tibia/lateral tibial plateau - middle zone.xlsx]

## Sheet: control
sample	distance	height	width	optical density1	optical density2	optical density3	optical density4	optical density5	optical density6	optical density7	optical density8	optical density9	optical density10	optical density11	optical density12	optical density13	optical density14	optical density15	optical density16	optical density17	optical density18	optical density19	optical density20	optical density21	optical density22	optical density23	optical density24	optical density25	optical density26	optical density27	optical density28	optical density29	optical density30	optical density31	optical density32	optical density33	optical density34	optical density35	optical density36	optical density37	optical density38	optical density39	optical density40	optical density41	optical density42	optical density43	optical density44	optical density45	optical density46
ra1_left_tibia_latlat_1_m1	110.312	13.125	12.1875	1912.15	1900.85	1891.3	1885.15	1908.55	1900.55	1894.75	1928.05	1897.1	1895.45	1941	1921.3	1913.8	1908.9	1885.9	1906.9	1921.85	1919.7	1922.3	1905.45	1905.35	1893.1	1881.75	1884.3	1912.55	1888.05	1919.5	1896.65	1924.45	1887.85	1899	1893.35	1898.05	1908.55	1893.7	1902.5	1933	1935.05	1913.45	1901.1	1919.33	1906.66	1904.92	1890.01	1873.21	1844.24
ra1_left_tibia_latlat_1_m2	59.6875	13.9062	-10.625
ra1_left_tibia_latlat_1_m3	64.8438	13.5938	10.1562	1879.37	1879.84	1883.11	1863.37	1845.74	1880.11	1881.32	1894.95	1918.63	1907.89	1891.95	1912.53	1934.84	1926.53	1918.58	1915.16	1885.84	1902.42	1932.79	1906.58	1884.95	1922.32	1909.42	1914	1897.84	1899.05	1895.95	1881.42	1900.47	1923.68	1892.47	1887.84	1908.63	1916.79	1900.21	1908.21	1902.42	1907.84	1899.16	1895.63	1894.56	1876.28	1860.77	1870.75	1846.97	1833.19
ra1_left_tibia_latlat_2_m1	62.1875	11.4062	11.875	1668.65	1664.78	1691.91	1692.26	1678.43	1684.09	1685.74	1677	1675.57	1680.43	1684.87	1680.17	1670.39	1676	1684.13	1680.96	1673.39	1668.09	1666.04	1653.04	1649	1653.48	1637	1647.3	1652.43	1624.26	1642.74	1641.7	1637.43	1628	1626.04	1618.26	1600.09	1616.3	1635.65	1629.65	1638.61	1650.57	1680.65	1704.48	1704.74	1670.55	1633.39	1591.47	1540.55	1487.24
ra1_left_tibia_latlat_2_m2	46.5625	8.59375	11.25	1702.22	1692.43	1677.43	1668.22	1679.57	1669.7	1662.13	1656.74	1645.22	1646.57	1634.17	1627.78	1609.17	1608.91	1606	1613.3	1598.3	1592.65	1578.57	1590.61	1585.96	1579.61	1567.61	1585.09	1598	1611.78	1604.43	1591.61	1572.7	1574.96	1591.57	1576.57	1592.09	1579.57	1561.83	1563.61	1570.04	1587.22	1615.65	1648.39	1638.48	1605.85	1580.28	1581.97	1587.5	1590.67
ra1_left_tibia_latlat_3_m1	154.688	14.6875	13.125	1925.1	1941.7	1939.8	1924	1883.9	1916.9	1950.2	1924.8	1921.6	1927.3	1928.9	1922.9	1918.7	1910.7	1913.4	1918.8	1934.4	1948.5	1936	1926.2	1921.2	1918.1	1922.3	1933.2	1924.3	1915.1	1944.5	1964.1	1961.9	1941.4	1924.8	1951.8	1953.7	1932.9	1934.4	1927.7	1931.3	1902.6	1905.3	1928.3	1906.71	1911.92	1913.96	1889.94	1877.23	1890.12
ra1_left_tibia_latlat_3_m2	34.2188	9.21875	10.625	1699.07	1712.33	1713.27	1718.2	1722.2	1732.73	1733.27	1715.6	1717	1724.93	1726.93	1717.87	1730.6	1725.93	1718.6	1711.73	1721.13	1723.53	1727.13	1712.93	1708.47	1713.73	1713.07	1727.47	1743.87	1723.93	1717.87	1721.6	1714.53	1727.67	1737.67	1724	1739.93	1746.87	1746.8	1775.87	1783.93	1788.4	1818.93	1839.47	1824.99	1806.73	1770.69	1718.79	1642.76	1521.87
ra1_left_tibia_latlat_3_m3	34.5312	11.25	11.0938	1803.2	1811.93	1778.07	1740.4	1720.2	1685.2	1661.53	1649.53	1652.13	1644.8	1641.33	1639.33	1578.53	1553.93	1539.2	1556.53	1584.4	1662.87	1736.6	1806.93	1820	1816.53	1827.73	1831.67	1816.13	1780.6	1785.33	1803.47	1803.67	1790.4	1790.53	1803.93	1789.87	1781.8	1775.93	1744.53	1740.67	1758.6	1787.73	1818.87	1821.66	1821	1813.56	1794.9	1767.9	1717.34
ra1_left_tibia_latlat_3_m4	65.625	8.75	12.8125	1788.75	1775.5	1814	1791.58	1775.58	1788.17	1792.58	1788.25	1820	1784	1789.5	1802	1833.25	1787.08	1828.92	1822.58	1789.5	1781.5	1810.67	1804.75	1819.92	1805.67	1814.33	1813.92	1782.83	1827.58	1853.5	1849	1842.08	1826.67	1855.42	1853.25	1843	1849.83	1837.25	1837.08	1857	1884	1872.92	1879.67	1871.9	1850.6	1823.03	1778.86	1735.33	1675.43
ra1_left_tibia_latlat_3_m5	70.9375	11.5625	12.6562	1839.93	1862.43	1874.79	1862.07	1852.79	1863.07	1840.86	1837.07	1845.64	1852.43	1855.64	1879.43	1853.29	1841.43	1863.29	1849.86	1858.71	1878.36	1878.79	1868.36	1835.93	1840.07	1853.07	1855.64	1869.93	1863.43	1847.5	1847.79	1853.14	1832	1868.79	1816.86	1850.57	1860.14	1852.36	1841.5	1861.21	1848.21	1858.21	1864.71	1861	1850.96	1850.58	1845.14	1835.45	1829.02
ra1_left_tibia_latlat_3_m6	109.688	18.2812	14.2188	1909.6	1917.6	1912.6	1911.8	1908.4	1897.67	1912.73	1899.2	1904.33	1898.13	1903.8	1908.33	1908.53	1898.93	1891.47	1907.67	1918.13	1912.93	1893.6	1902.67	1911.47	1906.13	1906.07	1917.2	1905.73	1908.27	1925.6	1926.8	1921.33	1918.53	1921.4	1930.27	1928.47	1924.2	1909.27	1910.73	1916.87	1914.47	1928.13	1939.2	1926.52	1912.99	1889.41	1883.58	1874.1	1843
ra1_left_tibia_latlat_4_m1	49.375	10.625	11.7188	1418.31	1431.25	1419.25	1409.19	1379.06	1388.19	1362.19	1387.69	1411.56	1399.62	1411.44	1397.94	1381.75	1390.94	1400.5	1371.69	1377.06	1381.31	1398.5	1393.25	1396.94	1395.56	1374.75	1358.75	1336	1340.19	1354.69	1373.75	1357.69	1354.25	1354.31	1345.75	1345.94	1341.88	1358.06	1401.88	1445.94	1491.62	1559	1572.06	1543.25	1522.53	1460.34	1377.38	1321.98	1257.68
ra1_left_tibia_latlat_4_m2	47.3438	12.3438	14.0625	1418.69	1383.85	1367	1373.46	1357.08	1332.85	1323.08	1310.38	1316.46	1320.38	1307.38	1282.15	1300.69	1308.54	1290.23	1313.85	1343.08	1323	1309.62	1333.69	1337	1341.85	1351.38	1344.92	1336.77	1341.23	1356.69	1373.69	1362.31	1350.54	1380.31	1381.23	1373.08	1380.08	1359.69	1350.15	1364.38	1355.08	1369.77	1401.92	1380.55	1362.29	1348.49	1320.47	1280.78	1240.02
ra1_left_tibia_latlat_4_m3	52.8125	9.6875	10.625	1313.4	1322.93	1314.73	1322.13	1337.47	1334.8	1338.27	1337.4	1346.67	1344.4	1323.2	1336.67	1344.33	1350.07	1364.87	1366.73	1366.4	1381.2	1401.4	1408.4	1431.8	1418.87	1432	1442.33	1453.27	1455.67	1465.93	1491.33	1495.93	1486.87	1481.07	1466.6	1464.07	1473.53	1499	1509.07	1522.27	1563.4	1586	1626.87	1618.66	1601.8	1565.97	1525.52	1499.33	1464.58
ra1_left_tibia_latlat_4_m4	58.4375	12.8125	11.5625	1321.5	1323.56	1324.06	1367	1418.5	1430.5	1448.88	1464.75	1522.5	1520.25	1497.81	1516.31	1529.06	1478.81	1508.88	1474.19	1491.06	1483.5	1482.62	1483.62	1474.5	1493.12	1500.75	1505.25	1512.88	1501.31	1524.62	1518.38	1506.06	1492.75	1522.69	1538.88	1534.69	1536.69	1524.44	1517	1535.25	1586.5	1655.38	1681	1610.79	1546.38	1477.24	1383.73	1263.86	1133.91
ra1_left_tibia_latlat_5_m1	59.2188	11.5625	13.5938	1390.36	1377.29	1380.21	1347.93	1376.21	1395.5	1379.86	1368.5	1352.71	1355.93	1357.36	1349.29	1388.43	1372	1364.29	1357.29	1369.86	1359.71	1357.36	1363.57	1366.29	1356.93	1340.86	1345.71	1354.07	1352.14	1359.93	1386.21	1388.86	1389.57	1417.07	1460.5	1462.93	1538.43	1535.5	1524.21	1542.43	1542.07	1575.79	1606.86	1506.69	1309.57	972.566	617.726	330.42	144.751
ra1_left_tibia_latlat_5_m2	75	14.5312	16.25	1600.79	1580.43	1585.21	1560.21	1564.64	1563.29	1558.57	1566.71	1552.86	1550.57	1547.07	1549.5	1571.14	1561.79	1590.57	1591.36	1528.57	1573.07	1583.36	1569.86	1565.29	1597.29	1582.07	1572	1569.86	1588.64	1561.5	1594.57	1590	1566.36	1572.64	1566.07	1592.79	1587.36	1593.5	1609.93	1607.71	1601.93	1649.36	1651.43	1667.94	1625.95	1607.22	1577.53	1519.93	1414.64
ra1_left_tibia_latlat_5_m3	106.094	19.0625	12.0312	1685.29	1683.29	1702.29	1711.71	1695.57	1703	1692	1681.43	1696.64	1714.36	1685.36	1678.07	1685.14	1683.14	1689.71	1691.79	1699.21	1708.93	1686.57	1663.29	1692.5	1704.29	1698.29	1708.21	1690.5	1687.57	1687.79	1697.21	1698.64	1699.57	1687.43	1702.57	1715.57	1729.36	1725.64	1715.71	1739.14	1739.07	1733.71	1766	1755.13	1729.07	1712.69	1688.88	1687.11	1687.24
ra1_left_tibia_latlat_5_m4	114.844	16.7188	14.5312	1631.64	1644.79	1672.29	1648.29	1656.29	1640.86	1681.14	1675.21	1667.79	1666.71	1674.64	1698.5	1678.57	1697.5	1700.86	1718.86	1696.71	1697.93	1709.79	1744.71	1723.29	1746.64	1708.14	1762.21	1726.71	1735.86	1740.07	1752.5	1761.57	1774	1778.57	1799.57	1802.93	1797	1793.71	1834.86	1829.43	1811.07	1838.36	1830.43	1765.68	1645.7	1517.03	1352.17	1214.7	1065.99
ra1_left_tibia_latlat_6_m1	88.75	17.0312	13.5938	1761.44	1755.94	1757	1792.56	1847	1855.19	1855.56	1860.19	1874.31	1880.62	1905.94	1879.94	1872.81	1889.56	1906.19	1888.44	1883.75	1859.69	1847.88	1857.12	1853.44	1863.19	1865.81	1874.81	1856.69	1850.12	1861.31	1871.56	1872.62	1880.38	1841.25	1831.44	1837.56	1835.56	1871.12	1873.31	1874.75	1864.94	1880.38	1898.94	1886.36	1875.61	1856.5	1845.35	1813.45	1737.41
ra1_left_tibia_latlat_7_m1	69.5312	14.8438	13.5938	1603.47	1601.8	1565.53	1571.93	1593.6	1592.53	1592.73	1606	1616	1593.8	1624.2	1619.87	1632.2	1633.87	1613.33	1621.13	1621.33	1636.2	1648.27	1610.87	1594.53	1606.4	1606.67	1630.67	1581.87	1602.93	1605.6	1576.53	1597.6	1600.47	1610.4	1607.87	1614.6	1620.2	1644.73	1685	1674	1734.33	1764.27	1755.27	1728.15	1690.22	1634.68	1520.73	1380.17	1235.68
ra1_left_tibia_latlat_7_m2	73.75	15.1562	15.3125	1706.54	1703.62	1693.92	1705.69	1711.85	1708.38	1703.23	1708.08	1712.77	1699.62	1702.15	1720.62	1701.62	1702.46	1696.46	1670.38	1683.46	1699.69	1691.38	1660.54	1694.69	1667	1666.54	1675.92	1684.92	1712.77	1673.23	1666.31	1669.08	1674.23	1668.31	1686.08	1696.85	1694.08	1714.15	1723.23	1718.08	1720.31	1722.46	1736.69	1740.96	1735.98	1717.51	1698.71	1659.04	1635.97
ra1_left_tibia_latlat_7_m3	73.4375	15.7812	12.1875	1288.71	1251.12	1208.24	1206	1194.65	1168.53	1143.94	1095.41	1070.12	1060.53	1049.29	1029.76	1034.18	1017	1044	1007.24	996	1005.41	1005.06	1051.76	1090.65	1128.59	1162.88	1201.59	1250.47	1311.12	1336.76	1405.29	1441.88	1512.18	1591.65	1646.82	1692.76	1765.47	1780.18	1812.35	1828.82	1853.41	1820.94	1842.12	1811.05	1766.08	1709.2	1659.45	1582.99	1485.41
ra1_left_tibia_latlat_8_m1	67.3438	13.125	15.4688	1190.44	1184.67	1174.22	1178.56	1138.78	1132.67	1137	1186.11	1205.22	1201	1201.67	1199.89	1170.78	1181.89	1168.11	1143.89	1151.78	1173.44	1169.67	1180.78	1186.33	1171.33	1149.22	1118.56	1103.11	1108.22	1086.67	1098.22	1083.67	1089.89	1083.78	1108.67	1085.22	1079	1042.11	1052.67	1098.78	1144.89	1210.33	1252.56	1255.09	1217.67	1183.49	1143.79	1121.54	1048.06
ra1_left_tibia_latlat_8_m2	104.531	12.3438	12.6562	1562.08	1566.5	1565	1538.83	1567.25	1558.58	1530.67	1557.67	1579.42	1593.33	1574.5	1578.67	1560.08	1533.58	1550.75	1543.08	1552.08	1596.33	1573.17	1576.75	1602	1591.58	1582.17	1587	1571.17	1577.5	1580.83	1593.83	1570.25	1598.58	1625.67	1634.83	1603.58	1602.08	1628.25	1663.75	1686.92	1702.5	1701.92	1731.08	1704.87	1681.54	1672.66	1584.03	1425.72	1243.8
ra1_left_tibia_latlat_8_m3	85.1562	14.5312	11.7188	1590.24	1555.53	1558.18	1569.18	1559.53	1556.82	1542.24	1538.65	1535.47	1522.94	1509.06	1510.12	1499.12	1509.76	1512.24	1539.53	1528.82	1508.82	1494.41	1471.82	1484.24	1509.53	1524.88	1481.35	1475.47	1458.41	1435.65	1449	1460.71	1434.35	1436.47	1413.71	1378.35	1349.76	1357.88	1420.65	1482.41	1492.59	1531.12	1531.71	1509.22	1489.06	1457.65	1441.18	1432.65	1398.77
ra1_left_tibia_latlat_8_m4	79.6875	13.2812	14.8438	1307.93	1279.8	1280.6	1293.8	1326.53	1310.8	1333.2	1331.73	1322.4	1313.4	1313.07	1286.73	1299.33	1324.2	1312.4	1300.67	1304.47	1304.6	1311.07	1294.93	1274.73	1287.93	1308.73	1294.13	1306.2	1314.13	1313.4	1315.53	1349.27	1347.8	1352.73	1361.33	1386.33	1416	1440.27	1431.73	1454.67	1465.8	1507.67	1540.4	1528.94	1461.21	1344.38	1191.03	1037.78	888.264
ra1_left_tibia_latlat_8_m5	136.875	13.125	13.4375	1698.94	1714	1719.88	1704.62	1689.94	1681.12	1697.12	1714.81	1701.12	1695.88	1718.62	1721.38	1714.25	1704.5	1697.19	1679.75	1678.81	1699	1695.56	1698.94	1703.56	1708.31	1721.06	1715.69	1695.75	1703.88	1700.44	1726.56	1729.19	1715.12	1704.19	1714.38	1716.25	1723.75	1727.31	1725.88	1742.81	1730.94	1744	1751.31	1746.38	1733.84	1709.21	1690.01	1650.69	1594.42
ra1_left_tibia_latlat_9_m1	79.375	12.9688	11.875	1400.53	1380.93	1385	1394.27	1384.73	1381.87	1394.93	1392.8	1377.07	1378.93	1382.07	1395.53	1397.27	1408.27	1406.93	1394.2	1426.13	1415.53	1388.73	1419.6	1419	1426.93	1421.07	1419	1416.47	1411.27	1408.27	1406.27	1420.13	1451.47	1459.6	1476.67	1518.33	1528.67	1544.33	1588	1574.33	1599.87	1624.6	1656.47	1581.48	1508.59	1422.84	1312.09	1190.68	1057.36
ra1_left_tibia_latlat_9_m2	50.1562	12.6562	11.0938	1190.39	1174	1144.33	1150.78	1146.11	1158.83	1158.61	1144.17	1161.17	1150.5	1161.44	1152.06	1165.61	1138.72	1131.83	1124.39	1117.06	1101.39	1093.56	1090.83	1085	1073.22	1069.17	1057.28	1045.33	1039.72	1024.89	1028.22	1035.33	1029.61	1023.11	1038.94	1069.89	1070.44	1093.39	1116.94	1154.44	1206.89	1237.94	1288.5	1262.81	1214.11	1157.89	1096.31	1001.83	935.98
ra1_left_tibia_latlat_9_m3	29.2188	11.5625	11.7188	1082.71	1075.93	1076.5	1081.86	1076.14	1082.71	1088	1095.36	1091.21	1092.43	1088.07	1088.21	1058.36	1064.86	1047.5	1051.29	1053.36	1047.79	1046.07	1056.36	1059	1067	1083.5	1067.93	1065.79	1083.57	1098.29	1075.71	1023.79	975.571	909.929	847.5	843.857	854.929	899.929	950.143	993.143	1030.5	1044.71	1064.86	1066.88	1043.83	1013.03	961.762	889.188	804.162
ra1_left_tibia_latlat_9_m4	88.4375	15.625	13.125	1734.15	1727.65	1728.65	1741.2	1737.4	1725.15	1723.9	1729.9	1729	1736	1732.8	1739.35	1742.4	1728.2	1706.3	1707.95	1714.3	1724.6	1712.85	1733.9	1715	1730.35	1736.1	1714.25	1718	1718.9	1740.75	1734.65	1778.95	1752.2	1749.35	1750.25	1778.7	1791.55	1787.85	1780.4	1783.7	1782.3	1805.3	1780.55	1768.56	1719.42	1667.56	1567.59	1428.55	1302.76
ra1_left_tibia_latmed_2_m1	106.875	16.4062	16.5625	1931.14	1925.71	1945.36	1946.43	1935.29	1930.43	1948.14	1918.29	1953.64	1936.21	1932.71	1940.64	1941.36	1916.07	1953.29	1964.57	1918.71	1956.71	1965.07	1958.36	1930.43	1954.5	1934.43	1929.79	1937.64	1938.93	1961.07	1933.64	1933.36	1918.07	1939.07	1972.86	1944.57	1927.36	1948.86	1937.71	1924.86	1916.5	1938.14	1949.86	1914.7	1889.41	1881.51	1858.27	1819.97	1850.74
ra1_left_tibia_latmed_2_m2	139.688	14.6875	15.1562	1934.3	1964.6	1916.6	1943.1	1880.6	1940	1908	1933.8	1913.8	1953.7	1934.4	1932.2	1900	1913.6	1932.5	1974.7	1921.2	1929.6	1923.5	1945	1934.8	1953.2	1966.5	1944.8	1919.4	1944.7	1940.3	1965	1935.7	1918.4	1903	1934.7	1927.2	1921.5	1917.5	1915.4	1929.6	1951.6	1928.7	1927.4	1922.75	1898.42	1877.14	1837.87	1776.53	1688.17
ra1_left_tibia_latmed_3_m1	104.219	12.0312	15	1947.12	1951.88	1940.94	1926.25	1914.88	1943.69	1941.31	1950.44	1930.38	1955.38	1965	1924.81	1927.56	1928.88	1933.56	1921.44	1919.38	1927	1953.31	1937.81	1937.94	1935.25	1935.12	1939.81	1939.12	1949.06	1957.44	1947.5	1956.62	1948.5	1944.56	1948.75	1949.75	1948.94	1932	1929.56	1935.62	1933.94	1950.94	1940.81	1928.6	1923.66	1905.79	1872.23	1822.51	1805.83
ra1_left_tibia_latmed_3_m2	29.2188	11.4062	12.1875	1874.46	1858.46	1875.85	1880.85	1850.92	1824.69	1871.85	1880.31	1872	1830.31	1849.54	1859	1861.92	1872.85	1857.77	1870.54	1861.77	1838.92	1878.85	1863.08	1861	1846.38	1866.69	1864.31	1867.46	1862.85	1847.23	1870	1880.92	1868.92	1873.38	1876.46	1852.92	1858.15	1856.62	1865.92	1867.69	1854.38	1872.15	1884.31	1862.07	1858.24	1854.92	1852.01	1848.19	1837.76
ra1_left_tibia_latmed_4_m2	201.562
ra1_left_tibia_latmed_5_m1	78.75	10.1562	11.875	1892.45	1930.09	1908.27	1913.64	1950.91	1941.73	1911	1899.36	1922.64	1917.45	1910.36	1889.64	1890	1902.64	1916.27	1938.91	1907.36	1916.09	1916.45	1927.18	1924.09	1935.27	1953.73	1925.82	1932	1965.55	1954.18	1927.36	1920.55	1911.64	1934.27	1919.55	1947.55	1948.27	1922.09	1919.45	1922.45	1940	1943.18	1949.82	1947.87	1943.47	1923.96	1882.98	1811.63	1717.27
ra1_left_tibia_latmed_5_m2	95.4688	19.0625	14.6875	1925.07	1924.43	1934.21	1946.64	1939.79	1922.21	1936.43	1922.07	1928.5	1925.93	1913.71	1929.29	1936.64	1921	1941.43	1934.93	1898.71	1932	1942.86	1950.86	1925.93	1918.79	1906.36	1905.64	1895.07	1920.14	1917.86	1895.07	1904.57	1942.5	1946	1929.29	1930.07	1943.21	1919.71	1943.21	1939.5	1923.21	1918.93	1937.36	1927.91	1911.32	1906.99	1875.72	1790.16	1710.59
ra1_left_tibia_latmed_6_m1	68.125	13.2812	14.2188	1917.45	1924	1907.55	1912.36	1921.18	1922	1928.73	1936.18	1913.64	1905.91	1933.55	1925.73	1928.09	1931.45	1931.45	1916.36	1930.64	1936.09	1928.55	1950.91	1937.55	1942.91	1941.36	1929.55	1923.91	1942.09	1934.91	1926	1945.82	1936.91	1923.27	1931.55	1937.91	1957.64	1934.36	1935.91	1945.64	1932.82	1931.91	1951.73	1904.78	1870.08	1847.84	1820.59	1800.89	1789.65
ra1_left_tibia_latmed_6_m2	48.5938	10.7812	11.25	1879.18	1876.91	1885	1873.09	1889.36	1907.45	1883.91	1881.27	1872.55	1885.09	1868.91	1882.45	1868.36	1872.18	1902.64	1869.73	1885.91	1870.27	1856.73	1880.64	1865.91	1906.55	1897.73	1885	1880	1891.55	1883.64	1913.73	1904.18	1887.45	1878.73	1879.64	1859.18	1922.09	1908.27	1923.55	1908.91	1938	1932.55	1944.73	1925.47	1904.83	1869.83	1827.63	1796.42	1746.59
ra1_left_tibia_latmed_6_m3	53.5938	10.9375	11.5625	1913.33	1911.22	1901.11	1923	1932.44	1911.89	1899.67	1899.89	1883.67	1909.33	1918.22	1938.89	1928	1898.33	1892.78	1907.67	1917.67	1901	1898.22	1925.22	1915.44	1893.44	1897.89	1923.22	1905.11	1895.22	1915.78	1913.11	1922.22	1920.33	1921.78	1914.11	1911.89	1926.56	1927.22	1917	1892.67	1887.67	1888.67	1910	1870.31	1886.64	1878.33	1817.33	1809.61	1808.92
ra1_left_tibia_latmed_6_m4	85.4688	14.8438	12.8125	1923.31	1949.5	1931.25	1953.31	1948.06	1942.25	1939.88	1966.69	1952.62	1924.31	1929.81	1905.19	1964.88	1926.25	1929.38	1936.56	1945.69	1912.31	1936.25	1942.31	1911.38	1948.75	1944.44	1935.94	1930.94	1947.94	1934.75	1934.25	1946.44	1949.56	1938.75	1954.5	1953.25	1973.62	1954.5	1965.69	1949.38	1930.12	1932.12	1932.62	1956.05	1949.96	1899.69	1874.91	1871.14	1854.26
ra1_right_tibia_latlat_1_m1	30.4688
ra1_right_tibia_latlat_5_m1	134.219	16.7188	13.9062	1740.55	1758.95	1780.75	1790.7	1819.5	1822.65	1786.05	1790.3	1782.55	1793.1	1791.35	1791.8	1807.05	1787.05	1794.9	1781.65	1778.55	1770.05	1769.25	1780	1786.2	1809.2	1791.35	1784.35	1802.9	1783.7	1806.05	1773.3	1766.05	1755.7	1781.7	1773.65	1770.95	1768.9	1796.45	1763.95	1783.2	1772.2	1816.35	1811.15	1789.79	1783.52	1737.96	1717.09	1705.9	1684.23
ra1_right_tibia_latlat_5_m2	121.719	10.625	14.8438	1717.6	1752.05	1728.6	1754.65	1744.85	1716.25	1712.55	1697.05	1719.4	1723.6	1745.2	1723.8	1732.6	1766.85	1744.95	1747.4	1745.4	1751.05	1734.85	1739.4	1726.75	1755.2	1771.15	1746.35	1762.65	1770.15	1770.6	1753.75	1739.6	1759.8	1746.65	1727	1743.5	1753.25	1757.65	1733.65	1769.55	1736.8	1751.2	1762.5	1748.8	1741.15	1745.76	1730.65	1705.13	1664.29
ra1_right_tibia_latlat_5_m3	127.969
ra1_right_tibia_latlat_6_m1	41.7188	13.4375	15.7812	1226.25	1288.42	1315.83	1354.25	1397.42	1409.5	1404.42	1437.75	1467.08	1469.42	1480.92	1497.17	1509.92	1497.67	1507.42	1467.92	1462.58	1452.08	1442.5	1405.92	1447	1465.33	1474.92	1508.75	1491.67	1490.58	1502.5	1498.58	1513.17	1504.67	1527.5	1538.33	1535.83	1527.17	1517.67	1500.17	1493.75	1527.08	1578.58	1596.42	1559.09	1461.8	1346.63	1221.61	1116.64	1076.43
ra1_right_tibia_latlat_6_m2	52.3438	15.3125	15.3125	1612.07	1637	1636	1632.64	1620.71	1641.57	1662.64	1642.86	1651	1656.36	1664.79	1668.79	1670.14	1686.36	1682.29	1695.14	1696.21	1689.64	1706.64	1709.79	1694.86	1722.57	1727.71	1731.43	1716	1704.21	1719.5	1734.64	1732.93	1721.86	1737.79	1733.5	1721.14	1721.71	1729.86	1737.57	1736.36	1717.29	1717.64	1744.93	1731.31	1722.87	1710.11	1667.35	1666.36	1658.65
ra1_right_tibia_latlat_6_m3	67.8125	17.0312	14.5312	1423.86	1445.14	1450.64	1460.64	1506	1459.64	1502	1518.64	1505.64	1548.14	1551.14	1552.86	1571.07	1584.21	1586.57	1594.64	1633.86	1648.79	1623.14	1627.93	1603.21	1637.57	1626.36	1619.93	1652.29	1659.14	1617.93	1628	1608.21	1600.43	1604.29	1651.07	1642.14	1658.79	1640.93	1643.71	1661.29	1668.43	1662.14	1696.93	1681.67	1649.16	1646.82	1627.08	1585.53	1542.67
ra1_right_tibia_latlat_6_m4	89.5312	21.7188	12.6562	1671.35	1697.76	1688	1674.24	1673.59	1678.41	1704.29	1700.35	1698.59	1685.47	1679.12	1697.82	1707.24	1706.82	1698	1688	1690.47	1689.59	1705	1711.35	1727.18	1718.47	1724.47	1725.94	1709.12	1705	1709.59	1711.35	1697.35	1692.65	1696.82	1707.65	1690.06	1730.29	1729.53	1715.88	1708.41	1699.29	1728.06	1718.12	1707.9	1698.99	1667.88	1663.57	1639.97	1589.58
ra1_right_tibia_latlat_6_m5	57.5	9.84375	14.0625	1757.33	1726.83	1708.25	1727	1719.25	1696.58	1732.25	1721.08	1695	1707.25	1697.17	1686.58	1676.5	1678.5	1667.33	1640.83	1641.33	1651.67	1661.5	1672.83	1651.92	1638.25	1623	1626.5	1635.42	1660.75	1648.92	1644.92	1670.42	1662.08	1648.5	1668.92	1661.92	1655.25	1708.58	1710.42	1713.5	1734.08	1702.42	1707.58	1689.51	1649	1581.35	1501.8	1464.18	1412.41
ra1_right_tibia_latlat_7_m1	59.6875	15.7812	15.1562	1658	1655.73	1642.18	1637.45	1630.73	1646.91	1654.73	1674.09	1693.91	1674.91	1676.64	1670.36	1651.09	1679.82	1696.36	1680.64	1649.64	1683.36	1666.55	1690.64	1672.73	1677.64	1695.18	1676.82	1682.55	1688.73	1728.36	1715.18	1693.55	1668.18	1697.09	1691.36	1695.27	1680.82	1703.73	1693.45	1726.27	1726.82	1755	1746.09	1730.11	1713.85	1720.41	1694.73	1645.2	1569.57
ra1_right_tibia_latlat_8_m1	48.75	13.2812	13.4375	1593.18	1618.45	1621.45	1607.27	1614.36	1613.27	1601.55	1604.64	1601.64	1594.09	1564.45	1582.27	1588.18	1572.45	1540.36	1562.09	1557.82	1523.64	1518	1502.82	1506.36	1494.64	1495.91	1493.73	1464.82	1466.91	1462.27	1450.36	1428.64	1417.91	1396.73	1401.73	1431.55	1447.45	1469.45	1477.36	1492.64	1524	1532.73	1551.73	1536.55	1497.56	1414.88	1295.48	1172.56	1024.99
ra1_right_tibia_latlat_8_m2	42.3438	12.1875	15.7812																			830	1355	1339.67	1348.78	1356.89	1353.44	1369.33	1351.89	1336.56	1341.11	1374.89	1392.67	1367.11	1370.22	1381.22	1373.44	1358.33	1340.11	1347.22	1348	1358.11	1367.33	1327.77	1316.3	1302.01	1258.63	1214.1	1169.41
ra1_right_tibia_latlat_8_m3	78.9062	19.8438	14.0625	1608.67	1624	1629.21	1614.04	1606.96	1608.75	1605.92	1599.04	1589.79	1607.96	1586.83	1565.04	1572.96	1586.83	1593.5	1588.92	1600.08	1600.71	1581.62	1582.67	1611.79	1589.79	1575.54	1589.5	1592.17	1574.71	1580.58	1604.79	1619.38	1618.21	1603.92	1604.46	1594.54	1595.67	1574.67	1590.04	1583.25	1602.83	1600.42	1614.42	1600.66	1578.75	1549.86	1528.52	1515.34	1457.01
ra1_right_tibia_latlat_8_m4	63.2812	17.6562	14.8438	1680.38	1681	1689.25	1676.12	1688.88	1713.25	1671	1642.25	1657.5	1645.25	1638.25	1640.25	1619.75	1637.75	1636.12	1630.88	1628.12	1608.62	1597.25	1591.62	1577.5	1596.25	1601.5	1593.25	1567.12	1537.5	1504.12	1494.5	1481.38	1488.62	1535	1533.75	1524	1530.12	1538.25	1549.25	1515.62	1533.38	1519	1531.38	1476.45	1425.36	1389.81	1303.5	1173.17	1040.63
ra1_right_tibia_latlat_8_m5	70	19.5312	17.1875	1565.67	1594.67	1622.4	1606.2	1634	1615.73	1627.2	1626.4	1653.2	1639.87	1652.47	1625.67	1614	1627.4	1597.73	1603.73	1609.8	1572.8	1591.67	1601.13	1569.27	1601.07	1590.6	1602.73	1606.73	1547.93	1579.73	1562.2	1539.13	1546.4	1559.6	1545.6	1542.13	1549.73	1537.4	1512.93	1529.27	1540.73	1566.87	1558.93	1519.3	1459.8	1434.36	1380.52	1352.76	1296.05
ra1_right_tibia_latlat_8_m6	44.2188	13.125	16.0938	1453.1	1442.2	1437.4	1456.2	1472.1	1487.4	1455.4	1442.3	1451.6	1465.8	1469.3	1471.2	1463	1461.8	1435.6	1435.8	1452.4	1452.6	1451.2	1465.1	1475.8	1439.5	1418.7	1453.8	1459.6	1451.3	1451.8	1455.8	1476.6	1489.1	1500.9	1531.8	1509	1492.8	1533.7	1546.4	1523.8	1545.9	1550.4	1551.8	1525.93	1491.07	1418.21	1349.88	1287.36	1203.3
ra1_right_tibia_latlat_9_m1	40.625	10.625	13.125	1442.4	1460.5	1472.5	1478	1459	1464.2	1499.9	1491.7	1469.4	1437.1	1453.6	1466.8	1449.8	1452	1464.7	1458.5	1438.9	1467.2	1478.8	1460.7	1449.1	1460.8	1474.9	1500.7	1489.5	1489.4	1481.5	1483.7	1491.6	1488.3	1457.8	1494	1503.5	1516.5	1535.6	1580.3	1569.4	1590.2	1574.5	1610.2	1555.07	1502.22	1426.64	1344.78	1280.59	1135.08
ra1_right_tibia_latlat_9_m2	68.2812	11.25	16.7188	1641.56	1660.56	1661	1653.78	1640.89	1634.22	1651.89	1664.44	1627.22	1665.44	1660.89	1640.67	1651	1644.11	1655.22	1673.78	1657.89	1625.56	1619.78	1598.78	1619.11	1603.44	1612.89	1622.11	1624.67	1637.11	1633.67	1637.78	1650.67	1655.67	1665.89	1699.11	1694.78	1694	1702	1713.22	1695.44	1729.22	1761.22	1772.44	1732.92	1650.09	1491.78	1265.07	995.773	739.308
ra1_right_tibia_latlat_9_m3	63.5938	15	15.4688	1709.55	1706.73	1703.91	1690.91	1701.27	1700.91	1685.55	1723.55	1696.64	1691.73	1694.64	1685.64	1691.91	1710	1692	1712	1682.91	1697.64	1713.36	1707.36	1709.09	1706	1717.55	1726.18	1705.09	1713.64	1731.27	1737.55	1727.18	1722.91	1728.18	1738.55	1729.27	1740.82	1751.18	1714.91	1705.36	1733.45	1761.09	1750.27	1747.11	1747.14	1674.76	1495.38	1376.21	1290.02
ra1_right_tibia_latlat_9_m4	85.625	17.5	14.5312	1773.67	1780.13	1782.6	1780.27	1795.6	1792.73	1781.47	1784.33	1799.73	1802.2	1779.07	1763.8	1777.47	1775.47	1767.07	1771.87	1791.87	1785.4	1770.2	1752.33	1776.2	1778.47	1752.53	1788.67	1779.73	1760.27	1774.4	1773.87	1759.47	1780.73	1786.87	1759.33	1758.93	1781.8	1766.6	1790.93	1760.87	1790.47	1771.67	1805	1781.22	1761.17	1728.23	1730.01	1679.6	1605.25
ra1_right_tibia_latlat_9_m5	79.0625	18.75	21.7188	1768.31	1785.08	1792.15	1792.92	1796.15	1768.38	1776.69	1775.08	1772.38	1757.69	1754.15	1754.15	1766.31	1740.92	1745.23	1751.69	1783.77	1768.46	1769.31	1769.23	1732.23	1731.62	1766.69	1768.85	1779.54	1767.46	1736.54	1761.31	1766.69	1732.77	1722.85	1714.77	1730.85	1753.54	1732.08	1730.38	1739.38	1780	1782.31	1746.54	1715.16	1617.29	1506.26	1339.84	1145.4	1029.1
ra1_right_tibia_latlat_9_m6	149.062
ra1_right_tibia_latmed_3_m1	57.9688	14.375	11.7188	1888.11	1880.53	1891.74	1884.21	1894.47	1893.37	1861.16	1886.26	1898.53	1883.84	1908.37	1892.84	1860.74	1888.37	1884.42	1879.42	1907.74	1892.79	1860	1886.37	1870.63	1896.37	1897.16	1867.37	1887.89	1879	1879.37	1880.37	1862.21	1895.05	1900.84	1897.11	1873.26	1879.11	1884.95	1882.11	1873.63	1876.84	1864.68	1874.74	1872.2	1872.62	1869.22	1864.38	1843.58	1798.4
ra1_right_tibia_latmed_3_m2	65
ra1_right_tibia_latmed_4_m2	159.688
ra2_left_tibia_latlat_2_m1	49.8438	13.5938	14.8438																1373.13	1877.07	1885.4	1878.2	1894	1907.67	1896.27	1895.4	1899.07	1882.13	1897.87	1892.53	1897.33	1908.93	1906.07	1893.53	1911.4	1905	1889.47	1901.6	1911.13	1903.8	1902.07	1910.6	1925.67	1907.15	1883.34	1877.22	1862.07	1841.54	1820.82
ra2_left_tibia_latlat_2_m2	34.8438	8.75	13.125	1795.18	1832.09	1824.55	1823.82	1833.09	1821.73	1806.91	1825	1833.45	1832.82	1846.36	1836.36	1826.27	1878.09	1868.09	1818.09	1862.82	1821.09	1861.27	1835.36	1834.09	1845.36	1853.64	1818.18	1873.36	1864.45	1850.36	1860.73	1871.18	1846.64	1871.27	1878	1909.18	1880.18	1872.73	1881.45	1901.82	1873	1897.64	1890.82	1911.01	1870.72	1827.45	1815.58	1765.85	1696.23
ra2_left_tibia_latlat_4_m1	31.25	8.75	10.625	1862.12	1868	1873	1856.38	1854.12	1874.62	1864.25	1836.38	1863.25	1853.88	1833.12	1826.25	1812.62	1873.25	1868.88	1846.5	1877.62	1833.88	1852.5	1866.75	1876.12	1834.12	1855.62	1862.62	1864.75	1838	1835.25	1902.75	1881.75	1869.88	1907.12	1862.5	1833.62	1879.62	1880.62	1851.25	1857	1865.12	1849	1862.5	1837.55	1816.05	1789.27	1767.3	1741.67	1696.13
ra2_left_tibia_latlat_4_m2	33.2812	11.7188	13.75	1823.36	1813.55	1786.64	1819.82	1803.64	1807.09	1772.27	1807	1789.36	1818.45	1832.36	1812.73	1805.55	1814.45	1820.09	1796.45	1833.73	1781.91	1787.09	1819.27	1812.73	1788.36	1807.82	1796.18	1816.73	1800.18	1788	1802.45	1798.09	1805.45	1809	1793.55	1788.45	1808.09	1819.64	1814.36	1794.73	1829.09	1823.27	1822.36	1818.38	1780.77	1779.94	1763.7	1776.15	1779.11
ra2_left_tibia_latlat_4_m3	32.8125	11.5625	14.6875	1631.78	1607	1637.44	1617.89	1635.89	1634.89	1627.22	1635.89	1622.67	1617.22	1596	1609.22	1608.67	1609.11	1589.22	1588.44	1584.56	1589.78	1581.33	1599.11	1565.22	1585.89	1576.44	1584.67	1553.67	1569.33	1573.56	1559.22	1578.11	1622.89	1629.67	1641.11	1669.11	1660.67	1674.22	1687.11	1722.44	1749.33	1797.56	1815.78	1785.11	1721.68	1619.67	1415.09	1192	966.17
ra2_left_tibia_latlat_5_m1	42.5	12.3438	9.84375	1919.42	1934.92	1907.83	1914.58	1951.83	1919.5	1945.58	1914.67	1927.08	1914.67	1946.83	1934.33	1932.08	1918	1929.33	1928.58	1924.92	1942.5	1930.08	1920.75	1936.58	1932.83	1917.83	1913.08	1930.5	1916.5	1933.33	1927.08	1902.33	1901.67	1906.83	1889.33	1896	1918.42	1931.75	1911.17	1885.25	1931.67	1929.42	1921.17	1912.6	1892.15	1864.02	1847.58	1822.24	1788.74
ra2_left_tibia_latlat_5_m2	34.8438	8.125	8.90625	1929.27	1920	1936	1903.73	1913.45	1929.82	1928.91	1897.27	1935	1926.09	1941.18	1922.64	1900.36	1915	1915	1916.36	1905.36	1946.73	1949.09	1927.82	1947.09	1929.82	1906.73	1889.73	1923.73	1912.18	1945.45	1933.55	1930.27	1907.45	1942.64	1944.73	1917.09	1913.09	1906.82	1945.55	1934	1941	1918.73	1913	1903.73	1883.03	1873.98	1858.68	1854.52	1866.25
ra2_left_tibia_latlat_6_m1	38.2812	10.1562	11.4062	1803.14	1836.57	1783.14	1814.86	1835.14	1815	1806.43	1823.14	1806.57	1797.57	1807.71	1819.29	1796	1763	1823	1820.86	1787.29	1763.14	1790.86	1783.43	1801.43	1811.14	1825	1805.86	1756	1796.43	1772.71	1780.71	1778.71	1788.29	1781.57	1738.29	1800.43	1760	1792.29	1803.14	1747.43	1834.71	1795.71	1795.71	1814.38	1796.8	1751.35	1648.26	1590.73	1558.59
ra2_left_tibia_latlat_7_m1	47.1875	11.0938	13.5938	1832.55	1848.64	1852.73	1872.73	1881.36	1825.91	1837	1852.09	1845.18	1827.55	1822.09	1833.45	1845.18	1819.64	1847.45	1855.18	1841.36	1821.18	1862	1848.36	1797.64	1834.91	1843.91	1865.73	1844.18	1854.36	1846.64	1828.45	1827.36	1847.91	1837.64	1874.36	1861.55	1839.36	1845.18	1846.64	1856.18	1845.82	1846.09	1857.36	1851.32	1844.1	1819.02	1767.76	1750.77	1731.61
ra2_left_tibia_latlat_7_m2	67.9688	16.4062	14.2188	1893.73	1913.45	1919.82	1921.18	1919.64	1901.36	1895.64	1910.82	1894.73	1900.45	1899.36	1882.73	1891.09	1878.45	1869.45	1876.27	1864.45	1864	1889.64	1889.55	1876.18	1890.45	1879.55	1885	1885.73	1880.73	1905.18	1896	1891.55	1906.73	1867	1841.27	1862.73	1892.73	1889.91	1863.64	1857.55	1859.36	1875.55	1883.82	1885.27	1859.71	1813.09	1749.35	1648.82	1519.34
ra2_left_tibia_latlat_7_m3	64.375	13.5938	11.875	1873.13	1878.73	1886.13	1906.93	1880.93	1867	1862.87	1871.2	1884.07	1870.93	1849.87	1867.13	1894.47	1889.33	1904.87	1909.8	1874.8	1868.4	1877.6	1883.6	1887.4	1887.47	1891.6	1910.27	1880.87	1882.27	1882.2	1875.33	1881.33	1894	1890.07	1912.13	1905.53	1904.6	1890.8	1887.13	1902.53	1876.47	1891	1917.4	1905.61	1902.46	1890.34	1870.27	1839.25	1791.84
ra2_left_tibia_latlat_7_m4	60.1562	14.2188	12.9688	1889.1	1854.3	1862.6	1878.5	1832.3	1883.3	1866.7	1879.9	1872.2	1873.7	1902.5	1845.6	1877.9	1852	1857.3	1846.2	1853.7	1863.7	1849.7	1853.2	1892.1	1872.1	1869	1866.3	1857.9	1871.3	1869.9	1847.3	1839.2	1833.7	1887.1	1875.2	1867.3	1870.6	1886.5	1860.5	1872.2	1881.9	1868.6	1890.7	1864.62	1870.41	1876.35	1852.64	1871.5	1832.97
ra2_left_tibia_latlat_8_m1	50.7812	14.5312	12.9688	1865.22	1874.17	1850.5	1858.11	1869.61	1856.39	1844.94	1863.83	1870.22	1898.44	1866	1874.06	1888.28	1892.44	1881.11	1864.33	1888.39	1886.83	1857.06	1872.17	1874.56	1877.22	1878.17	1861.83	1896.06	1888.11	1874.78	1874.17	1885	1884.11	1894.89	1904.56	1899.17	1893.39	1909.67	1879.5	1876.11	1894.28	1885.56	1899	1847.06	1766.75	1699.05	1660.69	1607.75	1602.37
ra2_left_tibia_latlat_8_m2	58.4375	14.8438	14.6875	1870.73	1862.55	1892.73	1865.09	1907.45	1847.09	1851.91	1868.36	1869.45	1863.36	1881.64	1891.45	1874.64	1843.55	1838.55	1861.27	1880.64	1866.73	1866.18	1851.09	1882.91	1868.09	1842.55	1855.36	1862.36	1884.09	1867.09	1893.91	1882.82	1853.09	1868.45	1848.91	1889.73	1872.55	1851.36	1875.09	1839.09	1870.91	1911.18	1900.73	1867.55	1846.36	1822.32	1808.86	1797.09	1752.82
ra2_left_tibia_latlat_8_m3	40.3125	11.0938	7.96875	1879.62	1910.5	1902.25	1857.62	1892	1906.12	1852.88	1879.12	1883.5	1897.5	1913.12	1874.5	1884.62	1870	1873	1889.25	1883.75	1858	1871.38	1858.5	1866.62	1847	1859.12	1875.5	1880	1875.75	1843.12	1855.25	1878.88	1873.38	1878	1895.62	1908.12	1844.88	1890.88	1866.25	1844.38	1863.88	1844.25	1868.5	1825.75	1796.9	1782.53	1763.68	1721	1645.71
ra2_left_tibia_latlat_9_m1	58.9062	14.6875	12.9688	1881.58	1861.92	1886.25	1830.67	1884.17	1877.92	1863	1887.17	1867.92	1853.17	1878.08	1894.08	1862.25	1885.08	1859	1865.5	1855.17	1862.25	1899	1853.25	1872.75	1846.33	1861.17	1867.17	1887.25	1864.83	1874.67	1876.42	1860.33	1889.83	1890.5	1869.08	1868	1868.75	1887.33	1883.58	1893.83	1855.67	1874.67	1867.25	1864.94	1855.1	1842.58	1842.21	1827.34	1800.26
ra2_left_tibia_latlat_9_m2	71.7188	16.875	9.375	1892.54	1888	1896.85	1869.15	1882.69	1889.15	1916.85	1870.54	1853.92	1891.23	1885.38	1895.77	1902.46	1857.54	1891.31	1913.54	1844	1900.92	1857.38	1908.08	1907.46	1879.92	1879.46	1887.62	1879	1871.69	1888.54	1856.54	1892	1881.62	1884.15	1873.62	1888	1882.92	1897.23	1899.23	1863.08	1878.77	1885.62	1870.77	1883.69	1856.23	1851.36	1826.65	1809.22	1786.67
ra2_left_tibia_latlat_9_m3	42.9688	11.875	12.3438	1654.33	1677.92	1648.42	1661.92	1686.33	1689.58	1696.83	1685	1683.5	1658.33	1634.83	1644.67	1663.75	1701	1726.42	1772.5	1807	1831.42	1863.92	1857.42	1838.08	1885.5	1880.75	1878.5	1823.75	1880.08	1844.25	1841.58	1833	1833.83	1843.08	1846.75	1824.58	1807	1837.5	1845.75	1875	1856.75	1840.92	1882.67	1867.54	1824.39	1802.02	1796.05	1764.06	1689.65
ra2_left_tibia_latlat_9_m4	28.5938	10.3125	11.0938	1759	1792.62	1757.62	1796.46	1783.77	1773.92	1761.54	1737.23	1734.31	1745.85	1740.69	1735.08	1744	1767.08	1751.69	1755.08	1744.92	1753.15	1743.38	1754.15	1732.69	1736.85	1732.38	1726.62	1725.15	1719.15	1713.08	1728.69	1730.85	1732.85	1725.23	1734.08	1739.54	1773.92	1757.77	1774.31	1781	1795	1814.46	1808.85	1802.31	1769.44	1761.78	1742.7	1736	1722.98
ra2_left_tibia_latlat_9_m5	27.0312	10.3125	11.0938	1713.8	1656.1	1676.7	1663.5	1671	1665	1661.1	1663.8	1637	1668	1650.6	1676.2	1652.5	1687.5	1693.8	1639.7	1689.7	1705.2	1680.5	1679	1691.4	1645	1682.1	1642.9	1694.8	1654.1	1621.1	1610.1	1606.8	1590.2	1627.9	1599.4	1600.3	1614.7	1693.2	1722.6	1767.8	1755	1773.9	1774	1776.92	1759.73	1752.89	1701.43	1634.14	1553.77
ra2_left_tibia_latmed_1_m1	33.9062	10.3125	10.4688	1887.56	1871.44	1891.78	1845.56	1844.22	1838.44	1862.67	1883.56	1864.44	1849.11	1874.44	1836.56	1861.33	1881	1857.56	1853.33	1858	1872.22	1842.11	1886	1852	1876.89	1889	1878.56	1879.22	1856.33	1845.22	1880.78	1839.44	1816.33	1851.56	1867.89	1832.44	1876.44	1851.67	1846.89	1849.56	1889.78	1894.56	1897.44	1897.02	1888.84	1859.27	1839.27	1802.81	1799.94
ra2_left_tibia_latmed_1_m2	48.5938	11.0938	14.5312	1917.12	1873.12	1880.75	1923	1907.12	1920.5	1960.12	1938.75	1915.75	1943.62	1930.62	1904.88	1907	1909.12	1897.5	1907.5	1907.62	1900	1926	1896	1936	1914.38	1935.88	1916.88	1932.5	1925	1926.5	1901.88	1931	1911.38	1930.12	1896.25	1921.12	1886.5	1914.5	1894	1898.38	1901.12	1884	1902.5	1898.82	1890.41	1857.12	1853.19	1831.83	1824.38
ra2_left_tibia_latmed_1_m3	40.7812	11.7188	14.2188	1848.5	1853.71	1854.93	1838.43	1845.14	1835.07	1839.29	1851.64	1841.57	1847.64	1864.64	1860.29	1840.71	1825.86	1820.43	1838.43	1844.21	1842.86	1839.43	1832.5	1834.64	1846.57	1864	1871.07	1855.43	1839.43	1866.79	1863.43	1882.36	1896.57	1862.64	1858.86	1892	1899.14	1909.43	1904.5	1895.5	1881.29	1883.29	1907.5	1874.64	1857.54	1859.01	1841.63	1818.45	1818.99
ra2_left_tibia_latmed_1_m4	28.5938	9.21875	8.90625	1625.19	1630	1597.5	1581.38	1608.5	1614.88	1588.75	1612.19	1633.5	1625.94	1627.06	1616.56	1622.75	1616.31	1606.44	1614.88	1609.56	1613.06	1628.25	1640.81	1625.44	1614.94	1635.62	1627.12	1635.69	1657.12	1652.44	1658	1653.75	1665.94	1692.31	1704.69	1723.25	1753.44	1763.5	1782.69	1815.62	1823.12	1837.44	1846.06	1798.65	1759.33	1702.52	1616.03	1532.11	1473.9
ra2_left_tibia_latmed_1_m5	42.6562	8.90625	8.59375			1646.35	1927.29	1912.29	1881.65	1894.88	1902.41	1889.71	1896.76	1881.12	1874.29	1858.47	1875.94	1880.76	1889.35	1882.18	1882.59	1851.24	1863.94	1860.53	1886.35	1868.53	1874.71	1862.71	1896.06	1894.18	1904.94	1902.65	1892.18	1893.88	1914.12	1909.88	1939.06	1940.94	1920	1923	1931.88	1926.35	1937.12	1936.58	1923.66	1894.42	1872.24	1871.59	1874.45
ra2_left_tibia_latmed_4_m1	40.625	13.5938	16.4062	1852.5	1872.33	1900.83	1871	1886.67	1874.17	1875.17	1878	1842.33	1830.33	1881.5	1868.5	1840.33	1857.33	1861.5	1836.17	1837.5	1854.83	1874.17	1838.67	1842.83	1846.67	1847	1882.33	1867.33	1858.17	1880.17	1862	1900	1933.83	1882	1880.5	1913.83	1881.33	1922.67	1923.5	1856.17	1882.33	1903.33	1904.67	1892.98	1880.04	1887.29	1840.82	1858.47	1852.57
ra2_left_tibia_latmed_4_m2	63.4375	18.4375	14.0625	1875.04	1886.52	1886.96	1860.24	1898.56	1892.24	1899.6	1874.76	1873.4	1866.36	1866.52	1873.36	1868.08	1875.16	1859.32	1877.96	1877.28	1886.08	1881.72	1894.72	1899.68	1896.16	1880.76	1891.24	1908.16	1895.32	1905.92	1885.28	1865.56	1908.12	1916.92	1906.84	1884.68	1899.4	1921.12	1893.16	1899.84	1904.28	1902.28	1913.36	1889.77	1871.82	1852.63	1843.41	1798.2	1777.06
ra2_left_tibia_latmed_7_m1	41.875	10.9375	9.0625	1763.73	1740.55	1751.18	1751	1741.36	1763.55	1766.18	1764.09	1735.45	1722.18	1738.73	1744.36	1748.64	1798.45	1771.82	1785.91	1782.82	1782.55	1793.91	1792.55	1774.73	1796.18	1791.27	1824.18	1809.64	1801.36	1829.55	1814.91	1825.27	1851.55	1866.82	1842.64	1838.27	1879	1871.55	1881.82	1894.09	1876	1873.45	1899.36	1879.08	1846.64	1834.05	1816.93	1786.94	1752.09
ra2_left_tibia_latmed_7_m2	65.625	19.0625	12.3438	1921.76	1916.48	1895.48	1901.38	1906.76	1916.76	1907.48	1894.76	1910.33	1878.81	1875.19	1887.86	1901	1900.76	1897.71	1880.05	1891.29	1913.9	1906.48	1913.62	1898.05	1898.14	1883.67	1890.86	1886.52	1889.81	1885.38	1888.33	1896.62	1928.86	1915.62	1923.48	1911.67	1922.71	1915.62	1916.57	1921.95	1925.76	1911.05	1924.38	1877.15	1844.96	1841.11	1850.13	1844.8	1841.54
ra2_left_tibia_latmed_7_m3	64.375	13.9062	10	1932.31	1939.38	1893.31	1918	1879.38	1922	1932.15	1890.62	1912.38	1937.31	1930.08	1923.23	1936	1921.23	1901.15	1903.31	1936.31	1907.77	1930.85	1930.85	1917.46	1922.15	1920.31	1931.38	1921.46	1956.31	1906.08	1904.46	1927	1917.69	1910.69	1915.46	1925.77	1932.77	1910.31	1944.08	1921.23	1916.92	1929.85	1932.46	1917.42	1916.28	1921.74	1913.71	1893.16	1880.99
ra2_left_tibia_latmed_7_m4	34.375	12.3438	10.9375	1683.43	1682.71	1679.57	1707.29	1705.86	1676.71	1686	1707.86	1713.29	1713	1713.14	1708.29	1716.14	1723.71	1716.14	1732.57	1729.86	1724	1726	1715.14	1725.71	1727.14	1723.43	1739.43	1750.43	1721.43	1731.86	1774.86	1777.86	1776.71	1796.43	1811.86	1814.43	1821	1804	1806	1842	1832.57	1833	1878.57	1862.35	1842.71	1833.96	1811.89	1776.64	1732.29
ra2_right_tibia_latlat_3_m1	42.6562	15.7812	16.4062	1786.36	1788.21	1789	1799.57	1789.86	1807.07	1811.14	1793	1790.36	1802	1814.86	1826.21	1818.71	1812.5	1802.5	1782.71	1800.07	1819.21	1838.21	1811.93	1815.29	1805.93	1804.43	1837.64	1821.21	1808.29	1822.29	1827.71	1813.93	1843.71	1834.86	1826.79	1826	1824.36	1833.43	1821.79	1825.14	1845.79	1856.43	1842.57	1827.64	1839.73	1820.32	1789.48	1746	1671.45
ra2_right_tibia_latlat_3_m2	49.8438	14.6875	17.6562	1803.82	1766.18	1768.36	1794.27	1812.91	1831.18	1837.82	1824.55	1850	1861.91	1870.45	1862.09	1844.36	1865.45	1862.09	1875.27	1890	1887.09	1877.73	1872.45	1870.55	1859.55	1862.82	1874.91	1870.45	1858.55	1864	1856.82	1862.45	1844.91	1835.18	1856.73	1834.09	1815.45	1831.09	1845	1855	1830.64	1847.18	1862.55	1819.99	1822.47	1825.36	1797.06	1721.86	1701.72
ra2_right_tibia_latlat_3_m3	42.6562	11.25	17.0312												1804.2	1800	1862.6	1800.7	1824.3	1810.8	1819.6	1806.2	1816.3	1821.2	1819.2	1786.3	1830	1785.7	1786.3	1798.9	1785.1	1825.2	1804.9	1788.4	1793.4	1797.2	1792	1811.1	1784.7	1821.9	1773.8	1806.6	1777.2	1780.27	1778.49	1750.9	1702.74	1676.2	1657.85
ra2_right_tibia_latlat_4_m1	95.7812	17.5	13.4375	2022.54	2016.15	2007.46	2017.31	1994.85	1987.31	1992.15	1990.46	2013.31	2020.69	2027.85	2030.46	2010.46	1992.77	1986.85	1997.15	2007.31	2011.15	1999.69	1986.15	1982.69	1989.08	2006.15	2008.23	2002.31	1995.54	1988.69	1992.69	2006.15	2009.85	2004.54	2002.46	1984.77	1969.62	1988.77	2001.38	1980.15	1994.54	1997.38	1978.23	1968.89	1964.15	1914.95	1899.51	1894.26	1862.14
ra2_right_tibia_latlat_4_m2	132.969	20.7812	13.5938	1999.36	1984.29	1977.36	2008.36	1996.29	1964.29	1970.86	1985.86	2012.79	2021.71	2003.79	1980.5	1993.21	1970.36	1989.07	2009.43	2007.93	1984.79	2007.79	1989.21	1982.71	1968.57	1978.64	1965.93	1964.29	2008.43	1991.07	1994.29	1986.14	1987.57	1973.14	2001.36	1985.29	1972.36	1987.93	2015.07	1989.64	2006.71	2008.79	1992.57	1982.17	1966.38	1945.9	1940.93	1907.12	1865.95
ra2_right_tibia_latlat_5_m1	120.156	20.3125	23.125	1964.71	1952.43	1941.52	1944.71	1962.71	1948.24	1935.86	1962.67	1954.33	1945.24	1978.52	1932.67	1953	1944.48	1970.1	1960.33	1976.62	1933.71	1942.29	1964.81	1950.24	1945.71	1943.67	1949.57	1947.14	1974.48	1951.05	1942.67	1927.95	1974.14	1970.29	1940.38	1939.57	1931.67	1931.71	1950.76	1923.29	1954.76	1932.95	1940	1923.44	1889	1808	1589.22	1309.88	1109.07
ra2_right_tibia_latlat_5_m2	99.2188	18.5938	15.625	1982.22	1964.11	1949.44	1969.11	1975.44	1946.44	1953	1946.67	1948	1942.89	1938.67	1945.56	1957.67	1976.89	1943.22	1931.78	1938.22	1944.11	1961.78	1959.44	1951.56	1942.67	1959.11	1932.67	1938	1972.33	1934	1963.33	1924.11	1945.56	1950.67	1990.89	1947.44	1974.89	1947.78	1935	1929.67	1928.56	1928.78	1942.11	1930.14	1888.98	1862.41	1794.17	1675.03	1516.91
ra2_right_tibia_latlat_5_m3	58.4375	14.6875	15.9375	1916.62	1921.15	1895.92	1894.23	1923.23	1925.15	1889	1874.38	1880.08	1906.23	1904.85	1894.15	1908.54	1903.38	1887.31	1886	1894.62	1893.31	1899.92	1882.77	1876.31	1894.54	1904.31	1887.38	1864.92	1896.69	1895.23	1860.54	1870.46	1902.31	1895.08	1885.62	1916.31	1911	1896.62	1911.23	1906	1890.62	1886.92	1890.69	1888.13	1884.04	1875.42	1853.53	1838.14	1793.85
ra2_right_tibia_latlat_6_m1	129.062	16.0938	14.8438	1735	1727.56	1685	1680.78	1687.22	1692.56	1718.78	1702.22	1729.67	1732.11	1752.89	1775.67	1780.33	1760.67	1780	1802.89	1821.11	1827.44	1835.44	1819	1814.44	1865	1807.67	1838.67	1877	1893.44	1881.44	1882.33	1881	1898.33	1905.67	1902.56	1921.22	1904.56	1911.44	1918.78	1897.89	1899.78	1905.11	1892.78	1898.71	1880.04	1848.72	1830.83	1802.24	1738.32
ra2_right_tibia_latlat_7_m1	62.0312	13.125	14.8438	1904.17	1909.5	1948.5	1929.83	1937.33	1926.17	1894.33	1925.17	1974.33	1909.83	1928.5	1955.67	1934	1924.67	1945.67	1930.5	1939.67	1963.83	1948.33	1928.67	1909.83	1899.5	1902.17	1948	1907.5	1934	1936.67	1933.5	1921.17	1907.67	1919.33	1923.67	1920	1914	1923.67	1950.33	1960.5	1933.67	1905.83	1918.67	1919.98	1899.82	1874.17	1850.08	1806.25	1765.27
ra2_right_tibia_latlat_7_m2	55.9375	13.2812	10.9375	1931.94	1957.5	1928.69	1924.12	1938.31	1938.06	1933.81	1939.19	1948.88	1950.75	1936.69	1933.56	1926	1911.31	1933.75	1940.56	1945.12	1950.19	1941	1934.81	1923.25	1930.12	1928.12	1921.38	1932.88	1911.5	1926.06	1933.88	1938	1951.75	1943.31	1947.06	1919.81	1924.75	1932.44	1910.94	1922.62	1911.19	1937.56	1928.44	1930.54	1921.7	1913.56	1909.46	1914.18	1908.91
ra2_right_tibia_latlat_7_m3	88.125	17.5	15.3125	1921.69	1956.19	1921.06	1945.5	1943.19	1926.75	1922.12	1923.62	1922.62	1929.94	1900.19	1933.5	1928.31	1945.38	1923.38	1936.31	1912.69	1923.12	1924.69	1968.75	1944	1922.19	1932.25	1925.94	1913.31	1915.94	1950.44	1921.25	1928.44	1902.75	1926.69	1931.25	1932.75	1931.56	1930.12	1938.94	1938.5	1908.94	1910.06	1927.44	1921.32	1910.32	1881.04	1858.09	1803.42	1727.62
ra2_right_tibia_latlat_7_m4	63.4375	12.6562	12.3438	1929.94	1916.06	1949.25	1951.81	1940.69	1944.12	1937.44	1960.75	1962.81	1952.81	1921.81	1933.5	1920.5	1914.19	1919.06	1940.12	1940.25	1952.75	1941.81	1943.25	1945.81	1923.31	1914.19	1924.69	1938.19	1931.06	1938.56	1931.12	1906.31	1915.44	1912.88	1915.94	1880	1794.75	1759	1784.94	1777.62	1806.81	1847.5	1875.94	1877.73	1857.18	1823.09	1762.16	1647	1503.33
ra2_right_tibia_latlat_8_m1	45.9375	10.7812	15	1856.25	1873.33	1890.5	1874.58	1914.5	1900.92	1898	1896.33	1866.25	1854.08	1863.33	1874.42	1860.08	1887.75	1856.33	1878.83	1866.42	1865.83	1866.25	1860.83	1875	1875.92	1880	1871.08	1865.92	1884.75	1891.42	1875.25	1869.58	1868.17	1857.83	1883.25	1870.58	1869.5	1857.58	1893.33	1850.5	1875.75	1877.25	1865	1877.58	1842.67	1842.11	1809.29	1794.88	1765.29
ra2_right_tibia_latlat_8_m10	46.25	11.25	14.2188	1896.2	1892.93	1889.6	1882.4	1909.73	1896.73	1902.8	1885.2	1881.47	1883.33	1860.93	1880.53	1893.87	1872.8	1883.73	1865.67	1876.6	1894.2	1890.6	1884.4	1881.27	1890.8	1865.47	1886.2	1870.53	1878.8	1896.27	1893	1877.6	1891.13	1864.87	1852.47	1868.4	1869.87	1863.33	1855.27	1867.33	1857.73	1872	1877.87	1883.75	1837.12	1825.35	1813.32	1771.14	1759.77
ra2_right_tibia_latlat_8_m11	54.6875	13.2812	12.9688	1863	1857.67	1836.67	1837.33	1848.33	1868.44	1846.89	1839	1869.17	1866.5	1884	1861.5	1868.72	1869.61	1877.89	1874.28	1860.94	1855.78	1842.06	1852.67	1869.28	1887.5	1856.72	1898.44	1869.11	1878.33	1888.44	1893.06	1859.67	1877.94	1876.5	1876.89	1879.83	1886.06	1848.94	1893.89	1877.06	1904.33	1871.22	1881.67	1877.83	1869.83	1851.34	1842.35	1785.31	1745.87
ra2_right_tibia_latlat_8_m2	62.5	11.875	12.0312	1868.8	1876.53	1870.33	1886.33	1884.33	1873.93	1884.13	1873.53	1889.07	1859.73	1879.2	1869.47	1881.73	1867.33	1888.8	1894.93	1870.93	1895	1867.73	1886.73	1879.73	1857.2	1848.67	1858.8	1871.33	1858.47	1895.47	1873.73	1897	1894.27	1879.47	1862.8	1854.4	1852.07	1844.6	1843.67	1836.2	1813.27	1837.27	1828.27	1829.48	1811.28	1798.39	1783.58	1773.73	1762.65
ra2_right_tibia_latlat_8_m3	60.3125	13.5938	16.875	1864	1876.74	1855.21	1868.05	1882.21	1867.68	1858.79	1877.11	1880.84	1867.42	1882.68	1891.47	1889.58	1869.79	1862.42	1885.53	1876.11	1876.47	1874.37	1858.42	1894.84	1866.32	1867.68	1870.68	1862.74	1847	1869.05	1873.79	1887.53	1871.89	1872.11	1874.47	1858.53	1848.68	1858.84	1878.47	1870.58	1885.42	1860.74	1854.37	1846.02	1827.36	1795.08	1759.24	1702.46	1564.72
ra2_right_tibia_latlat_8_m4	79.2188	20.625	22.8125	1866.94	1875.06	1864.67	1878	1901.39	1901.06	1895.89	1867.94	1893.28	1892.5	1881.33	1869.67	1877.44	1890.33	1875.94	1860.78	1878	1871.72	1856.72	1889.61	1860.28	1873.11	1860.89	1878.28	1904.06	1906.67	1876.94	1894.17	1874.56	1880.33	1850.61	1874.11	1883.33	1901.44	1879.61	1872.33	1875.78	1888.28	1894.44	1889.06	1857.26	1870.49	1823.71	1778.43	1749.7	1744.22
ra2_right_tibia_latlat_8_m5	84.6875	17.6562	19.8438	1866.12	1874.81	1872.19	1882.25	1897.31	1884.5	1889.69	1891.81	1920.56	1914.5	1870.75	1875	1898.38	1877.19	1887.06	1878.12	1881.62	1910.38	1884.69	1866.06	1870	1909.56	1886.19	1907.38	1874.5	1872.06	1880.88	1906.75	1891.12	1895.62	1893.88	1889.88	1886.69	1883.75	1887.88	1892.38	1889.81	1854.5	1875.31	1886.44	1886.98	1865.31	1837.24	1722.01	1535.27	1362.22
ra2_right_tibia_latlat_8_m6	31.7188	12.8125	14.6875	1856.85	1822.15	1832.38	1838.38	1821.85	1828.85	1851.62	1846.92	1845.62	1827.62	1838.23	1829.69	1848.15	1846	1817	1837.85	1824.31	1806.31	1823.38	1852	1827.54	1832.77	1843.08	1801	1813.92	1838.08	1791.38	1815.46	1806.23	1787.46	1801.85	1808.62	1804.31	1832.23	1840.23	1818.92	1828.54	1843.15	1847.77	1850.23	1837.17	1818.56	1752.68	1673.38	1575.19	1463.68
ra2_right_tibia_latlat_8_m7	90.1562	19.8438	16.875	1905.67	1967.67	1894.92	1903.17	1915.08	1918.5	1904.58	1889.33	1911.83	1883.25	1876	1904.92	1918.92	1899.25	1878.83	1896.75	1894.5	1888.25	1877.92	1908.17	1913.08	1895	1889.42	1863.33	1878.42	1886.92	1872.58	1911.5	1885.17	1885.67	1871.17	1873.58	1863.5	1869.58	1885.33	1876.42	1883	1892.5	1899.58	1897	1833.35	1794.15	1712.87	1589.04	1430.88	1183.14
ra2_right_tibia_latlat_8_m8	115.938	16.875	13.4375	1901.92	1898.33	1883.83	1918.08	1890.75	1899	1922.75	1874.33	1906.67	1919	1906.83	1899.83	1907.33	1891.83	1905.67	1906.5	1899.75	1875.33	1881.92	1902.25	1899.08	1865.75	1876.08	1908.92	1871.42	1895.58	1899.5	1908.75	1907	1915.42	1893.75	1901.25	1911.83	1874.5	1883.08	1867.75	1849.92	1875.5	1885.58	1885.17	1860.14	1831.46	1752.85	1580.45	1384.34	1255.66
ra2_right_tibia_latlat_8_m9	116.094	22.5	15.4688	1785.5	1779.25	1815.12	1829.62	1850.62	1856.25	1881.62	1922.75	1883.38	1906.5	1887.75	1923.38	1910.25	1923.75	1912.12	1920.38	1935.5	1902.12	1886.25	1909	1915.88	1907.5	1898.75	1905.88	1888.75	1906.88	1902.5	1916.5	1900.12	1929.12	1931.25	1924.75	1918.88	1900.12	1919	1924	1856	1911.5	1887	1895.25	1919.02	1868.43	1918.24	1882.16	1837.71	1828.53
ra2_right_tibia_latlat_9_m1	102.344	21.5625	10.9375	1973.22	1966.11	1959.56	1951.56	1937.89	1980.78	1976.33	1973.33	1968.56	1951.22	1969.11	1974.44	1930	1925.11	1946.78	1947.89	1941.67	1951.78	1965.78	1969.44	1962	1934.44	1935.56	1950.22	1955.11	1941.33	1927.56	1931.22	1912.11	1915.78	1942.67	1951.78	1949	1949.78	1910.22	1943.56	1931.33	1909.78	1888.33	1917.56	1894.02	1878.53	1855.91	1871.09	1859.93	1829.16
ra2_right_tibia_latlat_9_m2	124.219	15.9375	21.7188	1976.56	1957.06	1959.19	1937.25	1960.06	1963.62	1941.12	1949.81	1943.69	1958.19	1931.25	1935.06	1934.31	1930.69	1914.94	1925	1914.44	1933.81	1917.38	1907.88	1902.12	1933.44	1939.25	1909.31	1915.25	1886.81	1903.81	1919.12	1926.12	1933.44	1905.06	1888.38	1898.19	1905.5	1911.44	1915.88	1908.31	1867.12	1880.31	1883	1878.81	1861.16	1854.97	1842.48	1813.58	1786.29
ra2_right_tibia_latmed_1_m1	58.9062	15	12.5	1878.82	1882.82	1855.36	1887.18	1896.09	1873.36	1909.82	1906.27	1869.45	1875.82	1878.91	1888.64	1888.27	1897.18	1890.09	1910.82	1887.27	1887.91	1876.73	1866.36	1888.18	1891.27	1883.91	1874.55	1852	1855.09	1919.55	1900.18	1902.27	1875.55	1890.27	1879	1890	1873.73	1893.91	1887.64	1900.91	1892.91	1893.91	1910.91	1886.35	1869.95	1850.52	1816.46	1764.95	1767.3
ra2_right_tibia_latmed_1_m2	57.0312	11.7188	13.125	1864.75	1880	1898.38	1871	1872	1877.75	1859.5	1886	1887.5	1862.5	1862.38	1865.75	1862	1859.88	1885.62	1846.38	1850	1855	1854.25	1874.88	1855.5	1879.25	1864.25	1857.12	1860.5	1891	1880.88	1848.88	1855.5	1889.75	1889.62	1879.62	1869.38	1877.38	1869.25	1870.38	1889.38	1846.12	1859.25	1871.5	1857.78	1839.01	1822.99	1826.41	1810.1	1758.63
ra2_right_tibia_latmed_1_m3	45.7812	10.4688	11.25	1883.08	1875.77	1896.46	1853.23	1842.31	1866.08	1885.31	1868.31	1882.92	1886.69	1890.38	1897.46	1912	1885.62	1884.46	1876.92	1871.08	1886.46	1884.23	1911.46	1874.46	1890.85	1896.54	1880.54	1908.08	1884	1893.31	1895.92	1867.85	1908.23	1915.15	1877.85	1881.46	1873.92	1897.31	1869.15	1896.23	1919.69	1908.92	1921.85	1901.67	1840.56	1736.26	1670.37	1644.41	1650.27
ra2_right_tibia_latmed_1_m4	47.6562	9.53125	12.1875	1845.07	1826.8	1816.87	1840	1854.4	1864.47	1848.47	1857.53	1872.53	1883.4	1896.4	1888.2	1861.2	1873.73	1886	1880.8	1865	1879.2	1869.2	1856.33	1854.53	1879.4	1872.27	1866.4	1906.93	1869.67	1851.73	1863.53	1880.4	1841	1854.8	1878.4	1860.53	1852.47	1880.93	1863	1864.87	1864.67	1879.6	1860.27	1860.49	1854.79	1848.8	1804.41	1773.99	1750.52
ra2_right_tibia_latmed_2_m1	117.344	13.9062	19.375	1668.24	1666.24	1668.05	1660.52	1656.95	1663	1661.71	1653.71	1643.14	1652.43	1651.33	1655.1	1659.95	1659.33	1657.62	1670.1	1666.95	1670.14	1678.95	1665.19	1655.48	1648.95	1647.71	1666.52	1665.14	1674.86	1672.48	1653.52	1651.67	1674.48	1686.9	1690.62	1692.95	1687.86	1680.67	1692.38	1714.33	1728.43	1729.43	1681.86	1673.1	1642.86	1534.83	1421.58	1263.63	1078.68
ra2_right_tibia_latmed_2_m2	55.9375	10.4688	12.9688	1247.37	1260	1257.95	1256.68	1256.05	1274.89	1250.47	1261.58	1238.89	1264.89	1266.84	1252.68	1258.58	1257.79	1267.68	1260.79	1259.26	1285.84	1280.95	1305.68	1309.11	1310.05	1331.05	1318.89	1335.37	1339.89	1322.47	1333.74	1337.16	1328.05	1320.11	1317.89	1325.37	1321.79	1318.63	1343.37	1391.95	1441.32	1517	1571.79	1538.23	1420.73	1265.77	1086.15	950.006	866.284
ra2_right_tibia_latmed_2_m3	72.6562	12.3438	15.4688	1544	1545.23	1582.54	1582.77	1569.31	1559.69	1560.38	1545.31	1564.77	1563.69	1563.46	1580.85	1574.15	1573.85	1567.46	1571.46	1578.15	1568	1572.77	1615.15	1619.08	1611.54	1591.85	1578.15	1555.31	1550.31	1571.92	1551.15	1548.54	1567.46	1571.23	1592	1596.15	1594.69	1605.62	1646.69	1675.23	1696.08	1718	1714.46	1667.67	1627.98	1559.36	1526.62	1491.02	1443.77
ra2_right_tibia_latmed_3_m1	114.375	20.7812	15.3125	1903.85	1910.7	1911.85	1915.6	1885.85	1908.05	1883.1	1874	1876.9	1905.2	1918.9	1890	1894.3	1874.15	1886.15	1898.8	1901.9	1877.65	1874.55	1878.2	1907.5	1877.25	1901.25	1881.55	1879	1859.7	1864.35	1867.1	1880.55	1888.2	1899.15	1893.75	1895.3	1910.35	1909.45	1889.6	1917.55	1890.8	1903.2	1917.45	1871.96	1881.35	1837.7	1778.45	1697.97	1593.88
ra2_right_tibia_latmed_3_m2	109.219	25.1562	18.4375	1922.83	1917.7	1914.74	1934.52	1934.17	1923.96	1912	1949.65	1908.57	1925.78	1922.65	1935.3	1916.04	1920.61	1938.65	1932.3	1929.35	1952.74	1926.04	1957	1940.7	1939.26	1946.3	1925.87	1935.96	1955.83	1943.61	1945.7	1938.13	1934.09	1935.96	1935.04	1935.22	1949.35	1935.22	1950.7	1937	1953.17	1949.83	1962.65	1943.14	1934.47	1935.89	1919.8	1902.63	1871.08
ra2_right_tibia_latmed_3_m3	147.188	20.1562	17.6562	1885.78	1885	1890.22	1871.22	1903.83	1899.22	1890.22	1896	1891.39	1866.56	1870.94	1893	1876.72	1878.83	1909.28	1892.94	1885.22	1897.5	1884.72	1905.61	1901.94	1876.61	1908.39	1892.11	1885.72	1883.56	1897.83	1925.5	1910	1918.44	1922.78	1917.5	1917.39	1914.06	1938.06	1918.17	1893.89	1885.22	1909.94	1914.17	1866.76	1856.67	1840.35	1770.36	1712.06	1686.3
ra2_right_tibia_latmed_3_m4	127.812	18.5938	21.5625	1895.59	1895.18	1906.12	1917.65	1905.82	1916.29	1919.18	1893.94	1886	1883.65	1892.12	1877.29	1900.71	1898.06	1887.12	1897.53	1891.18	1901.82	1882.29	1892.41	1911.71	1903.47	1899.88	1888.71	1874.94	1889	1906.71	1900.18	1880.82	1871.35	1902.65	1890.71	1915.18	1891.41	1874.06	1869.29	1894.65	1891.29	1879.71	1877.65	1792.66	1671.19	1497.26	1297.76	1075.01	771.614
ra2_right_tibia_latmed_3_m5	217.5	16.5625	19.5312	1937.53	1921.84	1943.42	1940.95	1947.79	1941.95	1951.42	1949.32	1960.89	1947.84	1943.79	1914.16	1935.74	1953.95	1955.05	1954.16	1950.53	1947.16	1965.47	1951.42	1929.47	1952.95	1950.16	1964.47	1963.26	1951.32	1936.58	1949.47	1954.37	1932.05	1922.79	1935.53	1934	1937.26	1962.26	1942.74	1938.26	1963	1959.47	1947.84	1937.95	1914.86	1877	1794.17	1678.39	1547.06
ra2_right_tibia_latmed_4_m1	88.125	20.3125	16.25	1822	1830.18	1866.53	1863.12	1849.59	1854.82	1845.06	1831.53	1837.65	1852.88	1856.35	1857.12	1852.82	1835.88	1840.82	1854.47	1854.06	1864.35	1850.24	1853.47	1872.47	1859.06	1870.18	1869.88	1895	1887.76	1873.47	1872.18	1880.47	1889.47	1866.65	1863.24	1884.65	1893.35	1880.82	1880.82	1885.41	1860.24	1863.53	1871.76	1844.16	1811.4	1767.93	1735.94	1677.84	1636.19
ra2_right_tibia_latmed_4_m2	102.656	17.6562	20.3125	1831.11	1832.94	1840.44	1856.28	1844.83	1842.67	1861.67	1852.11	1850.83	1851.72	1850.83	1855.94	1846.11	1831.61	1852.67	1846.28	1849.56	1848.33	1845.39	1884.72	1834.72	1869.22	1876.5	1850.89	1864.39	1875.44	1836.06	1896.33	1863.72	1862.39	1855.72	1845.56	1855.67	1888.28	1874.72	1880.22	1868.28	1896.89	1878.94	1898.56	1863.1	1851.93	1818.76	1752.4	1717.04	1660.05
ra2_right_tibia_latmed_4_m3	73.75	14.8438	20.625	1815.07	1826.21	1806.43	1841.29	1799.93	1796.86	1828.79	1814.86	1811	1803.86	1820.79	1812.29	1816.21	1818.93	1816.21	1833.07	1807.71	1788.14	1800	1806.71	1808.57	1813.36	1821.29	1809.64	1811.36	1839.07	1842.57	1855.21	1844.36	1839.86	1812.14	1818	1815.79	1816.79	1776.36	1809.29	1769.43	1795	1810.14	1781.5	1700.27	1575.91	1425.46	1283.84	1078.84	880.204
ra2_right_tibia_latmed_4_m4	117.812	16.875	19.5312	1933.86	1896.43	1909.79	1880.43	1909	1908.64	1881.93	1912.36	1891.29	1900.86	1885.86	1890	1905.93	1903.43	1864.5	1885.86	1875.21	1878.43	1907.21	1881.14	1888.93	1904	1883.79	1909.43	1903.79	1885.71	1897.14	1913.14	1882.43	1869.93	1875.86	1874.64	1888.93	1902.14	1887.86	1865.07	1897.14	1911.71	1933.93	1911.43	1894.61	1882.67	1833.54	1810.47	1715.14	1610.8
ra2_right_tibia_latmed_5_m1	149.844	21.0938	11.5625	1951.4	1984.8	1976.33	1966.87	1973.53	1981.6	1979.4	1972.6	1973.47	1994.93	1955.47	1973	1956.8	1969.8	1970.87	1959	1965.4	1975.13	1980.53	1962.87	1953.8	1991.27	1946.27	1962.8	1963.73	1952.6	1956.67	1936.6	1963.8	1967.2	1965.6	1956.6	1977.47	1971.07	1993.67	1963	1933.13	1942.87	1972.33	1988	1973.96	1954.03	1946.27	1916.1	1878.21	1834.96
ra2_right_tibia_latmed_6_m1	150.781	19.5312	14.0625	1786.92	1790.67	1813.58	1786.67	1786.42	1815.92	1790.83	1802.67	1797.67	1783.08	1758	1795.25	1783.67	1792.33	1797.5	1841.75	1808	1851.58	1832.08	1821.67	1841.83	1813.75	1804.08	1828.67	1813.83	1844.5	1821.33	1830.08	1800.83	1852.25	1834.5	1846.33	1815.08	1842.67	1851.5	1878.58	1859.25	1871.25	1886.33	1868.42	1854.77	1789.81	1744.16	1663.49	1556.65	1472.43
ra2_right_tibia_latmed_6_m2	172.188
ra3_left_tibia_latlat_1_m1	63.4375	15.4688	19.375	1645.64	1613	1632.5	1582.43	1590.36	1593.43	1605.14	1613.5	1624.57	1618.21	1613.93	1618.21	1629.43	1604.57	1615.14	1619	1614.86	1638.07	1633.93	1622.21	1640.5	1648.43	1629.93	1686	1671.64	1676.64	1680.64	1666.93	1677.5	1668.5	1683.64	1673.14	1733.21	1730.86	1769.79	1825.07	1833.43	1869.79	1867.07	1857.07	1813.06	1794.29	1792.35	1829.11	1794.84	1760.27
ra3_left_tibia_latlat_1_m2	47.1875	12.0312	12.3438	1753.6	1740.93	1750.27	1738.87	1739.53	1749.07	1732	1728	1742.73	1726.2	1712	1689.93	1708.33	1662.27	1648.93	1632.27	1604.2	1603.2	1594.73	1608.73	1612.47	1599.8	1638.6	1629.07	1633.67	1676.8	1671.27	1671.47	1640.47	1641.6	1646.67	1689.47	1705.93	1726.07	1751.6	1784.2	1792.8	1785.27	1783.93	1793.13	1793.45	1789.32	1770.28	1745.84	1713.71	1662.76
ra3_left_tibia_latlat_1_m3	77.5	12.9688	12.5	1701.78	1721.61	1715.33	1717.78	1710.78	1672.56	1623	1566.72	1580.94	1594.72	1591.17	1571.56	1537	1461.67	1349.72	1216.22	1097.5	1022.78	1031.33	1065.33	1156.22	1265.11	1394.67	1501.72	1592.83	1667.39	1775.56	1810.89	1846.17	1868.89	1871.5	1854.72	1841.17	1825.89	1838.5	1866.94	1850.94	1884.39	1887.06	1901.78	1926.82	1899.99	1854.62	1798.79	1726.52	1625.81
ra3_left_tibia_latlat_1_m4	78.2812	12.9688	12.5	1552.57	1550.86	1563.14	1567.71	1557.29	1567.43	1544.64	1539.14	1546.43	1556.21	1551.14	1543.64	1535.93	1515.71	1513.36	1523	1533.86	1561.86	1583.07	1552.21	1538.21	1549.43	1539.21	1553.86	1572.93	1587.5	1588.57	1595	1611	1621.79	1666.64	1676.43	1676.36	1673.57	1687.43	1707.07	1708.14	1724.07	1748.57	1759.21	1742.89	1733.59	1707.21	1690.34	1661.96	1618.59
ra3_left_tibia_latlat_1_m5	51.875	14.5312	10.4688	1680.88	1666.81	1681.56	1663.81	1694.56	1679.75	1660.38	1662.12	1682.44	1675.75	1643.19	1650.94	1674.06	1665.94	1660.25	1663.56	1676.06	1645.19	1657.88	1665.31	1649.56	1675.12	1658.56	1657.56	1669.69	1654.81	1660.5	1679.38	1688.19	1694.19	1683.19	1716.19	1699.19	1724.75	1733.5	1770.06	1792.75	1827.88	1863.81	1856.94	1819.99	1769.97	1756.88	1707.98	1637.97	1594.93
ra3_left_tibia_latlat_2_m1	45.625	12.5	11.875	1390.89	1391.72	1408	1428.72	1420.06	1407.56	1381.17	1392.61	1356.78	1353	1364.28	1372.5	1367.72	1388.06	1381.11	1336.67	1345.33	1335.61	1363.89	1360.94	1360.94	1350.44	1309.94	1345	1312.67	1335.11	1347	1310.39	1328.17	1329.28	1330.83	1369.22	1402.28	1439.5	1476.39	1515.39	1564.06	1591.39	1635.06	1654.33	1553.55	1442.31	1308.07	1160.29	1016.57	902.351
ra3_left_tibia_latlat_2_m2	68.125	13.2812	11.25	1545.64	1514.93	1570.21	1549.14	1497.36	1517.07	1518.29	1506.29	1461.71	1475.64	1477.29	1478.79	1478.36	1497.29	1521	1520.79	1479.29	1510.57	1479.36	1493.5	1496.07	1528.07	1514.86	1519	1501.21	1499.64	1513.5	1515.64	1564.21	1562.93	1551.5	1566.79	1587.36	1574.07	1588.07	1598.29	1618.36	1656.21	1711.14	1738.79	1749.76	1720.8	1680.37	1640.34	1582.58	1531.1
ra3_left_tibia_latlat_2_m3	49.6875	9.6875	11.0938	1597.14	1608.5	1609.43	1586.29	1613.43	1608.86	1581.43	1588.64	1626.36	1618.71	1635.57	1641.93	1605	1640.71	1610	1619.86	1610.36	1598.29	1623.93	1613.71	1609.21	1638.21	1623.79	1627.29	1626.93	1618.57	1588.29	1590.86	1641.07	1630.71	1634.07	1647.79	1678.21	1700.5	1702	1729.29	1738.21	1752.93	1757.57	1754.21	1756.12	1702.35	1647.05	1585.21	1484.23	1408.61
ra3_left_tibia_latlat_2_m4	97.8125	14.6875	18.75	1774.57	1793.93	1804.21	1795.07	1794.86	1796	1811.86	1798.14	1794.57	1805.5	1791.86	1782.79	1797.07	1794.29	1791.79	1802.36	1782.29	1781.21	1778.86	1755.64	1765.14	1763.64	1779.21	1775.93	1767.57	1786.21	1774.07	1806	1797.93	1815.21	1818	1802.57	1795.64	1807.36	1804.93	1825.79	1832.79	1832.71	1843.43	1838.5	1800.52	1780.55	1756.25	1706.67	1662.4	1597.72
ra3_left_tibia_latlat_2_m5	84.375	16.0938	15.7812	1751	1733.42	1731.58	1731.08	1742.58	1719.25	1733.08	1738.17	1750.5	1725.33	1730.83	1719	1732.17	1739.5	1703.17	1702.08	1727.83	1692	1732.25	1725.5	1745.83	1738	1759.17	1734.92	1739.75	1726.67	1718.33	1728.42	1727.08	1746.67	1716.5	1750.08	1727.58	1761.83	1763.83	1746.67	1786.58	1789.83	1797.17	1841.42	1790.82	1770.61	1726.69	1652.36	1546.54	1491.96
ra3_left_tibia_latlat_2_m6	57.3438	11.25	11.25	1684.94	1683.62	1680.69	1641.44	1625.19	1592	1582.62	1566.06	1545.75	1552.75	1552.44	1576.38	1580.88	1553.69	1568.81	1553.25	1556.56	1590.38	1546.44	1568.62	1560.56	1575.12	1538.81	1537.19	1532.5	1500.88	1517.25	1495.94	1507.25	1482.69	1487.44	1477.5	1495.88	1485.88	1493.94	1526.06	1510.12	1538.06	1593.88	1602.25	1598.12	1591.68	1586.78	1585.05	1584.79	1583.51
ra3_left_tibia_latlat_5_m1	69.6875	16.0938	11.4062	1372	1417.36	1487.73	1476.05	1480.82	1462.23	1463.36	1457.23	1468.95	1481.64	1501.23	1512.91	1497.41	1480.55	1464.45	1434.64	1411.27	1395.23	1403.77	1377.45	1333.05	1323.23	1323.55	1320.86	1326.32	1356.45	1386.95	1450.55	1503.45	1555	1598.18	1633.86	1650.05	1653.05	1652.68	1657.82	1648.5	1644.27	1655.64	1666.64	1650.94	1650.32	1631.99	1583.71	1518.36	1438.39
ra3_left_tibia_latlat_5_m2	57.3438	14.2188	14.8438	1396.47	1408.76	1426.53	1438.06	1427.65	1423.24	1414	1408.24	1424.12	1427.24	1408.06	1407.41	1397.88	1400.76	1401.76	1425.65	1412.65	1415.41	1436.29	1436.76	1414	1380.18	1367	1357	1368.65	1389.53	1367.47	1414.12	1377.41	1388.65	1399.18	1420.06	1446.12	1457.76	1498.29	1496.71	1498.76	1512.88	1550.29	1539.41	1523.52	1502.45	1476.38	1475.67	1415.03	1343.9
ra3_left_tibia_latlat_5_m3	73.75	12.6562	13.4375	1454.42	1452.58	1416.67	1379.25	1345.17	1259.33	1202.75	1151.58	1162.92	1185	1255.67	1308.83	1439.17	1475.08	1457.33	1465.83	1459.67	1480.58	1491.58	1521	1492.83	1438.17	1403.33	1431.5	1459.83	1478.17	1520.75	1556.08	1614.25	1660.75	1674.33	1702.17	1700.58	1730.75	1761.25	1765.25	1763.08	1778.25	1803.42	1838.58	1802.64	1782.76	1717.62	1601.7	1526.74	1438.82
ra3_left_tibia_latlat_6_m1	41.875	10.1562	13.5938	1834.11	1847.78	1845.89	1842.72	1840.94	1820.67	1825.72	1842.22	1834.72	1822	1828.72	1845.67	1822.39	1805.5	1819.28	1816.28	1811.61	1804.61	1800	1794.67	1797.78	1787.17	1794.17	1828.28	1804.44	1790.39	1819.11	1814.5	1812.11	1824.83	1810.44	1802.28	1836.39	1841.28	1830	1824.11	1832.72	1845.72	1819.72	1838.28	1829.1	1836.25	1826.9	1825.79	1831.26	1813.19
ra3_left_tibia_latlat_6_m2	136.562	17.6562	10.7812	1898.56	1898.56	1892.06	1899.89	1885.22	1880.22	1888.72	1900	1895.78	1871.5	1880.94	1880.78	1909.06	1865.06	1895.11	1906.33	1911.89	1914.61	1886.33	1874.06	1900.44	1895.94	1886.22	1905.94	1880.78	1880.28	1885	1914.06	1873.56	1910.61	1897.78	1892.94	1914	1924.44	1900.89	1877.17	1916.83	1915.94	1890.72	1898.44	1902.69	1902.38	1893.65	1866.74	1871.41	1874.69
ra3_left_tibia_latlat_6_m3	142.344	29.375	16.5625	1904.92	1912	1901.04	1898.44	1904.52	1908.92	1908.2	1904.4	1923.12	1903.64	1904.2	1929.36	1891.16	1908.52	1889.76	1913.8	1901.52	1898.28	1906.24	1915.48	1907.68	1922	1898.76	1865.28	1937.36	1912.72	1920.12	1924.2	1914.04	1898.12	1911.92	1896.28	1922	1912.76	1916.44	1904.4	1912.04	1929.72	1914.36	1913.36	1910.26	1904.4	1887.87	1893.88	1901.02	1885.04
ra3_left_tibia_latlat_6_m4	66.875	15.1562	15.7812	1671.47	1710.26	1722.26	1711.26	1736.26	1760.95	1763.68	1774.21	1780.32	1809.32	1814.79	1834.37	1838.47	1827.95	1871.26	1867.68	1872	1893.68	1875.68	1892.32	1886.05	1904.42	1894.79	1886.84	1892	1894.84	1888.53	1894.63	1893.21	1897.47	1910.37	1900.68	1884.68	1895.37	1898.53	1883.05	1891.58	1901.16	1877.05	1883.84	1901.59	1865.17	1859.31	1843.26	1830.98	1789.28
ra3_left_tibia_latlat_6_m5	112.812	20.7812	13.5938	1869	1888.76	1880.94	1834.41	1851.82	1877.76	1872.59	1879.71	1870.47	1888.41	1851.18	1868.88	1875.24	1874.06	1882.12	1882.88	1865.47	1858.24	1859.12	1871.18	1880.47	1886.06	1888.24	1877.35	1880.94	1892.82	1883.94	1885.35	1900.12	1860.59	1842	1888.06	1872.24	1881.06	1881.82	1870.24	1876.94	1881.41	1899.18	1900.82	1886.64	1873.19	1877.64	1873.85	1881.96	1869.38
ra3_left_tibia_latlat_8_m1	48.5938	17.6562	16.4062	1822.35	1816.24	1813.12	1813.47	1837.82	1841	1821.65	1811.71	1815.88	1820.53	1817.29	1813.18	1814.76	1793.24	1793.59	1795	1813.47	1821.06	1814.94	1805.24	1780.88	1781.24	1795.12	1802.18	1808.29	1810.53	1807.06	1818.12	1815.76	1805.82	1815.76	1817.35	1814.12	1816.82	1819.59	1807.24	1821.47	1831.76	1831.29	1833	1838.15	1832.19	1829.77	1823.67	1773.88	1781.8
ra3_left_tibia_latlat_8_m2	225.469
ra3_left_tibia_latmed_1_m1	70.4688	18.2812	15.3125	1942.75	1931.25	1925.45	1938.65	1910.45	1939.4	1912.45	1909.9	1910.75	1906.9	1941.85	1914.8	1924.05	1912.1	1922.55	1913.75	1923.05	1918.05	1920.5	1922.55	1926.5	1932.9	1910.1	1905.45	1913.7	1937.3	1925.15	1907.5	1904.05	1930.85	1946.6	1931.55	1964.35	1925.6	1925.7	1930.7	1929.7	1915	1896.7	1914.45	1905.73	1907.5	1864.13	1855.01	1820.74	1775.16
ra3_left_tibia_latmed_1_m2	35.9375	8.75	9.53125	1890.67	1868.07	1873.67	1899.67	1897.27	1899.87	1898.73	1897.4	1886.07	1874.87	1867.33	1899.8	1879.4	1858.8	1885.33	1870.53	1898.93	1900.2	1893.47	1892	1885.53	1890.67	1868.13	1867.73	1847.6	1829.07	1833.47	1849.8	1863.73	1856.2	1847	1827.47	1826.13	1845.73	1881.53	1896.27	1905.53	1893.87	1918	1933.33	1902.43	1881.48	1869.77	1865.93	1870.35	1868.74
ra3_left_tibia_latmed_3_m1	66.875	12.3438	12.8125	1198.58	1211.08	1219.33	1231.67	1227.08	1214.25	1230.5	1249.92	1256.83	1270.67	1277.67	1280.83	1270.83	1250.25	1244.25	1240.58	1241.83	1266.83	1278.17	1302.67	1359.75	1398.25	1427.33	1423.42	1443.67	1468.08	1502	1517.83	1507.17	1552.17	1563.67	1557.92	1578.08	1587.83	1602.58	1624.08	1631.83	1662.83	1709.67	1734.17	1768.92	1735.95	1719.44	1724.63	1734.09	1729.09
ra3_left_tibia_latmed_3_m10	87.0312	13.2812	9.0625	1578.45	1594	1619.45	1608.45	1610.55	1640.64	1654.27	1648.18	1660.36	1682.36	1675	1674.36	1674	1666.18	1670.82	1644.91	1653.36	1652.64	1652.55	1655.27	1633.45	1630.27	1628	1620.55	1650	1635.73	1630.73	1653.27	1627.73	1624.45	1643	1650.18	1666.27	1686.73	1703.36	1704	1693.36	1690.36	1680.91	1689.09	1678.03	1653.97	1630.04	1615.57	1608.83	1593.89
ra3_left_tibia_latmed_3_m11	110.625	17.1875	12.9688	1370.21	1363.79	1422.93	1419.43	1406.21	1426.14	1459.86	1440	1453.5	1447	1415.71	1403.71	1363.43	1300.79	1296.64	1271	1187.79	1161.36	1146.43	1138.93	1145.5	1140.36	1168.21	1137	1157.86	1156.93	1190.86	1219.5	1259.71	1325.21	1376.07	1418.5	1450.64	1468.5	1494.21	1547.93	1605.21	1634.86	1688	1689.57	1618.73	1557.12	1451.01	1339.66	1234.07	1154.79
ra3_left_tibia_latmed_3_m12	45.4688	14.2188	12.6562	1077.29	1083.86	1079.71	1104.71	1153.14	1167.71	1188.86	1216.71	1220	1204.64	1178.29	1175.57	1182.57	1205.79	1204.07	1177.07	1192.5	1197.07	1186	1209	1208.5	1226.36	1220.14	1217.07	1212.93	1215.29	1204.57	1194.29	1187.36	1200.29	1222.93	1231.36	1263.79	1300.93	1303.86	1345.43	1431.79	1507	1553.5	1603.21	1602.52	1576.46	1546.45	1485.54	1425.42	1391.32
ra3_left_tibia_latmed_3_m13	153.125
ra3_left_tibia_latmed_3_m2	61.0938	11.7188	10	1034.33	1011.5	1031.92	1051.08	1047.83	1040.92	1036.67	1057.17	1025.58	1034	1011.83	1072.25	1061.58	1078.83	1051.67	1045.33	1049.83	1047.25	1026	1044.92	1064.92	1084.83	1077	1085.42	1085.08	1094	1130.67	1167.08	1170.92	1232.5	1232	1271.92	1337	1389.17	1417.5	1490.83	1567.17	1587.42	1630.33	1657.67	1553.9	1479.74	1367.62	1250.34	1141.55	1050.97
ra3_left_tibia_latmed_3_m3	33.4375	12.1875	9.6875	830.3	828.8	829.6	823.1	825.4	804	820.6	819.3	838.6	865	871.5	889.4	893.6	891.9	865.5	860.8	864.5	884.3	876.5	887.8	920.6	948.7	943.5	969.3	986.2	1033.7	1043	1028.8	1053.4	1068	1081.4	1111.4	1163.6	1171.6	1180.3	1227.1	1272.7	1315	1354.4	1397.8	1416.32	1383.7	1336.89	1274.4	1168.01	1062.39
ra3_left_tibia_latmed_3_m4	74.6875	12.1875	11.875	1423.12	1420.35	1452.41	1461.94	1476.59	1448.24	1433.47	1434.94	1449.82	1428.76	1399.53	1399.71	1384.71	1373.76	1367.94	1361.12	1320.65	1275.18	1311.29	1271	1255.53	1255.35	1256.59	1260	1244.47	1243.35	1213.18	1236.47	1229.06	1244.29	1255.18	1286.18	1310.24	1359.12	1378.06	1408.88	1478.59	1534.47	1571.82	1584.88	1556.58	1510.57	1416.34	1318.43	1222.42	1130.74
ra3_left_tibia_latmed_3_m5	67.9688	11.875	11.0938	1204.09	1191.64	1178.64	1151.73	1130.91	1162.36	1148.64	1146	1124.45	1111	1128.45	1143.82	1156.64	1175.82	1169.36	1180.82	1204.55	1229.91	1230.64	1239	1225.09	1205.09	1210.36	1202.91	1191.73	1185	1195	1206.55	1210.91	1216.91	1279.18	1288.18	1298.91	1326.82	1345.91	1352.82	1346.36	1393.82	1448.64	1466.55	1455.72	1451.42	1439.87	1403.64	1364.55	1320.93
ra3_left_tibia_latmed_3_m6	64.375	13.5938	10.625	1004.5	907.125	796.375	701.125	596.125	523.625	443.625	448	349.125	274.375	181.25	80.125	51.375	41.5	42.625	55.625	95	141.25	234.75	384.75	597.375	891.75	1163.25	1426.88	1527.12	1611.12	1610.25	1607	1496.5	1399.38	1298.62	1263.88	1310.62	1341	1341.25	1363.88	1383.38	1377.5	1444.62	1502	1472.88	1428.87	1354.67	1236.11	1105.14	950.538
ra3_left_tibia_latmed_3_m7	114.219	16.4062	12.3438	1707.93	1696.14	1684.29	1688.5	1648.07	1644.29	1654.07	1635.29	1617.71	1608.14	1596.14	1578.57	1549.36	1551	1565.07	1558.71	1575.71	1567.21	1573.57	1572.07	1533.86	1525.5	1539	1539.86	1524.79	1535.21	1558.21	1543.29	1541.43	1552.79	1579.14	1622.07	1620.57	1599	1608.07	1637.64	1662.29	1725.43	1757.21	1758.79	1743.69	1707.9	1624.66	1517.58	1404.48	1272.52
ra3_left_tibia_latmed_3_m8	77.3438	13.2812	12.5	1426.38	1410.62	1427.81	1437.69	1432.69	1427.56	1438.12	1434.56	1439.31	1435.69	1470	1476.56	1464.88	1475.75	1485.56	1498.31	1491.56	1503.88	1499.62	1516.5	1527.88	1502.69	1492.94	1486.06	1462	1450.62	1431.75	1414.88	1398.88	1387.69	1375.94	1409.62	1418.06	1437.62	1477.44	1521.5	1548.38	1547.06	1579.19	1602.25	1589.24	1588.21	1579.9	1534.28	1465.54	1410.4
ra3_left_tibia_latmed_3_m9	85.3125	8.59375	12.3438	1280.38	1299.25	1295.25	1266	1271.25	1300.88	1285	1308.5	1274.75	1284.62	1274.25	1280	1249.75	1254.88	1270.5	1277.38	1240.62	1260.88	1271.88	1304	1334.5	1321.12	1329.62	1329.88	1328	1294.88	1276.62	1275.88	1263.75	1288.25	1309.5	1331.88	1322.38	1365.25	1413.5	1448.5	1489.75	1566.38	1626.5	1687.5	1628.54	1631.31	1629.49	1572.81	1481.35	1396.89
ra3_right_tibia_latlat_2_od_2_m1
ra3_right_tibia_latlat_2_od_2_m2
ra3_right_tibia_latlat_3_m1	49.6875	13.2812	10.7812	1887.17	1871.83	1904.5	1884.17	1880.83	1882.17	1858.83	1877.17	1891.5	1902.17	1866.83	1877.83	1863.33	1868.17	1885.33	1857.67	1928.5	1884	1886.83	1913.17	1878	1868.67	1886.33	1948.33	1887.33	1928.17	1868.33	1868.67	1885	1857.67	1887.67	1871.17	1852.17	1872.17	1870.83	1874.67	1847.5	1850.5	1859.5	1899.33	1819.26	1810.16	1801.89	1794.07	1798.48	1767.67
ra3_right_tibia_latlat_3_m2	75.7812	13.2812	10	1892.36	1893	1878.64	1885.09	1878.27	1889.91	1897.09	1870.73	1892	1902.91	1898.55	1883.55	1869.45	1860.73	1879.55	1885.91	1891.45	1910.64	1914.91	1904.91	1888.36	1906.55	1900	1889.82	1896.27	1867.18	1913	1921.91	1888.36	1887.73	1889.73	1899.09	1890.09	1881.73	1885.09	1913.73	1914.18	1896.91	1888	1916.18	1905.11	1892.19	1873.08	1854.3	1830.84	1822.19
ra3_right_tibia_latlat_5_m1	64.6875	13.4375	14.0625	1867.72	1883.22	1891.61	1899.33	1891	1882	1886.94	1892.28	1886.5	1900.17	1888.17	1894.72	1883.5	1877.83	1874.5	1887.83	1897.39	1905.22	1878.33	1885.17	1909.17	1896.39	1909.89	1907.39	1903.22	1890.28	1865.72	1892.56	1890.06	1878.22	1896.17	1883	1858.89	1877	1851.06	1860.33	1864.89	1854.5	1851.17	1850.67	1834.86	1826.24	1796.39	1808.99	1800.85	1783.82
ra3_right_tibia_latlat_5_m2	70.625	17.9688	17.5	1880	1902.07	1890.36	1879.79	1871.93	1864.14	1876.36	1924	1880.43	1884.57	1893.43	1887.93	1859.5	1875.29	1892.57	1880.5	1883.57	1890.43	1906	1917.57	1897.71	1881.79	1891.86	1886	1890.57	1874.57	1888.71	1897.14	1857.86	1903.5	1905.43	1879.21	1889.5	1889.86	1893.36	1896.21	1871.93	1912.93	1903.71	1883.43	1880.25	1879.17	1865.41	1858.47	1847.62	1801.09
ra3_right_tibia_latlat_5_m3	50.3125	12.5	14.6875	1894.5	1871.38	1887	1928.25	1851.88	1861.25	1910.75	1888.12	1860.88	1878.38	1848.75	1847.62	1876.88	1864.88	1889.88	1881.75	1872.5	1858	1848	1856.12	1843.5	1833.5	1853.12	1862.12	1863.88	1826.38	1850.12	1870	1885.25	1852.5	1851.75	1834.5	1841.88	1845.5	1831.88	1820.62	1845.75	1795.75	1825.62	1854.12	1830.1	1802.62	1777.42	1693.35	1616.4	1505.32
ra3_right_tibia_latlat_6_m1	62.9688	12.1875	13.2812	1858.27	1864	1871.33	1889.53	1885	1874.4	1874.07	1858	1873.47	1882.2	1881.53	1897	1881.07	1864.13	1865.67	1869.6	1875.07	1895.4	1864.8	1868.73	1879.73	1884.4	1880	1867.67	1869.33	1875.93	1871.13	1878.73	1847.07	1866.87	1878.07	1871.27	1869.33	1862.07	1853.13	1866.4	1892.8	1837.53	1861	1878.13	1862.04	1846.83	1822.13	1820.55	1819.76	1801.36
ra3_right_tibia_latlat_6_m2	61.7188	11.5625	12.1875	1876.83	1893.08	1889.58	1877.33	1847.67	1888.5	1857.42	1872.58	1867	1854.25	1872.58	1853.58	1863.58	1893.08	1852.5	1865.83	1882.75	1898.42	1888.33	1877.83	1855.67	1876.58	1867.58	1897.5	1877.42	1869.75	1894	1884.92	1866.83	1843.17	1893.5	1890.33	1861.5	1879.83	1880	1869.75	1867.33	1855.92	1857.58	1882.17	1855.34	1833.53	1815.16	1798.62	1783.28	1773.75
ra3_right_tibia_latmed_2_m1	64.6875	16.4062	14.0625	1867	1878.67	1886.73	1877.07	1872.27	1887.13	1890.53	1889.8	1881.47	1888.67	1914.4	1915.73	1889.93	1903.27	1894.33	1908.6	1894.07	1865.07	1877.67	1887.93	1892.73	1883.67	1881.47	1891.8	1902.53	1890.47	1893	1887.73	1886.13	1888.27	1887.13	1908.53	1884.47	1858.73	1875.2	1895.8	1883.33	1885.33	1889.87	1892.67	1889.64	1878.06	1861.91	1851.58	1825.7	1800.17
ra3_right_tibia_latmed_2_m2	77.1875	15	14.5312	1911.64	1911	1876.29	1879.29	1890.21	1897.36	1885.36	1880.57	1906.43	1889.64	1883.57	1892.79	1901.43	1903.5	1886.71	1894	1896.79	1906.14	1887.36	1891.07	1901.36	1909.64	1897.64	1895.43	1895.86	1886.64	1894.29	1904.5	1903	1901.57	1898.07	1909.86	1878.43	1876	1905.29	1927.14	1903.86	1892	1916.36	1909.5	1896.44	1895.2	1888.26	1877.07	1877.16	1841.91
ra3_right_tibia_latmed_2_m3	37.8125	12.3438	11.25	1811.68	1817.58	1825.32	1822.79	1820.16	1831.79	1823.63	1808.42	1818.11	1824.89	1820.47	1813.74	1827.95	1819.26	1817.32	1814.42	1823.95	1831.58	1817.58	1826.89	1833.53	1830.47	1829.58	1816.05	1810.47	1815.32	1824.16	1815.37	1812.37	1827.21	1827	1810.16	1807.79	1815.79	1822.11	1829.79	1815.47	1811.26	1824.37	1849.79	1832.27	1823.32	1811.11	1786.3	1765.89	1729.23
ra3_right_tibia_latmed_2_m4	75	18.2812	13.125	1606.71	1621.62	1651.05	1637.05	1623.33	1656.57	1676.81	1678.33	1713.1	1738.48	1777.33	1780.1	1804.38	1820.48	1825.48	1849.57	1866.1	1867.86	1866.71	1881.86	1886.38	1891.24	1903.14	1913.43	1913.86	1895.14	1910.67	1921.05	1897.95	1897.38	1905.29	1909	1893.43	1893.57	1900.62	1903.29	1894.1	1897	1904.9	1929.33	1886.91	1869.79	1834.9	1801.87	1769.29	1717.84
ra3_right_tibia_latmed_3_m1	83.4375	16.25	10.625	1891.45	1878.91	1902.55	1895	1889.73	1876.09	1887.91	1895.82	1908.82	1913.09	1880.82	1868.82	1873.64	1902.64	1898.36	1883.18	1871.91	1880.27	1879.91	1906.36	1911.18	1902.18	1917.82	1900.36	1895.09	1908.73	1904.09	1883.36	1874.64	1892.73	1902.91	1890.09	1885.82	1901.91	1885.09	1894.82	1909.91	1879.09	1876.82	1880	1863.42	1850.08	1846.28	1826.95	1779.89	1702.13
ra3_right_tibia_latmed_3_m2	81.5625	18.125	10.4688	1904.55	1914.36	1929.55	1926.55	1946.18	1928.27	1959.55	1900.18	1898.18	1936.64	1915.45	1920.45	1924.09	1902.18	1924.64	1926.55	1884.82	1922.82	1900.36	1956.55	1915.09	1930.64	1922.64	1901.18	1902.09	1918.64	1891.55	1896.36	1924.09	1914.91	1913.55	1899.36	1898.27	1920.73	1888.09	1899.27	1897.27	1896.55	1890.64	1921.36	1912.15	1897.04	1875.82	1867.9	1859.23	1850.31
ra3_right_tibia_latmed_3_m3	46.4062	12.9688	12.9688	1861.78	1860.56	1867.56	1857.22	1857.56	1877.89	1888.78	1871.22	1859.11	1840	1852.67	1869.78	1872	1882.22	1874	1880	1874.22	1863.56	1856.22	1867.89	1897	1872	1873.78	1893.89	1891.89	1872.44	1873.56	1853.89	1840.33	1860.11	1861.78	1860.56	1874.44	1839.22	1858	1879.44	1893.33	1853.67	1856.56	1880.67	1866.27	1839.57	1817.81	1802.56	1765.18	1729.36
ra3_right_tibia_latmed_3_m4	90.7812	15.7812	9.6875	1907.58	1897.33	1897.83	1911.83	1901.83	1890.75	1891.58	1906.33	1922.67	1881.42	1882.17	1910.42	1900	1900.17	1906.83	1893.42	1916.75	1899.83	1898.92	1889.58	1869.58	1911.17	1879.17	1916.75	1925.92	1910	1911.83	1918.33	1914.17	1904.33	1899.67	1878.83	1886.17	1897.83	1901.75	1905.42	1904.92	1901.75	1904.92	1900.83	1903.26	1891.39	1873.41	1840.55	1837.45	1857.85
ra3_right_tibia_latmed_3_m5	57.6562	15.9375	10.1562	1862.33	1885.5	1899.42	1861.67	1866.08	1852.67	1843.17	1849.5	1866.08	1852.92	1848.25	1819.92	1807.83	1796.25	1798.08	1784.33	1769.42	1794.33	1803.83	1830.67	1854.17	1865.08	1886.58	1885	1877.75	1885.5	1888.08	1883.33	1886.5	1871.25	1897.17	1900.58	1901.33	1906	1902.17	1899.42	1905.83	1886.75	1895.25	1912.33	1895.41	1901.69	1892.06	1859.56	1857.91	1853.5
ra3_right_tibia_latmed_4_m1	60.625	16.0938	17.3438	1878.92	1893.15	1915.15	1896	1875.54	1884.92	1889.31	1898.77	1891.85	1886.15	1889.69	1893.31	1907.92	1896.77	1897.85	1895.54	1889.46	1862.38	1880.54	1908	1897.23	1882	1901.77	1883	1878.15	1883.77	1876.46	1876.92	1870.38	1872.38	1901	1895.62	1860.77	1890.38	1882.92	1884.69	1875.54	1846.69	1871.92	1877.23	1884.87	1873.69	1810.29	1753.13	1646.23	1507.16
ra3_right_tibia_latmed_4_m2	43.75	12.9688	11.25	1629.09	1676.73	1684.82	1715.64	1778.27	1799.27	1809.55	1833.55	1840.45	1879.18	1875.45	1866.09	1875.73	1895.27	1885.09	1884.27	1861.55	1877.64	1885.91	1848.09	1889.18	1881.36	1865.64	1869.73	1883.64	1881.27	1898.45	1859.18	1878.18	1900.27	1861	1847.64	1867.27	1885.09	1875.73	1868.91	1848.55	1839.09	1852	1879	1834.73	1814.77	1787.08	1752.21	1732.64	1706.16
ra3_right_tibia_latmed_4_m3	42.9688	12.3438	16.25	1824.4	1858.5	1850.1	1861.4	1878.4	1851.6	1836.1	1855.3	1865.3	1838.3	1867.7	1872.1	1854.4	1855.6	1849.5	1840.6	1860.8	1849.2	1883.6	1862.7	1855.2	1861	1864.1	1874.3	1857.5	1849	1840.8	1872.1	1843.4	1834.9	1887	1845.1	1864.6	1852.1	1866.9	1885.2	1877.1	1838.9	1870.3	1869.2	1852.84	1822.48	1810.85	1765.04	1656.48	1530.93
ra3_right_tibia_latmed_4_m4	48.125	15.9375	13.4375	1850.38	1838.15	1817.62	1840.62	1810.92	1824.62	1816.46	1826.69	1816.38	1841	1830.54	1854.46	1863.31	1874.15	1856.31	1851.54	1865	1878.23	1903.69	1890.92	1882.62	1881.38	1891.08	1889.77	1914.62	1895.92	1913.54	1904.46	1883.69	1892.69	1901.54	1907.62	1898.46	1890.08	1937.77	1896.08	1881.54	1896.31	1895.77	1909.08	1894.52	1901.01	1888.06	1885.57	1874.28	1846.03
ra3_right_tibia_latmed_5_m1	93.125
ra3_right_tibia_latmed_7_m1	36.4062	12.9688	12.1875	1758.57	1769.07	1766.29	1758.07	1772.57	1784.64	1768.71	1758	1789.79	1772.07	1789.14	1775.5	1769.71	1792.14	1780.64	1772.86	1778.21	1795.64	1768.86	1826.93	1801.07	1804.86	1803.86	1800.14	1807.29	1778.64	1793	1803.07	1791.71	1800.5	1788.86	1790.5	1821.93	1811	1831.93	1792.43	1771.43	1755.64	1738.5	1754	1711.95	1725.84	1726.36	1664.56	1614.13	1575.63
ra3_right_tibia_latmed_7_m2	35.1562	12.8125	9.6875	1767.77	1775.31	1779.54	1777.23	1762.38	1771.46	1765.46	1756	1763.31	1788.46	1768	1794.31	1764.23	1770.46	1734.31	1730	1749.38	1756.92	1765.46	1767.23	1744.23	1779.38	1771	1754.85	1741.08	1759.46	1750.31	1772.15	1750.54	1739.69	1750.77	1757	1744.38	1774.15	1783.92	1811.69	1801.23	1792.69	1782.46	1792	1747.84	1728.41	1728.67	1681.17	1648.99	1620.15
ra3_right_tibia_latmed_7_m3	42.3438	12.8125	14.8438	1782.15	1780.23	1765.62	1755.31	1777.08	1764.62	1764.54	1777.77	1779.08	1759.69	1750.92	1769.23	1762.23	1740.85	1747.62	1748.92	1754	1740.23	1743.85	1752.62	1744.46	1735.08	1743.08	1752	1732.85	1732.85	1737.15	1745.62	1748.23	1719.62	1707.15	1703.38	1699.85	1711.15	1722.69	1717.15	1720.15	1742.15	1772.31	1784.23	1768.78	1743.99	1715.47	1658.33	1616.07	1586.19
ra3_right_tibia_latmed_7_m4	53.75	15	10.1562	1707.08	1725.69	1707.08	1714.38	1720	1709.31	1733.38	1740.08	1745	1719.23	1752.92	1730.38	1712.92	1746.38	1733.54	1713.85	1738.85	1722.62	1738	1757.92	1734.38	1726.08	1722	1697.62	1699.31	1731.23	1716.77	1705.62	1718.38	1736.15	1730.54	1730.85	1724.23	1727.69	1726.46	1718.92	1720.23	1763.15	1756.08	1791	1765.65	1751.48	1736.02	1696.17	1643.47	1587.33
ra3_right_tibia_latmed_7_m5	51.0938	17.5	13.4375	1796.71	1804.42	1817	1813.75	1829.75	1810.25	1819.25	1819.92	1808.29	1824.71	1823.08	1818.92	1818.46	1816.54	1829.83	1846.04	1826	1813.25	1827.96	1843.17	1816.08	1839	1851.54	1853.58	1828.92	1869.21	1848.71	1852.46	1864.25	1847.92	1847.17	1838.58	1854.58	1853.54	1834.46	1839.71	1830.12	1829.75	1848.96	1839.75	1826.66	1824.94	1807.65	1799.41	1799.74	1767.86
ra3_right_tibia_latmed_7_m6	47.3438	16.4062	11.4062	1771.93	1773.07	1760.07	1782.47	1774.07	1785.53	1800.93	1783.07	1777.67	1792.33	1790.33	1798.27	1798.67	1794.07	1792.27	1792.87	1790.2	1811.87	1781.4	1794.87	1842.13	1824.2	1821.47	1802.73	1808.2	1795.33	1814.47	1834.67	1807.87	1815.13	1809.4	1826.13	1818.67	1806.67	1807.67	1810.33	1805.4	1784.33	1799.73	1792.87	1785.78	1774.7	1758.66	1746.76	1718.69	1681.64
ra3_right_tibia_latmed_9_m1	45.1562	11.7188	13.9062	1864.8	1873.13	1882.67	1859.93	1874.07	1863.47	1859.87	1871.07	1883.6	1883.93	1874.47	1872.73	1861.6	1869	1860.93	1886.07	1881.47	1855.07	1870.93	1854.8	1875.47	1851.47	1862.2	1874.73	1872.6	1899.73	1877.4	1872.87	1850.33	1841.2	1841.13	1850.87	1857.13	1849	1829.27	1866.07	1855	1863.07	1872.13	1899.13	1847.9	1854.49	1852.88	1833.84	1800.66	1694.87
[truncated: 114 more columns]

## Sheet: contralateral
sample	distance	height	width	optical density1	optical density2	optical density3	optical density4	optical density5	optical density6	optical density7	optical density8	optical density9	optical density10	optical density11	optical density12	optical density13	optical density14	optical density15	optical density16	optical density17	optical density18	optical density19	optical density20	optical density21	optical density22	optical density23	optical density24	optical density25	optical density26	optical density27	optical density28	optical density29	optical density30	optical density31	optical density32	optical density33	optical density34	optical density35	optical density36	optical density37	optical density38	optical density39	optical density40	optical density41	optical density42	optical density43	optical density44	optical density45	optical density46
sr2_tibia_cntrl_latmed_5_m1	137.344	14.8438	15.9375	1948.94	1950.33	1924.06	1946.22	1962	1925.22	1934.44	1945.33	1947.67	1955.39	1944.44	1957.44	1952.61	1985.33	1925.78	1926	1939	1953.78	1944.22	1958.39	1938.22	1949.17	1928.17	1943.33	1950.11	1966.78	1940.17	1969.17	1949.89	1912.17	1934.83	1930.33	1932.94	1947.56	1954.11	1934.28	1938.67	1929.89	1952.06	1925.44	1942.22	1929.21	1882.7	1850	1789.94	1686.96
sr3_tibia_cntrl_latlat_2_m1	76.875			1812.8	1863.2	1816.8	1811.6	1817.8	1841.8	1790	1843.2	1876.8	1812	1873.2	1807.2	1780.4	1885.4	1810.6	1816	1858.6	1828.4	1813.6	1833.8	1859	1795	1855.8	1844.6	1832.4	1802	1804.4	1802.8	1813.6	1777.2	1791.2	1762.6	1865.8	1812.4	1850.6	1818.4	1802.8	1809.4	1818	1820.4	1772.47	1760.56	1757.68	1752.01	1756.81	1674.31
sr3_tibia_cntrl_latlat_6_m1	155.625
sr3_tibia_cntrl_latmed_1_m1	162.969
sr3_tibia_cntrl_latmed_3_m1	114.375	12.9688	12.5	1925.38	1908.44	1901.69	1907.38	1910.25	1922.5	1904	1930.88	1936.69	1925.06	1912.94	1927.06	1923.62	1924.69	1920.94	1931.69	1940.56	1941.81	1925.94	1929.38	1933.56	1927.25	1919.44	1926.38	1913.06	1893.12	1936.19	1937.12	1916.19	1937.5	1929.75	1925.62	1911.19	1893.31	1912.31	1917.88	1923.5	1945.56	1908.25	1926.19	1894.92	1884.22	1850.64	1830.93	1769.68	1634.09
sr3_tibia_cntrl_latmed_3_m2	130.625	12.1875	15.1562	1915.05	1909.41	1921.18	1935.82	1905.55	1906.91	1918.55	1938.55	1931.68	1924.77	1914.77	1939.64	1926.59	1942.23	1917.82	1930.95	1928.27	1909.36	1905.59	1945.5	1902.05	1929.18	1931.77	1931.14	1905.14	1906.95	1925.91	1903.45	1923.59	1933.86	1925.64	1928.91	1916.05	1906.36	1936.77	1924.64	1914.05	1926.18	1923.68	1922.55	1934.26	1911.95	1920.47	1922.16	1897.64	1897.6
sr3_tibia_cntrl_latmed_3_m3	67.0312	10	14.5312	1847.79	1840	1849.07	1845.07	1872.29	1865.93	1836.79	1846.93	1845.21	1841.71	1840.93	1832.79	1846.43	1843.86	1832.86	1830.29	1838.71	1821.93	1830.29	1843.71	1835.21	1830.86	1852	1879.29	1876	1854.86	1852.79	1850.93	1839.71	1859.79	1863.57	1857.36	1845.57	1852.14	1853.21	1829.21	1835.5	1855.43	1862	1857.71	1867.44	1846.76	1818.16	1812.39	1779.94	1684.26
sr3_tibia_cntrl_latmed_3_m4	53.4375	9.375	13.2812	1878.5	1865.67	1863.92	1859.83	1830.75	1835	1851.58	1877.67	1843.33	1862.17	1855.83	1871.25	1885.67	1875.67	1885.25	1849.75	1862.08	1888	1848.75	1878	1863.58	1879.42	1859.25	1842.92	1865.08	1860.17	1857	1849.92	1849.25	1859.5	1847.17	1853.92	1869.67	1854.67	1865.42	1864.17	1848.58	1882.25	1880	1899	1885.81	1881.68	1874.45	1866.45	1857.4	1836.02
sr3_tibia_cntrl_latmed_3_m5	53.2812	10	12.8125	1800.5	1816.5	1831.25	1843.92	1855.42	1827.92	1812.5	1826.42	1816.08	1808.83	1808.75	1809.92	1814.92	1796	1794.17	1826.08	1821.42	1809	1800.83	1794.25	1813.67	1814.17	1789.42	1786.75	1808.92	1795.83	1798.33	1820.5	1813.17	1798.83	1777.83	1803.75	1815.33	1798.17	1772.75	1784	1791.58	1809.75	1831.5	1837.67	1837.31	1816.49	1803.92	1763.31	1691.39	1649.5
sr3_tibia_cntrl_latmed_4_m1	95.1562	11.25	14.2188	1887.95	1894.11	1893.16	1896.84	1918.63	1903.21	1890.42	1911.32	1926.95	1915.32	1883.16	1894.79	1908.89	1905.53	1902.47	1889.37	1893.74	1901.32	1918.47	1904.42	1899.11	1900.21	1903.74	1906.53	1894.47	1906.79	1909.05	1887.95	1890.16	1898.95	1901.68	1894.58	1898.21	1899.79	1894.11	1898.16	1912.63	1885.21	1879.32	1897.05	1904.19	1879.97	1884.67	1872.6	1856.58	1844.31
sr3_tibia_cntrl_latmed_4_m2	108.281	10.9375	11.0938	1934.43	1916	1911.29	1900.95	1920.1	1904.19	1896.48	1901.43	1923	1903.14	1913.19	1914.95	1896.14	1911.1	1899.95	1905.95	1917.9	1905.48	1923.95	1915.43	1918.14	1928.38	1912.81	1906.9	1925.81	1913.33	1916.24	1919.95	1908.29	1901.05	1902.81	1921.05	1902.57	1911.62	1930	1910.86	1909.38	1934.52	1916.14	1918.9	1907.36	1900.6	1900.2	1892.23	1883.63	1878.33
sr3_tibia_cntrl_latmed_6_m1	131.406	15.3125	12.3438	1903.83	1910.33	1933.72	1919.61	1929.22	1914.89	1933.28	1923.94	1931.72	1942.89	1926.5	1938.5	1951.67	1882.11	1913.5	1929	1933.72	1927.61	1919.22	1909.89	1935.28	1944.67	1938.06	1903.17	1916	1940.44	1909.83	1927.61	1915.39	1947.67	1937.61	1927	1926.5	1926.28	1922.22	1928.39	1902.72	1923.78	1926.39	1900.89	1896.18	1906.87	1893.25	1858.61	1828.14	1789.04
sr4_tibia_cntrl_latlat_4_m1	48.2812	6.09375	14.0625	1458.81	1443	1448.75	1457.56	1440.06	1463.88	1464.56	1447.31	1477	1458	1495	1500.69	1526.56	1514.75	1506.75	1528.88	1543.62	1550.12	1545.12	1558.88	1561.81	1540.44	1560.69	1547	1542.69	1560.75	1545.81	1514.25	1519.94	1504.81	1533.69	1542.31	1553.69	1560.38	1615	1654	1701.31	1704.69	1738.88	1756.88	1727.99	1708.1	1688.11	1632.76	1531.21	1385.43
sr4_tibia_cntrl_latlat_4_m2	62.9688	15.7812	12.0312	1640.42	1609.89	1605.37	1606.74	1584.95	1591.53	1596.26	1579.47	1594.79	1572.74	1567	1564.68	1589.47	1576	1547.95	1556.21	1575.47	1553.21	1521.26	1522.84	1542.79	1540.37	1542.21	1541.05	1552	1547.95	1582	1622.32	1611.53	1622.95	1640.95	1652.58	1604.47	1612.84	1566.42	1597.84	1601.79	1645	1659.68	1657.42	1571.2	1521.07	1462.26	1336.62	1191.2	1015.03
sr4_tibia_cntrl_latlat_4_m3	30.9375	7.96875	10.9375	1117.85	1098.92	1082.31	1059.77	1027.92	1001.38	995.538	967.308	946.846	951.615	937.846	933.077	936	959.385	945.615	937.231	978.385	983	955.077	955.615	967.077	950.231	951.846	953.846	941.538	955.462	959.769	956.923	987.769	1013.54	1049.08	1060.77	1105.62	1157.23	1172.23	1224.62	1297.85	1357.46	1395.54	1399.69	1381.99	1349.02	1303.07	1248.43	1209.13	1194.88
sr4_tibia_cntrl_latlat_5_m1	49.5312	12.1875	10.7812	676.929	692.429	673.714	685.429	675.857	690.429	656.357	669	673.286	660.929	664.429	671.214	661.857	663.571	687.857	647	636.571	610.929	601.214	616.643	625.143	645.286	662.071	660.071	659.5	648.643	652.143	659.429	672	688.714	682.786	705.286	702.571	712	702.714	743.5	750.286	815.071	840.429	885.429	831.773	745.381	634.938	506.274	388.158	283.559
sr4_tibia_cntrl_latlat_5_m2	53.4375	16.0938	10.7812	808.35	792.25	800.25	785.4	781	776.5	744.5	727.1	711.4	705.75	701.05	717.7	723.15	733.9	728.3	726.45	723.35	710.3	710.5	693.7	701.15	685.45	697.8	685.35	683.05	705.65	681.65	686.2	721.6	742.15	737.1	734.1	730.25	737.45	741	758.95	778.1	825.8	935.05	983.45	975.064	924.682	822.714	694.185	565.142	450.48
sr4_tibia_cntrl_latlat_5_m3	66.875	12.9688	11.875	770.222	779.333	771.333	786.556	799.333	777.667	777.333	781.556	762.833	771.667	751.667	787.944	769.556	774.944	770.611	784.833	757.389	775.722	769.944	790.889	791.667	806.222	777.5	761.167	781.111	791.722	808.222	832.167	837.389	829.944	826.667	843	856.167	886.333	932.444	967.833	983	975.611	1009.28	1027.94	1009.6	959.209	865.394	778.709	695.14	614.014
sr4_tibia_cntrl_latlat_5_m4	28.5938	10.1562	10	399	387.875	396	391.938	404.438	399.625	400.375	406.812	401.938	411.562	414.312	429.438	409.688	424.312	407.312	404.625	411.938	416.375	427.75	408.25	441.125	429.562	436.188	437.188	432.938	449.312	447.812	456.375	446.812	497.688	490.812	479	510.688	518.812	535.312	539.562	582.562	618.625	647.312	684.625	674.521	673.541	662.159	612.27	562.238	513.335
sr4_tibia_cntrl_latlat_5_m5	72.9688	13.9062	14.0625	992.357	991.214	975.643	962.5	968.286	961.214	943.857	929.071	930.071	948.357	950.714	917.786	935.786	917.214	892.286	892	873.5	870.214	873.429	883	851.786	866.571	850.571	854	820.643	814.286	781.143	792.5	791.643	800.929	815	839.143	840	819.286	818.214	855.643	913.643	967.929	1011.71	1015.07	893.806	741.486	567.866	391.974	237.352	145.499
sr4_tibia_cntrl_latlat_6_m1	34.375	12.1875	12.6562	762.875	736	730.333	726.458	751.625	754.792	748.167	754.5	756.833	757.625	744.875	745.333	758.708	749.75	752.75	760.542	762.833	768.833	778.167	770.167	755.458	779.917	776.917	790	810.708	814.208	808.833	833.208	846.875	830.208	838.125	839.875	852.958	842.542	857.417	894.792	929.25	986.792	1031.46	1068.75	1071.86	1054.21	1008.93	968.374	922.818	882.003
sr4_tibia_cntrl_latlat_6_m2	50.7812	12.9688	14.2188	1361.43	1333	1330.29	1233.86	1240	1232.14	1241	1242.14	1244.57	1238.43	1224.86	1238.43	1264	1263.71	1274.43	1295.86	1251.57	1269.14	1254.29	1250.86	1213.43	1170.71	1170	1167.14	1148.86	1123.14	1170.43	1168	1209.71	1242.43	1205.43	1223	1198.57	1218.86	1236.14	1256.14	1283.29	1335.57	1347	1343.14	1251.8	1196.59	1086.15	975.854	819.071	650.647
sr4_tibia_cntrl_latlat_6_m3	67.6562	15.7812	13.9062	1299.9	1302.95	1297.1	1269.33	1266.76	1261.48	1271.95	1249.62	1271.81	1266.86	1261.52	1263.48	1246.19	1240.9	1223.43	1229.05	1235.57	1248.52	1243.57	1254.19	1247.43	1236.29	1225.24	1220.71	1246.95	1274.14	1267.86	1249.76	1256.52	1240.76	1237.1	1242.38	1246.43	1251.1	1244.38	1250.71	1262.57	1272.9	1265.1	1296.43	1264.35	1241.51	1212.92	1195.08	1193.8	1195.02
sr4_tibia_cntrl_latlat_6_m4	36.0938	12.9688	8.75	803.286	800.429	782.286	791.214	795	781.929	795.286	791.429	820.286	830.929	844.429	833.786	839	824.071	831.786	827.071	806.429	826.571	823.571	821.071	850.071	843.357	865.286	849.214	849.571	844.857	844.786	882.429	919.071	886.643	896.929	890	881.929	853.571	878.286	901.929	943.071	1005.79	1086.57	1146.71	1126.01	1069.71	1007.4	913.744	810.405	736.16
sr4_tibia_cntrl_latlat_6_m5	103.281	18.125	11.0938	1392.25	1354.44	1363.38	1387.88	1391.56	1345.31	1345.75	1341.56	1349.94	1363.5	1374.56	1358.69	1382.5	1331.19	1343.62	1339.38	1364.75	1352.25	1378.06	1379.12	1379.44	1415.88	1413.12	1425.88	1422.88	1405.94	1418.31	1375.38	1371.69	1354.44	1412.25	1407.44	1436.19	1424.12	1441.12	1473	1490.06	1541.12	1554.69	1550.56	1514.2	1498.38	1489.56	1493.44	1478.56	1448.78
sr4_tibia_cntrl_latlat_7_m1	53.9062	10.9375	10.9375	704	724	729.65	727.15	736.95	739.25	731.7	705.7	693.35	685.15	668.05	659.1	653.6	648.75	644.25	644.85	629.9	614.6	620.6	616.75	608.9	608.65	608.85	614.85	623.2	628.55	624.75	634	638.85	629.1	626.2	626.6	608.5	595.7	593	606.15	627.75	646.65	668.1	678.25	669.776	637.276	573.641	490.212	410.374	356.249
sr4_tibia_cntrl_latlat_7_m2	63.9062	14.6875	12.8125	1034.43	1026.07	1034.29	1028.64	1032.07	1028.79	1036.86	1040.79	1009.5	1042.57	1055.07	1051.07	1042.14	1055.14	1056.93	1038.07	1030.43	991.714	989.857	1000.29	1006.07	1018.86	994.071	995.786	965.786	946.643	950.286	943	927.643	944.071	932.929	920.071	917.071	930.929	926.429	933.071	1005.57	1095	1154.36	1226.43	1195.36	1126.23	1104.06	1053.81	996.014	903.34
sr4_tibia_cntrl_latlat_7_m3	122.812	16.5625	13.5938	1178.1	1167.5	1179.7	1201.4	1180.8	1227.7	1243.8	1267.4	1244.1	1266.9	1242.3	1237.2	1234	1269.1	1293.8	1277.8	1283.5	1278.2	1281.2	1270.1	1254.5	1290.6	1306.3	1303.3	1322.5	1338.4	1347.6	1354.9	1382.1	1370.7	1381.7	1424.5	1433.6	1421.2	1455.3	1450.8	1486.7	1480.7	1497.6	1486.1	1470.32	1439.14	1390.24	1328.76	1307.97	1310.28
sr4_tibia_cntrl_latmed_1_m1	31.25	7.5	8.4375	1509.7	1529.4	1502.7	1494.5	1514.1	1503.7	1491.2	1514.7	1490.2	1524.1	1519.3	1485	1524.1	1498.5	1490.7	1507.8	1532.8	1511.6	1535.7	1513.5	1518.6	1506.3	1526.8	1524.6	1564.9	1561.1	1547.9	1558.7	1573.4	1597.2	1607.6	1633.5	1662.7	1662	1683.9	1670	1660.2	1652.7	1664.8	1685.8	1663.22	1650.25	1653.96	1655.17	1642.41	1620.82
sr4_tibia_cntrl_latmed_2_m1	53.2812	11.7188	12.6562	1664.94	1720.76	1741.65	1787.76	1828.47	1810.76	1811.59	1803.29	1799	1812.12	1786.76	1790.53	1798.53	1771.18	1752.76	1769.24	1765.18	1744.35	1750.41	1746.41	1762.18	1778.12	1772.71	1775.12	1767	1754.35	1777.06	1784.12	1805.47	1813.59	1819.82	1802.76	1797.65	1830.59	1843.71	1821.82	1828.06	1834.29	1833.29	1835.29	1797.19	1759.22	1732.2	1714.2	1663.1	1605.42
sr4_tibia_cntrl_latmed_2_m2	45.1562	8.75	12.3438	1601.6	1608.7	1634.7	1637.8	1645.3	1652.6	1654.7	1673.9	1663.4	1683.2	1674.1	1661.7	1690.8	1678	1670.6	1671.7	1700.1	1695.3	1684.3	1705.6	1684.3	1682.7	1675.6	1706.3	1716	1721.7	1720.4	1746.7	1726.9	1748.4	1737.1	1757.1	1735.2	1712.3	1774.4	1785.4	1772.7	1749.3	1811.3	1845.5	1792.41	1784.42	1765.94	1719.17	1721.11	1671.5
sr4_tibia_cntrl_latmed_2_m3	35.3125	8.125	12.0312	1601.23	1588	1583.46	1570.23	1572.54	1588.31	1578.31	1574.62	1563.38	1587.31	1598.69	1585.08	1574.15	1587.69	1585.54	1562.23	1603.62	1608.54	1567.54	1579.46	1570.15	1555.77	1570.23	1594.54	1618.54	1620.38	1609.08	1605.38	1657	1682.46	1657.15	1667.23	1651.54	1673.77	1668	1695.77	1738.85	1754	1748.23	1770.54	1731.59	1692.47	1638.59	1566.51	1489.25	1370.6
sr4_tibia_cntrl_latmed_2_m4	51.25	11.0938	12.1875	1714.5	1706	1719.3	1723.4	1714.4	1691.5	1727.7	1745.4	1769.8	1770.5	1780.6	1763.3	1756	1786.8	1775.6	1765.5	1783.5	1770.9	1764.2	1776.2	1779.4	1781.6	1792.5	1778.3	1777	1785.2	1800.9	1825	1811	1810.2	1815.7	1812	1822.5	1830.8	1857.8	1853.7	1847.1	1850.8	1828.7	1832.9	1829.14	1793.12	1742.58	1690.09	1648.71	1617.67
sr4_tibia_cntrl_latmed_5_m1	39.0625	12.1875	10.4688	978.417	1014.92	1004.33	1023.75	1038.58	1052.67	1087.33	1124.83	1116.5	1111.17	1118.33	1112.58	1156.42	1198.42	1241.5	1258.67	1283.42	1273.33	1282.75	1275	1292.08	1291.33	1319.58	1336.75	1334.58	1336.17	1348.58	1376.83	1386.83	1397.92	1411.08	1394.58	1392	1436.92	1475.08	1508.67	1553.75	1604.42	1678	1718	1656.29	1596.37	1485.39	1351.19	1207.73	1058.42
sr4_tibia_cntrl_latmed_5_m2	56.875	13.2812	10.625	1423.94	1416.94	1404.06	1414.5	1426.12	1437.69	1441.06	1448.81	1460.62	1471.12	1462.62	1470.06	1487.94	1467.88	1483.12	1458.81	1476.75	1496.19	1517.19	1505.94	1544.38	1527.56	1551.75	1561.19	1594.62	1601.81	1621.31	1652.38	1671.44	1694.88	1702.81	1708.12	1709.69	1707.56	1685.25	1669.94	1671.81	1664.25	1665.94	1698.19	1688.68	1695.06	1695.07	1667.02	1621.23	1559.6
sr4_tibia_cntrl_latmed_5_m3	83.2812	16.25	15.7812	1706.69	1690.12	1702.25	1707.19	1698.31	1685.88	1715.94	1687.75	1695.31	1666.88	1671.62	1678.75	1662.56	1662.31	1667	1664.38	1656.06	1663	1630.88	1651.88	1661.5	1653.06	1658.75	1627	1651.19	1627.75	1644.81	1665.5	1702.06	1726.06	1724.31	1762.44	1782.19	1759.56	1764.31	1715.69	1737.06	1716.06	1720.06	1719.31	1731.66	1714.35	1718.71	1704.99	1671.88	1640.57
sr4_tibia_cntrl_latmed_5_m4	59.2188	14.2188	13.5938	1661.69	1657.38	1666.69	1654.62	1650.19	1641.19	1667.38	1687.44	1664.12	1676.19	1675.12	1672.44	1664.94	1664.31	1668.44	1673.88	1673.31	1665	1661.5	1652.62	1640.38	1638.62	1657.56	1684.75	1719.62	1718.88	1745.88	1760	1784.69	1783.44	1789.25	1784.31	1756.88	1747.62	1755.25	1763.94	1780.94	1768.94	1766.81	1771.12	1767.76	1744.31	1719.57	1694.76	1672.32	1638.87
sr4_tibia_cntrl_latmed_5_m5	62.0312	13.5938	9.84375	1540.1	1546	1585.9	1596.2	1585.1	1607.9	1597.3	1625.2	1639	1629.2	1668.3	1690.4	1688.4	1702	1692.3	1709.2	1712.5	1716.8	1719.4	1744.9	1774.5	1772.5	1807.8	1796.2	1801.3	1805.3	1823.6	1818.9	1802.5	1786.7	1786.5	1783.4	1826.1	1799.7	1824.9	1823	1815.1	1796.5	1786	1798.2	1767.54	1742.03	1687.65	1621.01	1550.93	1489.38
sr4_tibia_cntrl_latmed_5_m6	73.125	11.5625	10.7812	1699.33	1710.33	1723.58	1707.58	1695.75	1694.58	1708	1696.33	1720.58	1716.42	1698.92	1711.17	1712.67	1736.5	1730.92	1713	1719.42	1708.17	1702.92	1720.75	1715.5	1715.08	1749.83	1759.75	1767.33	1746.67	1774.67	1739.42	1741.75	1755.08	1782	1743.33	1743.83	1788	1779.83	1757.67	1776.92	1765	1757.92	1804.83	1783.27	1791.68	1799.38	1755.83	1759.88	1752.06
sr5_tibia_cntrl_latmed_3_m1	116.875	14.6875	13.9062	1936.85	1945.62	1947.23	1928.46	1932.92	1955.85	1946.08	1972.62	1950.54	1955.23	1956.23	1945.38	1933.08	1947.69	1947.08	1932.69	1945.85	1951.38	1944.46	1946.77	1947.62	1962.23	1942.62	1946.15	1955.23	1957.23	1946.77	1924.15	1938.77	1955.69	1962.92	1950.85	1946.15	1946.54	1944.62	1939.31	1950.92	1938.77	1954.92	1976.46	1940.53	1935.49	1926.72	1916.4	1912.75	1888.59
sr5_tibia_cntrl_latmed_6_m1	187.812
sr6_tibia_cntrl_latlat_2_m1	110.625	13.75	12.8125	1895.6	1896.9	1900.5	1912	1925.3	1882.6	1870.6	1914.8	1884.1	1890.1	1902.5	1880.4	1885.5	1882.9	1884.6	1874.8	1863.2	1899.3	1896.6	1889.4	1884.4	1877.4	1900	1863.2	1877.6	1878.6	1868.2	1896.1	1897.4	1885.7	1892	1895.9	1888.2	1883.6	1910.6	1884.3	1866.6	1909.9	1917.2	1924.1	1910.43	1885.46	1874.65	1864.31	1825.23	1794.89
sr6_tibia_cntrl_latlat_2_m2	155.312	11.5625
sr7_cntrl_tibia_latlat_1_m1	43.9062			1591.67	1598.42	1617.08	1555.33	1578.42	1583.5	1575.42	1578.92	1585.58	1590.58	1620.5	1579.33	1550.25	1588.25	1600	1548.25	1569.5	1562.75	1567	1560.58	1541.08	1575	1575.83	1566.42	1524.5	1538.08	1506.42	1532.08	1518.92	1518.42	1519	1504.83	1517.83	1592.17	1607.67	1635.83	1675.92	1737.08	1728.08	1808.33	1772.62	1776.77	1759.07	1727.58	1712.15	1712.11
sr7_cntrl_tibia_latmed_3_m1	93.9062
sr7_cntrl_tibia_latmed_5_m1	63.75	10.4688	12.1875	1658.5	1670.88	1645	1675.25	1656.88	1653.62	1671.38	1673.75	1660.38	1709.38	1669.62	1665.25	1669.12	1668.62	1694.75	1691	1689.62	1691.5	1713	1717.12	1688.12	1730.25	1709.12	1714.62	1752.25	1756	1763.25	1746	1746	1797	1780.88	1815.75	1821.38	1790.12	1802.38	1821.25	1838.25	1855.5	1833.88	1881	1821.16	1776.65	1689.9	1570.34	1479.46	1400.49
sr7_cntrl_tibia_latmed_5_m2	75.625	8.90625	13.2812	1774.83	1786.28	1777.28	1793.94	1809.22	1771.78	1779.39	1764.17	1776.83	1767.11	1761.11	1757.17	1762.72	1772.67	1767	1773.5	1779.33	1763.83	1770.83	1764.61	1793.11	1794.72	1790.94	1800.17	1800.33	1784	1789	1762.72	1779.83	1775.5	1778.89	1765	1800.89	1824.39	1835.33	1852.5	1859.17	1854.33	1874.22	1864.67	1850.19	1819.6	1806.66	1783.5	1699.26	1612.91
sr7_cntrl_tibia_latmed_5_m3	60.625	10.1562	10.1562	1452.77	1456.15	1447.38	1477.38	1472.38	1488.08	1485.23	1494.46	1506.08	1527	1528.31	1513.69	1529.69	1531	1492.92	1518.31	1507.62	1527.54	1561.77	1533.77	1525.08	1528.85	1543.38	1505.46	1525.62	1540.92	1539.15	1570.38	1576.92	1614.62	1652.62	1695.77	1722.15	1747.08	1750.92	1709.92	1734.77	1753.77	1767.54	1789.77	1765.24	1739.58	1691.37	1631.44	1559.07	1492.72
sr7_cntrl_tibia_latmed_5_m4	79.8438	13.9062	14.375	1757.71	1773.36	1775.29	1763	1769.29	1765.57	1758.29	1764	1808.79	1789.36	1780.14	1775.79	1793.43	1772.07	1800.21	1779.36	1764.64	1799.79	1802.43	1799.43	1846.29	1839.64	1801.57	1849.14	1864	1828.29	1833.57	1854.86	1853.43	1861.43	1877.79	1899.64	1900.57	1882.43	1870	1864.93	1892.07	1891.5	1868.93	1872.64	1840.12	1753.1	1662.08	1554.67	1483.99	1402.94
sr7_cntrl_tibia_latmed_5_m5	63.9062	10.3125	15.625	1771.54	1808.15	1833.08	1809.46	1847.46	1822.38	1807	1845.38	1810.15	1820.15	1818.92	1805.92	1835	1862.08	1835	1824.38	1844.77	1816.38	1823.85	1826.85	1796.62	1816.54	1862	1841.23	1809.23	1777	1813.38	1839.85	1816.23	1843	1861	1860.08	1885.15	1861.69	1869.38	1877.92	1874.77	1872.77	1872.85	1905.23	1863.96	1843.22	1827.19	1814.1	1803.56	1806.84
sr8_cntrl_tibia_latlat_3_m1	32.3438	7.1875	9.84375	1644.89	1636.11	1642.22	1667.33	1629.11	1646.11	1674.89	1636.89	1608.67	1625.78	1639.67	1641.11	1611.89	1625.33	1640	1625.44	1608	1620.33	1626.89	1630.89	1638	1625.22	1639.11	1656.44	1679.44	1676.11	1685.56	1718.78	1716.33	1697	1724	1749.89	1749.89	1757.56	1759.22	1769.67	1741.56	1740.44	1752.78	1767	1788.75	1768	1739.33	1697.14	1642.17	1573.54
sr8_cntrl_tibia_latlat_3_m2	33.4375	7.34375	11.0938	1617	1619.7	1629.6	1630.4	1653.2	1650.1	1634	1636.5	1658.3	1675.6	1658.5	1636.2	1627.5	1652.3	1663.1	1665.8	1653.2	1660.4	1676.4	1670.5	1647.6	1656.6	1687.3	1688.7	1680.6	1697.4	1708.5	1711.3	1731.6	1752	1761.5	1766.1	1761.2	1770	1757.2	1743	1771.3	1803.5	1773.8	1790.8	1780.61	1771.03	1752.35	1723.44	1706.42	1666.51
sr8_cntrl_tibia_latmed_1_m1	27.9688
sr8_cntrl_tibia_latmed_2_m1	60	11.4062	13.125	1593.12	1602	1593.38	1581.5	1568.62	1563.38	1565.5	1545.5	1573.62	1585.75	1586.75	1594.12	1573.12	1585.12	1605.88	1602.38	1572.38	1578.25	1597.25	1585.88	1554.75	1544.5	1561.75	1544.62	1558.75	1556.12	1551.38	1594.5	1604.75	1579.5	1587.12	1608.25	1609.25	1661.25	1704.88	1693.38	1673.25	1689.62	1756.38	1779	1765.5	1747.53	1700.23	1658.77	1615.07	1547.65
sr8_cntrl_tibia_latmed_2_m2	71.5625	10.625	12.3438	1771.92	1779	1786.77	1785	1765.77	1789.15	1769.31	1783.38	1763.38	1787.23	1801.08	1776.77	1783.08	1792.69	1795.62	1806.15	1818.46	1795.15	1809.92	1806.46	1781.38	1780.62	1798.85	1826.92	1834.62	1796.92	1822.31	1822.46	1819.23	1836.15	1800.31	1818.92	1830.15	1857.15	1863.77	1855.92	1887.38	1870.54	1843	1876.38	1814.2	1787.14	1746.44	1674.57	1576.06	1443.5
sr8_cntrl_tibia_latmed_2_m3	51.0938	9.21875	11.7188	1126.78	1154.33	1198	1210.78	1213.78	1179.78	1176.33	1178.78	1173.67	1196	1188.11	1175.67	1171.78	1172	1168.44	1155.78	1155.44	1162.56	1163.78	1157.89	1186.89	1199.22	1177.89	1165.89	1159.67	1168.78	1138.22	1154.22	1193	1201.78	1242.78	1246.89	1253.56	1318.67	1370.67	1450.11	1581.44	1672.33	1728	1732	1672.08	1637.77	1590.02	1552.76	1540.06	1529.56
sr8_cntrl_tibia_latmed_2_m4	44.375	10.9375	10.625	1286.64	1304.57	1279.86	1269.43	1305.79	1302.86	1338.21	1338.93	1335.36	1325.5	1285.07	1305.07	1307.07	1301.93	1287.07	1283.43	1268.21	1270.36	1280.93	1285.93	1299.43	1314.79	1313	1283.36	1287.29	1282.79	1275.43	1282.57	1287.36	1268.43	1265.86	1293.36	1312.29	1366.86	1394.14	1436.29	1508.93	1567	1578.36	1632.79	1581.48	1515.92	1448.23	1350.92	1244.14	1134.2
sr8_cntrl_tibia_latmed_3_m1	68.9062	10	12.0312	1358.29	1374.71	1365.14	1405.29	1413.86	1401.71	1415.71	1408.57	1423.14	1418.86	1421	1433	1427.14	1420.14	1424.57	1435	1435.86	1438.57	1487.14	1465.29	1455.14	1429.86	1456.43	1512.14	1532.14	1562.29	1550.14	1523.86	1502.71	1489	1492.29	1530.71	1542.86	1556	1579.29	1624.29	1651.43	1643.43	1657.14	1674.14	1653.47	1587.35	1538.57	1469.03	1265.53	914.929
sr8_cntrl_tibia_latmed_3_m2	52.5	8.28125	8.125	1233.64	1231.36	1206.45	1205.27	1205	1196.64	1197.73	1192.73	1213.36	1217.45	1242.45	1238.27	1243.45	1253.27	1287.36	1290.27	1295.18	1304	1314.09	1299.64	1277.91	1292.82	1325.55	1353.36	1363.45	1324.64	1327.45	1255	1214.36	1232	1205.64	1099.09	976.818	894.545	823.182	852.636	982.455	1141.36	1305.73	1342.64	1326.94	1312.18	1274.74	1237.67	1210.61	1176.18
sr8_cntrl_tibia_latmed_3_m3	82.0312	13.75	13.4375	1345.7	1353.5	1318.4	1341.6	1356.6	1390.2	1370.6	1421	1433.5	1399.5	1415.7	1412.6	1401.2	1392.8	1431.3	1448.8	1440.1	1432	1448.1	1446.7	1432.3	1466.5	1451.7	1474.4	1480	1461.7	1464.1	1428.6	1440.2	1422.5	1427.4	1448	1461.4	1468.9	1487.2	1520	1526.9	1576.2	1637.3	1623.5	1608.56	1547.98	1505.88	1493.18	1456.05	1390.47
sr8_cntrl_tibia_latmed_4_m1	85	14.6875	13.5938	1862.08	1885.38	1892.46	1871.62	1880.15	1883.85	1912	1887.23	1896.92	1891.08	1883.15	1878.92	1898.62	1873.38	1883.69	1897.46	1903.69	1874.31	1879	1879.15	1879.54	1901.62	1891.15	1914.54	1896.08	1907.77	1896.69	1871.85	1895.85	1904.15	1894.92	1909.38	1900.15	1888.54	1911.85	1893.08	1928.31	1874.15	1905.31	1901.62	1891.16	1893.12	1875.45	1852.32	1790.14	1711.35
sr8_cntrl_tibia_latmed_4_m2	94.375	14.0625	14.8438	1882.62	1892.54	1883.23	1862.46	1876.92	1886	1900.15	1880.15	1886.23	1882.85	1876.23	1885.62	1863.08	1894.54	1889.46	1894.85	1892.46	1888.77	1887.54	1898.92	1877.77	1890.23	1914.38	1923.15	1896	1871.23	1905.15	1901.15	1904.46	1893.92	1881.54	1901.85	1892.15	1888	1880.92	1870.77	1897.92	1901.54	1912.62	1914	1901.92	1910.85	1884.94	1854.43	1853.88	1835.36
sr8_cntrl_tibia_latmed_4_m3	62.1875	9.0625	13.9062	1730.9	1722.2	1683	1730	1739.2	1710.3	1700.1	1710.5	1691.9	1712.7	1698	1698.8	1701.4	1741.1	1722.5	1715.7	1723.3	1743.6	1731.5	1749.7	1744.2	1718.8	1707.6	1708	1680.6	1677.3	1672.1	1701	1697	1730.7	1717.9	1746.7	1758.7	1760.1	1778.8	1775.7	1793.5	1789.5	1804.4	1864.2	1818.95	1817.36	1782.16	1738.01	1687.46	1653.2
sr8_cntrl_tibia_latmed_5_m1	56.25	10.3125	13.5938	1700.6	1742.9	1764.3	1752.8	1747.3	1752.1	1732.2	1742.4	1753.3	1739.4	1762	1782.6	1787.7	1761.1	1785.9	1770.8	1775	1763.7	1784.8	1791.6	1791.4	1773.1	1801.3	1789.1	1811.1	1818.3	1816.3	1828.7	1835.6	1824.1	1848.2	1837.6	1836.6	1858.2	1856.7	1858.2	1865.1	1870	1897.2	1873.2	1865.46	1845.95	1801.69	1724.27	1676.68	1574.08
sr8_cntrl_tibia_latmed_5_m2	37.6562	8.90625	10.3125	1362	1365.36	1377.27	1386.55	1398.91	1393.09	1391	1382.45	1383.09	1393.55	1383.36	1373.18	1381.27	1399.73	1424.64	1432.36	1428.55	1430.73	1449.64	1478.82	1500.09	1508	1512.36	1534.09	1530.91	1490.45	1489.09	1510.91	1509.27	1522.27	1543.91	1551.09	1568.55	1557.45	1580.09	1590.82	1629.91	1684.82	1709.18	1739.18	1685.45	1651.62	1617.44	1577.32	1566.13	1559.29
sr8_cntrl_tibia_latmed_5_m3	40.7812	10.1562	10.7812	1540.91	1520.18	1514.91	1542.64	1517.82	1525.36	1546.45	1515.91	1505.36	1492.64	1468	1470.09	1472.45	1476.18	1488.55	1470.27	1486.09	1482.09	1489.36	1492.36	1474.91	1472.18	1478.36	1501	1498.18	1484	1476.73	1482.27	1472.09	1461.73	1450.36	1451	1472	1464.73	1469.91	1496.82	1529.45	1561.27	1577.45	1590.64	1586.32	1580.13	1574.03	1557.92	1519.54	1465
[truncated: 114 more columns]

## Sheet: aclt
sample	distance	height	width	optical density1	optical density2	optical density3	optical density4	optical density5	optical density6	optical density7	optical density8	optical density9	optical density10	optical density11	optical density12	optical density13	optical density14	optical density15	optical density16	optical density17	optical density18	optical density19	optical density20	optical density21	optical density22	optical density23	optical density24	optical density25	optical density26	optical density27	optical density28	optical density29	optical density30	optical density31	optical density32	optical density33	optical density34	optical density35	optical density36	optical density37	optical density38	optical density39	optical density40	optical density41	optical density42	optical density43	optical density44	optical density45	optical density46
sr2_tibia_ACLT_latmed_2_m1	73.9062	13.5938	12.5	1738.5	1705.6	1709.3	1730.3	1704.4	1724.4	1728.1	1705.6	1714.5	1709.1	1705.3	1727.6	1726.8	1712	1703.7	1727.3	1723.6	1741.6	1763.3	1752.8	1768.4	1786.5	1772.8	1777	1772	1780.8	1818.1	1793.6	1766.4	1766.3	1796.2	1810.6	1858.9	1847.7	1808	1797.7	1799.9	1834.4	1862.5	1854.1	1806.89	1712.46	1620.77	1525.41	1430.97	1355.81
sr2_tibia_ACLT_latmed_2_m2	76.875	14.2188	15.7812	1662.84	1668.72	1662.24	1666	1677.12	1673.76	1663.48	1668.88	1661.08	1677.56	1683.92	1683.28	1679.84	1672.68	1685.36	1671.84	1681.36	1690.64	1673.48	1679.4	1688.72	1680.8	1695.56	1692.52	1705.4	1715.92	1713.08	1735.08	1759.28	1746.04	1749.88	1758.56	1784.48	1792.48	1794.36	1818.08	1838.8	1835.44	1841.32	1849.32	1820.26	1770.04	1710.91	1675.74	1624.5	1555.63
sr2_tibia_ACLT_latmed_2_m3	98.125	15.9375	17.1875	1806.15	1814.62	1821.23	1829.62	1798.15	1809.54	1816.08	1809.62	1830.46	1833.85	1826.77	1830	1844.08	1801.62	1813.23	1832.46	1826.62	1833	1851.62	1827.31	1829.69	1826.54	1835.92	1850.54	1854.23	1857.54	1871.54	1886.08	1866.54	1868.54	1863.54	1855.23	1899.23	1916.62	1896.08	1919.23	1922.31	1921.38	1891.23	1916	1884.74	1837.74	1742.28	1648.73	1494.04	1159.13
sr2_tibia_ACLT_latmed_2_m4	149.219	15.625	12.3438	1971.65	1969.12	1958.94	1974.18	1967.65	1948	1950.41	1956.06	1948.18	1935.71	1967.41	1978.29	1963.88	1955.53	1948	1964.18	1966.88	1953.59	1937.41	1932.18	1931	1940.35	1941.65	1952.47	1941.59	1931.59	1934.82	1919.41	1938.47	1939.53	1938	1939.24	1926.24	1954.35	1966.41	1959.94	1955.18	1956.53	1957.59	1955.35	1951.79	1935.61	1895.05	1847.88	1852.58	1858.31
sr2_tibia_ACLT_latmed_2_m5	129.375	12.1875	12.9688	1943.87	1935.6	1947.53	1929.47	1926.67	1924.4	1919.93	1919.6	1943.33	1949.8	1930.2	1923.53	1902.8	1908.27	1908.27	1913.67	1917.33	1917	1898.93	1929.4	1903	1913.67	1915.93	1933.33	1939.87	1933.13	1927.33	1917.47	1910.2	1911.93	1919.67	1915	1910.33	1904.93	1923.27	1940.53	1930.27	1940.07	1974.73	1978.73	1977.2	1944.7	1935.63	1948.29	1917.47	1930.6
sr2_tibia_ACLT_latmed_2_m6	160.469
sr2_tibia_ACLT_latmed_4_m1	78.125	13.9062	15.625	1564.67	1580.5	1573.21	1581.58	1600.12	1603.46	1585.5	1610.42	1603.21	1610.96	1612.75	1605.25	1602.58	1607.12	1614.75	1616.04	1616.83	1617.75	1614.5	1620.12	1621.79	1614.62	1615.21	1637.21	1638.38	1630.42	1627.54	1642.46	1661	1665.21	1679.96	1682.12	1697.54	1700.5	1712.42	1740.12	1699.5	1737.33	1780.04	1772.96	1775.42	1752.4	1717.97	1636.09	1517.01	1392.52
sr2_tibia_ACLT_latmed_4_m2	55.3125	11.875	15.625	1435.91	1493.18	1497.68	1495.68	1494.82	1495.95	1502.09	1495.55	1496.18	1521.41	1496.59	1486.77	1501.32	1522.27	1494.77	1531.18	1524.95	1516.23	1533.5	1514.95	1537.41	1537.05	1540.59	1559.73	1589.5	1576.09	1595.23	1580.5	1599.73	1624.18	1635.73	1695.64	1672.86	1727.5	1718.32	1715.55	1738.18	1745.77	1760.73	1753	1760.95	1709.22	1686.82	1643.11	1588.12	1505.49
sr2_tibia_ACLT_latmed_4_m3	61.4062	10.7812	12.9688	1459.1	1456.33	1451.71	1450.52	1443.24	1450.19	1469.86	1457.67	1455.24	1447.05	1445.95	1457.67	1452.86	1450.05	1465.52	1471.57	1470.86	1486	1483.29	1496.1	1517.9	1487.95	1476.24	1478.48	1478.81	1495.9	1496.05	1511	1533.62	1544.57	1559.05	1589.71	1585.14	1607.1	1654	1644.38	1658.67	1687.48	1700.9	1703.33	1664.14	1614.34	1555.33	1463.44	1371.29	1273.33
sr2_tibia_ACLT_latmed_4_m4	69.0625	13.125	13.9062	1504.23	1516.62	1505.31	1526.92	1494.62	1498.92	1535.15	1508.62	1507.92	1498	1537	1527.62	1532.62	1542.77	1548.31	1563.92	1549.77	1558.31	1566.23	1596.54	1608.46	1602.62	1620.08	1620.46	1609.46	1617.69	1628.85	1648	1661.62	1674.31	1679.69	1698.15	1705.31	1694.08	1713.62	1723.38	1725.46	1711.54	1704.38	1710.31	1712.62	1676.49	1656.89	1629.34	1606.21	1558.13
sr2_tibia_ACLT_latmed_5_m4	35.7812
sr2_tibia_ACLT_latmed_6_m1	74.2188	12.8125	12.1875	1313.5	1329.25	1341.75	1343.44	1332.69	1355.56	1337.94	1354.06	1358.38	1386.44	1384.25	1402.19	1416	1418.62	1450.38	1478.06	1505.38	1520.75	1524.12	1546.31	1552.81	1533.5	1485	1460.88	1426.12	1407.69	1417.62	1397.94	1385.75	1348.62	1304.5	1287.06	1319.5	1347.56	1370.56	1387.44	1408.88	1471.5	1510.19	1512.31	1469.71	1441.08	1414.99	1374.52	1337.48	1292.35
sr3_tibia_ACLT_latlat_1_m1	116.25	14.8438	11.5625	1231.91	1225.64	1220.91	1168.09	1166.64	1176.64	1191.18	1177.45	1147	1149.73	1139.18	1171.73	1139.91	1156	1154.91	1136.82	1130.18	1132	1142.64	1186	1180.36	1201.64	1189.55	1215.64	1243.73	1265.27	1327.55	1280.73	1281.55	1337.91	1331.82	1369.82	1389.91	1469.45	1488.82	1518.27	1573.45	1573	1585.18	1613.55	1494.49	1373.5	1290.58	1283.81	1263.29	1123.92
sr3_tibia_ACLT_latlat_1_m2	109.531	16.7188	9.6875	1556.5	1579.83	1613.17	1559.22	1563.89	1539.33	1556	1562.56	1544.28	1525.33	1533.56	1555.06	1538.56	1538.44	1555.56	1544.44	1533.56	1537.94	1558.39	1589	1577.5	1578.33	1585.94	1604.89	1590	1581.78	1586.22	1606.72	1596.06	1607	1571.56	1559.89	1594.78	1584.11	1581.94	1597.11	1641.56	1686.06	1687.61	1698.56	1700.49	1673.18	1647.3	1608.77	1558.51	1499.08
sr3_tibia_ACLT_latlat_1_m3	100.625
sr3_tibia_ACLT_latlat_2_m1	63.125	11.0938	9.375	946.889	937	936.667	950.667	946.778	939	933.111	923.778	909.778	903	925.444	936.333	944.778	952.444	937.222	918.333	916.556	918.222	919.222	935.111	937.222	922.444	916.222	910.889	905.889	905.111	931.444	975.333	1004.11	1032.11	1064.67	1099.44	1131.11	1153.11	1166.22	1174.44	1180.33	1211.44	1247.22	1293.56	1274.19	1250.74	1231.77	1178.3	1111.33	1050.21
sr3_tibia_ACLT_latlat_2_m2	33.75	8.75	10.1562	356	375.091	367.818	398.364	379.182	378.091	365.091	367	324.636	313.818	309	326.636	331.818	313.727	337.727	362.182	347.182	334.818	342.455	337.364	327.273	313.273	329.273	355	342.545	369.727	415	437.091	469.273	496.273	507.455	540	539.182	543.455	587.909	624.364	694.455	751.091	800.455	815.091	771.558	720.438	646.181	573.829	524.855	477.67
sr3_tibia_ACLT_latlat_2_m3	36.5625	9.375	9.84375	366.6	364.1	342.5	320.3	336.3	337.7	356.1	367	379.9	402.3	388.5	395.1	419	415.9	410.8	385.1	375.3	359.3	350.2	358.2	342.3	337.9	356.5	364	394.3	442.4	468.4	506	531.2	532.5	528.5	522.8	522.9	547.1	566.2	571.7	616.1	641.3	695.9	705.7	675.352	643.771	616.088	579.491	549.036	508.45
sr3_tibia_ACLT_latlat_2_m4	68.75	10.7812	10.4688	1265.5	1292	1281.75	1277.25	1290.25	1260.75	1308.88	1278.75	1288.62	1290	1301.25	1340.62	1271.88	1263.5	1323.75	1295.88	1318.62	1315.62	1316.5	1323	1369.5	1355.88	1364.88	1366.5	1383	1353.75	1325.5	1346.25	1371.25	1437.12	1476.88	1508.25	1560.62	1568.5	1578.5	1568.62	1550.25	1583.62	1595.38	1643.38	1628.83	1593.16	1546.05	1516.24	1488.15	1459.4
sr3_tibia_ACLT_latlat_2_m5	74.6875	11.4062	9.53125	1505	1505.09	1479.82	1482.09	1485.09	1454	1475.64	1459.91	1464.91	1466.18	1429.91	1409.73	1415.45	1423.45	1420.27	1427.09	1407.55	1389.36	1393.91	1381.27	1371.91	1384.09	1381.91	1366.73	1357.82	1359.91	1379.91	1382	1386.27	1394.36	1397.09	1431.18	1491	1498.45	1512.91	1529.45	1539.09	1563.18	1606.91	1650.45	1632.06	1593.73	1516.58	1347.79	1120.85	853.055
sr3_tibia_ACLT_latlat_2_m6	91.5625	8.28125	10.4688	1487.25	1488.25	1488.83	1482.33	1477.58	1494.67	1508.75	1499.42	1524.58	1529.08	1530.33	1492.5	1485.83	1508.08	1525.08	1531.83	1521.75	1518.5	1521.17	1509.08	1496.42	1503.58	1535.67	1531.67	1533.08	1550.67	1570	1596.75	1617.83	1620.92	1624.08	1658	1683.08	1693.25	1696.25	1693.75	1697.67	1721.42	1706.83	1715.75	1700.05	1703.37	1730.73	1707.21	1689.1	1684.83
sr3_tibia_ACLT_latlat_2_m7	91.875	15.9375	13.4375	1384.36	1392.71	1391	1402.43	1396	1417.29	1407.14	1422.79	1415.14	1394.79	1434.93	1423.93	1430.71	1420.43	1444.71	1447.36	1434.79	1449.5	1450.86	1459.71	1470.64	1472.93	1468.79	1468.43	1480.86	1457.93	1483.86	1489.29	1520.64	1512.71	1525.21	1539.93	1553.93	1582.93	1657.64	1657.43	1674.86	1698.64	1752.14	1765.21	1772.84	1744.39	1664.54	1529.31	1313.65	1090.44
sr3_tibia_ACLT_latlat_2_m8	138.75	15.4688	10.4688	1726.67	1749.33	1751	1725.11	1733.44	1722.67	1734	1739	1672.78	1692	1699.22	1738.44	1755.67	1724.78	1725.89	1750.67	1746.78	1764.56	1738.56	1775.78	1782.56	1777.67	1805.89	1799.33	1850	1804.56	1807.56	1814.89	1813.67	1815.44	1856.11	1873	1872.56	1866.78	1866.89	1837	1907.89	1854.11	1878.33	1882.78	1833.72	1813.91	1809.62	1847.23	1830.52	1819.05
sr3_tibia_ACLT_latlat_3_m1	65.1562	6.875	9.0625	558.5	568.357	563.786	547.857	542.214	550.143	561.429	554.571	524.786	526.714	520.214	518.214	542.643	560.929	545	541.786	563.786	543.857	558.571	564.429	555.5	580.143	619.071	619.214	613.857	631.714	629.857	647.214	661.929	681.071	687.286	708.286	734.714	762.929	804.214	796.786	863.857	927.643	976.071	1020.5	991.459	962.705	959.614	953.588	918.555	846.381
sr3_tibia_ACLT_latlat_3_m2	62.5	11.0938	10.3125	459.6	433.8	457.267	439.933	447.067	444	433.6	440.733	427.667	414	419.733	429.733	434.333	436.133	459.333	472.533	473.667	456.333	444.133	450.667	422.4	444.533	468.867	467.333	460.533	461.267	460	456.8	471.333	486.867	506.867	529.2	553.733	576.733	596.8	645.733	715.2	769.133	813	878.6	878.379	868.651	854.622	864.841	860.956	820.548
sr3_tibia_ACLT_latlat_3_m3	66.4062	14.5312	11.7188	474.3	481.95	479.8	494	484.2	471.95	451.35	493.1	476.85	476.65	456.85	455.3	455.9	474.45	480.75	478.3	498.35	515.25	519.7	517.85	526.05	539.3	531.05	562.95	550.05	569.95	569.4	619.1	626.75	709.15	765.15	834.9	892.65	913.4	930.15	927.85	953	997.4	1065.75	1152.65	1164.87	1124.73	1044.55	933.89	822.515	715.765
sr3_tibia_ACLT_latlat_3_m4	42.5	7.65625	11.4062	308.882	313.588	327.294	313.412	314.647	324.059	316.294	318.647	313.941	317	331.706	327.176	359.412	326.353	321.882	328.588	332.882	331.765	332.588	355.235	367.882	359.588	365.176	391.118	390.118	398.235	397.353	411	400.412	420.118	436.353	419.588	413.412	457.118	479.471	482.118	503.353	522.353	554.824	542.059	541.54	545.568	538.756	517.711	513.489	490.419
sr3_tibia_ACLT_latlat_3_m5	97.3438	13.4375	10.625	1451.25	1449.6	1436.75	1449.8	1469.55	1464	1486.8	1495.7	1501.45	1536.85	1534.9	1559.9	1551.6	1560.6	1576.95	1590.65	1584.15	1626.35	1623.95	1622.45	1651.5	1681.3	1688.1	1724.3	1723.6	1707.85	1728.35	1760.4	1753.25	1746.3	1750.8	1744.25	1752.7	1761.65	1767.35	1758.05	1780.7	1772.45	1775.45	1791.05	1732.1	1701.25	1671.73	1635.41	1594.91	1554.43
sr3_tibia_ACLT_latlat_4_m1	63.125	11.25	13.2812	1150.08	1149.5	1138.92	1146.17	1145.17	1162.5	1162.17	1159.25	1163.5	1152.33	1152.25	1172.33	1176.67	1171.17	1164.17	1190.25	1180	1178.92	1189.83	1197.58	1216	1198.5	1202	1205.92	1219.25	1253	1266.08	1244.25	1255.67	1238.42	1227.83	1234.67	1242.08	1259.5	1238.08	1237.42	1246.5	1263.58	1285.67	1307.92	1284.03	1256.66	1200.64	1122.8	1060.45	1048.42
sr3_tibia_ACLT_latlat_4_m2	53.75	8.125	7.65625	706.167	692.167	681.417	688.083	682.5	677.25	684.333	683.333	679	666.917	660.25	666.833	670.583	674.167	676	688.333	693.083	673.667	668.667	694.833	685.083	682.333	694.583	683	686	674.333	676.333	699.167	692.75	683.5	710.75	746.417	764	784.75	799.5	816.5	831.75	835.75	872.583	889.75	883.36	874.59	855.117	828.156	797.961	765.713
sr3_tibia_ACLT_latlat_4_m3	67.9688	13.4375	10.7812	1236.43	1228.57	1226.35	1234.04	1227.83	1221.35	1223.78	1215.48	1222.78	1217.26	1214.09	1220.17	1232.09	1210.83	1202.3	1204.65	1214.52	1228.13	1222.48	1228.35	1252.57	1248.48	1263.87	1274.13	1276.22	1273.78	1288.61	1301.74	1313.35	1342.09	1366.48	1382.78	1369.78	1354.39	1350.83	1363.65	1426.74	1493.7	1570.3	1618.13	1610.25	1563.22	1479.88	1385.88	1280.14	1193.92
sr3_tibia_ACLT_latlat_4_m4	93.5938	12.0312	10.625	1563.14	1583.43	1574.64	1586.14	1598.21	1608.21	1612.29	1608.14	1621.86	1634.36	1606.43	1617.07	1633.21	1632.86	1605.43	1597.86	1625.36	1639.21	1632.21	1611.93	1630.14	1641.93	1660.64	1679.21	1664	1664.57	1676.57	1651.43	1659.57	1666.64	1663.64	1674.93	1707.64	1722.79	1760.64	1773.36	1773.43	1782.29	1764.79	1778.71	1747.85	1700.67	1680.16	1695.02	1710.99	1738.28
sr3_tibia_ACLT_latlat_4_m5	56.25	7.65625	11.4062	685.917	692	694.167	678.75	679.667	692.833	710	717.583	729.417	715.917	716.25	727.333	726	722.75	719.417	715.917	722.167	729.083	753.833	765.083	759.083	759.583	775.417	788.5	795.917	802.583	828.25	876.583	925	984.25	1008.33	1038.42	1048.25	1074.92	1093.17	1095.08	1113.17	1127.42	1137	1166.67	1109.81	1054.71	974.834	908.174	878.789	846.158
sr3_tibia_ACLT_latlat_6_m1	55	8.75	10.4688	405.438	415.812	428.438	420.875	397.25	401.375	384.688	402.75	391.125	430.438	444.5	430.562	427.25	377.812	387.375	391.438	428.375	458	459.375	453.562	438.812	415.938	435.875	459.25	447.562	454.062	456.438	461.25	481.688	493	556.688	587.812	654.125	694.688	731.375	759.938	792.875	844.438	886.25	882.25	862.305	864.252	841.561	825.84	775.692	682.447
sr3_tibia_ACLT_latlat_6_m2	39.5312	10.625	11.0938	173.571	172.143	198.286	191.286	209.143	211	226.286	228.143	214	222.143	195.286	174	189.143	223	213.429	229.714	195.571	215.286	192.571	224	230.143	220.143	242.571	216.286	218.286	212.857	238.714	238.429	233.143	236.571	294.143	361.714	427	451.714	502.857	517.429	491.429	525.571	602.714	643	643.801	544.443	401.385	251.351	152.165	106.605
sr3_tibia_ACLT_latlat_7_m1	43.75	8.28125	9.375	426.444	435.111	423.222	425.111	407.222	423.889	386	388.111	405.778	401.333	419.667	430.333	439.333	431.556	444.444	424.889	439.222	444	425.222	474.111	456.222	431.333	403.222	341.778	331.222	371.778	412.778	494.556	548.778	564.444	584.667	574.556	575.333	559	591.333	602.333	635.556	677.444	716.222	710.556	608.193	520.278	418.238	299.809	204.154	140.349
sr3_tibia_ACLT_latlat_7_m2	56.5625	9.375	8.28125	370.8	388.3	429.1	461.2	449.9	459.6	427.8	449.1	447.7	457.3	437.6	434.9	434.5	436.9	440.4	422.8	420.9	412.8	419.7	435.3	429.8	447	481.1	545.2	588.5	588.6	638.4	620.3	645.2	645.8	618.2	592.2	566.8	549.9	554.5	557.8	564	597.1	616.4	660.6	629.052	619.962	595.024	581.393	577.317	554.462
sr3_tibia_ACLT_latlat_7_m3	74.6875	8.59375	10	767.889	748.333	740.889	741	743.889	762.111	796.556	770.667	747.556	746.444	731.889	748.333	771.222	801.667	771.778	761.333	757.444	732	754.444	748.444	746	738	758.111	780.222	768.778	777.778	828.111	837.222	889.444	930.556	943.111	948.556	1010.67	1063.78	1135.33	1165.89	1227.11	1275.44	1287.22	1371.33	1359.05	1339.95	1298.03	1221.67	1100.22	945.943
sr3_tibia_ACLT_latlat_7_m4	54.0625	10.1562	9.375	572.8	599.2	590.2	617	606.5	618.2	594.6	628.9	594.2	598.9	612.7	586.8	614.5	603.1	579.9	568.2	573	576.7	582.3	601.4	624.2	647.9	654	646.2	661.1	655.8	667.5	674.5	679.9	733.9	761.9	789.6	854.5	907.7	996.3	1052.9	1100.9	1187	1277.7	1300.1	1248.44	1180.25	1059.82	890.776	697.778	517.81
sr3_tibia_ACLT_latlat_8_m1	57.8125	9.0625	8.75	716.214	709.357	707.143	710.714	704.786	698.786	698.714	696.786	696.429	687.5	700	704.214	698.214	702.571	684.643	699.929	688.071	710.714	716.357	730.143	729.929	731.929	744.286	780	768	790.5	809.5	838.786	900.571	947.5	1001.21	1049.57	1094.43	1138.43	1187.36	1237.71	1273.29	1297.93	1306.57	1279.79	1093.4	945.968	798.496	654.532	526.02	427.952
sr3_tibia_ACLT_latlat_8_m2	161.562
sr3_tibia_ACLT_latlat_9_m1	59.375	10.9375	10.4688	835.8	862.133	814	823.8	837.4	829.533	856.6	864.467	850.067	843.2	844.667	869.4	864.667	869.667	868.8	899	907.867	912	937.2	948.467	954	982.267	999.6	1016.13	1020.87	964.867	907.267	821.733	744.533	716.8	744.333	772.2	892.8	1024.53	1156.33	1335.6	1409.47	1473.53	1484.4	1444.2	1373.53	1308.89	1183.07	988.205	769.714	539.433
sr3_tibia_ACLT_latlat_9_m2	55.3125	9.0625	8.125	866.667	859.533	839	846.533	851.933	853.667	857.067	862.333	852.267	847.267	867.867	852.733	845.533	867.667	873.467	880.267	877.733	887.667	900.333	893.867	903.933	922.733	920.667	950.867	967.6	974.867	987.8	1023.73	1064.07	1104.07	1142.6	1183.6	1220.07	1235.2	1270.33	1305.53	1325.87	1379.33	1419.87	1418.27	1402.95	1370.03	1305.48	1214.2	1097.86	948.407
sr3_tibia_ACLT_latlat_9_m3	66.5625	11.25	12.9688	1092.33	1085.89	1089.06	1081.39	1081	1081.94	1068.78	1081.28	1080.22	1071.17	1059.06	1072.44	1073.56	1078.22	1080.17	1080.06	1079.56	1087.28	1094.22	1105.44	1102.28	1122.17	1135.72	1130.28	1124.56	1135.56	1139.11	1135.89	1166.22	1191.44	1216.67	1239.72	1259.78	1278.17	1280.67	1279.22	1310.17	1343.78	1369.33	1399.5	1410.3	1346.52	1243.13	1114.09	977.594	834.809
sr3_tibia_ACLT_latlat_9_m4	104.844	11.5625	10.4688	1664.67	1666.25	1646.25	1653.17	1659.92	1601.33	1617.83	1618.08	1618.92	1595.42	1606.25	1624.75	1615.83	1651.5	1658.42	1650.08	1654.83	1629.25	1640.08	1644.17	1655.75	1671.42	1631.5	1654.17	1648	1668.58	1673.75	1661.25	1669.5	1694	1652.83	1588.5	1473.67	1388.25	1354.25	1355.08	1510.5	1676.83	1781.5	1854.58	1781.81	1711.66	1660.96	1596.41	1519.83	1525.05
sr3_tibia_ACLT_latmed_1_m1	78.9062	13.125	13.5938	1818.31	1830.5	1833.56	1830.12	1832.56	1837.94	1846	1839.81	1852.75	1831.19	1857	1860.94	1855.06	1864.38	1882	1864.12	1865.44	1860.06	1852.44	1889.38	1893.88	1883.38	1886.62	1882.62	1871.31	1883.06	1886.31	1872.25	1853.75	1873.5	1866.94	1865.56	1861	1891.06	1885.88	1875.81	1890.06	1901.06	1895	1884	1878.84	1881.64	1888.46	1871.28	1831.69	1820.13
sr3_tibia_ACLT_latmed_4_m1	93.9062	12.1875	18.125	1893	1897.92	1876.5	1893.25	1889.58	1882.83	1891.92	1901.33	1901.08	1904.08	1903.33	1882.5	1889.33	1916.83	1893.83	1901.58	1890.25	1894	1908.83	1889.5	1899.5	1912.75	1906.08	1911.42	1902.75	1862.83	1880.83	1913.25	1912.58	1895.75	1895.33	1902.75	1886.83	1891	1899.83	1888.5	1877.83	1897.67	1900.83	1873.67	1881.94	1861.98	1833.59	1766.93	1664.44	1449.02
sr3_tibia_ACLT_latmed_4_m2	139.531	15.7812	13.9062	1961.24	1924.94	1954.41	1926.18	1957.18	1927.71	1937.82	1949.24	1950.12	1954.35	1952.65	1976.82	1953.06	1957.65	1923	1938.65	1944.82	1967.59	1949	1942.29	1918.94	1925	1912.65	1944.94	1947.76	1914.41	1941	1939.47	1940.76	1923.59	1939.18	1919.59	1957.82	1906.65	1931.41	1903.35	1938.35	1906.76	1894.18	1936.88	1914.62	1882.33	1878.39	1830.99	1720.47	1495.03
sr3_tibia_ACLT_latmed_6_m1	35.7812			1701.6	1714.9	1650.3	1596.9	1616.6	1596.9	1614.1	1615	1602.7	1589.2	1600.6	1565.2	1599.5	1546.6	1585	1573.4	1599.3	1622.5	1580.5	1605.5	1585.9	1567.4	1572.6	1574.6	1577.1	1601.2	1594.6	1588.1	1589.9	1623.1	1600.9	1639.2	1636.4	1631.1	1623.3	1647.8	1639.5	1648.9	1633.3	1651.8	1679.92	1669.22	1666.74	1663.48	1654.74	1652.44
sr3_tibia_ACLT_latmed_6_m2	35.625			1680.78	1645.89	1698.67	1682.67	1691	1702.44	1693.89	1668.44	1726.78	1705	1715.78	1701.78	1717.67	1717.11	1723.22	1708.33	1736.44	1745.22	1709.22	1770.11	1733.33	1729.22	1705.11	1743.78	1730.78	1777.67	1726.44	1779.33	1772.56	1808.56	1805.67	1792.78	1773.89	1780	1790.11	1807.56	1820.67	1785.67	1808.78	1842.44	1831.91	1821.58	1825.56	1801.26	1790.21	1769.59
sr4_tibia_ACLT_latlat_1_m1	35.7812	8.75	12.6562	1161.2	1185.7	1177.4	1182.5	1209.7	1206.2	1230.4	1219.1	1222.2	1248.5	1208.9	1256.5	1244.1	1242.7	1252.3	1231	1251.3	1270.9	1263.6	1261.1	1244.3	1230.1	1277.2	1264.9	1256.9	1277.6	1260	1243.9	1268.6	1256.9	1266.4	1301	1316.3	1315.9	1316.2	1310.9	1309.3	1365.5	1437.1	1427.5	1424.39	1394.55	1356	1265.54	1216.22	1154.29
sr4_tibia_ACLT_latlat_2_m1	39.8438	8.4375	14.6875	838.5	834.056	852.889	871.5	881.944	890.722	884.167	898.389	931.389	941.944	927.611	920.722	917.333	933.167	951.944	959	975.667	989.611	998.333	1029.72	1060.89	1089.61	1124.11	1182.89	1237.11	1242.5	1241.89	1263.39	1276.83	1293.5	1322.28	1352.22	1353.28	1356.56	1380.39	1424.39	1450.56	1466.11	1480.61	1444.72	1291	1170.57	917.533	533.128	225.888	82.4553
sr4_tibia_ACLT_latlat_2_m2	80.9375	6.875	9.21875	1489.89	1520.89	1494.89	1520.67	1485.33	1524.67	1482.67	1496.78	1503.44	1497.67	1468.22	1500.67	1495.44	1492	1480.89	1485.56	1519.67	1565.44	1578	1517.33	1478.33	1509.22	1505.11	1473.56	1290.89	1023.56	736	614.778	692.333	932.667	1208.33	1466.44	1536.44	1575	1617.33	1692.56	1696.67	1748.89	1776.22	1777.22	1767.37	1733.69	1693.03	1668.65	1625.23	1552.6
sr4_tibia_ACLT_latlat_4_m1	103.906	10.625	11.0938	1690.36	1695.91	1684.64	1668.27	1654.55	1669.18	1706.82	1724	1735	1741.64	1725.27	1704.27	1712.36	1720.09	1720.73	1730	1741.45	1744.91	1732.64	1742.36	1736.91	1711.18	1742.91	1762.18	1725	1752.18	1762.18	1765.64	1769.73	1777.27	1801.82	1780.91	1796.64	1797.09	1784.55	1786.45	1792.64	1807.91	1806.36	1812.55	1786.8	1784.47	1783.86	1767.55	1744.5	1714.71
sr4_tibia_ACLT_latlat_5_m1	62.0312	7.5	10	1543.1	1513.2	1541	1561.6	1516.2	1523	1530.9	1531.7	1525.8	1528.5	1556.2	1544.6	1585.4	1569.1	1591.8	1608.9	1602.1	1565.3	1608.2	1650.8	1612.5	1623.2	1625.1	1662.1	1691.9	1675.5	1679.2	1643.6	1668.9	1687.9	1660.5	1676	1643.4	1720.2	1709	1754.6	1721.9	1734.1	1723.3	1730.3	1715.59	1704.03	1680.75	1636.48	1569.36	1486.49
sr4_tibia_ACLT_latmed_1_m1	33.75	8.59375	11.7188	1536.86	1552.43	1516.43	1487.86	1504.14	1492.29	1508.21	1476.21	1482.14	1486.29	1488.86	1520.79	1510.07	1512.43	1490	1482.79	1470.57	1472	1484.14	1510.79	1505.43	1522.07	1541.5	1517.79	1558.93	1557.71	1554.21	1563	1568.93	1576.64	1614.86	1624.57	1633.21	1646.64	1646.43	1667.86	1668.29	1697.71	1688.93	1716.29	1713.1	1710.62	1655.32	1587.72	1542.72	1483.97
sr4_tibia_ACLT_latmed_1_m2	29.5312	9.21875	10.1562	1537.31	1556.77	1518.46	1535.62	1545.54	1542.54	1523.77	1542.77	1532.08	1555.77	1550.38	1572.46	1574.85	1571.08	1577.69	1563.69	1572.62	1559	1550.62	1552.92	1568.38	1583.77	1602.62	1614.31	1620.46	1645.38	1621.31	1637.31	1655.08	1665.85	1699.23	1686	1679.92	1671.38	1692.54	1687.31	1731.85	1724.31	1758.46	1783.62	1776.13	1759.73	1736.8	1723.48	1670.07	1628.49
sr4_tibia_ACLT_latmed_1_m3	41.875
sr5_tibia_ACLT_latlat_1_m1	122.5			1917.14	1934.86	1912	1954.86	1934.57	1875.57	1877.57	1851.29	1902.14	1922.86	1909.57	1885.57	1901.71	1908	1895.29	1884	1925.57	1917.29	1939.14	1938.86	1881.43	1920.29	1943	1900.29	1907.86	1943.71	1948.29	1929.71	1883.86	1881.14	1903.43	1933	1868.14	1927.29	1844.14	1886.86	1874.14	1886.29	1876.29	1847.86	1859.74	1807.07	1779.78	1718.92	1640.6	1617.8
sr5_tibia_ACLT_latlat_2_m1	100.469	11.7188	10.7812	1898.31	1876.23	1906.46	1901.85	1943.46	1915.31	1910.46	1893	1923.77	1879.38	1911.23	1877.62	1888.15	1872.23	1897.46	1900.08	1886.46	1901.46	1906.69	1891.62	1892.69	1900.85	1912	1907.31	1906.54	1910.54	1915.38	1932.92	1918.08	1908.38	1906.85	1905.08	1925.23	1894	1894.46	1877.38	1894.15	1873.08	1881.15	1917.62	1883.07	1880.56	1886.5	1863.78	1857.61	1837.2
sr5_tibia_ACLT_latlat_2_m2	89.8438	11.7188	12.0312	1878.67	1885.08	1897.5	1891.17	1861.5	1906.92	1906.08	1919.17	1865.67	1849	1873.92	1878.83	1883.67	1876.67	1862.58	1878.67	1860.25	1907.83	1892.33	1871.25	1878.42	1893.25	1868.58	1885.67	1911.5	1876.42	1859.42	1855.08	1881.83	1891.33	1853.08	1853.58	1859.17	1858.92	1822.17	1831	1830.5	1801.75	1840.17	1813.92	1772.21	1699.55	1625.75	1558.46	1526.98	1529.85
sr5_tibia_ACLT_latlat_2_m3	159.062
sr5_tibia_ACLT_latlat_4_m1	72.6562			1905.25	1842.75	1882.25	1908.12	1925	1899.12	1877.5	1889.88	1912.88	1921	1905.25	1876.38	1858.25	1868.75	1908.5	1888.88	1892	1896.25	1870.62	1898.5	1864.38	1899.12	1898.62	1883.88	1925	1890.75	1874.38	1854.75	1889	1882.75	1900.88	1880.12	1856.38	1903.75	1887.75	1885.88	1855	1845.5	1870.62	1884	1887.2	1869.6	1865.72	1840.59	1762.56	1686.25
sr5_tibia_ACLT_latlat_4_m2	49.6875			1886.43	1865.71	1874.86	1882.71	1852.86	1827.86	1880.57	1886.14	1874.29	1857	1832.57	1881.14	1880.86	1919.71	1861	1870	1873.86	1902.43	1839.14	1862.71	1866.57	1857.71	1855	1868.43	1866.71	1865.14	1772.57	1831.29	1788.43	1770.57	1770.43	1779.29	1739.43	1743.57	1775.71	1724	1673.14	1649	1686.71	1755	1763.06	1743.1	1675.88	1621.8	1594.18	1557.47
sr5_tibia_ACLT_latmed_1_m1	115.156	10.4688	14.8438	1891.13	1891.93	1901.53	1872.93	1878	1880.73	1911.33	1903.2	1877.4	1890.4	1895.53	1881.33	1885.33	1873.47	1882.73	1881.13	1872.6	1872.73	1879.6	1896.33	1875.87	1897.2	1894.27	1882	1888.07	1872.67	1904.67	1901.6	1887.13	1895.93	1892.13	1886.93	1897.87	1893.13	1887.8	1907.47	1875.4	1878.93	1915.27	1870.53	1894.3	1871.2	1856.7	1827.56	1801.81	1756.01
sr5_tibia_ACLT_latmed_3_m1	57.0312			1826.92	1835.42	1872.33	1867	1878.67	1860.58	1832.75	1847.92	1845.17	1845.75	1883.58	1845.08	1838.83	1832.08	1866.08	1836.83	1850.5	1861.5	1848.33	1860.25	1867.17	1883	1872.75	1857.58	1856.17	1891.92	1879.42	1889.33	1897.83	1887	1887.08	1872.42	1889.58	1871.25	1838.17	1858.25	1864.25	1864.5	1883.25	1883.5	1832.67	1866.94	1851.19	1843.21	1844.09	1821.34
sr6_ACLT_tibia_latlat_1_m1	56.875	11.5625	12.6562	1856.81	1856.56	1849.38	1848.06	1848.38	1885.31	1860	1850.69	1847.62	1845.5	1857.69	1851.19	1824.06	1849.25	1848.44	1830.75	1846	1830.25	1848.69	1850.62	1860.38	1834	1852.62	1850.81	1831.88	1844.06	1838.94	1846.62	1835.25	1837.12	1820.5	1848	1872.88	1857.31	1831.69	1854.19	1842.25	1827	1811.5	1872.94	1867.09	1861.48	1851.01	1842.7	1816.29	1789.51
sr6_ACLT_tibia_latlat_1_m2	88.2812	15.625	11.5625	1862.62	1839.46	1858.46	1856.54	1837.54	1851.77	1872.54	1859.85	1874.46	1875.54	1855.38	1860.23	1871.77	1858.38	1849.77	1863.38	1869.54	1870.31	1868.31	1861.46	1862.15	1858.23	1863.31	1869	1853.85	1851	1866.62	1851.31	1869.92	1867.69	1845.31	1856.38	1880.92	1874.54	1848.85	1854.69	1856.46	1878.69	1866.77	1859.92	1879.95	1849.87	1817.78	1810.16	1780.76	1727.82
sr6_ACLT_tibia_latlat_2_m1	80.4688			1849	1814.33	1825.5	1850.5	1845.67	1849.33	1871	1865.5	1862	1848.5	1835	1799.67	1806	1842.5	1829.5	1821.67	1842.33	1870.83	1857.67	1866.33	1895	1858.5	1879	1872.33	1876.33	1849.33	1845.67	1867.5	1843.17	1811	1876.83	1826.83	1849.17	1839.33	1825.83	1849.83	1854.33	1869.5	1818	1842.33	1821.54	1778.49	1739.31	1725.32	1716.32	1707.1
sr6_ACLT_tibia_latlat_2_m2	71.4062			1824.64	1840.55	1841	1825.82	1854.27	1860.18	1822.18	1807.55	1806.82	1832.27	1830.55	1805.18	1817.27	1826.82	1822.09	1832.18	1811.36	1820.73	1828.73	1832.27	1802.91	1815.73	1799.73	1813.09	1815.09	1788	1834.36	1852.82	1835.91	1840.36	1812.55	1840.18	1821.64	1795.82	1835.64	1822.55	1814.09	1837.91	1848.64	1856.36	1818.12	1787.1	1703.69	1595.42	1433.3	1342.9
sr6_ACLT_tibia_latlat_2_m3	91.4062			1813.23	1823.77	1788.69	1824.77	1814.23	1801.08	1801.54	1794.62	1805.31	1803.85	1811.08	1789.62	1796.08	1807	1822.85	1817.85	1838.85	1821.15	1813.69	1830.69	1830.69	1833.15	1825.31	1796.23	1822.31	1842.46	1858.46	1839.54	1851.46	1835.23	1844.31	1858.38	1864.46	1858	1840.38	1822	1817.69	1797.62	1795.77	1820.08	1809.45	1791.75	1800.84	1750.63	1746.47	1696.08
sr6_ACLT_tibia_latlat_5_m1	43.4375	13.4375	11.5625	1623.2	1628.7	1639.3	1634.9	1649.8	1633.2	1652.6	1644.9	1673.2	1643.3	1648.2	1667.4	1612.5	1648.8	1640.3	1674.8	1659.4	1641.1	1662.6	1651.2	1633.8	1624.4	1613.9	1630.4	1642.6	1670.7	1663.8	1657.7	1663	1683.3	1687.8	1693.1	1724.3	1737.7	1725.2	1692.6	1700.5	1747.4	1776.5	1754.7	1696.87	1631.43	1552.06	1489.39	1417.51	1329.96
sr6_ACLT_tibia_latlat_5_m2	89.0625	13.125	14.2188	1746.54	1761.23	1761.54	1748.62	1740.08	1773.38	1790.08	1775.46	1776.08	1748.46	1731.38	1762.31	1776.92	1785.46	1759.08	1721.46	1726.62	1724.31	1715.85	1730	1743.69	1724.54	1723.08	1730.46	1746.46	1761.23	1756.08	1748.46	1758.69	1776.23	1775	1758.38	1765.92	1797.54	1797.77	1796.46	1811.54	1817.31	1816.46	1821.77	1796.26	1787.75	1759.96	1697.38	1664.07	1595.48
sr6_ACLT_tibia_latlat_5_m3	119.375	11.25	9.375	1865.5	1844.3	1842.6	1830	1849.1	1851.7	1819.4	1852.4	1780.3	1792.5	1781	1792.5	1791.8	1793.5	1794.7	1779.3	1786.6	1793.3	1785.9	1791.3	1844.1	1796.8	1824.7	1777.9	1805.5	1806.6	1835.7	1823	1825.5	1792.4	1828.9	1845.6	1835.5	1799.9	1835.8	1837.4	1823.2	1853.4	1849.5	1868.6	1862.04	1848.62	1836.68	1838.41	1823.74	1793.69
sr6_ACLT_tibia_latlat_5_m4	95.3125	10.625	13.5938	1756.42	1755.42	1772.25	1752.67	1759.33	1757.42	1761.83	1734.08	1750	1764.25	1768.75	1775.5	1749.92	1760.5	1751.67	1745.08	1738.08	1783.5	1754.33	1761.92	1763	1796	1803.08	1790	1769.83	1795.42	1803.67	1794.25	1776.92	1781.33	1801.58	1780.92	1781.92	1808.5	1827.83	1821.67	1862.92	1825.75	1812.58	1849.5	1841.61	1828.44	1819.2	1808.29	1795.63	1795.28
sr6_ACLT_tibia_latlat_6_m1	75.4688			1674.29	1655.57	1710.86	1727.14	1716.14	1684.57	1710.57	1701.86	1701.57	1745.43	1754.14	1729.71	1731.86	1675.71	1702.29	1754.14	1740.57	1738.14	1733.57	1716.14	1729.14	1743.14	1692.43	1698.29	1700.71	1672.57	1685.29	1693.29	1692.43	1710.86	1718.43	1694.57	1733.86	1747	1736.86	1720.86	1726.71	1726.29	1661.86	1711.14	1681.22	1654.6	1618.3	1563.23	1539.74	1469.67
sr6_ACLT_tibia_latlat_7_m1	21.25	7.5	10.4688	1555.88	1563.62	1571.62	1576.5	1533.88	1526.75	1506.75	1506.12	1558.38	1511	1528.12	1547.5	1535.88	1563.75	1544	1529.62	1482.75	1505.5	1519.25	1498.88	1517.75	1503.38	1520.75	1503.62	1504.38	1519.88	1496.62	1527	1538.5	1551.75	1538.62	1558.38	1492.5	1465.12	1462.38	1436.38	1541.38	1626.25	1596.25	1633.88	1643.09	1604.74	1573.64	1595.74	1577.67	1564.23
sr6_ACLT_tibia_latlat_7_m2	18.5938
sr6_ACLT_tibia_latlat_8_m1	56.5625	9.84375	11.7188	1734.29	1754.41	1750.82	1729.24	1725.82	1741.76	1732.76	1720.59	1730.88	1724.94	1726.65	1718.71	1715.53	1710.65	1707.76	1702.88	1722.65	1730.29	1703.94	1681.53	1697.94	1691.59	1688.06	1702.18	1726.47	1740.76	1730.18	1732.47	1726.71	1718	1732.18	1736.12	1750.88	1755.41	1768.82	1792.18	1783	1791.18	1804.76	1804.35	1789.38	1798.06	1784.56	1731.21	1650.04	1552.2
sr6_ACLT_tibia_latmed_2_m1	42.3438
sr6_ACLT_tibia_latmed_3_m1	122.656	15.625	17.6562	1901	1900.42	1874.92	1891.25	1903.83	1890.08	1929.5	1935	1898.67	1933.42	1943.58	1917.5	1918.08	1899.42	1904.42	1909.67	1921.67	1908.75	1910.42	1907.25	1919.67	1896.67	1905.92	1918.33	1925.83	1939.42	1900.67	1911.67	1914.58	1914.42	1914.17	1927.42	1913.75	1956.17	1933.17	1927.25	1939.67	1926.08	1905.83	1946.83	1915.19	1924.94	1903.86	1884.44	1844.6	1830.62
sr6_ACLT_tibia_latmed_3_m2	139.062
sr6_ACLT_tibia_latmed_4_m1	79.0625	10.3125	14.6875	1883.86	1869.43	1843	1864.29	1896	1877.57	1882.14	1881.71	1861.86	1887.57	1877.14	1878.71	1885.43	1859.43	1883.43	1847.29	1851.57	1845	1834.86	1863.57	1872.71	1871.57	1860.57	1872.71	1865.43	1883.57	1898	1864	1886.14	1872.57	1878	1898.14	1918.57	1899.29	1913.43	1892.71	1885	1893	1921.86	1889.29	1857.67	1813.97	1788.19	1770.91	1750.8	1729.82
sr6_ACLT_tibia_latmed_5_m1	33.5938	9.21875	9.0625	1594.7	1624.3	1641.6	1641.5	1625.1	1656.4	1659.1	1661.8	1663.1	1710.1	1682.5	1661.7	1655.2	1654.5	1655.8	1596.9	1627.5	1611.9	1611.6	1635.6	1626.2	1656.3	1603	1635	1702.7	1698.3	1710.5	1693.4	1676.5	1702.7	1712.3	1725.5	1726.4	1753.8	1774.4	1786.9	1814.6	1815.9	1766.7	1784.3	1802.58	1789.23	1758.05	1683.87	1602.26	1542.11
sr6_ACLT_tibia_latmed_5_m2	49.8438
sr7_ACLT_tibia_latlat_4_m1	82.0312	13.9062	13.9062	1872.44	1869	1880.33	1874.56	1851.33	1862.89	1864.22	1861.33	1851.89	1867	1876.11	1865.44	1875.44	1876.56	1852.67	1879.33	1882.44	1862	1867.33	1855.78	1855.33	1876	1880.67	1899	1865.78	1869.78	1867	1883.56	1868.56	1857.78	1866.67	1852.11	1862.78	1879	1868.33	1871.56	1863.56	1875.89	1888.89	1885.89	1871.11	1855.6	1862.24	1864.75	1843.83	1833.48
sr7_ACLT_tibia_latlat_4_m2	67.9688	11.875	6.40625	1877	1889.38	1868.62	1851.38	1885	1864.15	1875.08	1866.92	1869.31	1853	1866.54	1846	1846.23	1861.31	1856.77	1871.38	1870.23	1852.62	1875.38	1861.92	1860.62	1856.77	1850.77	1872.23	1870.23	1854.77	1846.92	1861.77	1896.15	1839.85	1838.38	1854.62	1853.92	1880.62	1857.08	1861.85	1865.23	1847.08	1847.62	1887.54	1859.06	1849.07	1838.7	1828.84	1820.02	1809.32
sr7_ACLT_tibia_latmed_1_m1	29.6875	8.59375	9.6875	1138.14	1153.29	1134	1130.71	1127.86	1127.14	1121	1089.86	1081.14	1099.43	1136.14	1137.29	1099.29	1095.14	1078.29	1075	1076.86	1051	1042.29	1070.29	1054	1053	1010.29	1015.43	1022.29	1006.57	1018.71	1015	1018	970	948.714	939.286	953.571	960.286	964.143	958.286	949	969.286	971.429	991.571	998.384	982.927	924.341	851.853	799.533	783.177
sr7_ACLT_tibia_latmed_1_m2	27.3438	8.125	8.28125	597.857	605.286	627	673.571	687.286	699.714	752.714	762.286	831.857	902.571	967.857	1016	1073.29	1105.43	1133.86	1131.43	1124	1107	1056.57	1037.29	1013	1023.71	1034.71	1053.14	1082	1131.57	1137.29	1135.29	1113.29	1073.86	1081.57	1102.14	1084.29	1089.14	1081.71	1112.71	1117.29	1127.71	1161.14	1169.43	1166.37	1135.68	1088.75	1029.09	962.99	904.168
sr7_ACLT_tibia_latmed_1_m3	37.8125	9.0625	8.90625	1285.31	1295.77	1310.54	1297.08	1291	1291.46	1303.38	1310.38	1313.08	1335.23	1348.38	1338.85	1344.31	1337.15	1321.77	1341.69	1351.38	1333.23	1345.54	1356.23	1350.08	1358.15	1343	1325.62	1353.38	1357.31	1341.77	1332.08	1352.08	1368.23	1382.23	1395.62	1432.92	1429.23	1449	1494.46	1536.15	1568.85	1576.23	1589.23	1602.42	1590.31	1578.28	1565.25	1533.6	1485.84
sr7_ACLT_tibia_latmed_1_m4	40.1562	9.0625	10	1389.17	1412.5	1426.17	1409.17	1393.67	1410	1420	1431.33	1418.17	1406.83	1425.5	1425.33	1424.67	1409.17	1415.5	1429.5	1442.67	1445.5	1455.17	1451.83	1461	1440	1429.17	1432.33	1443	1451	1436.17	1477.5	1481.33	1513.33	1508.67	1515	1517.67	1514.17	1585.83	1634.33	1647.33	1662	1685.67	1682.5	1668.95	1643.14	1627.01	1599.68	1566.25	1521.75
sr7_ACLT_tibia_latmed_1_m5	47.9688	7.96875	10.4688	1502.6	1503.6	1494.1	1498	1512.1	1519.8	1502.6	1495.9	1505.5	1522.4	1513	1536.9	1525.6	1533.5	1541.3	1525.4	1519.7	1525.4	1541.1	1538.7	1507.2	1515.1	1515.8	1519.7	1517.5	1495.6	1485.4	1497.8	1502.5	1492.3	1516.3	1555.4	1596.2	1610.9	1636.3	1669.9	1687.1	1708	1737.3	1754.9	1695.15	1679.32	1657.31	1614.33	1554.02	1466.58
sr7_ACLT_tibia_latmed_2_m1	63.4375	11.5625	10.3125	1697.92	1725.23	1713.31	1712.15	1690.38	1721.92	1714.69	1724.23	1695.54	1716.15	1684.08	1665.23	1685.46	1700.31	1671.08	1672	1691.62	1696.31	1686.31	1676.31	1676.38	1644.54	1689.77	1669.77	1658.69	1679.46	1712.46	1703.77	1698.85	1703	1713	1691.15	1727.15	1696.31	1714.31	1744.77	1751.23	1756.15	1775.92	1771.15	1768.29	1750.39	1748.92	1739.81	1716.23	1689.21
sr7_ACLT_tibia_latmed_2_m2	43.5938	10.4688	8.59375	1487	1504.1	1540.9	1511.9	1518	1547.9	1528.2	1536.6	1556.4	1575.1	1586.3	1586.1	1617.4	1640.3	1617.5	1598.4	1639.4	1620.8	1597.7	1595.4	1570.5	1597	1585.9	1583.7	1617.2	1639.6	1627.3	1623.4	1659.3	1704.3	1672.3	1691.6	1732.7	1744.8	1717.3	1707.5	1675.3	1736.2	1687.2	1722	1695.67	1693.98	1682.44	1633.75	1579.97	1544.72
sr7_ACLT_tibia_latmed_2_m3	67.3438	12.8125	12.5	1733.55	1709.09	1697.77	1682.91	1664.91	1648.05	1616.36	1581.95	1565.23	1557.45	1541.73	1569.64	1572.23	1619.45	1668.68	1704.45	1697.18	1728.36	1775.45	1782.82	1787.14	1798	1802.14	1818.64	1823.32	1815.41	1801.64	1808.91	1805.86	1802.55	1827.14	1807.77	1798.23	1800.23	1785.23	1798.45	1816.36	1814.95	1833.64	1838.36	1832.92	1819	1808.4	1779.89	1773.43	1770.9
sr7_ACLT_tibia_latmed_2_m4	76.4062	9.375	13.4375	1805.31	1810.88	1830.12	1834.44	1796.19	1807.69	1805.06	1788.81	1790.94	1775.44	1792.12	1805.94	1808.06	1763.12	1812.38	1766.69	1796.81	1780.19	1801	1797.88	1801.81	1793.5	1781.12	1804.5	1795.12	1800.75	1823.06	1796.62	1803.12	1791.94	1806.88	1821.31	1821.5	1829	1791.19	1798.25	1824.56	1832.56	1838.94	1864.5	1860.75	1817.97	1778.67	1753.49	1710.56	1608.86
sr7_ACLT_tibia_latmed_3_m1	58.2812	9.84375	9.21875	1407.9	1400.2	1448.7	1432.5	1431.5	1478.3	1418.8	1436.5	1401.1	1463.5	1469.2	1444	1406.4	1365.3	1349.1	1337.8	1362.8	1294.9	1232.8	1159	1170.7	1125.1	1167.8	1131.9	1164.4	1160	1283.8	1341.9	1416.7	1422.4	1373.8	1304.8	1290.4	1289.6	1309.2	1323.5	1336.2	1349.7	1405.7	1429.9	1423.48	1393.34	1381.53	1381.28	1360.17	1338.26
sr7_ACLT_tibia_latmed_3_m2	61.4062	11.7188	8.90625	1318.1	1337.8	1348.8	1368.2	1346.5	1332.3	1354	1338.6	1352.1	1373.2	1362.7	1380.2	1351.8	1345.4	1342.9	1352.9	1343.5	1350.4	1342.4	1350.7	1378.4	1386.3	1382.6	1364.6	1372.7	1392.2	1383.9	1391.4	1389.2	1387	1389.9	1419.6	1429.4	1435.6	1491.3	1582.9	1610.6	1612.7	1648	1666	1572.25	1527.14	1487.61	1425.56	1357.55	1295.19
sr7_ACLT_tibia_latmed_5_m1	28.75	9.375	10	1178.27	1148.64	1151.45	1158	1148.09	1134	1121.82	1122.09	1144.27	1124.82	1109.64	1108.82	1103.27	1136.64	1139.09	1117.73	1113	1130	1127.55	1115.36	1118.18	1114.55	1138.64	1151.45	1145.64	1153.73	1171.09	1174.18	1175.18	1169.18	1144.82	1115.18	1130.27	1155.45	1171.91	1192.91	1208.64	1222.18	1254.18	1310.73	1322.88	1302.79	1268.12	1239.8	1221.23	1187.99
sr7_ACLT_tibia_latmed_5_m2	38.4375	9.375	10.4688	1036.86	1028.57	1025.71	1023	1028.71	1041	1051.57	1062.29	1082.43	1125.57	1184.71	1207.71	1281	1352.14	1444	1517	1570.57	1637.29	1671.43	1668.86	1713.29	1753.14	1757.71	1757.71	1762.14	1735.43	1715	1745.43	1746.14	1721.14	1749.14	1739	1713.14	1760	1787.57	1741.14	1713.29	1729.71	1782.14	1801.29	1722.56	1665.42	1597.93	1505.63	1434.5	1358.88
sr7_ACLT_tibia_latmed_5_m3	42.5	10	12.0312	1464.62	1502.38	1525.12	1514	1517.88	1518.88	1553	1530.62	1521.38	1530.5	1503.38	1496.88	1520.88	1506.75	1507.75	1531.75	1522.5	1512.88	1534	1546.5	1522.5	1518.38	1541.75	1551.38	1562.12	1576.25	1561.88	1590.62	1604.5	1636	1649.5	1593	1564.62	1567	1568.75	1621.38	1621.88	1615.25	1644.88	1670.75	1662.74	1632.88	1624.5	1610.97	1592.63	1574.43
sr7_ACLT_tibia_latmed_5_m4	35.4688	9.6875	12.0312	1235.22	1237.33	1255.11	1266.33	1277	1288.33	1276.33	1258.11	1284.89	1293	1276.89	1254.67	1219.22	1212.44	1213.33	1198.44	1178.44	1177.56	1158.89	1153.33	1186.22	1206.89	1229.56	1233.33	1229.56	1275.11	1293.44	1268.89	1291	1320.22	1348	1382.44	1366	1357.56	1394.33	1405.44	1370.11	1367.78	1376	1383.78	1345.59	1295.52	1248.54	1205.45	1172.17	1153.63
sr7_ACLT_tibia_latmed_6_m1	27.8125	9.0625	9.21875	1024.27	1034.64	1023.64	1030.55	1065.91	1047.64	1036.55	1028.27	1028.36	1039.45	1065.64	1065.36	1046.82	1072.55	1095.91	1127.45	1095	1100.09	1090.64	1096.55	1106.09	1102.82	1128.91	1155.82	1177	1182.27	1188.55	1195.82	1218.55	1210.64	1193.27	1215.55	1249.91	1323.73	1362.09	1376.64	1395.64	1426.91	1505.36	1566.18	1556.29	1543.4	1527.7	1452.42	1318.34	1185.58
sr7_ACLT_tibia_latmed_6_m2	66.5625	12.1875	11.875	1646.43	1658.93	1660.86	1666.93	1659.21	1656.29	1668.14	1656.14	1654	1657.86	1658.93	1656.5	1648.21	1657.93	1654.57	1643.57	1633.86	1646	1653.29	1661.93	1660.21	1666.79	1656.79	1631.71	1635.57	1648.29	1666.5	1671.57	1674.71	1674.57	1672.86	1664.36	1686.5	1715.29	1720.64	1729.79	1749.21	1765.07	1787.86	1794.29	1788.27	1777.92	1751.89	1713.65	1661.58	1610.21
sr8_ACLT_tibia_latmed_1_m1	112.656	17.9688	17.6562	1897.73	1913.45	1886.45	1917.27	1886.09	1887.82	1884.09	1925.27	1876.09	1907.64	1904.36	1877.82	1901.64	1892.91	1884.45	1897.45	1924.18	1867.91	1926.36	1864.45	1881.55	1913.73	1910	1887.09	1892.09	1894	1899.91	1900.18	1889.82	1897.82	1881.09	1943.27	1917.18	1915.27	1893.45	1915.64	1898	1901.27	1881.91	1940.91	1895.53	1878.24	1842.5	1843.8	1807.73	1691.28
sr8_ACLT_tibia_latmed_1_m2	164.531
sr8_ACLT_tibia_latmed_2_m1	38.125	8.59375	11.875	1785.11	1751	1770.56	1765.22	1782.89	1764	1756.11	1751.22	1751.44	1752.67	1757.44	1772.33	1792.89	1745.67	1766.89	1792.44	1770.78	1767.33	1758.11	1847.22	1779.56	1803.56	1776.67	1841.89	1782.33	1779	1834	1832.33	1815	1832.11	1806.78	1865.89	1829.44	1848.67	1853	1859.67	1848.33	1849.44	1820	1863.11	1864.31	1847.8	1805.48	1730.36	1666.6	1565.46
sr9_ACLT_tibia_latlat_2_m1	57.6562	9.6875	11.7188	1688.78	1709.33	1676.44	1689.78	1681.33	1700	1704.22	1731.33	1759.89	1715.33	1672.78	1675	1687.33	1703.44	1703.89	1709.22	1685.33	1685.89	1688	1726.22	1710.22	1705.22	1727	1743.11	1732.67	1734.78	1700.22	1732.33	1719.44	1691.22	1712.33	1705	1665.33	1768.67	1772.56	1749.89	1729.89	1763.78	1747.78	1793.89	1758.79	1745.87	1728.15	1662.6	1642.82	1699.3
sr9_ACLT_tibia_latlat_2_m2	88.4375
sr9_ACLT_tibia_latlat_3_m1	55.1562	9.0625	8.4375	1620	1614.73	1618.27	1622.55	1603.36	1609.18	1619.91	1620.45	1612.82	1617.55	1616.27	1625.73	1621.55	1623.18	1615.82	1609.55	1616.64	1644.27	1656.27	1646.18	1632.64	1651.91	1669	1665.18	1691	1705	1720.55	1727.91	1724.64	1742	1747.18	1745.82	1759	1749.36	1723.91	1698.82	1682.36	1662.82	1675.45	1707.27	1721.31	1700.1	1663.52	1621.4	1576.95	1531.09
sr9_ACLT_tibia_latlat_3_m2	65.7812	10.7812	14.0625	1716.38	1711.75	1691.25	1716.25	1720.25	1738.88	1732	1719.62	1725.25	1706.75	1705.62	1717.25	1709.25	1722.62	1725.5	1724.12	1729.25	1715.88	1715.25	1727.12	1716.88	1701.88	1742.12	1734	1707.75	1741.12	1712.5	1701.5	1741.88	1747.38	1743.5	1750.75	1764.5	1779.62	1762.38	1735.38	1744.38	1728.38	1730.88	1774.5	1737.83	1712.77	1712.69	1688.43	1591.27	1537.84
sr9_ACLT_tibia_latlat_3_m3	70	13.125	9.6875	1714.6	1730.33	1724.87	1718.67	1706.2	1712.73	1730.33	1702.73	1727.87	1743	1745.07	1762.27	1764.33	1759.93	1756.07	1784.13	1729.87	1752.2	1768.2	1755.6	1752.13	1774.47	1770.67	1771.27	1762.53	1759.6	1766.6	1789.2	1796.2	1788.53	1775.53	1782.07	1793.33	1769.4	1779.27	1797.07	1776.93	1774.53	1807.87	1775.4	1772.91	1748.08	1727.57	1703.66	1639.95	1580.73
sr9_ACLT_tibia_latlat_4_m1	78.4375	10.4688	8.90625	1723	1715.43	1742.43	1726.57	1737.14	1700.71	1707.71	1709.29	1729.57	1719.57	1723	1718	1724.71	1721.86	1726.29	1750	1726.86	1732.14	1746	1695.86	1721	1704.14	1685.43	1700	1723.57	1709.71	1712.57	1716.71	1683.57	1659.57	1650.71	1626.57	1634.29	1666.57	1681.86	1725	1737.29	1743	1721.43	1702.86	1704.86	1663.24	1639.55	1557.22	1456.18	1403.1
sr9_ACLT_tibia_latlat_6_m1	80	11.0938	12.9688	1551.13	1539.4	1536	1535.6	1501.07	1517.33	1498.53	1502.67	1492.33	1482.33	1474.8	1509.73	1498.4	1453.53	1482.13	1477.8	1457.47	1464.93	1491.13	1456.27	1491.07	1488.13	1497.8	1481.07	1487.4	1519.27	1518.27	1508.6	1506.13	1513.87	1498.93	1513.87	1532.33	1525.87	1551.47	1570.87	1583.13	1601	1603	1623.27	1580.79	1562.15	1546.57	1493.71	1411.25	1319.88
sr9_ACLT_tibia_latlat_6_m2	52.3438	9.84375	10.1562	1436.12	1431.12	1410.38	1436.5	1442.5	1486.75	1451.75	1446	1427.75	1439.38	1465.5	1495.88	1527.12	1469	1486.75	1490	1508.12	1526.62	1523.5	1523	1546.25	1519.5	1485.88	1539.62	1514.5	1579	1568.62	1537.38	1507	1567.25	1561.62	1571.38	1597.75	1595.62	1590.5	1592.62	1583.75	1627	1614	1620.88	1623.76	1602.9	1578.45	1564.55	1560.38	1510.62
sr9_ACLT_tibia_latlat_7_m1	96.0938	12.0312	9.375	1788.23	1757.62	1773.85	1748.23	1773.31	1753.85	1751.46	1767	1766.38	1752.54	1788.62	1765.92	1785.46	1773.08	1756.31	1791.46	1776.15	1797.46	1789.85	1800.15	1814.92	1797	1815.08	1834.46	1817	1770.92	1795.08	1792.69	1807.15	1826.31	1829	1818.38	1811	1822.69	1825.23	1808.31	1820.69	1821.62	1818.62	1850.15	1823.44	1796.18	1759.08	1719.81	1706.42	1693.2
sr9_ACLT_tibia_latlat_7_m2	107.812	13.125	10.3125	1801.83	1791.83	1809.17	1841.42	1801.92	1828.83	1811.25	1811.92	1840.08	1812.67	1829.17	1839.58	1830.33	1833	1860.33	1831.42	1820.67	1849	1840.33	1826.5	1820.25	1808.33	1780.67	1824.67	1824.58	1829.83	1803.67	1814.5	1822.75	1843.5	1848.42	1791.83	1794.17	1782.17	1849.67	1789.42	1843.17	1815.67	1769.25	1800.33	1759.66	1745.67	1743.55	1736.04	1709.1	1681.41
sr9_ACLT_tibia_latmed_1_m1	80.625	11.7188	10	1836.6	1863.9	1848.4	1842.4	1847.2	1848.4	1848.4	1852.3	1862.1	1847.5	1835.2	1831.9	1875.9	1824.7	1830.5	1871.8	1845.9	1842.1	1846.1	1879.8	1858.8	1877.8	1865.2	1851.1	1850.8	1847.3	1844.8	1869.2	1865.9	1869.1	1866	1872.9	1884.5	1876.5	1860.7	1873.6	1860.3	1834.9	1828.5	1852.5	1784.81	1738.54	1714.22	1725.99	1723.64	1716.17
sr9_ACLT_tibia_latmed_2_m1	71.25	10.9375	10.9375	1645.75	1640.75	1652.33	1641.5	1647	1681.67	1675.75	1673.08	1686.92	1669.25	1664.33	1647.08	1676.83	1695.58	1679.25	1648.08	1687.92	1708.5	1681.75	1656.92	1664.08	1701.42	1706.75	1720.83	1717.33	1716.08	1744.83	1736.92	1729.25	1738.75	1753.08	1745.08	1737.67	1738.5	1747.58	1768	1784.42	1773	1779.17	1801.08	1799.49	1796.65	1775.62	1764.19	1763.89	1743.79
sr9_ACLT_tibia_latmed_2_m2	83.75	8.59375	8.75	1638.33	1643.11	1639.22	1619.56	1648.22	1650.78	1651.22	1647.78	1659.89	1643.22	1676.22	1667	1662	1642	1650	1671.44	1686.22	1669.22	1672	1673.22	1687.67	1681.22	1677.89	1711.33	1682.11	1672	1697.11	1744.78	1745.33	1725.78	1722.78	1758.33	1754.11	1734.44	1715.33	1748.67	1769.67	1744.11	1774	1789.78	1781.54	1783.83	1781.01	1750.26	1681.36	1590.93
sr9_ACLT_tibia_latmed_2_m3	72.0312	13.9062	9.53125	1789.8	1788.6	1789.2	1756.5	1811.6	1803.9	1775.3	1767.6	1802.3	1783.6	1759.2	1774.3	1788.8	1774.6	1799.3	1785.7	1782.7	1796.2	1787.5	1790.6	1772.2	1785.4	1781.6	1777.5	1782.3	1802.9	1803.6	1796.1	1804.2	1818.6	1815.1	1789.6	1776.8	1796.4	1784.5	1792.1	1813.2	1808.1	1802	1797.4	1792.22	1772.81	1764.53	1747.94	1658.68	1521.02
sr9_ACLT_tibia_latmed_2_m4	53.75	10.3125	8.4375	1739.14	1716.14	1722.43	1739	1719.29	1720.43	1731.71	1733	1746.14	1723	1713.29	1720.86	1721.43	1730.14	1708.71	1715.57	1709.57	1734.29	1763.29	1744	1749.57	1736.71	1756.29	1754.14	1758	1791.57	1761.14	1771.57	1784.57	1752.14	1774.71	1798.57	1806.43	1802.86	1781.29	1769.43	1777.29	1783.86	1798.57	1817.43	1787.1	1765.33	1732.81	1665.37	1580.65	1518.87
sr9_ACLT_tibia_latmed_2_m5	55	12.1875	10.9375	1739.8	1737.2	1712	1769.2	1732	1718.6	1718.6	1721.6	1714.2	1717.6	1708.8	1702.4	1714	1703.2	1749	1707.2	1710.2	1734.8	1676.4	1702.8	1706.4	1682	1684.2	1699.4	1694.4	1707.4	1750.6	1733	1749.8	1750.2	1747.8	1720.2	1716.6	1732	1743.6	1755.2	1763.6	1776.6	1748.8	1742.6	1732.67	1698.42	1683.09	1652	1606.5	1582.43
sr9_ACLT_tibia_latmed_3_m1	79.8438	13.5938	9.375	1748.4	1739.67	1743.47	1742.8	1718.67	1713.67	1713.27	1714.8	1731.07	1755.87	1769.8	1765.8	1771.6	1777.27	1786	1802.73	1803.13	1792.07	1811.4	1811.67	1798.2	1791.4	1809.07	1802.93	1809	1830.87	1830.8	1850.07	1844.8	1826.8	1843.2	1843.47	1836.07	1844.27	1833.93	1833.33	1833.47	1818.73	1820.73	1839.53	1783	1742.15	1697.81	1660.14	1636.63	1616.64
sr9_ACLT_tibia_latmed_3_m2	61.4062	9.53125	9.6875	1791	1776.8	1821	1769.6	1784.6	1790.8	1746.2	1743.6	1772.2	1777.8	1784	1749.2	1761	1778.4	1777.6	1793.2	1808.8	1774.2	1805.2	1795.6	1746.8	1825.2	1800.4	1818	1815.6	1821.2	1839.4	1818.6	1798	1839.6	1788.8	1808.2	1753.8	1748.6	1757.8	1771	1738.2	1820	1819.8	1791.6	1803.39	1773.64	1755.51	1726.39	1710.56	1690.2
sr9_ACLT_tibia_latmed_3_m3	50
sr9_ACLT_tibia_latmed_4_m1	34.5312			1456.33	1462.33	1483.78	1444.89	1455.56	1459.78	1434.67	1422.67	1387.67	1368.67	1310.78	1342.67	1357.11	1353.78	1385.33	1419.56	1427.11	1419.78	1403	1397.78	1364.33	1324.56	1317.11	1330.56	1339.11	1366.33	1379.56	1351.56	1389	1395.67	1402.11	1420.22	1447	1441.33	1472.56	1496.67	1556.22	1551.44	1606.89	1613	1615.09	1592.69	1558.3	1552.82	1555.22	1533.52
sr9_ACLT_tibia_latmed_4_m2	62.1875			1593	1573.5	1609.88	1632.5	1630.88	1624.25	1641.5	1624.88	1648.75	1610.88	1653.75	1674.38	1636.38	1620.5	1699	1661.25	1637.5	1661.25	1635.88	1655	1633	1639.75	1655.38	1651.5	1608.62	1675.75	1685	1691.12	1692.12	1708.88	1700.62	1711.38	1725	1746.75	1770.5	1761.12	1726.12	1752.88	1733.38	1801	1781.3	1764.1	1756.21	1765.08	1701.25	1687.19
sr9_ACLT_tibia_latmed_5_m1	97.9688	15	11.25	1785.67	1772.56	1777.11	1784.33	1801.22	1777.89	1803	1807.11	1781.89	1765.22	1770.78	1789.78	1757.33	1775.22	1806.11	1765	1773.56	1789.11	1790.22	1788.11	1795.56	1783.78	1785.22	1770.78	1766.89	1816.11	1779	1790.78	1796.44	1785.67	1787.44	1802.22	1802.11	1798.33	1800.22	1802.89	1815	1831.22	1822.78	1837.22	1824.96	1814.89	1792.95	1756.09	1710.5	1637.32
sr9_ACLT_tibia_latmed_5_m2	107.812	12.0312	10.3125	1841.79	1841.86	1839.14	1817.29	1847.93	1810.64	1856.79	1836.71	1815.29	1811.57	1806.86	1851.64	1839.43	1837.14	1851.29	1819.64	1794.86	1834.36	1834.57	1816.43	1862.36	1835	1840.29	1849.14	1848.07	1853.14	1841	1828.57	1841.07	1840.93	1849.57	1845.29	1840.36	1832.64	1832.5	1862	1879.86	1864.14	1842.29	1869.5	1841.07	1815.25	1790.17	1778.67	1772.4	1744.94
sr9_ACLT_tibia_latmed_5_m3	115.156	11.25	13.125	1783.92	1765.85	1771.54	1798.23	1778.38	1777.92	1802.92	1770.54	1805.15	1782.38	1767.92	1799.31	1749.54	1770.69	1804.62	1796.38	1769.38	1803.77	1784.15	1797.77	1803.38	1803	1813.23	1783	1756.54	1802.15	1761.08	1772	1806	1789.77	1805.15	1788.46	1804.15	1804.85	1788.77	1802.62	1838.92	1814.69	1820.77	1857.08	1809.57	1784.81	1773.07	1765.76	1746.91	1719.88
sr9_ACLT_tibia_latmed_6_m1	127.031	11.875	15.7812	1854.12	1873.53	1867.47	1852.65	1855.59	1858.06	1864.12	1868.24	1875.82	1880.06	1880.65	1872.06	1863.59	1889.12	1892.65	1903.12	1874.88	1873	1875.29	1867.18	1869.35	1855.59	1877.29	1879.18	1857.12	1856.47	1852.88	1890.88	1898.59	1874.88	1856.12	1863.41	1887.65	1869.82	1896.47	1886.47	1860	1892.88	1878.94	1890.12	1874.74	1865.96	1864.73	1875.17	1859.5	1859.82
sr9_ACLT_tibia_latmed_7_m1	58.9062	13.125	14.375	1658.18	1673.18	1633.12	1671.53	1683.18	1693.82	1681.12	1689.82	1703.12	1709.35	1705.29	1697.18	1698.76	1703.12	1672.59	1674.29	1663.24	1634.41	1630.06	1640.24	1602.76	1620.59	1604.29	1584.94	1604.29	1611.41	1610.82	1604.88	1596.82	1591.35	1595.65	1625.82	1617.59	1614.94	1615.06	1656.24	1682.59	1698.47	1701.65	1666.88	1677.36	1654.07	1649.77	1652.29	1584.35	1435.92
sr10_ACLT_tibia_latmed_5_m1	78.9062	9.53125	12.6562	1800.5	1836.6	1822.2	1790.6	1809.8	1840.1	1807.2	1775.9	1730.9	1704.8	1688.4	1724.5	1777.3	1785.5	1779.8	1820.7	1814.2	1806.7	1783.2	1818.6	1790.4	1801.5	1818.2	1810.4	1804.2	1798.9	1775.2	1796	1782.7	1796.5	1806.8	1830	1810.2	1820.9	1797.7	1839.2	1840.3	1861.9	1825.7	1828	1824.72	1753.23	1684.87	1662.15	1552.38	1356.98
sr10_ACLT_tibia_latmed_6_m1	34.8438	10	11.0938	1215.4	1208.2	1230.8	1251.8	1225.2	1219.8	1212	1225.4	1231.2	1231	1248.6	1259.4	1264.2	1266	1292.4	1327.8	1342.8	1364.4	1348.8	1326.4	1353.8	1346.8	1305	1364.8	1405.2	1423	1434.4	1460.8	1461.4	1477.2	1544.8	1521.4	1541.2	1570.2	1561.6	1608.8	1653	1640.8	1645.8	1648.8	1647.34	1645.02	1631.38	1610.93	1576.91	1530.55
sr10_ACLT_tibia_latmed_6_m2	40.3125	8.90625	12.1875	1239	1256.22	1239	1234.11	1241.56	1254.56	1259	1276.67	1292.67	1283.78	1280	1267.33	1257.33	1267.11	1286.89	1299.44	1313.78	1320.11	1318	1310.11	1303	1307.44	1332.22	1319.11	1335.22	1367.78	1359.89	1337.89	1333.56	1374.56	1396.56	1364.78	1370.33	1378.56	1352.78	1382.33	1405.44	1407.22	1445.33	1465.78	1452.24	1429.33	1407.62	1399.84	1417.38	1440.9
[truncated: 114 more columns]
