# Supplementary material for: Site-specific glycosaminoglycan content is better maintained in the pericellular matrix than the extracellular matrix in early post-traumatic osteoarthritis
Source: PLoS One. 2018 Apr 25;13(4):e0196203. doi: 10.1371/journal.pone.0196203 (PMC5919041; doi:10.1371/journal.pone.0196203)
Supplement: S1 File — (ZIP) [file pone.0196203.s009.zip › data/lateral tibia/lateral tibial plateau - superficial zone.xlsx]

## Sheet: control
sample	distance	height	width	optical density1	optical density2	optical density3	optical density4	optical density5	optical density6	optical density7	optical density8	optical density9	optical density10	optical density11	optical density12	optical density13	optical density14	optical density15	optical density16	optical density17	optical density18	optical density19	optical density20	optical density21	optical density22	optical density23	optical density24	optical density25	optical density26	optical density27	optical density28	optical density29	optical density30	optical density31	optical density32	optical density33	optical density34	optical density35	optical density36	optical density37	optical density38	optical density39	optical density40	optical density41	optical density42	optical density43	optical density44	optical density45	optical density46
ra1_left_tibia_latlat_1_s1	19.375	9.375	11.4062	1234	1226.21	1228.86	1232.55	1197.28	1194.24	1212.45	1200.41	1205.17	1184.59	1201.17	1194.21	1189.03	1181.14	1182.52	1173.38	1167.41	1160.9	1154.28	1138.83	1140.9	1128.9	1119.76	1115.14	1115.1	1127.86	1129.72	1135.28	1137.41	1126.34	1120.76	1124.17	1135.66	1148.69	1163.69	1205.41	1239.59	1261.41	1274.93	1304.21	1274.63	1246.94	1216.14	1179.48	1165.27	1160.3
ra1_left_tibia_latlat_1_s2	9.21875	7.65625	8.4375	1055.46	1014.58	998.583	1002.46	1010	1019.67	1043.75	1063.92	1068.08	1073.17	1070.96	1075.79	1089.04	1122.67	1165.5	1194.08	1204.96	1230.96	1259.29	1271.42	1259.96	1254.04	1243.62	1247.79	1266.04	1255.5	1261.5	1275.5	1302.96	1331.79	1372.5	1394.12	1397	1378.92	1385.33	1355.96	1366.62	1341.42	1329.46	1299.92	1298.83	1281.84	1280.54	1279.91	1279.58	1286.88
ra1_left_tibia_latlat_1_s3	25.3125	-7.8125
ra1_left_tibia_latlat_2_s1	13.125	6.40625	10.3125								914.167	892.25	895.75	877.083	841.5	788.583	767.917	749.75	718.5	690	700.417	709	697.75	707.833	702.25	708.833	677.583	659.083	625.083	603.667	618.167	651.75	675	759.917	775.167	799	832.25	831.583	865.417	924.417	1024.08	1108.67	1200.08	1161.94	1111.9	1007.03	881.191	787.07	678.906
ra1_left_tibia_latlat_2_s2	13.4375	6.40625	10.625	978.769	967.154	984.769	980.385	974.923	980.154	994.846	1025.46	999.231	1028.46	1044.69	1047.31	1052.15	1032.15	1044.31	1060.15	1052.92	1069.23	1072	1059.69	1063.15	1069.62	1100.85	1076.54	1069.38	1060.62	1044.31	1027.54	997.231	1002.23	1013.62	1017.08	978.077	987.385	1012.46	1056.38	1115.08	1144.23	1159.23	1182	1158.96	1128.85	1104.23	1104.04	1077.31	1075.1
ra1_left_tibia_latlat_2_s3	17.9688	6.71875	9.84375	1469	1462	1484.55	1463.27	1472.91	1449.18	1422.55	1452.09	1435.18	1469.27	1442.09	1448.09	1431.18	1432.64	1451.91	1441.09	1430.09	1436.91	1442.91	1475.27	1452.55	1488	1482.73	1495.09	1490.45	1472	1467	1426.91	1352.91	1376.55	1327.27	1291.91	1275.18	1253.64	1306.27	1357.91	1385.45	1440.73	1520.73	1548.82	1575.24	1529.33	1460.47	1360.28	1300.74	1243.81
ra1_left_tibia_latlat_2_s4	18.125	7.1875	9.375	1493.05	1492.65	1527.75	1482.6	1510.6	1477.55	1442.2	1414.3	1377.1	1361.45	1378.55	1393.6	1399.85	1414.4	1428.5	1427.7	1461.6	1456.05	1473.4	1486.75	1492.5	1485.95	1460.35	1481.3	1457.9	1461.65	1480.65	1470.35	1473.95	1444.35	1405.75	1380.45	1372.35	1378.9	1382.45	1396	1406.9	1436.15	1474.95	1483.5	1489.36	1461.26	1420.17	1371.37	1306.98	1219.54
ra1_left_tibia_latlat_2_s5	12.1875	6.875	9.53125	1087.64	1103.86	1095.32	1085.54	1088.39	1078.57	1064.39	1095.71	1091.96	1092.25	1104.79	1109.25	1110.18	1115	1125.18	1121.96	1120.04	1104.07	1085.93	1066	1047.96	1036.75	1043.57	1039.68	1064.54	1037.25	1054.11	1041.29	1057.79	1098.07	1150	1171.71	1170.57	1175.04	1198.36	1237.82	1271.5	1314.57	1356.36	1384.93	1398.2	1367.86	1326.5	1291.56	1243.19	1183.35
ra1_left_tibia_latlat_3_s1	11.4062	7.8125	10.3125	1662.75	1661.33	1658.17	1674.33	1675.75	1682	1673.83	1682.58	1674.42	1678.42	1677.25	1676.83	1654.58	1651	1653.92	1613	1620.08	1640	1615.58	1594.42	1619.75	1591.33	1578.17	1585.25	1573.42	1645.92	1611.33	1578.75	1609.42	1576.83	1593	1576.75	1583.33	1569.33	1595.25	1601.83	1608.25	1629.75	1662.67	1682.25	1677.67	1672.29	1670.78	1629.89	1606.04	1585.06
ra1_left_tibia_latlat_3_s2	18.125	8.90625	-11.0938
ra1_left_tibia_latlat_3_s3	24.0625	9.6875	12.8125	1704	1694.67	1713.78	1724.17	1715.33	1703.5	1726.22	1714.33	1716.5	1707.89	1699.61	1687.06	1706.94	1710.39	1696.5	1713.5	1688.17	1708.11	1704.39	1722.94	1693.33	1703.28	1685.33	1679.06	1704.83	1678.94	1694.83	1703.11	1690.44	1711.11	1690	1722.44	1727.5	1723.28	1728.44	1708.89	1708	1699.89	1712.94	1712.5	1698.17	1669.8	1646.77	1607.54	1550.81	1482.98
ra1_left_tibia_latlat_3_s4	19.5312	8.90625	10.625	1662.75	1675.75	1662.92	1663.17	1665.42	1669.25	1665.42	1672.25	1684.83	1673.92	1657	1673.42	1675.67	1669.5	1657.67	1663.58	1660.42	1656.75	1686	1688.42	1667.25	1649.33	1657.75	1665.08	1649.42	1661.83	1661.83	1650.83	1666.25	1681	1661	1660.42	1644.58	1618.08	1598.25	1595.58	1642.25	1669.5	1695.33	1727	1696.35	1655.59	1624.3	1592.21	1545.72	1503.91
ra1_left_tibia_latlat_4_s1	14.2188	9.53125	9.84375	943.429	926	924.643	933.286	937.643	912.643	928.571	941.714	909.571	911.571	890.286	879.357	872.929	881.071	880.714	885.214	902.571	881.214	879.857	882.714	888.214	898.429	888.714	844.571	886.143	893.143	895.786	886.143	874.714	854.143	831.786	821.786	813.357	834.929	828.786	840.5	851.643	874.143	913.214	949.214	916.195	852.107	765.503	669.532	587.832	520.652
ra1_left_tibia_latlat_4_s2	19.8438	7.1875	11.7188	1157.33	1142.33	1142.11	1129.56	1128.44	1128	1178.89	1164	1142.56	1152.44	1180.44	1140	1166.22	1126.67	1157.22	1131.56	1149.56	1171	1204.33	1181.56	1148.22	1149.78	1126.33	1115.44	1134.44	1103.67	1093	1139.56	1073.56	1045.67	947.889	846.111	786.333	763.778	824.333	930.333	997	1063.44	1136.56	1168.33	1153.89	1136.01	1094.39	1030.47	940.981	829.345
ra1_left_tibia_latlat_4_s3	16.25	8.90625	12.1875	872.294	853.235	856.294	845.235	838.294	844.353	835.588	828.588	848.471	875.235	861.941	856.882	867	849.235	837.529	798.235	794.294	791.235	768.824	749.647	746.882	744.471	760.941	781.706	815.588	804.529	763.294	754.176	705.353	698.059	715.882	730.706	752.647	788.353	794.765	826.588	889.529	980.294	1088.18	1139.88	1064.97	957.117	794.11	614.822	482.786	410.208
ra1_left_tibia_latlat_4_s4	19.5312	7.8125	10.9375	929.846	929.923	920.923	925.231	915.308	883.385	880.077	870.538	898.154	905.462	900.385	875.385	855.615	830.769	856.923	902.692	914.769	928.231	928.846	907	883.769	866.462	888.923	839.308	829.923	824	822.462	800.769	805.615	717.692	686	697.154	718.923	754.538	758.231	760.615	821.462	866.077	915.846	978	952.858	917.809	874.064	813.944	740.967	708.385
ra1_left_tibia_latlat_4_s5	20.625	-7.96875
ra1_left_tibia_latlat_5_s1	12.8125	3.75	7.96875	653.636	673.182	705.636	706	702.182	726.818	747.636	756.545	750.636	757.545	792.455	820.636	832.455	820.182	810.273	800.636	781.091	763.636	741.909	682	592.545	534.909	501.636	454.455	418.364	388.455	404.273	352.273	346.273	302.909	289.091	336.636	432.545	609.091	753.182	881.182	951	1011	1079.36	1049.27	1055.59	1025.58	985.124	944.511	902.253	840.281
ra1_left_tibia_latlat_5_s2	12.8125	6.40625	11.0938	629.417	611.5	608.25	586.583	572.417	581.083	599.5	585.333	588.417	603.333	617.917	631.75	641.417	646.167	655.667	643.583	636.167	647.083	668.833	675.167	679.583	696.667	695.25	671.917	677.917	675.833	675.583	677.833	662.75	681.667	664	655.583	653.583	633.417	631.667	632.5	631.083	645.75	651.25	658.333	652.507	635.71	625.984	597.7	548.424	522.073
ra1_left_tibia_latlat_5_s3	26.875	5.46875	13.5938	1051.75	1034.7	1048.3	1019.6	1013.7	1025.85	1006.15	990.7	1000.95	1000.8	977.95	994.25	1012.95	993.55	979.2	991.55	976.5	951.5	944.05	928.4	924.85	916.7	929.5	928.15	913.05	871.85	846.7	827.35	819.25	810.3	800.1	818.8	849.85	885.85	931.55	977.7	1011.05	1050.25	1098.1	1112.75	1043.57	959.449	860.21	773.986	709.956	696.062
ra1_left_tibia_latlat_5_s4	12.9688	4.6875	11.875	711.077	722.462	724	730.923	700.077	685.692	696.692	694.692	710.077	717.692	741.923	750.923	765.462	747.769	741.231	725.769	677.462	682.462	700.615	701.308	692.615	688.385	684.923	669.615	676.154	668.231	666.769	676.231	675.231	665.538	676.462	673.154	648.692	643.462	681.769	713.923	733.615	759.692	790.538	820.538	791.512	751.133	676.286	601.996	519.99	438.804
ra1_left_tibia_latlat_7_s1	14.6875	8.125	10.625	952	952.238	971.905	964.905	951.286	936.714	934.286	921.571	944.905	971.571	975	956.333	961.143	972.238	956.952	931.857	909.571	891.524	889.333	906.667	900.476	905.476	920.81	914.524	888.619	877.714	856.762	877.524	911.333	949.905	962.476	953.952	929.667	915.524	946	982.905	1022.19	1095.71	1158.05	1175.71	1134.79	1091.46	1038.26	1000.95	976.611	951.31
ra1_left_tibia_latlat_7_s2	8.59375	6.875	10.7812	1105.83	1122.83	1107.08	1109.42	1109	1100.58	1100.5	1099.83	1087.92	1046.58	1037.42	1060.33	1046.92	1052.17	1027	1031.08	1006.25	1000.83	1019.25	994.167	945.833	904.25	873.917	856.583	867.583	865.833	886.5	913.833	926.667	972.583	1017.33	1086.25	1122.5	1165.5	1195.92	1196.42	1220.58	1254.83	1290.42	1297.17	1274.02	1238.89	1206.39	1130.43	1008.16	896.788
ra1_left_tibia_latlat_7_s3	23.75	7.96875	11.7188	1283.88	1270.12	1269.75	1250.62	1291.88	1306.5	1316.38	1338.25	1374.12	1384.62	1369	1374.5	1409.25	1396.62	1392.88	1378.75	1405.12	1324.38	1311.38	1273.25	1282.5	1299.62	1289.75	1303	1270.5	1308.38	1345.12	1360.88	1339.25	1328.38	1291.12	1298.62	1278.62	1318.12	1268.5	1284.5	1284.12	1305.12	1301.88	1337.25	1258.05	1233.07	1189.1	1159.68	1145.01	1088.06
ra1_left_tibia_latlat_7_s4	12.1875	6.71875	10.9375	965.167	988.667	1005.83	1016.39	1036.39	1050.11	1055.61	1066.22	1073.89	1084.94	1086.06	1082	1070.72	1065.44	1060.61	1038.72	1052.22	1046.67	1037.17	1036.22	1033.67	1016.89	1010.39	1011.61	1022.17	1037.56	1038.89	1025.39	1007.39	989.778	1005.28	1022.39	1035.22	1041.06	1024.5	1007.83	1016.28	1030.78	1036.44	1046.22	1039.2	1039.01	1037.43	1024.17	1011.24	993.383
ra1_left_tibia_latlat_8_s1	17.3438	8.125	11.4062	355.857	389.643	376.929	394.143	401.5	377.071	367.214	341.214	335.357	331.071	358	321.571	319	314.214	320.714	288.214	309.143	324.929	324.286	323.786	325.429	310.571	298.5	294.5	279.286	298.786	294.214	312.143	312.857	314.5	302.643	338.714	330.643	346	373.714	376.929	389.143	422.5	447.857	452.286	443.749	430.163	408.64	404.633	365.205	323.158
ra1_left_tibia_latlat_8_s2	9.84375	6.875	10.1562	472.267	454.4	409.867	418.467	432	436.733	429.333	438.2	443.333	465.867	493.867	491.6	481.2	498.8	487.8	514.067	510.6	502.333	446.4	385.267	341.8	352.867	378.867	362.2	377.2	366.933	397.867	422.8	467	488.4	483.4	464.667	480.4	481.267	481.733	477.6	486.867	512.067	564.067	565.867	518.794	462.306	413.976	365.031	321.709	290.843
ra1_left_tibia_latlat_8_s3	12.9688	6.71875	9.84375	468.273	441.636	451.364	428.727	457.182	434	441.364	450.727	437.364	416	400.727	380.182	380.273	400.364	382.182	382.273	348.273	347.545	351	345.364	350.818	336.091	331.545	343.818	348.909	326.455	314.818	324.091	310.455	317.636	317.182	305.091	324.364	362.273	395.818	422.636	450.091	457.636	447.818	463.455	435.198	425.691	426.395	413.165	400.295	366.7
ra1_left_tibia_latlat_9_s1	11.25	9.0625	11.0938	598.8	594.4	595.5	591.65	570.1	572.5	590.45	604.65	593.35	590.4	601.2	607.25	612.3	609.25	619.15	599.8	568	578.7	552.5	587.85	586.35	556.5	592.2	579.7	566.55	565.4	555.8	574.45	568.9	571.6	571.95	571.65	582.2	618.35	661.55	721.5	770	824.25	838.5	838.9	818.317	791.292	759.065	722.581	686.522	635.759
ra1_left_tibia_latlat_9_s2	13.5938	8.90625	10.3125	404.636	399.182	409.273	416.091	403.636	397.818	418.909	427.182	416.909	423.455	411.727	401.182	420.727	412.364	419.909	429.727	381.636	395.636	390.455	410.273	392.818	335.818	294.636	309.727	294.909	295.455	297.545	270.455	285.818	333.455	358.182	389.273	444.273	436.273	462.545	521	621.818	698.273	743.545	754.091	722.198	675.671	591.325	517.323	443.947	379.935
ra1_right_tibia_latlat_1_s1	8.4375	7.03125	13.5938	1345.92	1327.38	1296.31	1291.85	1291.46	1238.31	1253.69	1271.38	1291.62	1316	1290.62	1303.85	1311.23	1303.69	1324.23	1318	1320.08	1304.54	1303.15	1291.62	1293.08	1290.77	1271.23	1273.62	1298.85	1320.85	1305.54	1318.15	1321.15	1320.92	1307.85	1301.54	1304.08	1304	1311.92	1322.69	1346.54	1341.62	1362.31	1389.08	1370.8	1352.26	1333.73	1323.42	1345.05	1329.34
ra1_right_tibia_latlat_1_s2	7.5	6.40625	13.4375	1020	1077.45	1105.55	1150.18	1182.91	1229.18	1226.36	1231.09	1211.55	1196.18	1199.09	1190.27	1204.73	1207	1205.18	1225.09	1215	1238.73	1253.09	1283.18	1295.27	1364.09	1378.73	1421	1447.55	1492.91	1526.27	1533.09	1505.27	1481.18	1443.09	1435.82	1408.55	1413.18	1441.09	1413.64	1486.18	1484.73	1519.55	1578.36	1519.47	1457.56	1357.49	1256.3	1124.95	1037
ra1_right_tibia_latlat_1_s3	23.125	11.25	13.9062	1351.18	1359	1404.64	1399.55	1434.82	1429	1450.91	1446.82	1462.27	1489	1483.27	1507.45	1507.55	1533.73	1503.73	1513	1542.55	1547.27	1596.27	1569.64	1586.82	1597.45	1603	1609.82	1598.91	1597.73	1636	1647.09	1620.64	1628.82	1617.82	1617.82	1634.91	1609.45	1632.27	1629.73	1610.45	1612.09	1637.91	1668.36	1660.13	1653.44	1601.42	1559.66	1498.83	1429.28
ra1_right_tibia_latlat_1_s4	10.625	7.34375	14.2188	1251.23	1263.77	1343.31	1331.77	1313.38	1321.77	1333.62	1336.69	1340.15	1360.62	1325.31	1356	1347.54	1349.69	1356.15	1375.23	1341.54	1370.92	1366.31	1347.15	1361.23	1350.69	1335.62	1374.77	1379.54	1376.69	1360.31	1349.46	1393.23	1369.46	1381.15	1409.46	1409.54	1404.85	1418.85	1393.15	1434.92	1487.31	1463.62	1513.38	1393.84	1270.41	1134.41	1089.32	1003.46	956.326
ra1_right_tibia_latlat_4_s1	6.875	6.25	12.8125	985.467	979.533	975.533	939.6	932	941	966.133	991.133	974.6	967	954.4	944.4	937.067	934.933	925.933	920.533	907.2	902.133	916.067	914.267	936.533	960.4	962.867	962.667	964.4	982	994.467	989.4	997.867	1003.93	991.733	988.6	1007	1006.87	988.733	997.467	997.733	1006.27	1039.27	1071.8	1094.34	1075.69	1039.93	1010.66	999.534	986.361
ra1_right_tibia_latlat_4_s2	7.34375	6.25	10.9375	940	951.818	944.727	977.636	958.909	993.455	1033.36	1040.36	1026.64	961.545	930.545	892.909	895.727	891.455	891.545	870.636	876.182	883.091	926.273	984.455	1053.18	1094.09	1115.18	1099.27	1110	1160.55	1198.09	1225.91	1246.18	1247.45	1217.27	1207.55	1234.36	1243.55	1243.82	1253.91	1241	1252.27	1266.27	1284.45	1251.67	1193.44	1137.75	1120.57	1120.12	1135.01
ra1_right_tibia_latlat_4_s3	9.6875	7.03125	14.5312	1347.57	1355.71	1352.07	1340.21	1355.79	1386.43	1386.93	1409.5	1417.07	1407.57	1409.93	1420.43	1418.64	1430.21	1407.29	1394.36	1403.93	1414.57	1426.5	1422	1439.14	1440.43	1425.71	1419.21	1412.86	1436.71	1439.36	1440.86	1448.57	1440.14	1432	1426.21	1420.57	1429.79	1429.79	1448.71	1461.07	1469.93	1498.14	1504.5	1477.37	1440.24	1375.81	1325.51	1261.32	1186.21
ra1_right_tibia_latlat_9_s1	27.9688	9.21875	15	1285.27	1313.27	1328.6	1326.73	1314.27	1319.67	1330.8	1315.4	1313.67	1306.6	1297.73	1309.67	1319.4	1333.93	1322.13	1301.73	1297.4	1277.47	1268.07	1268.4	1269.53	1273.27	1285.67	1273.53	1262.53	1266	1279.6	1283.27	1281.2	1273.4	1309.2	1319.27	1317.8	1329.53	1395.47	1385.47	1457.8	1446.87	1476.67	1494	1469.94	1449.87	1379.81	1284.67	1193.35	1124.62
ra1_right_tibia_latlat_9_s2	40.4688
ra2_left_tibia_latlat_2_s1	16.4062	7.96875	10.9375	1607.64	1596.36	1580.91	1596.55	1600.91	1607.82	1608.91	1604.91	1584.09	1612.64	1623.09	1599.09	1594.27	1624.09	1605.64	1598.27	1618.09	1610.64	1613.91	1596.73	1644.27	1618.18	1647	1636.82	1639.45	1630.18	1584.91	1573	1579.36	1566.27	1589.91	1580.82	1595.55	1662.18	1669.82	1723.09	1754.36	1772.91	1810.73	1827.82	1817.07	1768.49	1714.51	1692.88	1614.71	1539.79
ra2_left_tibia_latlat_2_s2	25	8.59375	10.4688	1800.6	1783.8	1789.1	1758.6	1747.5	1780.7	1786.8	1768.9	1760.7	1763.4	1754.4	1758.5	1763	1757.4	1758.8	1753.3	1743.1	1737.2	1750.1	1752.8	1750.5	1743.9	1729.1	1755.2	1762.2	1760.8	1742.2	1744.7	1759.4	1731.8	1724.6	1715.7	1733.9	1746.4	1753.8	1761.5	1779.9	1812.8	1857.7	1859.3	1852.88	1836.52	1797.89	1768.56	1719.54	1637.38
ra2_left_tibia_latlat_2_s3	10.7812	6.09375	10.7812	1647.45	1641.36	1649.18	1622.45	1635.55	1609.45	1628.18	1653.55	1635.45	1666.09	1677.82	1617.18	1631	1627.18	1621	1624.64	1607.27	1619.27	1601.91	1622.09	1628.91	1584.82	1594.55	1561.18	1601.36	1561.64	1571.64	1559.73	1573.55	1560.36	1543.73	1582.82	1534.55	1531.91	1546	1587.64	1667.27	1695.73	1762.09	1773.82	1737.86	1704.62	1662.56	1609.79	1561.67	1540.3
ra2_left_tibia_latlat_4_s1	8.75	6.71875	11.7188	1743.3	1763.9	1745.3	1727.4	1711	1717.9	1709.3	1758.9	1749.4	1729.4	1740.9	1700.5	1721.6	1774.8	1744.3	1690.7	1736.8	1771.6	1718.3	1733.6	1706.7	1748.3	1722.2	1700.1	1726.4	1711.9	1728.9	1729.2	1720.5	1673.2	1692.7	1700.3	1698.7	1696.1	1731.6	1710.3	1721	1721.1	1737.8	1746.2	1743.53	1731.3	1725.01	1703.76	1682.36	1651.85
ra2_left_tibia_latlat_4_s2	26.0938	8.75	13.2812	1653.71	1671.29	1698.29	1655.79	1670.71	1660.43	1663.57	1670.93	1672.14	1681.21	1688.5	1678.43	1680.93	1689.86	1678.93	1672	1668.5	1671.21	1671.36	1695.64	1651.93	1662.5	1682.71	1671.36	1672.21	1676	1689.57	1707.36	1715.43	1697.5	1695.21	1693.5	1712.43	1688.43	1716.36	1730.71	1732.57	1785.21	1740.07	1787.07	1762.39	1750.46	1743.46	1686.57	1553.15	1429.25
ra2_left_tibia_latlat_4_s3	15.4688	6.71875	10.7812	1726.75	1742.25	1723	1775.25	1751.25	1700.25	1704	1771.5	1708	1716.75	1743	1717.75	1755.5	1777.5	1744.25	1735.5	1703.5	1671.5	1736	1707.75	1733.25	1736.5	1766.25	1734.25	1727	1724	1751.25	1756.75	1747.5	1804	1817.25	1776	1820	1810.25	1769.5	1801.5	1754.75	1758	1733.5	1790.5	1701.58	1620.07	1540.4	1387.66	1190.87	958.977
ra2_left_tibia_latlat_4_s4	13.5938	9.21875	9.375	1671.26	1686.63	1696.37	1701.42	1686.11	1695.89	1683.89	1675.26	1665.47	1656.89	1670.79	1675.68	1671.95	1670.68	1684.05	1679.74	1681.68	1694.11	1675.05	1677.89	1683.26	1681.32	1666.74	1649.89	1637.16	1636.63	1661.47	1659.79	1665.05	1677.16	1683.32	1659.68	1659.63	1641.32	1629.42	1649.84	1676.47	1715.79	1725.16	1739.84	1729.85	1702.06	1644.94	1583.58	1524.5	1484.5
ra2_left_tibia_latlat_5_s1	16.4062	7.03125	9.6875	1832.5	1833.42	1846.25	1852.17	1877.83	1852	1848.08	1865.5	1850.42	1865.92	1848.5	1841.17	1846.25	1856.67	1858.58	1831.25	1860.67	1842.83	1838	1818.92	1841.42	1863.83	1852.17	1808.25	1847.08	1841.42	1824.08	1823.5	1822.08	1816.42	1806.58	1811.67	1806.83	1813.17	1816.92	1803.25	1804.58	1826.5	1855.92	1903.58	1897.06	1867.35	1837.61	1804.95	1765.81	1713.59
ra2_left_tibia_latlat_5_s2	16.4062	6.25	9.53125	1872.6	1890.87	1870.93	1868.93	1882.13	1857.6	1869.8	1862.93	1874.13	1855.67	1855.87	1859	1863.13	1840.27	1861.93	1884.8	1900.07	1886.4	1903.8	1906.13	1884.13	1874.07	1870.93	1865.47	1854.8	1840.13	1845.2	1852.73	1836	1855.67	1856.6	1881.6	1846.8	1855.6	1862.67	1867.87	1874.6	1875.33	1884.2	1894.73	1888.81	1861.4	1835.1	1788.71	1708.48	1619.08
ra2_left_tibia_latlat_6_s1	20.1562	9.84375	10.1562	1647.67	1732.33	1696.67	1769.67	1699.33	1759.67	1713.33	1743	1756.67	1698.67	1730.33	1730.33	1686.33	1676.33	1697	1765.67	1710	1749.33	1735	1732.33	1768.33	1725.67	1725.67	1729	1726.67	1697.67	1690.67	1722.67	1726.67	1640.67	1726	1718.67	1719	1709.33	1750.67	1719	1732.67	1784.67	1751.33	1847	1781.58	1802.22	1808.91	1735.82	1659.69	1531.65
ra2_left_tibia_latlat_6_s2	25.3125	10.1562	10.625	1584.83	1588	1626.17	1559	1609	1628.67	1630.67	1624.83	1654.17	1612.17	1614.67	1590.33	1613	1622.5	1636.67	1611.33	1593.67	1587.5	1634.67	1617.5	1617.5	1629.17	1633	1658.17	1673.5	1677.33	1688	1724.5	1754.17	1692.5	1688.33	1694.83	1689.83	1643.17	1732.33	1703.83	1748.17	1769.17	1812.83	1808.83	1805.79	1793.04	1780.01	1762.31	1755.75	1674.95
ra2_left_tibia_latlat_6_s3	25	8.90625	9.6875	1745.47	1743.13	1759.2	1779.6	1737.73	1755.93	1769.27	1779.87	1778.33	1759.13	1753.73	1730.13	1724.47	1740	1721.6	1731.47	1752.73	1731.27	1692.73	1708.4	1732.2	1728.53	1718.8	1741.2	1739.13	1703.13	1692.27	1696.2	1690.93	1647.13	1659.4	1688.27	1689	1688.67	1688.53	1691.6	1693.4	1722.87	1773	1772.33	1795.93	1785.07	1775.32	1756.02	1735.53	1675.69
ra2_left_tibia_latlat_6_s4	13.2812	8.59375	9.84375	1697.11	1671.56	1700.89	1752.78	1710.22	1701.56	1691.11	1698.22	1685.33	1706.11	1690.78	1718.44	1719.78	1677.33	1699	1685.11	1680.11	1725.67	1695.33	1695.78	1688.89	1673.56	1694.33	1685.67	1666.89	1670	1682.44	1690.78	1711.11	1689.11	1674.44	1661	1670.78	1655.67	1634.67	1631.33	1635.11	1627.67	1714.22	1743.44	1735.36	1736.06	1714.81	1680.28	1647.1	1599.96
ra2_left_tibia_latlat_7_s1	22.9688	8.28125	11.5625	1606.5	1599	1625.75	1625.12	1601.25	1636	1651.5	1653.38	1681.88	1660.12	1673.25	1604.88	1635	1602	1617.75	1631.12	1616.12	1599.88	1587	1606.5	1593.5	1586.25	1588.25	1611	1574.88	1598	1578.62	1605.25	1604.12	1620.5	1636.88	1630.38	1658.88	1689.12	1661.5	1654.12	1706.88	1709.62	1743.75	1750	1687.92	1645.85	1603.37	1556.22	1518.05	1469.51
ra2_left_tibia_latlat_7_s2	21.4062	8.59375	9.375	1706.71	1787.57	1796.14	1871.71	1863.71	1844.57	1806.57	1799.43	1796.43	1773	1747.57	1739.57	1723.29	1661.43	1636.86	1625.29	1634.86	1634.71	1624.43	1648	1567.86	1574.57	1576.43	1520.57	1521.29	1552.14	1501.14	1548	1544.43	1610	1604.43	1611.29	1654.14	1669.29	1704.71	1675.86	1675.71	1723.14	1757.29	1754.29	1764	1723.35	1684.6	1681.66	1696.53	1673.23
ra2_left_tibia_latlat_8_s1	24.8438	9.375	14.6875	1545.88	1530.12	1542.25	1533.5	1526.12	1514.62	1555.75	1547.88	1564.38	1544.75	1530.12	1517.12	1502.88	1516.38	1500.75	1490.38	1493.75	1506.38	1522.25	1528.88	1504.88	1513.88	1523.75	1547.12	1529.88	1525.25	1470.5	1463.12	1446.38	1454.25	1473.38	1514.25	1522.25	1532.12	1594.62	1633.12	1603.38	1663.38	1686.88	1686.5	1665.08	1660.85	1583.85	1399.52	1121.33	787.66
ra2_left_tibia_latlat_8_s2	26.875	9.6875	12.0312	1684.67	1700	1717.83	1699.5	1717	1724.33	1725.5	1711.17	1692.5	1671.33	1661.17	1637.83	1647.67	1634.67	1654.67	1661.33	1680.33	1657.67	1688.17	1668.83	1670	1669.33	1695.5	1662.67	1697.33	1705.83	1747	1755.33	1780.83	1764.33	1789	1745.17	1767.5	1735.67	1719	1726	1623.67	1628.5	1625.5	1637.83	1635.06	1576.25	1440.74	1153.05	728.952	328.981
ra2_left_tibia_latlat_8_s3	35.4688	11.0938	14.2188	1786.15	1811.23	1783.77	1792.38	1806.62	1816.15	1814.23	1827.77	1826	1812.92	1809.31	1799.08	1818.85	1830.46	1828	1843.54	1840.08	1844.08	1839.62	1846.15	1843	1843.85	1871.85	1867.54	1869.23	1853.46	1840.23	1851.08	1857.77	1871.15	1859.08	1848.38	1833.15	1844.85	1845.85	1840.38	1856.92	1869.92	1879.38	1889.31	1860.6	1793.19	1671.41	1545.54	1442.16	1316.39
ra2_left_tibia_latlat_8_s4	26.875	9.84375	11.0938	1743.36	1757.45	1725.27	1734.18	1751.82	1754.27	1758.64	1745.91	1722	1696.18	1693.55	1700.73	1707.27	1698.91	1684.09	1688.36	1700.36	1683.91	1681.45	1680	1674.73	1672.27	1666.73	1657.45	1627.55	1620.45	1551.64	1516.36	1480.91	1494.73	1558.64	1626.18	1674.91	1733.09	1748.64	1753.27	1819.55	1824.91	1822.73	1828	1808.71	1792.76	1786.16	1784.24	1774.52	1749.73
ra2_left_tibia_latlat_9_s1	29.0625	10.3125	11.4062	1743.21	1785.93	1767.07	1796.79	1792.86	1782.57	1760.71	1748.86	1746.86	1771.93	1740.43	1751.21	1750.36	1779.93	1761.57	1761.43	1755.5	1758.14	1742.36	1760.64	1739.07	1740.21	1737.79	1720.07	1738.86	1729.43	1718.21	1730.93	1740.64	1740.43	1727.64	1736.36	1743.43	1778.64	1773.07	1793.93	1790.21	1804.71	1820.79	1807.21	1804.42	1770.64	1772.37	1756.93	1742.77	1717.25
ra2_left_tibia_latmed_1_s1	15.4688	7.5	9.84375	1705.1	1716.5	1733.7	1761.4	1739.2	1734	1743.9	1738.4	1719.4	1725.1	1728.7	1724.8	1729.5	1733.5	1736.6	1728.9	1727.8	1747.9	1734.9	1733.5	1732.7	1718.3	1717.8	1720.5	1719.7	1699.4	1692.3	1698.5	1688.4	1675.1	1671	1661.8	1655.9	1652.7	1672.8	1659.2	1682.8	1754.4	1779.7	1811.6	1816.52	1785.23	1711.58	1620.44	1548.32	1482.25
ra2_left_tibia_latmed_1_s2	16.875	8.28125	11.5625	1741.21	1737.79	1750.71	1751.79	1749.43	1734.93	1751.5	1761.36	1741.29	1699.79	1715.14	1705	1713.93	1706.86	1720.14	1727.79	1725.21	1749.21	1737.64	1761.43	1711.86	1748.64	1759.57	1795.86	1785.93	1783.86	1806.21	1772.71	1743.5	1738	1762.29	1717.71	1728.57	1721.43	1697.29	1746.43	1749	1787.5	1792.79	1829.64	1824.73	1817.42	1814.1	1802.14	1760.02	1732.04
ra2_left_tibia_latmed_4_s1	6.875	5.15625	11.0938	1426	1423.9	1403.3	1412.6	1427.6	1413.1	1432.3	1421.2	1437.6	1428.9	1412	1406.7	1390.6	1378.1	1403	1392.8	1367.5	1362	1372.5	1379.1	1360.4	1407.8	1391.6	1432.8	1436.6	1403.6	1414	1403.8	1413	1430.1	1459	1479.7	1473.8	1430.6	1443.2	1439.7	1465.3	1550.2	1614.5	1618.9	1604.25	1558.01	1479.36	1365.45	1293.91	1203.62
ra2_left_tibia_latmed_4_s2	12.5	6.71875	12.0312	1554.08	1577.33	1555.83	1556.33	1551.17	1547.42	1552.42	1529.92	1546.67	1533.25	1523.67	1499.83	1498.42	1529	1532.08	1475.58	1497.25	1516.75	1506.5	1488.08	1476.67	1472.83	1468.58	1498.42	1468.08	1473.33	1475.5	1460.08	1461.33	1511.08	1517.58	1496.83	1525.67	1552.92	1599.58	1601.5	1685.33	1724.75	1710.5	1731.92	1720.63	1714.01	1693.3	1680.41	1679.57	1630.63
ra2_left_tibia_latmed_4_s3	12.6562	6.40625	12.1875	1434.27	1424.82	1413.27	1432.64	1438	1437.45	1446.45	1428.64	1436.27	1480.45	1480.09	1437.73	1446.36	1452.45	1446.27	1436.27	1431.55	1434	1452.45	1455.27	1459.09	1494.82	1522.91	1495.36	1486.45	1483.27	1461.45	1482.82	1486.09	1480.45	1511.55	1529.73	1544	1553.18	1558.27	1561.18	1597	1615	1626.73	1638.27	1592.26	1510.3	1393.07	1286.54	1204.26	1134.41
ra2_left_tibia_latmed_4_s4	16.25	8.125	12.9688	1582	1617.43	1619.71	1622.29	1595.43	1589.43	1603.71	1608.86	1602.29	1596.86	1590.29	1607.29	1626	1599.43	1631.71	1636.29	1610.57	1626	1617.57	1597.71	1570.43	1542.14	1554	1545.86	1518.29	1604	1631	1624.86	1650.71	1607.71	1639.29	1694.57	1684.29	1726.57	1773.43	1771.14	1789.43	1817	1795	1799.71	1828.56	1805.07	1800.94	1782.23	1749.25	1702.83
ra2_left_tibia_latmed_4_s5	13.75	7.65625	11.7188	1577.07	1572.36	1580.07	1577.43	1563.21	1587.21	1602.71	1595.43	1571.36	1578	1575.93	1596.64	1584.14	1569.86	1570.07	1565.86	1583.36	1595.36	1573.21	1581.71	1568.64	1562.07	1579.36	1575.5	1574.64	1552.93	1552.07	1559.21	1557.57	1550.71	1544.64	1536	1520.07	1509.43	1503.43	1519.93	1530.93	1549.71	1581.79	1587.36	1598.13	1579.43	1567.09	1554.89	1552.31	1564.1
ra2_left_tibia_latmed_7_s1	12.5	8.75	11.7188	1312.38	1328.12	1356.62	1387.62	1434.62	1484.88	1477.38	1505	1470.38	1524.5	1481.12	1513.88	1474.75	1514.75	1498.12	1492.5	1486.38	1486.75	1468	1474.12	1457.62	1495.25	1466.38	1448.12	1468.25	1455.25	1466.12	1441.25	1479.12	1469.75	1470.5	1501	1492.75	1492.5	1535.88	1556.38	1578	1657.12	1668.75	1726.75	1737.09	1703.55	1649.15	1576.38	1490.89	1384.27
ra2_left_tibia_latmed_7_s2	25.9375	9.6875	13.75	1684.36	1676.36	1688.27	1694.91	1679.82	1669.82	1649.36	1655.27	1679.82	1658.09	1642.36	1658.18	1660.18	1646.45	1636.64	1619.18	1630	1636.45	1633.82	1637	1653.73	1650.91	1643.91	1648	1645.73	1616.18	1626.91	1622.64	1619.91	1648.55	1632.91	1639.55	1655.82	1657.36	1683.09	1719.36	1751.18	1781.64	1814.45	1839.91	1790.1	1752.43	1698.82	1618.99	1533.77	1449.69
ra2_left_tibia_latmed_7_s3	22.5	9.84375	12.0312	1578.85	1596.85	1581.15	1578	1570.85	1552	1569.08	1589.92	1576.62	1580.08	1573.31	1547.15	1575.54	1604.54	1564.08	1571.38	1601.69	1609.08	1599.08	1599.77	1622.08	1587.23	1590.46	1585.31	1600.77	1621.15	1615.46	1592.31	1590.54	1569.77	1587.23	1598.23	1587.77	1594	1613.85	1643.62	1686	1742.77	1756.31	1749.31	1753.75	1712.32	1666.52	1595.53	1502.24	1410.98
ra2_left_tibia_latmed_7_s4	9.21875	8.59375	10.9375	1508.64	1508.82	1517.73	1537.27	1514.45	1519.64	1530.55	1527.18	1518.36	1503.36	1499.64	1505.82	1492.91	1455.91	1455.27	1459.27	1473	1469.45	1441.73	1451.36	1431.18	1443.45	1466.64	1483.36	1493.82	1501.64	1545.27	1556.36	1539.09	1565.36	1573.55	1554.73	1557.18	1593	1614.82	1620.36	1648	1665	1660.55	1684.09	1626.33	1571.67	1524.8	1462.58	1373.63	1282.41
ra2_left_tibia_latmed_7_s5	29.5312	9.21875	11.25	1806.08	1818	1795.33	1766.92	1797.58	1793.33	1771.5	1799.5	1840.33	1834.75	1833.5	1806.67	1793.08	1822.08	1834.92	1813.58	1818.5	1787.58	1810.83	1815.42	1802.17	1819	1841.67	1827.17	1857.08	1845.83	1838.17	1840	1812.67	1796.33	1781.17	1817.92	1821.17	1804.33	1835.42	1874.67	1861.75	1880	1874.33	1890.75	1857.4	1851.24	1839.73	1779.65	1704.16	1601.06
ra2_right_tibia_latlat_6_s1	25.1562	8.59375	15.625	1841.17	1840.58	1849.58	1813.67	1827.58	1827.25	1768.75	1793.58	1809.5	1792	1832.33	1847.75	1844.42	1852.25	1859.5	1859	1880.58	1873.92	1863.75	1860.33	1832.5	1865.58	1840	1855.33	1834.25	1837.25	1860.25	1854	1849.33	1859.08	1814.58	1839.67	1847.33	1836.83	1836.17	1823.5	1835.08	1811.17	1842	1845.17	1781.12	1775.02	1719.06	1605.16	1424.16	1194.81
ra2_right_tibia_latlat_8_s1	29.2188	11.0938	14.0625	1167.56	1124.89	1153.11	1162.22	1199.89	1217.33	1252	1295.78	1338.78	1455.22	1537.67	1649.11	1695.78	1777.33	1782.78	1809.67	1835.33	1859.44	1851.11	1890.67	1848.56	1837.78	1852.33	1865.56	1863.33	1839.44	1841.11	1843.67	1847.67	1853.11	1831.44	1867.89	1845.56	1863.89	1862.22	1834.44	1809.56	1832.67	1858.22	1846.11	1849.6	1826.85	1785.91	1778.56	1761.91	1631.66
ra2_right_tibia_latlat_8_s2	10.4688
ra2_right_tibia_latmed_1_s1	16.5625	7.5	11.25	1439.4	1482.07	1507.13	1504.73	1525.8	1559	1561.6	1558.67	1586	1577.73	1585.07	1599.07	1603.4	1590.87	1583.6	1599.6	1603.13	1597.2	1589.93	1606.4	1620.93	1592.8	1603.27	1601.33	1561.6	1519.47	1504.93	1520.47	1467.73	1429.4	1390.07	1355	1342.13	1355.53	1369.33	1374.2	1460.67	1511.8	1526.47	1525.87	1510.81	1490.37	1460.03	1408.29	1345.77	1279.48
ra2_right_tibia_latmed_1_s2	21.4062	8.28125	10.9375	1785.82	1778.09	1792.27	1795.27	1788.18	1808.45	1799.91	1781.18	1799.64	1798.45	1794.36	1812.09	1790	1797.45	1822.18	1813.64	1830.64	1822.09	1807.36	1835.18	1834.18	1809.09	1822.82	1841.09	1806.09	1779.73	1778.45	1748.27	1719.82	1666.27	1587.27	1570.55	1614.36	1658.82	1707.82	1749	1762.55	1785	1822.64	1848.18	1839.3	1827.33	1816.7	1804.17	1782.66	1759.66
ra2_right_tibia_latmed_1_s3	18.75	7.65625	10.7812	1459.56	1432.5	1445.5	1436.62	1431.25	1424.56	1423.94	1419.62	1412.25	1413	1419.88	1405.5	1402.62	1392.31	1391.44	1373.44	1360	1350.38	1358.38	1366.56	1370.31	1337.38	1342.94	1331.75	1344.12	1378.25	1376.56	1339.31	1337.69	1357.75	1363.19	1383.75	1401.06	1463.31	1500.25	1512	1539.44	1571.56	1588.75	1617.38	1598.38	1574.04	1562.33	1553.09	1529.51	1470.66
ra2_right_tibia_latmed_1_s4	9.53125	7.03125	9.53125	1743.5	1743	1693.25	1660.42	1648.67	1640.25	1635	1621.33	1631.75	1636.92	1645.5	1648.83	1651.42	1658.25	1625.75	1634.58	1670.75	1680.58	1712	1732.33	1725.67	1711	1713.83	1688.67	1670.25	1668.17	1641.33	1631.17	1612.5	1600.42	1601.58	1580.33	1563	1542.42	1566.83	1609.58	1628.58	1646	1665.83	1683.08	1677.39	1659.94	1640.78	1606.87	1587.59	1582.71
ra2_right_tibia_latmed_1_s5	19.6875	8.28125	11.5625	1631.33	1631.67	1632.89	1628.78	1612.33	1611.89	1641.33	1609.56	1567.67	1547.22	1561.33	1597	1606.44	1610.33	1592.56	1581.89	1601.89	1601.44	1591	1598.33	1625.33	1634.56	1679.44	1669.11	1669.44	1672.89	1661.33	1631.44	1658.11	1630.67	1602.78	1624	1620.11	1629.22	1601.67	1609.22	1606.22	1648.22	1663.78	1683.78	1695.06	1687.78	1677.08	1638.7	1634.05	1636.92
ra2_right_tibia_latmed_2_s1	18.75	6.875	11.4062	267.278	1342	1346	1355.78	1383.06	1379.22	1403.33	1401.39	1410.06	1415.83	1428.22	1443.72	1420.78	1431.72	1442.56	1412.22	1415.5	1441.61	1417.06	1440.89	1426.28	1420.17	1397	1363	1363.33	1338.28	1326.06	1279.94	1233.22	1205.11	1211.67	1220.5	1285.44	1314.17	1356.44	1370.89	1423.5	1477.72	1532.39	1562.44	1533.13	1478.26	1367.38	1212.27	1037.29	881.571
ra2_right_tibia_latmed_2_s2	25.4688	8.90625	11.5625	1263.82	1292.06	1283.88	1290.88	1285	1292.94	1302	1291.82	1313.29	1289.18	1316.94	1301.06	1314.71	1303.35	1305.59	1321.18	1345.12	1336.76	1329.12	1361.12	1320.24	1364.94	1359.41	1335.35	1338.41	1347.65	1361.59	1358.82	1347.41	1304.94	1316.35	1301.47	1312.24	1319.76	1353.24	1363.82	1389.06	1403.41	1436.82	1432.41	1428.99	1407.74	1393.73	1381.78	1354.41	1305.97
ra2_right_tibia_latmed_2_s3	28.75	9.21875	12.9688	1467.61	1453.35	1466.65	1467.13	1450.57	1451.39	1459.04	1442.65	1436.7	1426.87	1405.13	1421.43	1428.78	1434.3	1435.78	1431.17	1438.09	1450.13	1457.61	1471.96	1459.35	1485.57	1478.65	1498.35	1500.39	1511.43	1516.61	1496.22	1487.74	1485.09	1447.52	1432.22	1435.48	1413.61	1428.3	1440.87	1485.04	1517.43	1511.65	1530.87	1497.75	1445.48	1365.43	1245.54	1106.52	991.39
ra2_right_tibia_latmed_4_s1	44.5312
ra2_right_tibia_latmed_5_s1	12.8125	6.71875	12.1875	1018.74	1025.37	1037.68	1042.74	1018.37	1045.53	1019.11	1022.89	1041.16	1038.58	1043.37	1050	1052.74	1053.74	1018.58	1037.42	1026.58	1052.79	1048.32	1060.37	1049.79	1064.05	1061.11	1056.79	1061.53	1070.63	1109.26	1132.68	1097.84	1009.26	897.368	803.158	718.526	749.158	880.632	1017.74	1200	1319.68	1345.74	1353.58	1323.38	1282.14	1217.19	1142.64	1049.53	956.365
ra2_right_tibia_latmed_5_s2	30.3125	8.125	12.1875	1296	1305.77	1310.23	1298.08	1332.08	1329	1339.38	1344.38	1353.23	1369.08	1417.92	1381.54	1390.69	1384	1391.62	1398.77	1382.77	1383	1435.31	1419.46	1446.77	1422.85	1446.08	1473.69	1466.54	1477.85	1436.62	1396.92	1352.38	1269.23	1224.31	1204.15	1202.85	1220.31	1278.23	1360.54	1418.15	1447.38	1489.92	1515.23	1426.53	1365.82	1276.88	1152.92	1016.58	862.764
ra3_left_tibia_latlat_1_s1	13.125	7.34375	12.0312	1182.25	1182.5	1168.81	1175.56	1146.06	1144.56	1120.5	1118.69	1117.56	1100.12	1126.94	1133.44	1159.25	1156.38	1121.19	1131.75	1142.94	1138.44	1140.62	1142.06	1114.56	1112.12	1088.88	1082.31	1092.5	1117.69	1134.31	1166.31	1222.75	1284.12	1320.06	1385.81	1444.31	1515.25	1574.19	1627.88	1655.88	1720.56	1740.56	1742.56	1714.75	1671.93	1632.88	1584.21	1536.7	1513.05
ra3_left_tibia_latlat_1_s2	30.9375	9.84375	11.7188	1231.44	1223.11	1213.11	1209.44	1214.44	1209.78	1218.22	1229.89	1227.22	1200.56	1212.67	1168.33	1233.89	1217.89	1198.22	1247.44	1265.67	1254.44	1241.44	1247.22	1265.89	1263.44	1251.78	1243	1217.89	1186.78	1186.78	1164.56	1171.89	1236.22	1301.56	1366.56	1425.11	1487.67	1545.67	1627.11	1674.44	1697.11	1719.11	1720.56	1692.01	1663.6	1650.17	1626.22	1579.51	1583.77
ra3_left_tibia_latlat_2_s1	11.7188	5.9375	11.0938	513.727	510.364	556.636	566.909	575.636	558.182	535.455	491.182	512	521.727	560.727	573	637.909	621	664.636	608.636	609.182	592.455	583.182	593.182	600.364	630.545	592.455	581.182	569.818	552.182	569.818	554.545	540.364	503.818	443.727	406.545	374.364	370.091	391.273	474.818	589.818	738.818	822.091	904.545	865.265	863.639	856.205	852.539	842.146	808.458
ra3_left_tibia_latlat_2_s2	19.8438	9.375	10.625	579.467	578.333	545.6	548.4	567.2	570.267	596.267	610.467	624.867	617.2	626.733	660.2	651.8	678.733	708.6	705.867	683.133	679.067	682.133	704.733	745.2	760.667	763.733	810.133	808.267	856.2	865.467	860.133	852.4	829.2	754	721.2	723.867	752.133	775.4	807.467	823.8	917.267	971.067	1010.53	1007.51	1000.38	1003.92	999.264	992.079	958.46
ra3_left_tibia_latlat_2_s3	26.5625	7.03125	12.1875	1164.44	1208.89	1195.44	1170.89	1192.44	1198.44	1184.78	1178.56	1180	1189.33	1220.11	1196.22	1180.33	1176.67	1199	1201.44	1185.22	1202.44	1213.56	1190.78	1194.33	1213.44	1213.56	1226.89	1219.56	1217.33	1199.78	1186.44	1234.67	1239.89	1263.67	1299.11	1313.89	1330.33	1371.67	1410.11	1426.56	1445.33	1519	1614.89	1605.4	1564.06	1515.64	1455.37	1373.85	1237.78
ra3_left_tibia_latlat_2_s4	29.2188	8.75	10.9375	949.722	969.611	985.5	967.333	971.278	991.056	980.278	978.667	995.611	1002.44	1014.44	1017.17	1012.39	1026.28	1018.78	1019.39	1009.06	1006.33	1006.56	985.667	982.444	999.778	979.611	979.722	1024.06	1004.39	1012.56	1017.22	1028.56	1041.06	1068.5	1081.89	1106.28	1119.06	1148.11	1217.72	1280.56	1362.22	1392.83	1431.78	1345.02	1264.57	1145.65	1038.09	966.822	908.628
ra3_left_tibia_latlat_4_s1	45.625	5	11.7188	1630.71	1646.14	1633.5	1641.79	1640.86	1667.79	1658.5	1648.57	1648.5	1653.43	1656.86	1649.57	1651.5	1659.07	1648.57	1655.64	1670.36	1646.5	1666.43	1667.64	1682	1679.14	1686.93	1706.93	1697.57	1700.21	1709.86	1695.43	1696.71	1716.36	1681.29	1656	1673.14	1674.79	1691.64	1704.43	1733.21	1768.14	1759.57	1786.57	1802.72	1767.76	1713.92	1660.14	1587.31	1511.92
ra3_left_tibia_latlat_4_s2	19.8438	14.5312	9.53125	1769	1793.14	1806.07	1786.79	1790.57	1782.07	1787.86	1791.07	1786.29	1800.36	1794.64	1780.5	1798.36	1792.07	1797.43	1792.5	1793.79	1817.07	1806.86	1781.57	1817.36	1785.14	1773.64	1775.36	1771.14	1758.36	1776.57	1784.14	1790.71	1775.43	1780.5	1804.14	1799.21	1789.71	1825.21	1805.79	1812.79	1827.79	1821.5	1833.64	1831.83	1829.63	1829.26	1800.62	1754.92	1735.12
ra3_left_tibia_latlat_5_s1	26.25	8.4375	11.25	998.917	981.417	997.5	990.833	968.667	957.25	967.833	973.5	986.083	1015.75	976.083	977.667	963.917	944.25	974.583	991.917	1005.08	1011.08	1010.25	993.083	963	950.75	958.667	927.25	919.917	942	988.75	1004.17	1003.75	975.5	960	996.083	1059.33	1145.08	1232.83	1302.25	1346	1401	1469.08	1465.83	1425.51	1363.16	1246.87	1122.44	999.569	895.452
ra3_left_tibia_latlat_5_s2	25	9.21875	10.9375	925.417	926.5	944.667	935.083	949.083	952.417	936.833	963.25	961.167	992.417	985.75	987.583	1005.5	998.25	1027.33	1040.83	1044.67	1008	1035	1023.17	1036.25	1015.33	1002.58	971.75	952.25	914.75	881.75	884.25	872.25	869	880.5	938.667	1008.5	1081.33	1137.5	1158.67	1174.25	1159.33	1192.5	1190.58	1146.48	1092.63	1029.13	939.006	846.39	797.74
ra3_left_tibia_latlat_5_s3	34.0625	7.65625	9.6875	922.389	948.333	950.222	934.889	962.944	977.222	956.833	997	980.444	975.056	976.722	979.056	959.611	979.889	957.722	960.278	950.278	958.611	916.389	922.389	904.111	909.889	938.944	948.889	939.111	966.944	935.944	908.944	900.167	888.444	889.278	907.389	947.056	966.556	984.611	1020.22	1059.39	1088.39	1130.56	1161.94	1129.43	1093.32	1056.58	988.632	932.886	888.716
ra3_left_tibia_latlat_5_s4	25.7812	9.84375	12.0312	1000.5	1017.12	1124	1250.75	1313.12	1368.62	1347.62	1358	1367	1404.75	1403.12	1377.62	1365.5	1317.25	1268.75	1239	1201.5	1153.25	1112.38	1105.38	1049.62	938.125	920	903.25	910.125	917.125	953.125	956.375	969.5	959.375	973.875	1022.75	1035	1057	1097.75	1160.75	1247	1374.62	1474.88	1509.25	1464.02	1332.78	1203.09	1109.52	1026.25	1027.67
ra3_left_tibia_latlat_6_s1	42.1875	10.1562	14.2188	1808.77	1816.69	1836.69	1861.54	1837.38	1844.46	1854.23	1821.08	1823.23	1828.15	1830	1830.46	1826.23	1836.92	1813.31	1819.62	1828.38	1807.08	1807.92	1799.69	1786.69	1791.77	1803.85	1783	1802.31	1836.46	1813.62	1797.92	1818.08	1820.46	1819.62	1832.31	1802.23	1795.85	1833.62	1852.08	1846.69	1837.77	1838	1862.08	1851.69	1834.98	1830.89	1828.74	1804.06	1814.75
ra3_left_tibia_latlat_8_s1	9.0625	5.46875	10	1275.12	1268	1254.25	1270.25	1306.88	1279.25	1281.25	1279.75	1264.12	1282.38	1322.38	1303.12	1323.75	1305.88	1306.12	1309.88	1309	1329.75	1325.88	1353.5	1339	1317.88	1328.62	1337.75	1345.25	1347	1330.75	1294.12	1240.5	1213.62	1189.12	1237.38	1250	1315.12	1373.62	1407	1439.88	1529.12	1541.25	1557.12	1535.01	1485	1421.51	1373.41	1320.39	1262.94
ra3_left_tibia_latlat_8_s2	12.1875	5.15625	10.4688	1042.17	1051.67	1049.58	1036.42	1064.17	1078.25	1078	1100.58	1104.75	1106.08	1109.58	1128.92	1159.17	1190.25	1205.33	1230.25	1248.67	1261	1237.42	1237.08	1232.33	1250.67	1238.42	1244.5	1231	1217.17	1216.17	1226.33	1201.83	1219.17	1210.08	1218.75	1188.58	1176.5	1175.92	1181.75	1184.92	1239.83	1264.67	1267.67	1270.73	1251.69	1245.72	1248.11	1237.21	1209.94
ra3_left_tibia_latlat_8_s3	11.5625	3.90625	11.5625									1080.67	1224.67	1225.5	1200.33	1196.5	1246.83	1215.67	1217.17	1232.5	1230.17	1248.17	1199.33	1160.17	1153.83	1158	1167	1146.33	1108.33	1091.83	1064.67	1059.67	1062.83	1123.83	1151.17	1182.33	1296.83	1314	1379.33	1387	1479.33	1531.5	1557.5	1568.8	1502.58	1406.91	1267.96	1088.01	917.57
ra3_left_tibia_latmed_1_s1	22.0312	6.71875	11.5625	1641.5	1673.4	1691.5	1684.3	1689.1	1701.5	1694.1	1661.1	1673.4	1689	1703.7	1716.9	1706.4	1664.5	1678	1637.8	1677.9	1638.9	1651.6	1645.6	1661.5	1644.6	1676.3	1678.1	1691.4	1703.6	1690.4	1689	1701.8	1688.1	1696.8	1724.3	1752.9	1731.4	1755.8	1777.4	1793.5	1774.7	1818.9	1850.9	1838.8	1843.9	1846.79	1833.04	1834.94	1799.13
ra3_left_tibia_latmed_1_s2	27.1875	8.90625	10.7812	1820.42	1804.42	1838.33	1801	1829.42	1836	1788.83	1803.08	1824.58	1809	1831.42	1816	1802.25	1819.33	1796	1824.67	1823.25	1808.08	1799.58	1836.25	1831.58	1845.25	1835.67	1820.25	1863.33	1844.42	1831.83	1833.67	1849.92	1833.92	1833.33	1827	1846.83	1865.5	1865	1869.5	1885.58	1909.75	1881.42	1904.58	1897.68	1890.13	1880.33	1872.15	1837.9	1828.27
ra3_right_tibia_latlat_3_s1	13.125	8.90625	8.28125	1790.88	1795.5	1759.75	1769.88	1775.62	1787	1779.25	1747.62	1767.88	1763.12	1740.25	1791.75	1763.62	1785.5	1722.12	1724.38	1760.25	1794.62	1768.88	1747.12	1766.88	1744.38	1714	1753.62	1743.62	1713.5	1717.12	1738.62	1708.12	1703.5	1703.25	1717	1689.12	1677	1659.12	1666.88	1689.75	1720.62	1757.12	1790.5	1770.62	1743.88	1727.64	1695.19	1645.23	1596.79
ra3_right_tibia_latlat_9_s1	10.625	6.5625	11.5625	1703.65	1707.06	1714.06	1716.65	1700.47	1703.76	1709.88	1707.12	1701.35	1698.65	1694	1700	1699.88	1696.18	1715.12	1729	1722.65	1708.06	1684.18	1688.35	1700.53	1709.18	1719.94	1716.12	1713.41	1693.76	1690.29	1698.82	1692.88	1700.65	1700.18	1703.18	1696	1687	1697.88	1704.35	1703.06	1704.88	1711.82	1716.59	1707.95	1689.88	1647.04	1594.2	1523.94	1421.81
ra3_right_tibia_latmed_1_s1	13.5938	5.46875	6.25	1719.43	1714.14	1726.93	1721.86	1712.36	1742	1747.79	1749.64	1741.57	1729	1728.64	1746	1732.07	1730.36	1727	1692.64	1690.79	1703.79	1669.36	1639.29	1599.64	1604.79	1633.5	1607	1561.86	1521.14	1509.21	1531.57	1587.21	1598.43	1582.14	1577.64	1598.79	1634.21	1642.71	1688.43	1693.71	1723.14	1748.07	1746.79	1747.64	1747.55	1741.41	1722.81	1686.13	1640.98
ra3_right_tibia_latmed_1_s2	22.6562	8.59375	11.7188	1747.69	1751.75	1741.88	1776.19	1753.88	1774.12	1726.62	1754.19	1761.31	1775.12	1749.12	1753.06	1745.62	1758.31	1763.69	1737.62	1757.62	1778.56	1754.62	1758.94	1761.19	1752.12	1786	1782.44	1751.88	1764.81	1782.81	1796	1805.88	1796.12	1765.25	1752.5	1753.56	1744.12	1741.25	1748.69	1765.19	1753.06	1757.62	1769.75	1746.52	1733.93	1722.58	1722.82	1709.46	1689.66
ra3_right_tibia_latmed_1_s3	15.9375	8.75	11.0938	1628.71	1634.64	1624.29	1638.79	1609.93	1597.36	1575.21	1584.64	1598.64	1589.21	1598	1610	1582.21	1608.21	1614.86	1619.07	1570.43	1604	1594.21	1609.14	1612.79	1616	1632.79	1634.07	1634	1635.57	1635.86	1631.86	1641.79	1635	1658.86	1641.93	1629.07	1628.93	1597.64	1568.64	1588	1604.71	1616.64	1655.57	1676.29	1668.39	1663.79	1655.78	1618.34	1593.07
ra3_right_tibia_latmed_1_s4	9.21875	6.09375	10.3125	1605.46	1629.77	1663.31	1690.46	1705.31	1763.69	1711.69	1724.38	1748.31	1758.15	1730.31	1703	1688.77	1671.38	1675.23	1647.92	1652.31	1675.85	1663.31	1677.15	1658.46	1637.23	1628.38	1612.15	1623.77	1662.15	1636.31	1654.46	1679.92	1674.54	1657.23	1711.31	1725.38	1726.62	1740.15	1729.15	1756.15	1740.23	1737.31	1759.92	1759.58	1734.64	1693.01	1653.31	1620.39	1568.32
ra3_right_tibia_latmed_1_s5	22.8125
ra3_right_tibia_latmed_2_s1	18.125	10.7812	8.28125	1496.91	1519.91	1530.73	1520.18	1532.27	1557	1539.27	1515.64	1525.18	1511.91	1483.73	1481.73	1470.64	1470.82	1468.91	1444.55	1452.27	1432.73	1446.55	1455.55	1437	1446.91	1423.64	1433.36	1409.82	1401.09	1421.82	1433	1431.91	1438.27	1449.91	1442.45	1446.27	1467.73	1474.45	1492	1513.36	1548.64	1585.73	1594.73	1609.68	1582.14	1526.67	1482.55	1465.95	1443.38
ra3_right_tibia_latmed_2_s2	9.53125	7.8125	10	1579.22	1567.56	1576.56	1578	1546.56	1550.78	1552.11	1541.78	1536.89	1524.67	1528.56	1543.44	1546.22	1535.22	1536	1529.11	1517.33	1537.78	1517.67	1506.78	1523.22	1505.44	1472.89	1506.44	1502.56	1468.11	1437.44	1422.67	1389.89	1359.78	1370.11	1369.78	1387.78	1401.56	1425.56	1506.78	1549.33	1560.67	1631.44	1681.33	1650.91	1639.36	1620.17	1555.9	1474.86	1395.95
ra3_right_tibia_latmed_2_s3	26.25	9.84375	13.125	1809.11	1811.47	1798.37	1817.11	1814.37	1804.16	1823.21	1824.42	1826.63	1815.63	1812	1822.79	1835.53	1845.84	1829.63	1833.42	1854.26	1845.68	1830.68	1845.95	1848.42	1848.37	1838.84	1835.79	1840.16	1820.58	1815.47	1817	1835.68	1824.16	1822.95	1844.32	1834.37	1825.89	1818.32	1834.79	1846.74	1835.37	1832.63	1852.37	1841.04	1825.39	1818.6	1810.11	1791.99	1757.36
ra3_right_tibia_latmed_2_s4	12.3438	9.21875	7.65625	1031.33	1030.89	937.889	895	877.667	913.444	942.556	986.889	1039.78	1042.78	1119.67	1175.11	1222.44	1319.56	1382.89	1402.56	1378.67	1351.33	1305	1282.67	1285.11	1284.89	1307.78	1307	1323.89	1355.89	1376.44	1372.89	1360.78	1406.22	1456.56	1483.33	1499.44	1503.89	1521.22	1551.67	1574.22	1562.56	1595.33	1616.56	1610.63	1599.07	1573.35	1517.58	1442.24	1389.7
ra3_right_tibia_latmed_3_s1	15.625	8.90625	8.75	1818.82	1798.91	1812.27	1839.09	1787.82	1785.36	1810.27	1782.91	1805.18	1802.64	1798	1806.18	1799.09	1781.64	1796.91	1769.73	1777.73	1792	1785.55	1797.55	1773.55	1792.55	1796.64	1763.82	1773.55	1755.45	1774.91	1770.91	1773.36	1756.27	1739	1763.27	1768.73	1764.55	1763.36	1781.09	1807.55	1776.27	1791	1814.09	1788.17	1768.62	1768.18	1775.12	1774.92	1766.13
ra3_right_tibia_latmed_3_s2	13.75	7.34375	9.53125	1707.7	1766.2	1803.8	1820.8	1820.6	1831.8	1844.3	1838.8	1863.9	1861.9	1850	1845	1857.6	1822.3	1850.6	1860.6	1824.6	1822.2	1823.1	1798.7	1778.2	1831.4	1841.6	1791.8	1819.9	1838.5	1818.3	1808.1	1813.5	1808	1800.2	1832.8	1819.7	1809.7	1819.1	1843	1860	1844	1846.8	1863.7	1858.3	1841.01	1819.16	1806.68	1795.99	1767.9
ra3_right_tibia_latmed_3_s3	15	6.5625	12.1875	1729.67	1730.22	1769	1768.78	1754	1735.56	1764.67	1779	1798.44	1762.11	1767.67	1754.56	1769.33	1753.44	1738.11	1748.89	1763.56	1757.67	1739.44	1722.11	1721.11	1734.89	1738.11	1744.22	1758	1730	1755.33	1752.22	1740.78	1727.44	1742.44	1746.11	1748.33	1735.33	1738.22	1783.44	1775.11	1777.67	1760.33	1770.11	1768.13	1739.16	1754.43	1766.23	1743.33	1710.43
ra3_right_tibia_latmed_5_s1	7.96875	8.59375	10.7812	1768.6	1738	1739.4	1719.6	1758.2	1741.6	1741.4	1749.8	1719	1751	1741.8	1737.8	1723	1744.4	1757.6	1756.4	1778.4	1756.8	1746.4	1757.4	1757.4	1750.2	1758.6	1741.6	1772	1753.2	1761.8	1759.6	1705.2	1687	1671.4	1654.4	1704.4	1679.6	1703	1737	1774.8	1767	1833.6	1824.2	1804.61	1795.51	1750.96	1764.12	1744.2	1740.43
ra3_right_tibia_latmed_5_s2	8.4375	5.78125	11.4062	1601.7	1601.1	1604	1670.5	1675.7	1691.2	1713.1	1761.2	1721.8	1690	1686.3	1679.4	1664.8	1683.2	1677.5	1651.6	1686.6	1717.6	1692	1668.4	1648.1	1616.8	1608.9	1622	1592.6	1526.6	1498.4	1459	1399.4	1367.8	1377.8	1447.9	1518.1	1602.6	1662.7	1737.8	1763	1747	1743.9	1756.7	1777.75	1771.7	1776.41	1762.59	1734.09	1685.48
ra3_right_tibia_latmed_7_s1	12.8125	8.59375	12.0312	1351.18	1322	1311.36	1316.09	1333.82	1339.09	1344	1359	1342.55	1325.27	1354.45	1375	1347.64	1345.09	1344.64	1331.36	1337.27	1357.18	1352.45	1351.82	1373.09	1390.27	1390.55	1360.27	1363.27	1383.18	1398.09	1391.91	1358.82	1348.36	1337	1326.09	1350.45	1385.09	1393	1408.27	1440.64	1482.36	1544.45	1570.55	1597.83	1556.87	1485.52	1434.42	1391.23	1342.72
ra3_right_tibia_latmed_7_s2	7.65625	7.96875	10.4688	1314.57	1331.57	1340	1331.14	1331	1274.43	1297.14	1321.29	1310.86	1353.29	1343.43	1338.86	1341.43	1318.86	1354	1368	1365.29	1363.57	1385.57	1364.43	1346.71	1300.71	1281.14	1283.86	1304	1320.43	1355.14	1326.71	1371.71	1391	1386	1383.43	1387	1393.43	1402.29	1449.14	1464.57	1465.43	1535.57	1550	1549.95	1509.4	1414.74	1325.44	1263.79	1249.3
ra3_right_tibia_latmed_7_s3	11.875	9.0625	12.3438	1443.57	1442.57	1398.57	1454.43	1483.29	1430.29	1462.43	1454.29	1456.86	1464.43	1482.43	1512.29	1488	1507.14	1475.71	1484.71	1505	1480.29	1464.29	1436.86	1418.86	1436.71	1406.14	1394.57	1377.14	1425.29	1465.86	1511.43	1491.29	1564.86	1571.57	1607.43	1624.29	1580.71	1559.71	1463.29	1447.29	1437.86	1411.14	1369.14	1318.43	1280.52	1279.04	1297.43	1291.29	1282.94
[truncated: 114 more columns]

## Sheet: contralateral
sample	distance	height	width	optical density1	optical density2	optical density3	optical density4	optical density5	optical density6	optical density7	optical density8	optical density9	optical density10	optical density11	optical density12	optical density13	optical density14	optical density15	optical density16	optical density17	optical density18	optical density19	optical density20	optical density21	optical density22	optical density23	optical density24	optical density25	optical density26	optical density27	optical density28	optical density29	optical density30	optical density31	optical density32	optical density33	optical density34	optical density35	optical density36	optical density37	optical density38	optical density39	optical density40	optical density41	optical density42	optical density43	optical density44	optical density45	optical density46
sr2_tibia_cntrl_latmed_1_s1	24.8438			1580	1586.22	1579.78	1548.44	1532.33	1539.33	1567.78	1540.67	1556.22	1560.33	1564	1601.78	1576	1517.22	1587.56	1556.11	1595.89	1592.44	1651	1615.56	1584.89	1608	1635.33	1623.11	1625	1599	1604.22	1651.78	1642.33	1627.67	1632.89	1639.22	1689.11	1682.56	1696.78	1702.33	1763.78	1702.78	1753.78	1788.67	1793.14	1780.7	1744.61	1688.26	1627.06	1562.32
sr2_tibia_cntrl_latmed_1_s2	32.9688
sr2_tibia_cntrl_latmed_3_s1	9.53125	5.625	7.5	737.1	762.3	780.7	777	782.3	786.2	772.6	813.2	836.1	842	857.4	883.3	915	931.9	922.9	926.8	919.8	906.6	905.1	926.5	950.1	953.7	912.7	918.3	915.7	945.1	965.2	980.5	995	1003.8	1012.7	1003.4	994.4	972	994.5	986.5	1045.5	1133.7	1147.5	1175.4	1171.66	1152.76	1133.14	1112.92	1094.6	1081.86
sr2_tibia_cntrl_latmed_3_s2	19.5312	6.71875	7.8125	1017.62	1038.38	1047.46	1058.54	1055.08	1028.08	1032.69	1035.23	1030.38	1051.62	1050.54	1068.31	1079.15	1084.69	1101.69	1086.08	1110.69	1128.15	1129.62	1156.31	1175.54	1173.77	1159.46	1161.85	1155.54	1172.54	1181.92	1199.77	1206.23	1222	1238	1243.69	1235.31	1269.62	1293.77	1342.85	1389.23	1443.62	1453.38	1495.46	1471.18	1461.28	1454.21	1437.58	1407.1	1376.36
sr2_tibia_cntrl_latmed_5_s1	31.875	11.875	17.6562	1647.25	1635.56	1630.44	1650.94	1659.75	1675.62	1699.19	1692.88	1699.06	1731.81	1754.44	1747.31	1791.31	1772.31	1759.06	1762.25	1752.25	1757.94	1729.56	1759.25	1751.88	1744.44	1774.81	1767.62	1759.19	1802.06	1808.75	1817.94	1819.75	1847.06	1863.5	1844.19	1859.88	1860.62	1856.06	1834.94	1837.38	1855.69	1855.06	1850.56	1802.99	1749.01	1676.58	1588	1532.91	1455.34
sr2_tibia_cntrl_latmed_5_s2	30.1562	7.5	11.7188	1128.83	1114.33	1108.25	1097.92	1114.33	1115.67	1110.58	1099.58	1096.17	1095.42	1111.42	1113.83	1120.75	1128	1117.42	1124.75	1129.75	1148.92	1144.5	1158.92	1161	1129.92	1107.67	1090.92	1090.42	1087.67	1085.5	1145.5	1206.67	1279.08	1321.5	1398	1407.25	1462.17	1480.42	1533.42	1592	1627.5	1662.92	1700.67	1656.28	1647.44	1600.45	1505.67	1429.1	1317.41
sr2_tibia_cntrl_latmed_5_s3	30.625	6.5625	10	1306.92	1301.42	1331.5	1305	1292.33	1294	1279.58	1248.83	1250.17	1227.67	1209.58	1207.58	1181.92	1179.5	1198.83	1197.67	1175.67	1181.92	1189.17	1170.5	1178.25	1193.67	1198	1202.83	1211.42	1225	1215.17	1209.67	1203.58	1208	1188.5	1193.17	1226.75	1233.67	1252.75	1263.58	1264.33	1263.25	1298.08	1343.75	1340.12	1306.11	1261.98	1226.44	1177.41	1137.36
sr3_tibia_cntrl_latlat_4_s1	24.0625	8.75	12.9688	1807	1760.82	1765.64	1748.64	1752.73	1754.55	1786.82	1768.09	1743.73	1722.36	1749.64	1745.45	1747.18	1765.55	1741.27	1743.18	1734.36	1743.55	1726.55	1722.27	1718.09	1733.09	1715.27	1709.27	1734	1746.36	1726.45	1717.09	1723.09	1712	1709.64	1693.64	1677.09	1674.36	1685.36	1721.64	1705.18	1710.36	1736.45	1754.27	1740.44	1720.98	1699.37	1668.52	1628.49	1563.54
sr3_tibia_cntrl_latlat_4_s2	23.75
sr3_tibia_cntrl_latmed_1_s1	14.375	8.90625	13.4375	669.25	822.5	967	1051.5	1104.88	1153.25	1141.25	1100.25	1068.88	1029.75	976.75	943.125	894	886.25	890.125	933.875	962.5	957.875	958.25	881.625	782.375	687.25	608.75	558.375	472.625	416.125	386.5	343	292.625	274.875	282.25	265	280.875	366.75	526.25	676.625	869.25	1011.38	1122.38	1130.75	1125.97	1100.91	1066.28	1057.63	1048.45	1069.13
sr3_tibia_cntrl_latmed_1_s2	10.1562	8.75	11.25	720.7	738.6	745	732.8	743.1	756	755.5	752.1	735.8	711.6	721.8	714.4	755.8	693.9	688.2	687.3	684.8	667.8	676.1	645.9	655.2	636.7	668.6	657.9	652.1	670.6	685.7	672.7	689.4	679	688.9	682.3	673.7	681.1	678.2	696.2	723.6	737.6	788.6	787.3	783.714	742.198	672.393	597.902	537.278	498.396
sr3_tibia_cntrl_latmed_1_s3	21.4062	7.96875	13.125	1146.56	1120.89	1131.67	1146.78	1160.22	1159	1155.56	1153.78	1144.22	1145.33	1148.33	1118.44	1121.22	1119.33	1128.44	1118.78	1103	1108.78	1109.33	1114.67	1099.33	1108.56	1126.78	1123	1096.56	1128.22	1119.56	1117.33	1115.78	1139.89	1178	1201.22	1238.67	1251.78	1267.22	1301.22	1360.89	1425.11	1441.33	1426	1350.31	1269.7	1229.4	1226.56	1234.46	1262.99
sr3_tibia_cntrl_latmed_1_s4	8.4375	8.59375	11.25	692.333	701.222	706.111	720.778	705.667	697.556	696.111	682.556	676.667	663.222	663.556	660.444	681.222	716.333	693.444	714.444	728.333	697.667	725.111	730	742.444	738	740.333	723.778	731.778	764.222	732.333	751.444	744.889	750.222	785.333	803.667	811.778	839.111	860.556	866.667	919.444	989.333	1035.56	1058.67	1002.04	953.34	888.059	808.607	727.157	638.461
sr3_tibia_cntrl_latmed_1_s5	11.7188	7.5	11.25	1224.2	1248.6	1247.8	1180.2	1171.8	1067.6	981.7	855.8	737.3	620.4	561.3	431.3	348	282.8	292	353.9	472.4	666.1	849.7	995.1	1086.4	1081.8	1044.6	1005.8	966.8	936.4	900.9	860.1	855.1	866	869.8	841.4	848.2	835.9	850.8	884.4	922	1003.3	1088.1	1127.4	1030.95	899.291	726.619	532.754	374.959	304.672
sr3_tibia_cntrl_latmed_1_s6	10	8.125	11.25	497	482.333	488.167	509.833	515.667	563.5	532	527.833	558.167	600.5	592	584.833	604.833	591.333	594.833	585.5	614	594.167	591.667	604.333	598.167	625	610.833	607.833	632.667	666.667	662.833	667.667	640.5	666	673.167	692.333	724	752.167	796.5	823.833	906.333	970	1000.67	1059.33	1100.99	1043.14	890.769	704.869	515.774	383.614
sr3_tibia_cntrl_latmed_1_s7	20.4688	8.59375	12.3438	807	801.5	813.375	812.5	822.75	767.625	785.375	845.25	838.5	838.875	840.875	853.75	843.375	879.625	892.75	868.75	855.25	884.5	854.25	888.875	898.75	900.125	883.125	904.875	883.125	859	867	843.125	834.875	849.625	879.25	881	886	896.5	910.375	910.375	903.5	947	1011.62	1039.75	1009.84	976.126	961.444	970.589	979.608	928.924
sr3_tibia_cntrl_latmed_1_s8	17.5	8.90625	11.7188	934.9	928.5	901.1	934	955.2	945.1	959.9	982.3	971.7	952.6	963	988.9	1021.6	1018.4	1032.6	1021.5	1015.7	983.2	955.2	988.6	998.7	973.4	985.9	1016.9	1066.2	1085.4	1102.1	1144.7	1174.1	1208.6	1225.5	1192.7	1160	1200.8	1186.6	1191.7	1205.5	1260.4	1348.2	1333.9	1306.27	1246.34	1158.62	1036.68	921.848	823.25
sr3_tibia_cntrl_latmed_1_s9	25.4688	10.9375	14.375	1278.3	1268.5	1272.4	1265.8	1275.9	1253.4	1281.4	1279.8	1277.5	1275.3	1296.5	1286.6	1278.2	1254	1256.7	1238.9	1251.1	1247.8	1269.2	1259.4	1271.9	1247.5	1211.6	1202.1	1184	1195.7	1187.6	1199.3	1213.3	1196.3	1217.8	1238.2	1233.7	1219.6	1236.9	1225.7	1206.5	1192.9	1223.4	1270.8	1284.55	1226.46	1153.57	1105.2	1079.09	1014.92
sr3_tibia_cntrl_latmed_3_s1	25.3125
sr3_tibia_cntrl_latmed_4_s1	31.25	10.3125	14.8438				1396.06	1651.44	1634.75	1659.75	1673.06	1654.31	1653.75	1664.19	1671	1679.69	1686.25	1680.69	1676.94	1679.94	1680.94	1669.12	1686.75	1683.94	1674.94	1698.81	1716.31	1695.38	1728.25	1699.06	1731.12	1725.25	1702.31	1726.06	1699.19	1711.94	1716.75	1751.69	1749.19	1738.25	1739.06	1728.88	1746.31	1759.81	1743.17	1748.02	1732.75	1708.71	1672.41
sr3_tibia_cntrl_latmed_4_s2	23.5938	7.5	12.0312	1692.21	1681.93	1696.14	1665.43	1667.29	1708.71	1676.86	1685	1686.5	1662.71	1702.79	1658.07	1674.79	1693.57	1666.43	1693.07	1662.64	1693.57	1666.57	1689.86	1670.64	1639.64	1658	1692.57	1728.43	1698.79	1686.71	1665.93	1663.86	1692.21	1722.07	1697.93	1707.36	1711.86	1704	1744.5	1756.64	1748.57	1747.57	1764.57	1757.57	1738.48	1713.6	1698.13	1668.4	1608.67
sr3_tibia_cntrl_latmed_4_s3	9.21875	6.875	10.9375	1643.67	1655.89	1639.67	1640.44	1650.56	1615.11	1643.56	1610.11	1588	1596.22	1579.56	1589.44	1581.89	1578.33	1556.11	1573.67	1556.33	1525.33	1479	1499.89	1455.89	1467.56	1499.89	1495.67	1518.44	1536.11	1533.78	1534.33	1571.89	1559.44	1551.67	1522.89	1534.11	1547.78	1533.44	1532.89	1549.56	1579.22	1567.89	1599	1577.3	1546.44	1515.3	1521.06	1525.8	1530.57
sr3_tibia_cntrl_latmed_4_s4	24.0625	9.84375	11.25	1661.08	1669.42	1669.71	1673.21	1662.04	1669.33	1673.83	1662.83	1666.33	1664.21	1660.96	1670.58	1651.88	1672.33	1641.54	1659.25	1629.08	1655.17	1680.79	1657.12	1659.08	1655	1665.25	1664.21	1664.21	1674.71	1665.75	1653.46	1664.04	1665.5	1673.29	1701.5	1712.42	1715.79	1731.62	1729.83	1719.88	1751.29	1744	1744.75	1714.73	1685.4	1653.32	1647.58	1635.76	1632.03
sr3_tibia_cntrl_latmed_6_s1	13.2812	7.5	11.4062	1701.67	1714	1722.17	1731	1718.67	1716.17	1702.5	1740.83	1723	1692.33	1741	1723	1718.33	1737.67	1729.67	1714	1736.67	1715.83	1726.17	1729.83	1748.5	1677.83	1698.17	1733.33	1699.33	1717	1733.17	1716.17	1743.67	1684	1714.67	1714	1716.83	1700.5	1694.5	1713.5	1741.5	1774.17	1791	1811.83	1783.38	1713.27	1656.05	1648.21	1671.69	1699.64
sr3_tibia_cntrl_latmed_6_s2	15.1562	6.25	8.90625	1662.3	1644.9	1652.3	1673	1659.1	1661.6	1699.5	1676.6	1664	1688	1698.9	1695.7	1677.5	1690.8	1683	1702.5	1679.3	1674.4	1701.4	1650.1	1656.5	1709.8	1653.1	1675	1690.4	1680.6	1690.5	1692.8	1701.9	1732.5	1755.6	1721.8	1742.6	1736.4	1766.1	1778.4	1741.1	1711.3	1703.6	1735.1	1727.28	1684.88	1621.96	1576.29	1553.75	1527.13
sr3_tibia_cntrl_latmed_6_s3	11.875	7.34375	11.5625	1287.38	1449.12	1563.62	1642.88	1687.5	1716.25	1748.38	1746.88	1784.25	1776	1807.12	1814.88	1787.62	1805.75	1824.38	1795	1798.12	1831.88	1798	1794.38	1780.25	1781.25	1791.75	1806.38	1810	1812.25	1792	1778.88	1767.12	1774.75	1733.38	1748.75	1754.75	1732.12	1750.88	1745.88	1779.5	1784.5	1783.25	1802.88	1791.62	1772.56	1765.04	1753.34	1744.88	1695.78
sr3_tibia_cntrl_latmed_6_s4	13.125	7.03125	9.21875	1498.2	1436	1358.8	1301.3	1241.6	1155.5	1067.8	979.6	899	808.5	732.8	671.1	687.4	690.1	676.6	707.5	789.6	931.9	1053.4	1175.1	1272.1	1373.9	1509.7	1533	1559	1616.6	1605.1	1642.3	1693.1	1671.7	1666.9	1690.7	1695.3	1693.9	1707.9	1701	1697.5	1696.4	1680.2	1694.7	1669	1635.75	1603.4	1586.31	1572.69	1535.61
sr3_tibia_cntrl_latmed_6_s5	18.125	6.71875	11.7188	1765.43	1745.57	1728.14	1755.14	1763.57	1781.14	1796.57	1746.29	1759.29	1765.86	1729.43	1773.14	1777.71	1778.29	1724.57	1725	1782.86	1762.71	1748.29	1757.86	1783	1766.29	1760.29	1778	1747.57	1739.29	1774.86	1772.14	1770	1746.86	1738.29	1747.71	1748.86	1750.86	1759.57	1767	1770.43	1746.14	1781.71	1789.14	1815.34	1788.74	1730.54	1653.72	1573.59	1515.4
sr4_tibia_cntrl_latlat_1_s1	28.2812	10.9375	15.1562													437.625	862.5	842.25	876.125	864.75	848.75	857.25	847.625	877.75	922	929.75	952.5	953.875	943.25	953.5	952.25	947.5	955.375	976	991.75	990.875	985.25	1011.62	1034.25	1031.62	1058.38	1092.88	1106.38	1105.33	1068.88	1023.15	983.617	908.024	822.15
sr4_tibia_cntrl_latlat_1_s2	27.5	9.6875	8.75	991.818	990.364	978.636	981.636	977.091	968.909	987.818	989.273	986.455	1019.73	1015.55	1011.18	1031.64	1031.09	1035.18	1053.64	1054.82	1036.91	1009.82	992.909	991.182	996.636	983.636	965	944.364	925.818	909.909	893.182	913.364	939.455	999.727	1078.27	1142	1200.64	1224.27	1224	1227.36	1243.64	1273.73	1296.91	1266.19	1231.56	1191.66	1149.75	1110.56	1076.57
sr4_tibia_cntrl_latlat_3_s1	10.3125	6.25	11.25	1268.92	1278.92	1273.33	1247.08	1249.83	1238	1234.17	1240.17	1221.17	1246.5	1266.58	1266.25	1256.42	1249.75	1278.83	1293.08	1292.42	1269.92	1258.92	1262.17	1247.25	1222.67	1198.42	1168	1130.25	1112.92	1083.08	1072.42	1104.25	1117.42	1137	1175.67	1229.58	1271.58	1287.42	1320.67	1358.75	1377.75	1376	1378.75	1371.06	1330.83	1270.36	1185.52	1073.2	956.772
sr4_tibia_cntrl_latlat_3_s2	11.0938	6.5625	9.0625	1652.11	1646.22	1642.44	1613.56	1613.78	1640.56	1621.56	1552	1504.33	1470.56	1373.56	1266.67	1191.78	1136.67	1133.78	1132.89	1160.67	1249.22	1324.89	1367.11	1405.89	1413	1385.56	1419.33	1468.33	1478.78	1500.89	1524.78	1573.44	1616.33	1643.44	1646	1618.33	1616.11	1607.56	1593.89	1597.56	1602.67	1591.78	1599.78	1584.34	1569.2	1570.7	1573.81	1558.45	1527.56
sr4_tibia_cntrl_latlat_4_s1	16.4062	7.8125	10.3125	1191.31	1177.92	1177.62	1175.69	1146.92	1177.69	1186.31	1177.54	1203.31	1209.69	1213.85	1194.15	1181	1178.69	1180.85	1173.69	1168.46	1194.15	1212.69	1190.23	1190	1191.31	1192.23	1178.54	1172.31	1143.85	1152.38	1152.23	1164.92	1179.85	1186.62	1231.92	1265.62	1301.23	1317.46	1363.23	1377.08	1423.54	1457.23	1475.85	1442.55	1408.86	1354.96	1270.17	1196.5	1135.7
sr4_tibia_cntrl_latlat_4_s2	24.375	9.21875	9.21875	1482.88	1506.62	1539.25	1521.5	1519.12	1524.75	1529.12	1540.12	1536.75	1564.12	1591.5	1588.75	1601	1607	1597.38	1549.12	1573.88	1572.38	1558	1543.12	1519.5	1501	1508.5	1483	1476.75	1496.75	1471.62	1496.25	1492.5	1461.5	1474.5	1477.5	1476.25	1491.75	1530.38	1542.12	1543.25	1547.62	1546.25	1548.38	1537.32	1516.75	1508.63	1497.8	1462.43	1386.83
sr4_tibia_cntrl_latlat_6_s1	14.2188	7.8125	10	206.333	127.167	151.833	172.333	185.333	174	194.833	213	225.333	208.667	240.333	221.333	209.667	161.5	180.667	199.333	213.5	253.5	236.5	278	292.5	299.667	313.667	320.167	345	415.167	444.667	506.5	544	550	556	596.167	576	623.167	646.167	698	684.667	750.667	774.333	850.667	827.362	762.643	655.635	559.408	416.087	285.926
sr4_tibia_cntrl_latlat_6_s2	14.375	8.4375	11.4062	563.545	539.545	553.545	528.091	554.182	610.545	678.364	709.727	763.909	772	745.182	741.909	715.364	672.091	671	654.636	631.273	613.091	638.818	688.273	739.364	819.818	818.182	816.091	872	860.818	859.273	881.636	901.909	903.455	920.909	901.364	933.091	955.182	980.273	951.273	1006.91	1021.18	1093.64	1128	1094.45	1024.81	902.519	795.53	676.789	568.989
sr4_tibia_cntrl_latlat_7_s1	9.84375	7.1875	9.84375	231.714	222.714	243.571	240	244.143	261.143	273.286	272.429	238.286	225.143	235.714	247	273.714	246.286	259	230.429	190.714	158.286	163	212.286	247.286	305.429	349.286	311.571	281.286	263.857	244.429	205.571	225.143	242.429	241.143	246.857	278.143	250.571	294	312.571	356.286	396.857	441.857	483.429	437.57	382.411	302.769	226.124	172.807	144.172
sr4_tibia_cntrl_latlat_7_s2	10.7812	8.4375	9.6875	269	277.286	257.714	251.143	237.143	262.286	246.429	266.857	254.857	233	235.571	259.857	269.429	283.429	255.857	225.571	207.571	200.143	183.714	188.429	200.143	192.286	185	208.143	189.714	174.714	196.714	218.143	222.857	244.286	229.857	266.143	310.714	347.857	386.143	407.714	454.714	462.714	484	521.429	452.401	383.642	310.8	270.35	250.196	226.538
sr4_tibia_cntrl_latmed_1_s1	20.7812	8.4375	11.4062	1594.08	1612.38	1592	1579.62	1591.54	1616	1623.54	1602.46	1637.69	1631	1630.54	1620.77	1621.08	1605.85	1587.23	1592.46	1592.15	1586.69	1614.77	1603.23	1599.69	1601.54	1576.62	1567.08	1580.54	1589.08	1604.85	1609.46	1606.08	1617	1644.31	1662.38	1675.69	1668.38	1664.69	1684.85	1719.92	1722.77	1755.08	1778.54	1767.37	1703.13	1621.26	1549.76	1482.3	1428.53
sr4_tibia_cntrl_latmed_1_s2	25.1562	5.3125	11.4062	1553.12	1542.62	1589.88	1561	1588.62	1560.88	1569	1579.12	1603.12	1589.12	1604	1645.75	1637	1639.25	1658.12	1644.38	1693.12	1684.75	1658.12	1658.5	1646.38	1656.62	1645.88	1646.62	1682	1661.88	1686.5	1693	1728	1711	1726.75	1728.38	1715.5	1737	1692.25	1729	1768.62	1745.62	1767.75	1785	1789.08	1769.86	1708.19	1652.73	1621.71	1567.02
sr4_tibia_cntrl_latmed_2_s1	8.28125	6.25	10.7812	1265.43	1226.29	1204.71	1190.57	1211.57	1208.86	1203.14	1202.86	1211.43	1203.57	1201.14	1205.57	1205.14	1212.86	1203.86	1187.14	1201	1213.57	1198.71	1178.14	1151	1140.86	1132	1141.14	1155.29	1159.57	1157.57	1167.29	1154.71	1137.57	1140.57	1171.43	1182.86	1167.86	1190.29	1195.14	1188.14	1219	1249.86	1306.29	1303.42	1276.24	1270.09	1253.87	1224.26	1215.81
sr4_tibia_cntrl_latmed_3_s1	8.59375	7.03125	10.625	1412.43	1397.43	1395.71	1400.57	1404.57	1386.29	1416.43	1398.57	1397.86	1407.43	1416.43	1388.29	1375.71	1332.57	1282.14	1271.43	1271.57	1254.43	1254	1266.86	1270.57	1298.29	1337.86	1315.71	1349.29	1306.14	1287.71	1316.14	1284.86	1301.29	1333	1374.71	1457.57	1497.43	1570.43	1595.14	1578.57	1618.86	1644.57	1680.57	1592.56	1545.89	1522.66	1466.18	1420.48	1365.95
sr4_tibia_cntrl_latmed_3_s2	20.625	7.8125	11.4062	1663.86	1619.43	1657	1621.43	1678.43	1653	1627.43	1659.43	1646.71	1638.86	1632.14	1663.86	1660.57	1633.57	1642.43	1651.29	1651.57	1695.57	1667.86	1673.57	1676.86	1620.86	1626.14	1672.71	1646.43	1648.14	1618.57	1594.86	1619.71	1642.43	1658.86	1666.43	1668.14	1690	1722	1739.57	1749.71	1756.43	1752.71	1757	1743.31	1696.52	1635.14	1573.79	1519.16	1456.79
sr4_tibia_cntrl_latmed_3_s3	22.8125	8.4375	10	588.333	496.167	451.333	432.333	437.167	462.167	473.5	524.667	684	862.667	1029.83	1167.17	1238.67	1258.33	1335.5	1348.5	1376	1436.17	1485.67	1512.5	1544.5	1504.33	1475.67	1457.33	1422.33	1404.5	1389.67	1370.67	1383.83	1411.17	1429.83	1450.67	1458.33	1459.5	1481.67	1470.33	1426.33	1422.17	1440.83	1518	1541.84	1526.73	1538.51	1506.44	1408.06	1358.98
sr4_tibia_cntrl_latmed_4_s1	17.3438	7.1875	12.3438	1698.4	1706.8	1705	1696.3	1699.1	1727.9	1735.7	1716.7	1710	1685.1	1701.7	1709.3	1731.2	1730.8	1704.3	1711.9	1699.2	1688.8	1686.3	1697	1718.2	1722.4	1732.5	1725.6	1733.3	1737.3	1710.2	1729.2	1743.5	1757.6	1731.2	1760.2	1755.2	1748.8	1786.1	1821.4	1808.2	1820.3	1823.7	1817.3	1809.52	1788.84	1784.38	1793.27	1785.81	1749.5
sr4_tibia_cntrl_latmed_5_s1	14.8438	7.65625	10.1562	1375.9	1368.3	1373.2	1401.3	1357.2	1382.7	1345	1360.3	1366.7	1372.3	1419.5	1387.8	1410.6	1432.9	1458.5	1437.5	1444.4	1461.2	1455.4	1486.3	1524.8	1521.9	1553.4	1521.7	1541.9	1595.4	1606.4	1618.1	1638.6	1652.9	1649.4	1663.6	1650.3	1616.4	1613.9	1634.7	1634.6	1649.8	1642.3	1628.9	1631.35	1618	1586.1	1553.33	1545.92	1517.1
sr4_tibia_cntrl_latmed_5_s2	19.6875	8.125	12.9688	1220.12	1230.62	1229.62	1264.75	1269.75	1281.88	1287.38	1296.25	1272.12	1310.38	1287.88	1296.25	1343	1334.62	1350	1352.38	1373.5	1414.25	1411.12	1448	1435.75	1479.25	1437.88	1424.12	1438.38	1422.25	1404.88	1437	1448.62	1463.62	1486.5	1508.25	1523.5	1555	1604.88	1632	1645.62	1635.38	1699.25	1726.88	1700.15	1679.51	1658.92	1622.38	1557.85	1502.89
sr5_tibia_cntrl_latmed_5_s1	32.8125	9.21875	13.2812	805.944	820.722	810.222	816.167	823.889	821.722	784.833	769.5	799	799.722	795.167	796.167	772.056	780.333	793.889	775.444	815	814.111	839.667	868.778	910.056	993.444	1118.22	1185.28	1218.17	1148.94	1035.06	917.833	812.111	691.611	553.278	344.167	164.167	80.0556	36.6667	27.0556	26	26	26.1111	28.3889	58.6452	78.7994	88.3468	122.598	205.799	309.135
sr5_tibia_cntrl_latmed_5_s2	20.9375	7.8125	11.7188	672	685.778	687.556	707.222	699.556	705.444	690.222	703.889	706.111	689.889	709.667	711.111	704.444	714.111	717.444	728	723.889	728.111	707.778	718.222	707.444	704.222	686	657.222	641.889	616.556	560.222	546.222	507.889	502.778	513.222	567.333	672.444	822.556	930	966.778	1029.22	1153.56	1212.67	1221.33	1112.64	959.039	784.171	655.635	555.899	468.71
sr7_cntrl_tibia_latlat_1_s1	11.25			758.75	773	742.875	755.625	813.625	843.25	865.25	842.5	814.625	779.125	793.375	811.25	760.875	729.5	705.125	670.75	725.375	762.25	753.875	705.125	700.625	708.125	733.375	742.5	704.375	728.75	771	780.375	776.875	701	596.5	603.875	642.625	727.5	785.75	792.25	838.875	938.25	1109.38	1216.5	1231.67	1203.97	1133.2	1022.01	893.689	776.742
sr7_cntrl_tibia_latlat_1_s2	27.9688			697.6	678.3	659.5	690.2	692.1	697	727.2	761.9	783.9	816.9	841	903.5	941.3	968.8	1030.7	1122.4	1198.4	1270.7	1293.5	1309.5	1375.3	1396.5	1431.4	1450.2	1425	1378.1	1294.7	1285.9	1241	1231.8	1230.9	1228.6	1223.1	1222.1	1223.9	1261.5	1272	1317.2	1357.4	1393.6	1331.04	1328.06	1300.58	1278.28	1275.18	1277.33
sr7_cntrl_tibia_latlat_1_s3	19.375			476.818	513.091	539.273	521.364	498.727	489.909	480.818	494.273	535.727	538.091	525.909	553.364	569.273	629.364	616.091	575.545	561.636	585.727	578.727	564.273	549.273	548.455	560.636	565.455	629.636	594.909	586.545	608.909	606.455	612.273	613.182	565.091	559.727	633.455	697.273	774	831.545	847.636	931.909	970.545	907.933	833.533	765.314	732.163	696.397	651.388
sr7_cntrl_tibia_latlat_1_s4	20.4688			563.857	569.143	558.286	580.857	564.571	549.429	556.714	586.429	591.143	600.429	628	625.429	675.571	711	725.143	738.286	694.857	651.714	570.143	528.286	461.143	451	435.286	370.286	395.286	420.857	500.714	524.571	601	683.286	743.143	854.429	981.429	1101.43	1287.86	1352.14	1416.71	1488.29	1492.29	1500.29	1499.03	1498.89	1518.61	1515.78	1487.33	1490.73
sr7_cntrl_tibia_latlat_1_s5	24.8438			1134	1309.6	1461.2	1563.4	1686.4	1672	1685.6	1709.6	1741.2	1747.2	1729	1743.8	1727.8	1749.6	1769.6	1760.2	1713.4	1755.4	1721.8	1771.6	1693.6	1706.4	1763.8	1734.2	1717.2	1722.8	1700.8	1633.4	1563.4	1472.2	1331.8	1203.2	1104.8	1144.4	1136.8	1201.6	1219	1252.8	1260.8	1305	1332.17	1306.06	1315.98	1301.02	1260.95	1247.43
sr7_cntrl_tibia_latlat_1_s6	25.625			1141.27	1137.18	1152.27	1127.09	1128.36	1138.18	1138.27	1130.55	1147.36	1134.27	1153.64	1162.73	1162.36	1172.64	1198.64	1208	1168.91	1178.73	1192.91	1181.27	1193.09	1217.18	1206.73	1208.09	1186.73	1214.27	1200.27	1200.09	1231.64	1248.73	1234.45	1223.18	1226.36	1231.55	1266.09	1276.64	1302.45	1350.09	1372.45	1390.18	1337.08	1311.49	1290.45	1226.62	1199.99	1193.1
sr7_cntrl_tibia_latlat_1_s7	28.4375			1346.8	1313.2	1347.8	1358.1	1355.3	1344.6	1372.6	1366.4	1383.9	1432.5	1408.1	1423.2	1409.4	1400.5	1431.2	1432.6	1428.3	1457.7	1442	1443.5	1437.2	1426.9	1455.2	1423.1	1430.6	1398.7	1435.7	1402.6	1423.6	1424.2	1438.8	1392.5	1399.1	1387.6	1390	1386.6	1408.6	1441.7	1476.1	1529.5	1498.65	1494.44	1462.41	1439.2	1413.96	1370.88
sr7_cntrl_tibia_latlat_1_s8	22.9688			764.333	768.417	781.333	763.583	756.417	757.583	730.667	732.083	730.583	762.75	774.083	773.333	765.5	769.917	746.333	740.833	776.083	749.083	749.583	782.333	793.583	779.917	825.583	796.333	779.5	795.75	802.333	785	820.083	816	820.417	821.083	828.75	866.75	910.083	950.167	966.75	1047.5	1065.75	1130	1067.89	1033.82	1022.71	1013.5	986.173	946.472
sr7_cntrl_tibia_latlat_2_s1	20.9375			1163.29	1174	1169.14	1168	1167.43	1151.14	1165	1161.43	1158	1139.71	1147.43	1130.86	1120.57	1108.14	1071	1057.29	1053	1033.29	1041.43	1046.86	1026.57	998.857	1033.86	1042.86	1035	1053.86	1046.86	985.429	993.571	1041.14	1049.14	1092.43	1183.86	1226.29	1337.57	1398.14	1446.29	1425.14	1457.43	1439.57	1417.07	1392.44	1374.11	1347.15	1314.57	1239.12
sr7_cntrl_tibia_latlat_3_s1	20.9375			1084.89	1060.56	1071.67	1059.11	1069.78	1034.33	1031.78	1045.33	1033.78	1039.11	1017.22	1033.33	1064.33	1083	1115.78	1107.89	1099.89	1076.89	1086.33	1066.56	989	1018	1018.33	1054.22	1005.56	1018.33	1021.67	1056	1065.56	1053.89	1100.89	1125.44	1181.89	1183	1194.56	1252.33	1310	1372.78	1453.67	1484	1398.58	1318.06	1249.42	1173.05	1106.89	1097.09
sr7_cntrl_tibia_latlat_3_s2	31.875			1216.67	1189.89	1189.33	1179.89	1196.89	1205.33	1184.67	1138.89	1127.33	1156.22	1137.33	1135.78	1141.44	1121.89	1143.44	1152.11	1127.11	1160.78	1177.67	1215.67	1214.33	1252.56	1284.56	1283.11	1250.56	1270.67	1242.89	1218	1174.11	1099.89	1147.67	1163.89	1221.67	1257.67	1332.89	1344.22	1400.89	1473.11	1564	1592.67	1530.27	1456.24	1368.25	1247.33	1125.29	999.553
sr7_cntrl_tibia_latlat_3_s3	29.5312			1432.9	1408.3	1409.3	1408.8	1405.1	1397.7	1428.6	1420.7	1422.2	1419.6	1411.7	1417.2	1414.4	1401.2	1374.2	1381.3	1343.2	1369.1	1353.5	1370.7	1378.9	1367.9	1381.9	1394.4	1394.5	1377.7	1425	1414.6	1406.3	1445.7	1447	1459.5	1466.5	1491.5	1502.6	1511.3	1573.5	1596.7	1682.4	1725.2	1706.66	1683.44	1629.16	1557.15	1489.69	1432.7
sr7_cntrl_tibia_latlat_3_s4	37.5			1393.82	1396.82	1409.55	1411.36	1404.91	1421.55	1400.18	1392.73	1430.18	1398.45	1382.45	1432	1429.64	1433.55	1408.45	1446	1421.55	1418.27	1458.36	1421.55	1437.09	1486.64	1432.91	1464.36	1466.27	1458.73	1490.09	1445.55	1439.82	1483.55	1490	1550.09	1549.55	1549.73	1540.18	1578.55	1625.55	1680.09	1730.55	1675.45	1614.94	1541.13	1478.57	1414.16	1342.21	1289.13
sr7_cntrl_tibia_latlat_4_s1	27.8125			1313.45	1366.64	1371.09	1373.73	1399.73	1379.45	1386.64	1366	1393.91	1383.09	1412.73	1357.27	1401.36	1396	1437.91	1421.36	1405.82	1349.55	1382.91	1386	1374	1359.09	1367.91	1358.18	1364.18	1346.91	1372.45	1396.73	1405.91	1424.36	1383.91	1406.45	1384.82	1342.27	1338.18	1379.09	1404.45	1431.09	1425	1450.91	1359.4	1339.25	1331.85	1328.16	1338.67	1328.76
sr7_cntrl_tibia_latlat_4_s2	22.9688			1500.45	1487.27	1502.45	1480.82	1478.18	1505.45	1507.73	1527.09	1512.91	1533	1504.09	1532.09	1554.09	1506	1528.64	1546.82	1557	1555.55	1580.91	1595.36	1599	1587.73	1547.64	1612.27	1565.82	1633.27	1595.64	1583.09	1574.36	1535.27	1506.64	1507.36	1530.27	1494.09	1502.18	1581.91	1595.09	1638.36	1639.09	1704.45	1713.36	1674.2	1620.36	1535.06	1421.04	1295.23
sr7_cntrl_tibia_latlat_4_s3	12.8125			1212	1217.2	1192.4	1154	1158.4	1182.2	1148	1133	1202.8	1182.8	1156	1170	1156	1182	1194.4	1169.2	1169.4	1188.8	1198.6	1176.4	1157	1142.8	1137.8	1102.4	1126.6	1123.6	1090	1146.6	1163.8	1167.2	1186.6	1160.4	1170.8	1174	1213.2	1228.6	1340.6	1330.8	1366.6	1381.2	1324.13	1287.56	1276.19	1271.6	1263.95	1286.49
sr7_cntrl_tibia_latlat_5_s1	18.75			1319.5	1329.62	1371.5	1335.38	1342.38	1330.5	1306.5	1272	1239.88	1271.12	1263.75	1292	1352.25	1368.75	1393.12	1346.88	1285.75	1184.38	1230	1275.25	1312.25	1342.5	1330.25	1351.25	1308.62	1313.25	1287.38	1310.38	1304.38	1334.12	1351.5	1396.75	1412.88	1453.88	1458.62	1462.88	1457	1511.88	1554.12	1610.5	1569.08	1555.59	1491.81	1446.61	1422.8	1399.42
sr7_cntrl_tibia_latlat_5_s2	11.5625			1282.3	1283.7	1335.2	1298.1	1363	1330.5	1334.4	1281.8	1271.9	1341.8	1271.5	1328.1	1292.1	1287.4	1270.7	1284	1294.8	1301.8	1256.3	1261.9	1219.9	1213.7	1204	1174.4	1167.4	1225.6	1190.8	1212.5	1183.1	1152.3	1189.3	1242.2	1264.4	1288.7	1337.6	1352.2	1335.3	1316.9	1330.9	1343.2	1384.03	1367.89	1331.47	1252.91	1167.2	1134.71
sr7_cntrl_tibia_latlat_6_s1	27.8125			1453	1436.86	1447	1465.14	1466.57	1432.43	1393.86	1372.43	1391.57	1358.29	1313.57	1343.71	1311.86	1265.57	1295.29	1245	1249	1249	1234.71	1220.57	1210.14	1185.71	1182.86	1195.57	1224.43	1200.29	1166.57	1192.43	1176.71	1183	1168.86	1181.43	1174.86	1184.86	1206.14	1234.86	1213.14	1238.57	1303.29	1295.57	1299.22	1274.56	1278.45	1233.75	1166.48	1142.47
sr7_cntrl_tibia_latlat_6_s2	26.875			1434.78	1410.56	1449.89	1412	1409.78	1455.56	1438.11	1451	1433.89	1453.33	1474.33	1461.89	1459.78	1505.56	1495.78	1472.56	1471.33	1476.11	1464.56	1488.11	1498	1488.44	1509.89	1492.89	1472.89	1479.89	1486.89	1516.89	1504.67	1511.44	1527.22	1526.89	1512.11	1509.11	1537.67	1533.33	1560.22	1566.67	1606.11	1655.33	1627.8	1640.9	1616.91	1578.9	1556.68	1553.54
sr7_cntrl_tibia_latlat_6_s3	29.375			1573.67	1554	1547	1536.67	1553.5	1512.83	1507.33	1515.17	1505	1505	1523.5	1510	1508.33	1482.67	1534.67	1501	1555.33	1524.67	1521.17	1515.83	1522.83	1544.17	1545.17	1553.33	1573.17	1516.17	1534.17	1577.67	1510.67	1551.83	1573.17	1547.83	1554.5	1563.33	1623.17	1623.5	1636.17	1677.33	1695.17	1709.83	1652.25	1594.44	1587.3	1566.3	1533.19	1553.15
sr7_cntrl_tibia_latmed_1_s1	12.6562			833.077	825.923	842.077	830.923	874.231	883.923	872.385	898.615	884.154	903.615	903.769	950.692	913.077	917.769	899.385	918.538	915.077	881.769	876.385	851.308	859.615	863.462	865.615	875.077	866.231	852.769	895.308	875.846	875.154	858.846	860.846	888.154	843.154	852.308	855.769	896.846	899.923	972.923	991.231	1023.85	1008.07	986.122	952.658	913.199	898.794	857.676
sr7_cntrl_tibia_latmed_1_s2	17.3438			956	969.818	973.091	981.182	996.909	983.909	1001.36	985.091	1033.27	1005.82	972.091	996.818	991.727	993.182	975.455	978.545	953.273	947.909	897.545	907.636	929.545	914.364	939.364	887.909	900.091	921.455	907.909	896.818	919.364	938.727	917.727	912.455	937.182	990.636	1014.18	1033.27	1128.09	1229.36	1216.18	1217.73	1121.09	1137.51	1231.02	1355.3	1469.75	1553.28
sr7_cntrl_tibia_latmed_1_s3	30.9375			1547	1585	1568.57	1579.21	1571.29	1562.21	1539.5	1521	1563.93	1515.5	1569.29	1569.57	1577.5	1582.14	1611	1596.57	1612.21	1583.93	1609.29	1602.29	1603.43	1623.36	1586.5	1571.36	1549.14	1505.71	1514.29	1526	1540.21	1535	1504.36	1509.71	1479.43	1525.5	1512	1567.79	1573.36	1633.14	1665.5	1682	1676.14	1670.45	1641.97	1598.26	1567.04	1518.79
sr7_cntrl_tibia_latmed_2_s1	13.2812			997.2	989.4	1000.4	1012	1030	1037	1088.4	1056.8	1031.2	1054.8	1048.6	1064.2	1039.8	1103.8	1062.2	1062.4	1107	1121.4	1139.2	1187.6	1192	1244.4	1247	1297.2	1257.4	1218.6	1278.4	1304.8	1359	1378	1361.6	1332	1355.4	1353.2	1365.2	1367.2	1433.4	1460	1430.6	1506.6	1519.73	1506.32	1506.55	1493.4	1438.58	1348.35
sr7_cntrl_tibia_latmed_2_s2	12.1875			1199.3	1229.2	1214.4	1260.5	1237.2	1256	1255.8	1235.5	1264	1244.8	1296.6	1299.4	1317.5	1350.6	1377.9	1385.4	1363.3	1375.7	1374.5	1369.1	1352.1	1343.1	1332.3	1333.9	1334.3	1322.9	1325.7	1310.5	1305.3	1281.6	1324.1	1329.4	1339.9	1346.5	1353.3	1393.8	1460.1	1554.2	1584.1	1593.8	1573.84	1531.93	1507.05	1490.52	1471.87	1467.4
sr7_cntrl_tibia_latmed_2_s3	11.25			984.75	998.875	1070	1015.12	1019.38	989.375	978	957.625	941.25	943.25	972.75	991.75	1013.12	1024.38	1033.62	1016.88	1026	987.75	990.125	983.5	948	958.125	940.125	992.25	971.625	980	927.75	895.75	859.75	785.375	827	827.5	871.125	913.25	1009.62	1132	1279.38	1416.25	1481.12	1504.38	1404.52	1308.65	1198.3	1093.01	1005.51	939.452
sr7_cntrl_tibia_latmed_2_s4	12.9688			597.154	557.692	572.231	540.846	566.538	554.615	538.846	534.538	520.308	516.231	510.923	565.692	545.308	580.615	568	575.154	552.923	566.692	624.231	608.077	613	609.769	546.615	528.462	507.077	506.462	486.923	479.615	461.385	518.692	605.692	649.077	721.462	762.231	798.615	823.462	871.462	915.385	917.308	922.769	840.927	775.977	690.773	631.067	584.481	528.049
sr7_cntrl_tibia_latmed_2_s5	15.7812			839	833.222	820.111	828.667	819.556	833.333	885.222	796.778	821.778	792.556	781.333	789.667	777.111	793.111	841.556	838.889	827	807.778	807.333	754.667	731.667	673	720.556	723.778	733.889	751.778	746.333	742.222	674.556	661.556	667.778	718.667	747.667	858.444	881.667	910.444	985	1042.22	1082.56	1153	1117.12	1060.37	1019.73	979.868	923.957	881.002
sr7_cntrl_tibia_latmed_3_s1	23.125	7.96875	10.625	698.923	698.769	720.923	739.154	729.231	755.692	761.231	778.923	771.385	802.692	799.231	783.385	831.538	850	810.846	849.538	827.923	862.769	864.692	878.154	894.077	907.231	952.231	945.769	964.692	961.846	962.615	993	986.923	982.077	980.308	968.462	965.308	981.077	983	985.538	994.538	1009.15	996.231	1019.92	977.249	901.869	797.992	697.039	578.841	454.832
sr7_cntrl_tibia_latmed_4_s1	27.0312			1569.11	1537.44	1604.89	1575.89	1543.44	1523.78	1554.56	1551.78	1545.78	1551.44	1543.33	1551.89	1591.56	1592	1621	1604.78	1613.11	1628.67	1586.22	1561.44	1608.89	1574.67	1575.67	1539.78	1562.56	1607.22	1600.67	1593.78	1616.22	1669.11	1644.89	1655.22	1677.44	1692.78	1702.22	1714.33	1753.44	1769.67	1748.22	1783.33	1779.73	1765.43	1734.03	1690.47	1674.14	1656.13
sr7_cntrl_tibia_latmed_5_s1	13.2812	6.71875	10.9375	367.167	340.5	356.333	345.333	360.833	372.667	363.833	371.833	340	358.5	420.833	403.333	394.5	378.5	378.167	388.333	370.667	356.5	304.167	355.333	353.5	365	391.5	376.333	353	340.667	344.167	347.167	383.833	375.667	393.667	409.5	387.833	427.333	454.667	503.667	589.667	616	688	718.167	705.119	704.897	665.973	549.631	435.214	300.087
sr7_cntrl_tibia_latmed_5_s2	28.5938	8.90625	9.6875	603.111	622.889	574.889	571.111	562	585.889	597	607.778	624.222	634.556	600.778	577.333	546.889	490.667	497.667	494.111	480	497.222	531.444	582.444	586	588.111	568.111	553.111	559.111	525.556	496.667	457.889	445.222	446.889	452.444	480.333	501.667	565.889	625.778	647.222	680.889	725.667	768.778	876.222	865.047	812.681	728.379	638.422	599.968	621.354
sr7_cntrl_tibia_latmed_5_s3	26.7188	7.03125	9.6875	847.455	855.455	846.727	857.364	836	858.091	879.909	892.455	946.636	979.727	977.364	995.273	1001.36	994	1019.91	1041.82	1054.64	1024.09	1012.55	968.273	970.091	985.091	986.545	1022	989.545	1018.36	1001.73	1045.45	1055.18	1043.36	1063.91	1076	1095.91	1117.27	1149.55	1164	1149.27	1126.91	1119.27	1161.36	1142.94	1128.19	1112.27	1099.6	1086.32	1051.38
sr7_cntrl_tibia_latmed_6_s1	28.9062			1149.08	1170.33	1177.42	1208.5	1219.92	1185.33	1224	1239.42	1213	1236.17	1255.58	1272.58	1251.58	1258.83	1255.83	1229.58	1263.25	1263.5	1277.5	1312.5	1333.17	1323.42	1345.5	1346.25	1336.5	1371.58	1386.42	1373.58	1370.42	1390.92	1400.08	1440.58	1487.25	1462.5	1477.33	1558.08	1594.17	1623.67	1665.58	1632.58	1510.5	1405.85	1295.7	1177.43	1086.56	1024.56
sr7_cntrl_tibia_latmed_6_s2	25.9375			1123.75	1126.62	1101.5	1110	1088.25	1062.75	1071	1097.5	1093.88	1109.5	1122.62	1143.25	1133.25	1153.5	1108.25	1125	1154.25	1171.62	1188.38	1246.12	1196.38	1220.12	1183.88	1181	1176.88	1181.25	1163.38	1202.88	1219.75	1229	1237.25	1280.75	1278.38	1310.75	1311.25	1338	1401.62	1461.88	1560.12	1634.12	1637.72	1625.33	1571.7	1520.79	1505.58	1511.33
sr8_cntrl_tibia_latlat_1_s1	21.5625			1637.5	1613.25	1609	1615.88	1598.38	1628.12	1617.62	1599.5	1599.38	1624.88	1614.75	1625.38	1630.5	1613.12	1596.62	1584.88	1564.62	1559.25	1570.88	1596.12	1557.62	1529.12	1564.38	1512.25	1555.75	1502.5	1535.5	1528.62	1552.75	1560.75	1569.12	1614.75	1599.25	1618.38	1628.62	1633.12	1603.88	1626.12	1649.25	1620.62	1622.29	1530.83	1422.47	1345.92	1340.96	1410.23
sr8_cntrl_tibia_latlat_1_s2	22.6562
sr8_cntrl_tibia_latlat_2_s1	44.8438	8.28125	9.84375	1222	1213.71	1197	1237.29	1288	1297	1329.71	1290.71	1298	1255.14	1272.43	1296.14	1295.43	1297.71	1334.57	1329	1356.43	1407.14	1431.86	1428.71	1434.29	1472.57	1461.86	1478.43	1530.57	1518.71	1507.43	1530.43	1564.43	1535.29	1540	1538.29	1544.57	1517.71	1514.29	1506.57	1550	1562.29	1600.71	1650.86	1592.62	1538.88	1506.93	1415.69	1344.85	1311.82
sr8_cntrl_tibia_latlat_3_s1	15.4688	7.5	10.625	1542.83	1538.83	1507.83	1547.67	1506	1511.83	1518.17	1525.33	1506.67	1491.83	1491.5	1480	1458.33	1466	1469	1462.33	1466.83	1455.83	1495.33	1461.33	1488	1466.33	1483.5	1519	1491.83	1484.17	1487.17	1497.17	1505.33	1534.33	1528.33	1575.17	1525.83	1563.83	1583	1565.17	1599.5	1605.33	1631.67	1624.17	1605.62	1563.13	1534.21	1488.95	1422.02	1366.75
sr8_cntrl_tibia_latlat_3_s2	23.5938	8.4375	10.625	1504.27	1533.73	1551.55	1516.18	1511.27	1526.36	1532.27	1507.27	1541.82	1517	1511.18	1516.18	1533.91	1519.18	1531	1527.64	1546.36	1528.82	1521.91	1513.27	1505.45	1503.45	1520.82	1502.27	1528.82	1510.64	1541.91	1540.91	1534.73	1547.45	1574.73	1600.91	1580.73	1599.55	1623.82	1647.64	1684.27	1681.91	1688.82	1740.36	1731.68	1708.39	1671.15	1590.7	1530.44	1519.59
sr8_cntrl_tibia_latlat_3_s3	20.3125	6.71875	9.21875	1643.43	1678.86	1701	1727.43	1776.71	1774.29	1775.29	1769.86	1794.29	1781.14	1777.29	1773.43	1797.29	1798.86	1798.14	1806.43	1791.86	1779.86	1774	1773.57	1778.43	1786.57	1788.29	1772.57	1765.14	1770.14	1777.71	1794	1797	1747.57	1712	1752.71	1791	1765.71	1729.29	1778	1772	1766.71	1785.43	1784	1787.18	1747.86	1707.62	1676.11	1651.38	1629.09
sr8_cntrl_tibia_latlat_3_s4	33.2812
sr8_cntrl_tibia_latmed_1_s1	35			1796	1808.5	1725	1786.25	1739.75	1760.75	1777.25	1768	1793.75	1765.25	1747.5	1801	1749	1757.25	1753.5	1732.5	1736.75	1708	1744.5	1810.75	1784.75	1818	1808.75	1826.5	1809	1854	1833.25	1792.25	1809.25	1812	1831.25	1830	1830	1846.25	1833	1794.25	1880.25	1833.5	1836.75	1807.75	1819.45	1806.29	1814.39	1787.77	1737.67	1690.88
sr8_cntrl_tibia_latmed_1_s2	27.8125			1592.88	1574.88	1610.25	1560.38	1601.5	1561.62	1520.12	1591.88	1564.75	1572.25	1577.62	1537.25	1570	1580.88	1522.38	1515.25	1599.38	1540.62	1475.62	1512	1531.12	1476.5	1524.5	1482.38	1515.75	1525.62	1530.12	1503.88	1507.88	1483.75	1535.25	1544.88	1555	1635.88	1613.38	1613.62	1641.75	1622.88	1627.12	1652.75	1632.03	1601.86	1581.95	1572.94	1550.33	1549.42
sr8_cntrl_tibia_latmed_4_s1	15.1562	5.78125	11.875	680.385	676.231	677.154	712.769	735.846	756.308	770.462	783.538	785.231	813.077	814.846	831.077	837.923	831.462	852.769	837	804.692	799.538	806.538	828.615	833.923	856.154	854.923	855.769	863.077	877.154	864.538	871.462	895.231	902.769	900.462	916.462	932.308	987.077	1051.77	1088.62	1135.31	1191	1241.62	1304.15	1269.04	1156.39	1017.61	929.237	831.114	699.592
sr8_cntrl_tibia_latmed_5_s1	35.4688	8.28125	13.4375	1227.56	1202.78	1184.44	1215.56	1190.89	1191.89	1202.22	1234.33	1241.44	1247.22	1257.56	1262.89	1238.44	1242.78	1242.78	1237.44	1244.44	1220.44	1244.22	1262.78	1260.67	1244.11	1262.67	1277.44	1268.11	1295	1299.56	1324.33	1309	1326.22	1366	1375.89	1423.89	1447.89	1490.11	1563	1624.56	1660.78	1687.78	1706.56	1643.88	1617.2	1571.66	1461.68	1323.98	1167.56
sr8_cntrl_tibia_latmed_5_s2	40.625	10.4688	11.0938	1505.42	1529.33	1552.08	1532.08	1525.83	1516.25	1516.17	1549.5	1543.75	1515	1521	1517.67	1490	1485.75	1493.75	1508.83	1530.58	1512.33	1497.42	1511.33	1518.75	1508.17	1506.5	1519.83	1511.58	1517.25	1509.75	1489.67	1491.92	1499	1499.83	1489.08	1511.33	1522.5	1528.42	1556.5	1562.5	1564.25	1578.83	1617.92	1630.4	1617.46	1614.83	1624.6	1612.43	1585.05
sr8_cntrl_tibia_latmed_5_s3	27.8125	6.875	8.75	1018.12	988.875	988	1000.88	981.5	979.25	986	989.5	958.75	968.25	980.5	986.375	996.25	992.5	979.875	948.25	966	972	997.75	995.875	1010.62	994.5	1023.88	1036	1071.88	1053.38	1074	1077.88	1097.25	1098.75	1118.75	1097.38	1123.12	1153	1217.88	1219.38	1242.38	1266.38	1268.5	1311	1268.51	1243.84	1226.64	1231.28	1241.76	1233.41
sr8_cntrl_tibia_latmed_5_s4	37.1875
sr8_cntrl_tibia_latmed_6_s1	24.6875	7.65625	12.1875	1070.38	1079.12	1085.5	1083.25	1084.19	1058.25	1037.38	1037	1023.38	1033.81	1033.44	1063	1052.06	1056.62	1049	1055.56	1064.81	1075.19	1098.44	1087.06	1072.19	1046.75	1045.56	1031.31	1066.88	1088.12	1069.44	1084.94	1066.62	1082.88	1101.56	1107.06	1120.5	1142	1200.38	1204.88	1269.5	1318.44	1354.5	1379.5	1352.11	1291.68	1191.99	1118.34	1047.69	1006.78
sr8_cntrl_tibia_latmed_6_s2	34.8438	8.4375	12.6562	1341.73	1318	1310.18	1325.91	1304	1316.18	1288.73	1299.55	1326.73	1316.18	1321.64	1330.18	1308.18	1315.36	1312.82	1308.55	1320.45	1298.55	1310.09	1328.64	1310.64	1285.18	1297.64	1305.82	1304.73	1306.73	1295.27	1305.73	1321	1330.73	1321.64	1367.64	1368.36	1428.18	1452.73	1478.55	1526.64	1586	1610.64	1668.73	1650.41	1629.31	1594.92	1546.07	1470.25	1441.31
[truncated: 114 more columns]

## Sheet: aclt
sample	distance	height	width	optical density1	optical density2	optical density3	optical density4	optical density5	optical density6	optical density7	optical density8	optical density9	optical density10	optical density11	optical density12	optical density13	optical density14	optical density15	optical density16	optical density17	optical density18	optical density19	optical density20	optical density21	optical density22	optical density23	optical density24	optical density25	optical density26	optical density27	optical density28	optical density29	optical density30	optical density31	optical density32	optical density33	optical density34	optical density35	optical density36	optical density37	optical density38	optical density39	optical density40	optical density41	optical density42	optical density43	optical density44	optical density45	optical density46
sr2_tibia_ACLT_latmed_1_s1	33.2812	7.5	12.1875	1273.25	1299.25	1345	1333.38	1358.88	1365.5	1414	1430.5	1429.75	1456.25	1404.5	1353	1302	1276	1279.88	1260	1248.88	1229.5	1262.62	1258.75	1310.12	1346.25	1345.88	1350	1360.5	1390.25	1399.88	1396.38	1377.62	1346.5	1341.62	1341	1396.62	1392.62	1367.12	1331	1300.5	1293.5	1290.88	1304.5	1314.79	1274.86	1204.09	1153	1106.48	1088.57
sr2_tibia_ACLT_latmed_2_s1	11.5625	5.78125	10.3125	970.444	974.111	974.556	967.222	970.889	979.222	964.333	945.889	951.333	969.111	966.778	960.111	964.444	956.556	953.667	920.111	901.222	924.222	908.444	914.556	932.778	921.556	935.889	950.556	959.667	983.111	1025.33	1032.44	1024.78	1034.56	1086.78	1110	1096.56	1093.89	1120.22	1194.11	1258.67	1315.89	1368.22	1397.33	1320.83	1234.11	1140.92	1039.79	932.458	814.533
sr2_tibia_ACLT_latmed_2_s2	35	8.4375	11.7188	1414.83	1429.83	1423.33	1421.67	1457	1440.42	1435.67	1438.08	1412.92	1427	1434.33	1415	1447.83	1433.17	1435.58	1439.25	1436.25	1448	1446.25	1442.67	1443.75	1455.5	1453.67	1451.5	1466.83	1465.5	1505.17	1529.75	1537.83	1537.83	1541.58	1543.92	1560.58	1559.25	1578.92	1607.92	1629.25	1676.42	1684.42	1691.67	1654.46	1622.65	1572.73	1503.83	1445.55	1418.61
sr2_tibia_ACLT_latmed_4_s1	28.2812	7.8125	12.5	848.5	847.812	863.938	884.562	889.062	887.312	902.688	913.438	911.312	925.75	932.75	931.625	939.625	950.062	938.625	945.75	959.875	966.125	986.125	995.062	991.812	983.875	991.875	993.938	1002	1008.69	999.625	1027.94	1031.38	1040.62	1059.69	1078.12	1097.69	1110.44	1097.19	1117.06	1125.94	1171.12	1190.56	1209.69	1188.36	1177.16	1132.88	1069.93	986.71	931.888
sr2_tibia_ACLT_latmed_6_s1	22.1875	8.75	10.1562	490.75	474.25	479.375	478.5	501.188	526.438	530.562	516.625	488.125	486	491.5	465.688	473.5	512.312	524.188	532.188	532.25	507.375	512.5	512.062	538.25	550.375	550.75	569.375	562.562	557.875	572.312	574.75	575.562	571.438	567.312	574.562	570.812	586.188	608.625	652.812	711.938	796.562	894.312	959.812	902.957	824.085	725.63	620.063	520.854	393.233
sr2_tibia_ACLT_latmed_6_s2	22.3438	9.375	11.5625	366.778	339.111	363.778	409.778	436.111	390	446.444	547.333	611.889	639.667	719.111	796.556	852.444	869.444	889.333	909.778	956.333	947.667	898.889	836	768.889	736.444	715.222	682.778	652.889	675.778	674.333	673.111	684.889	681.889	654.222	620.333	605.556	618.222	659.111	655.333	658	673.111	683.667	715.111	765.209	746.72	709.26	700.17	716.692	703.653
sr2_tibia_ACLT_latmed_6_s3	17.6562	7.8125	12.5	486.429	461.571	446	435.286	430.571	467	476.429	472.429	492	497.143	531.143	508.143	499.286	484.571	474.286	495.714	529	584	600	553.714	515.143	482.857	470.714	482.714	478.714	493.143	517	509.286	497.714	505.857	503.429	498	469.286	466.286	503.143	517	525.286	542.429	550	555.571	547.459	552.511	546.189	536.254	548.383	515.204
sr2_tibia_ACLT_latmed_6_s4	19.0625	8.75	12.9688	464	481.833	509.333	500.833	478	459.667	438.5	442.333	445.5	479.833	482.5	456.833	438.667	458.333	464.833	473.167	470.167	519.167	540.333	566	582.333	554.167	571.667	586.667	567.667	567.5	563.5	555.5	564	564.167	568.5	567.5	575.5	603.333	635	650	655.5	684.5	775.167	873.333	849.378	718.787	637.345	650.088	641.471	594.005
sr2_tibia_ACLT_latmed_6_s5	14.2188	7.34375	10.625	456.889	454.444	406.111	413.556	431.333	443.889	440.444	449.889	421.778	425.667	445.778	462.444	466.667	502.333	514.556	499.556	485.333	496.667	497.222	499.667	517.222	532.222	540.667	514.889	487	487.778	531.333	559.889	547.778	512.556	545.444	545.889	566.667	552.556	543.667	559.778	603.667	646.333	691.444	726.667	685.769	618.23	557.162	550.267	581.552	569.917
sr2_tibia_ACLT_latmed_6_s6	26.875	9.21875	10.625	516.769	514.846	512.308	506.923	508.692	531	530.846	539.692	539.231	533.923	526.308	518.923	500.615	538.154	551.385	555.846	540.385	535.231	536.923	548.692	532	534	540	556.385	588.923	603.923	614.308	607.692	606.923	618.846	634.538	652.462	695.462	727.154	727.462	752.846	780.615	850.385	956.692	1014	1029.63	978.332	906.373	837.464	796.76	780.821
sr3_tibia_ACLT_latlat_1_s1	51.0938
sr3_tibia_ACLT_latlat_2_s1	22.1875	9.84375	10.4688	288.182	300	292.727	304.091	306	287.182	294.091	279.182	287.727	286.909	290.455	285.273	311.273	292	286.727	293.455	300.182	304.545	311.636	325.636	347.273	352.636	339.182	343.636	304	322.909	321.545	341.273	381.909	432.273	472.182	492.636	492.455	494.455	477.727	493.091	538.909	562.455	616.909	669.364	638.651	555.424	461.307	369.275	289.48	218.8
sr3_tibia_ACLT_latlat_2_s2	17.6562	9.0625	8.90625	147.875	151.75	149.875	131.25	117.875	119.25	124.75	154.25	167.625	172.625	160.25	154.875	170	181.875	190.25	206.625	203.875	174.875	153.125	164.875	214.875	258.375	280.875	265.75	201.25	102	41.75	21.375	55	163.5	308	413.375	476.5	521.25	491.5	449.375	465.5	493.875	572	604.5	452.236	363.339	284.275	202.838	118.921	53.0262
sr3_tibia_ACLT_latlat_2_s3	7.65625	6.5625	9.84375	144.167	168.75	171.917	152.583	153	159.75	155.833	168.75	151.583	149.833	141.583	150.417	170	147.5	141.333	142.333	157.25	131.25	157.417	159.833	147.25	157.167	167.25	161.833	166.75	155.5	139	153	138.583	180.5	170.167	173.667	166.667	165.417	164.833	172.417	167	203.083	181.917	219.167	212.206	204.337	177.274	153.943	133.7	105.847
sr3_tibia_ACLT_latlat_4_s1	7.96875	7.96875	9.375	176.286	166.786	166.786	154.143	145.214	137.429	138.571	151.643	149.143	147.286	155.143	166.571	177.357	171.714	183.071	193.714	181.214	182.643	184.571	188.929	182.714	175.071	179.857	187.214	192.071	206.286	210.214	216.786	221.286	230.643	227.857	253.857	245.357	228.786	220.571	204.5	225.143	265.5	320.643	358.643	303.383	272.83	247.521	207.449	167.447	145.652
sr3_tibia_ACLT_latlat_4_s2	16.0938	8.59375	8.4375	130.5	130.5	158.357	165.929	149.071	167.429	195.571	186.357	179.143	167.214	187.143	190.357	170.071	179.786	170.214	161.857	184.5	195.143	210.714	218.5	218.357	215	205.571	211.643	226.714	247.786	243.286	232.571	249.5	259	271.143	276.429	254.643	203.071	172.929	192.643	253	344.286	442.714	485.5	428.448	365.36	280.322	189.702	120.164	81.7098
sr3_tibia_ACLT_latlat_4_s3	19.375	9.0625	9.375	519.333	495.444	447.889	418.889	438.333	439.889	426.889	383.667	311.778	238	169.667	114.111	97.6667	135.667	202.444	313	411	483.333	511.556	482.111	463.444	406.333	340.889	277.889	212.111	193.778	190.333	186.889	214.889	256.111	269.889	262	251.111	261.778	272.222	267.222	264.889	270.444	290.111	324.222	331.801	327.343	327.035	314.667	300.568	292.929
sr3_tibia_ACLT_latlat_4_s4	28.2812	10.9375	8.4375	427.667	449.111	435.444	427.222	426.556	455.889	450.222	441.556	444.111	438.778	449.333	421.333	427.778	455.778	446.889	440.889	453.667	454.667	451.333	448	465.333	460	475	482.889	479.556	475.667	454.778	466.556	468.444	478	464.667	468.333	494.667	492.667	522.889	550.667	635.111	705	762.333	780.111	754.363	705.908	636.023	540.293	438.363	349.26
sr3_tibia_ACLT_latlat_4_s5	12.8125	9.375	9.0625	123	119.308	113.615	115.231	123.846	116.615	85.0769	97.6154	123.308	122	130.385	137.308	135.692	142.923	123.462	117.538	125	144.308	143.692	131.385	139.615	141.538	159.231	153.077	129.462	127.462	134.846	135.769	130	132	138	142.462	130.308	141.231	166	178.462	217.923	235.692	267.846	295.385	279.05	271.975	262.509	234.744	187.583	140.936
sr3_tibia_ACLT_latlat_5_s1	30
sr3_tibia_ACLT_latlat_6_s1	38.4375	8.90625	10.4688	221.222	202.667	208.222	184.556	174.222	176.444	194.333	214.444	225.333	231.222	248.889	251.667	192.444	169.222	188.111	172.444	199.778	196.778	212.778	224.778	206.222	225.556	258.556	253.889	263.889	290	337	345.444	319.667	314.222	347	361.778	364.111	397.444	401.778	453.778	482.444	562.111	595.111	595.667	588.708	564.956	540.023	509.059	506.128	490.801
sr3_tibia_ACLT_latlat_6_s2	7.1875	7.1875	9.6875	43.0769	59.3846	40.8462	48.4615	63.8462	64.6923	55.1538	57.3077	74.4615	59.3077	67.1538	72.6923	66.4615	78.3846	93.4615	87.5385	81.6923	61	51.8462	67.6923	66.0769	64	76.1538	105.231	130.615	131.538	110.385	85.9231	77.4615	87.6923	88.9231	109	85.3077	55.6923	62.6923	113.769	133.923	170.923	202	201.769	196.492	165.651	117.481	62.2041	31.6042	26.078
sr3_tibia_ACLT_latlat_7_s1	14.0625	8.90625	8.75	83.25	76	91.25	97.5	80	77.75	112.25	126.25	100.5	73.5	74	90.5	94.75	95.5	90.25	76.75	67.75	82.25	131.5	104	77.75	96.25	80.75	76	84.75	83.75	82.25	75.5	75.75	88.25	114.75	132	131.5	133.5	173.25	182.25	197	206.25	200.75	226.25	169.928	127.246	81.2231	43.9734	27.7676	27.9348
sr3_tibia_ACLT_latlat_7_s2	11.4062	7.34375	9.375	88.7273	89.5455	97.7273	60.1818	67.0909	68.2727	63.0909	63.0909	73.9091	71.2727	72.1818	70.7273	74.7273	74.3636	67	72	91.8182	84.2727	88.4545	89	87.4545	90.5455	114.455	113.909	105.909	82.9091	97.4545	101.091	113.091	123.455	116.636	114.909	112.909	124.818	141.273	137.273	123.273	145.727	149.364	162.727	154.215	145.422	150.663	128.307	105.176	94.8388
sr3_tibia_ACLT_latlat_7_s3	13.75	6.71875	9.375	68	58.3077	57.6923	78.3846	75	77.2308	86.3846	73.9231	79.6154	82.6154	77.0769	49.6154	53.2308	60.1538	65.8462	70.8462	62.3846	75.1538	86	79.6154	96.1538	123.308	127.154	95.2308	76.5385	76.1538	65.2308	104.308	145.538	164.385	184.923	186.692	193	168.231	182.769	220.462	235	253.538	282.846	292.308	251.175	234.438	175.143	92.8149	38.9077	25.0414
sr3_tibia_ACLT_latlat_7_s4	12.1875	7.8125	10.1562	190.125	177.25	187	182.75	189.875	209.25	175.375	171.625	141.5	168.625	150.625	150.625	127.125	115.625	148.375	139.625	162.625	159.25	146.75	164.75	171.5	178.125	185.25	150.375	138.875	172.125	183.875	178.125	196.125	193.75	194.25	213.25	248.25	272.625	370.125	397.375	378.25	372.625	402.625	413.375	331.778	273.789	207.473	136.863	66.6184	28.0672
sr3_tibia_ACLT_latlat_7_s5	21.875	9.375	11.0938	152.25	177.438	181.938	181.688	171.312	169.812	173.438	170.875	169.75	181.812	190.438	186.938	192.062	177.562	176.688	170.062	196.812	178.938	185.5	199.25	187.562	198.062	186.75	194.625	192.562	217.562	227.5	222.688	233.062	259.125	262	286.812	309.75	324.312	330.562	371.188	427.125	477.25	510.75	552.688	557.602	520.782	455.281	389.942	340.868	288.322
sr3_tibia_ACLT_latlat_7_s6	28.125	6.875	9.21875																		101.917	179	267.083	370.167	437.75	456.167	413	330.75	271.583	235.5	237.167	232.833	205.167	194.25	182.667	201.833	232.25	254.25	258.417	259.5	308.333	394.333	422.417	359.58	285.157	197.25	109.513	49.95	27.1579
sr3_tibia_ACLT_latlat_7_s7	10.7812	8.28125	9.6875	163.167	144	160	138.833	142.833	142.333	146.333	136.5	126.333	156	138.167	90.8333	99.8333	117.167	104.167	113.833	114	125.333	121	107.667	85.3333	108	119.333	109.167	100.667	116.167	118.5	118	116.667	107.5	104.5	112.667	111.667	101.167	97.8333	118	116.667	122.833	117.5	151	165.5	131.139	115.962	106.038	96.7413	89.4634
sr3_tibia_ACLT_latlat_8_s1	11.875	7.8125	10.3125	110	155.2	238.4	269.6	338.2	324.4	300.8	273.4	288.4	237.8	238.4	241.4	199	197.4	202.4	197.6	217	186	178.6	231.6	240.8	245.2	268.4	244	243.6	300.6	239.4	277	237	227.4	256.4	290	313.6	302.8	318.4	285.2	355.2	418.2	477.8	531.4	505.936	417.324	309.729	256.723	126.67	38.0878
sr3_tibia_ACLT_latlat_8_s2	9.0625	8.75	10.7812	241.3	269.7	290	279.4	277.8	277.7	286.2	268.8	255.8	254.9	266.1	236.2	246.4	263.7	260.7	265.5	283.4	287.7	275.4	297.2	311.3	289.5	279.1	319.5	324.2	356.1	366	354.9	331.3	343.6	386.6	428.2	471.1	477	441.6	379.5	282.2	175.8	87.9	48.9	25.0792	32.6715	70.69	152.862	235.28	298.951
sr3_tibia_ACLT_latlat_8_s3	26.4062	8.28125	11.0938	348	359.545	329.273	323.727	329	324.091	336.455	352.455	330.091	363.273	366.182	332.727	344.091	344.182	365.091	371.273	363	359.545	349.636	347.455	342.182	346.636	304.727	338.091	361.273	372.818	400	415.545	376.455	372.545	358.909	398	380.545	396.091	427.182	447	489.727	557.727	638	663.455	661.26	605.204	484.625	363.278	261.704	139.444
sr3_tibia_ACLT_latlat_8_s4	31.7188	6.5625	9.53125	276.625	285.875	267	258.25	260.875	260.625	260.125	266.375	274.375	267.125	277.75	286	302.125	305.75	310.25	314.625	277.5	292.625	298.75	303.375	301.375	283.875	287.75	318.25	311.125	338.75	361.5	380.875	389.5	381.625	394.25	384.875	398.75	444.5	483.625	530.25	573.125	641.125	700.125	757.625	748.234	711.145	657.394	571.935	470.437	356.776
sr3_tibia_ACLT_latlat_8_s5	13.4375	6.09375	8.59375	179.5	201.667	196.667	211.667	217	219.5	259.667	271.833	282.167	270.833	256	268.667	313.833	285.333	305.833	299.333	275.667	267.333	229.167	200.333	244.833	216.833	256.667	244.167	253.333	273.167	314.667	336.167	344	363.5	324.5	272.833	266.667	289.333	293.667	295.833	342	352.333	355.333	400	412.917	405.508	395.552	358.606	311.694	281.416
sr3_tibia_ACLT_latlat_8_s6	42.0312
sr3_tibia_ACLT_latlat_9_s1	17.5	7.1875	9.84375	174.889	170	155.222	163.444	153.111	170.111	175.556	173.222	174.556	166	157.111	154.667	176	187	193.889	185.667	185.222	187.444	185.556	164.556	161.111	144.889	173.111	198.889	193.556	173.444	180.333	173.111	198.556	192.333	190.333	212.444	181.778	182.778	261	309	357.333	381.889	430	410.667	438.931	410.48	334.606	252.88	180.909	140.986
sr3_tibia_ACLT_latlat_9_s2	13.5938	8.59375	9.21875	331.625	302.5	289.5	275.875	297.875	311.25	257.5	263.75	276.625	287.375	306.25	295.625	279.625	272.5	286.875	279.25	276.75	288.625	280	259.625	248.125	265.875	258.25	242.625	238.375	246.375	266.75	271	264.25	237.5	228.5	267.375	290.375	321	354.375	336.375	325.75	338.5	359.375	354.375	326.252	278.54	223.593	182.448	146.091	112.19
sr3_tibia_ACLT_latlat_9_s3	6.875	8.125	9.21875	150.077	133.154	133.231	133.769	143.308	121.538	141.769	132	130.231	116.462	146.385	124.846	151	182.385	171.692	173.692	169.846	162.692	155.308	156.769	150.077	154.923	185.077	220.154	231.308	247.615	219.077	224.308	216.769	217.385	208.231	196.769	195.615	214.385	249.846	273.154	299.308	282	327.077	326.385	319.247	319.067	311.701	263.935	200.078	148.733
sr3_tibia_ACLT_latmed_2_s1	22.1875	6.875	9.0625	1606.56	1581.33	1583.22	1595.78	1589.33	1607.67	1612.33	1608.11	1554	1497.67	1418.22	1301.78	1197.89	1084.67	944.222	797	675.556	596.556	526.444	472.556	407.444	398.667	400.556	413.333	453	488	538.333	548.778	600.222	641	672.556	649.222	643	675.556	697	737.889	751.111	759	781.111	788.222	766.342	765.558	745.316	716.753	687.685	640.479
sr3_tibia_ACLT_latmed_2_s2	37.1875	7.03125	10.3125	1232.11	1237.56	1222.89	1214.78	1220.56	1229.67	1246.33	1198.44	1177.11	1198.67	1223.11	1228.78	1225.11	1202.78	1188.67	1208.44	1246.78	1268.44	1266.44	1258.22	1277.44	1286.44	1247	1227.78	1248.11	1246.22	1293.56	1385	1450.89	1484.22	1455.44	1404	1378.56	1415.22	1462.11	1480.33	1520.33	1553.33	1574.33	1581.89	1535.28	1462.89	1368.73	1257.78	1131.82	1017.72
sr3_tibia_ACLT_latmed_3_s1	13.125	5.3125	11.5625	414	408.111	368.667	344.667	337.333	344.778	329	372.667	380	361	380	379.111	409.111	408.667	401.889	397.444	384.889	419.889	378	402.556	440.667	434.222	427.111	434.889	419.222	452.778	462.889	466	436.667	440.667	454.778	453.667	478	473.444	443.222	459.667	530.889	567.444	609.778	685.667	681.986	626.221	525.139	383.467	286.671	268.467
sr3_tibia_ACLT_latmed_4_s1	21.4062	7.34375	12.0312	1082.79	1079.64	1094.21	1088.79	1069.07	1056.93	1044.21	1038.71	1045.64	1036.14	1015	995.214	978	976.214	958.429	956.214	934.929	919.214	925.5	928.571	924.429	940.643	953.429	945.214	952.929	953.429	951.429	959.357	962.071	967.786	971.071	986.357	1009.57	1006.57	1024.29	1039.79	1043.86	1046.93	1066.57	1119.21	1143.92	1129.6	1101.49	1067.93	1032.41	989.854
sr3_tibia_ACLT_latmed_4_s2	25.4688	5.78125	11.25	780	786.889	816	820.222	799.889	796.778	800.556	802.111	777.667	763.222	780.444	806	807.778	816.667	844	858.889	863.333	872.333	883.111	874.778	894.667	928	936.222	974.556	1002.22	998.556	981.111	976.222	982.444	981.111	962	956.111	941.667	944.778	1002.67	1091	1186.78	1259.44	1305.44	1330	1241.78	1137.66	1038.8	930.981	823.526	739.106
sr3_tibia_ACLT_latmed_5_s1	26.0938			1645.4	1683.6	1665.9	1674.2	1711.7	1655.5	1663.9	1683.7	1657.9	1648.8	1679.9	1689.6	1700.4	1672.8	1688.4	1651.2	1665.5	1682.9	1669	1696.1	1670.2	1705.6	1660.5	1723.7	1685.2	1719.2	1668.5	1717	1718.2	1759.9	1757	1739.1	1755.8	1737.9	1753.1	1726.1	1724.6	1741.8	1810.1	1830.4	1841.14	1795.11	1786.2	1762.44	1675.11	1638.86
sr3_tibia_ACLT_latmed_5_s2	25.9375			1609.5	1553.17	1587.67	1583.67	1597.33	1630	1587.67	1618.67	1644.5	1626.17	1609	1659	1595.67	1591.5	1577.67	1583.83	1554.83	1542	1522	1503.33	1501.83	1508.67	1489	1506.33	1537.5	1527.67	1482.17	1482.33	1455.17	1422.67	1455.67	1542	1502.67	1498	1424.67	1472.33	1584.83	1633.33	1735.5	1797.67	1698.96	1607.12	1564.9	1536.55	1515.52	1388.68
sr3_tibia_ACLT_latmed_6_s1	33.9062			1540	1539.58	1571.83	1597.5	1585.17	1589.5	1592.67	1594.75	1628.67	1604.5	1594.5	1620.08	1616.08	1617.83	1603.67	1642.75	1620.33	1631.75	1602.25	1605.42	1602.58	1636.42	1638.25	1659.5	1637.67	1622.75	1625.75	1618.33	1624.42	1667.25	1681	1678.58	1717.08	1684.83	1703	1686.33	1703.83	1701.67	1716.25	1755.33	1740.71	1748.97	1740.21	1710.91	1680.49	1619.32
sr3_tibia_ACLT_latmed_6_s2	29.6875			1320.78	1359	1348	1393.89	1397.67	1405.33	1419.78	1408.56	1414.78	1414.56	1427.11	1408.67	1418.33	1392.11	1366.89	1406.89	1352.89	1376.56	1352	1368.33	1380.56	1330.33	1348.89	1315.33	1357	1351	1362.78	1345.22	1377.78	1358.33	1311.33	1298.11	1302.11	1289.56	1281.33	1345.22	1277.78	1326	1316.22	1338	1309.71	1290.29	1271.62	1256.67	1245.58	1210.15
sr4_tibia_ACLT_latlat_1_s1	36.25
sr4_tibia_ACLT_latlat_2_s1	8.75	5.78125	9.0625	525.556	518.889	502.889	493.667	501.778	502.556	474	477.111	461.111	437.333	439.111	438.889	445.778	449.111	450	453.444	427.444	422	410.556	418.667	431.889	413.889	424.667	429.444	408.667	385.333	370.222	391.889	385.222	390.556	395	389.889	397.222	420.889	418.222	465.111	551.333	630.222	710.222	755.889	700.444	644.252	542.239	460.963	380.847	290.021
sr4_tibia_ACLT_latlat_2_s2	16.25	11.25	7.5	973.778	991.111	1007	999	1026	1017.22	1015.78	991.667	1011.22	1031.22	1036.44	1048.89	1061.89	1064.67	1087.11	1090.33	1046.22	1021.22	1053	1063.56	1022.56	1025.67	1054.33	1039.33	1030.56	1036.44	1054.78	1049.33	1066.78	1091.22	1107.33	1077.33	1076.22	1092.67	1124.22	1133.67	1149.11	1148.67	1138.78	1148.56	1143.02	1114.83	1054.22	971.306	877.607	766.869
sr4_tibia_ACLT_latlat_3_s1	6.25	7.1875	12.5	615.857	634.714	642.857	642	626.857	617.857	629.429	630.429	679.143	649.714	669	679.571	682.143	686.571	700.714	693.857	718.286	730.286	721.429	737.286	762	747	750.429	754.714	746.429	730.429	765.286	767.857	764.286	758.143	753.857	718.429	772.143	795.286	909.714	973.143	1009.86	1091.29	1151.86	1139.57	1124.66	1043.97	894.54	708.436	557.434	416.143
sr4_tibia_ACLT_latlat_3_s2	14.0625
sr4_tibia_ACLT_latlat_5_s1	10.7812	7.96875	12.0312	545.167	554	552.833	522.167	519.833	506.667	503.5	501	554.833	587	578.333	601.667	592.167	568.833	570.5	562.833	562.167	556	572.833	574.833	575	566.5	590.333	553.667	534.833	561	529.667	564.667	544.333	548.167	544.833	610.667	602.833	619.667	609.333	662.333	750.167	735.167	820	813.5	825.34	796.732	757.858	699.525	656.488	651.518
sr4_tibia_ACLT_latlat_6_s1	34.5312	7.96875	10	1324.77	1286	1265.46	1271.08	1288.54	1329.85	1357.69	1388	1394.62	1402.62	1422.31	1390.85	1382.23	1399	1428.15	1440.38	1452.46	1441	1474.15	1437.38	1450.46	1411.38	1405.23	1392.54	1397.62	1394.38	1395.69	1400	1402.08	1420.69	1390	1356.54	1322.38	1318	1304.92	1298.46	1365.23	1460.85	1469.15	1516	1388.15	1316.97	1258.55	1212.53	1225.69	1297.76
sr4_tibia_ACLT_latmed_1_s1	8.28125	7.03125	9.0625	1001.5	1010.64	967.429	1005.29	968.857	995.786	963.143	995.857	989.214	969.786	931.071	935.571	928	933.929	920.714	921.429	898.357	915.571	908.857	938.286	897.786	889.5	912.214	927.286	909.286	907.786	902.857	884.643	858.571	883.286	894.143	917	921.214	939.643	962.571	963.857	1003.5	1071.21	1066.07	1092.93	1092.86	1083.52	1066.5	1049.84	987.426	877.211
sr4_tibia_ACLT_latmed_1_s2	20	8.28125	10.3125	1476.35	1478.12	1468.35	1449.06	1443.47	1448.12	1455.65	1459.06	1477.06	1478.94	1473.06	1460.35	1471.65	1486.88	1507.06	1515.47	1488.12	1499.41	1480.41	1460.18	1496.59	1469.76	1503.29	1516.12	1490	1493.76	1492.47	1492.88	1490.76	1497.47	1500.12	1484.82	1491.65	1524.29	1507.06	1556.06	1567.47	1610.12	1627.18	1664.24	1637.87	1622.94	1578.46	1522.01	1475.1	1444.98
sr4_tibia_ACLT_latmed_1_s3	8.28125	9.0625	10	1118.62	1128.38	1123.69	1135	1128.23	1128.08	1137.54	1116.15	1156.69	1164.54	1154.46	1145.46	1150.46	1145.31	1158.38	1129.23	1154.23	1161.85	1122.46	1119.15	1122.85	1104.85	1133	1085.54	1075.92	1106.08	1103.23	1098.15	1083.31	1106.54	1130.08	1120.08	1136.46	1140.54	1160.69	1180.31	1215.46	1233.77	1261.85	1285.46	1297.36	1295.61	1300.88	1262.86	1206.82	1159.36
sr4_tibia_ACLT_latmed_1_s4	23.5938	7.5	11.4062	1213.2	1313.3	1298.8	1255.5	1320	1337.2	1284.5	1327.4	1304.9	1306.2	1368.2	1323.3	1310.5	1375.4	1389.1	1385.2	1412.6	1440.7	1440.2	1470.8	1477.7	1501.3	1506.4	1493.1	1440.9	1445.4	1489.8	1491.6	1511.8	1481.9	1493	1499.5	1493.7	1506.1	1497.7	1470.7	1518.3	1530.1	1585.4	1571.9	1567.36	1532.03	1509.75	1480.51	1448.66	1436.03
sr4_tibia_ACLT_latmed_1_s5	30.7812	7.65625	10.9375	1563.33	1582.11	1555.33	1555.78	1567.78	1545.33	1540.78	1528.56	1544.22	1568.67	1543.67	1536.78	1536.44	1554.78	1539.33	1550.11	1547.33	1546	1523.22	1488.56	1538.67	1521	1547.67	1546.44	1567	1550.22	1559.89	1531.78	1571	1584.56	1634.78	1627	1633.22	1653.33	1634.89	1689.89	1685.11	1694.89	1737.44	1732.56	1712.14	1683.56	1676.36	1664.9	1674.13	1644.24
sr4_tibia_ACLT_latmed_1_s6	32.9688
sr4_tibia_ACLT_latmed_3_s1	11.875	6.25	10.9375	1255.75	1276.25	1302	1278.5	1306.5	1283.5	1263	1234.88	1214	1207.88	1235.75	1178.88	1152	1144.5	1142.38	1137.88	1141.88	1181.88	1225.12	1281	1253.38	1249	1213.5	1235.12	1210.12	1142.75	1169.12	1159.88	1151.5	1142.88	1158.62	1158	1150.12	1153.88	1198.5	1206.38	1250.12	1251.88	1240.75	1265.5	1210.26	1190.55	1184.61	1186.11	1199.67	1246.39
sr4_tibia_ACLT_latmed_3_s2	11.0938	7.65625	9.84375	1070.14	1061.71	1059.14	1034.71	1066.14	1030.14	1074.29	1096.71	1058.14	1084.57	1050.29	1096	1099.57	1090.57	1101.71	1133.86	1119.86	1137.14	1117.71	1141.43	1161.86	1119.57	1122.43	1108.86	1149.71	1143	1102.57	1186.86	1202.43	1216.86	1196.43	1193	1180.86	1129.57	1139	1198.71	1282.29	1385.86	1400.14	1423.71	1265.77	1186.68	1134.58	1070.46	1002.44	954.997
sr4_tibia_ACLT_latmed_3_s3	8.125	6.71875	11.0938	1274.5	1295.17	1252.83	1237.33	1256.33	1253.33	1268.5	1292.33	1271.5	1258	1253	1256	1245.17	1274.17	1268.17	1249.5	1234.5	1277.33	1232.33	1247.83	1277.33	1230.17	1237.67	1220.33	1234.83	1236.83	1211.83	1253.17	1271.5	1255.83	1283.83	1273.17	1252.33	1297	1308	1363	1437.17	1473.67	1496.83	1521.83	1476.26	1443.21	1404.65	1391.3	1371.67	1409.39
sr4_tibia_ACLT_latmed_3_s4	29.375	7.65625	11.5625																	1424.67	1341.89	1312.89	1295.67	1322.11	1375.67	1424.67	1457.89	1437.33	1435.56	1438.22	1455.78	1473.22	1490.89	1449.78	1432.11	1383.22	1366.78	1405.89	1418.33	1445.22	1477.89	1490.22	1532.67	1447.56	1394.23	1379.68	1366.67	1341.88	1308.09
sr6_ACLT_tibia_latlat_1_s1	6.40625	4.21875	12.1875	1662.25	1675.5	1670.25	1673.25	1648.25	1672.5	1667.5	1662	1646.75	1629	1621.25	1645.25	1662	1626.25	1620.25	1628.25	1583.5	1580.5	1607	1598.75	1550	1523.5	1567.75	1553.25	1511.5	1537.75	1569.5	1568.25	1539.5	1552	1522.5	1555.25	1589.5	1619	1606.75	1549.5	1579.5	1604.5	1586	1597.75	1597.21	1556.5	1486.38	1426.95	1380	1320.25
sr6_ACLT_tibia_latlat_1_s2	6.40625	4.53125	11.875	1618.57	1628.29	1628.57	1573.14	1575.86	1601	1582.43	1538.29	1539.86	1535.43	1530.57	1517.57	1522.86	1520.86	1507	1499.71	1485.86	1468.43	1470.14	1460.86	1465.71	1448	1414.43	1424.29	1425.57	1432.71	1456.14	1458.86	1450.71	1407.29	1366.14	1378.29	1386.14	1399.71	1423.71	1397.14	1437.43	1493.29	1528.86	1550.57	1518.32	1521.19	1522.61	1474.85	1431.28	1382.93
sr6_ACLT_tibia_latlat_2_s1	6.875			1534.6	1501	1534.4	1520.4	1500.6	1501.2	1489.6	1501.2	1527.6	1474.8	1481.4	1511	1472.2	1504.2	1514.8	1518.8	1465.6	1498.8	1487.6	1492	1505.8	1458	1470.4	1486.6	1479	1469.2	1452.4	1469.4	1382.8	1484.8	1483.6	1503.6	1498.8	1498.6	1484.4	1536.6	1536	1585.4	1642	1684.8	1647.76	1597.18	1537.69	1324.16	1057.08	738.983
sr6_ACLT_tibia_latlat_2_s2	5.3125			1447.29	1424.57	1415.29	1456.86	1382.43	1416.29	1411.43	1409	1348.43	1388.57	1368.86	1383	1368.86	1412.43	1384.14	1406.14	1388	1389.57	1380.43	1420.71	1440.71	1431.71	1454.71	1438.29	1432.14	1443.71	1454.14	1449.14	1440.86	1456.14	1489	1510.43	1500.86	1523	1561.86	1587.43	1653.86	1627.71	1644.86	1669.71	1652.64	1578.08	1488.31	1430.48	1345.88	1297.35
sr6_ACLT_tibia_latlat_3_s1	16.4062	5.46875	9.0625	1293.82	1291.27	1286.64	1266.18	1277.91	1269.82	1266.82	1253.36	1240.64	1221.09	1217.73	1230.91	1232.73	1212.36	1194.18	1187.55	1172.18	1210.73	1230	1226.09	1228.91	1227.73	1216.82	1201.36	1250.73	1241.09	1248.91	1262.73	1277.82	1302.36	1315.55	1321.91	1325.91	1318.45	1325.27	1333.55	1371.45	1400.36	1428.09	1445.45	1440.56	1410.25	1360.45	1309.3	1248.6	1181.04
sr6_ACLT_tibia_latlat_3_s2	16.5625	6.09375	8.28125	1485.8	1506.4	1483.6	1481.4	1470.1	1456.3	1441.2	1466.2	1449.9	1455.4	1469.4	1450.9	1486.8	1471.7	1461.6	1446.2	1456.6	1463.4	1446.1	1419.2	1428.6	1437.9	1444.6	1454.9	1450.5	1458.3	1494.4	1460.6	1477.9	1480.6	1494.5	1544.7	1591.7	1599.4	1589.9	1635.3	1689.6	1681.4	1685.1	1744.1	1716	1718.22	1716.06	1694.9	1663.61	1635.78
sr6_ACLT_tibia_latlat_4_s1	20.625	6.875	12.3438	1557.2	1558	1564.6	1555.8	1580.2	1536.6	1507.2	1560.8	1584.8	1539.6	1520.8	1524.4	1517	1522.2	1537.8	1534	1513	1521.6	1514.2	1476.4	1469.8	1481	1449.2	1451.6	1465	1499.2	1526	1502.8	1496.6	1550.4	1565.2	1523	1472.8	1424.8	1438.6	1446.6	1495.6	1589.6	1638	1644.2	1616.45	1599.72	1583.31	1546.2	1464.57	1358.39
sr6_ACLT_tibia_latlat_4_s2	10	5.625	10	1331.75	1360.38	1338	1359.88	1383	1366.75	1359.75	1395	1382.25	1359.38	1347.5	1341.38	1330.38	1303.5	1279.12	1263.62	1257	1261.12	1247.5	1256.62	1261.88	1264	1270.62	1270	1256.75	1293.88	1313.38	1318.75	1362.38	1418.5	1428.38	1463.25	1531.62	1541.25	1538.38	1571	1639.25	1680.5	1684.62	1699.62	1638.02	1544.51	1402.7	1226.88	1010.58	779.102
sr6_ACLT_tibia_latlat_4_s3	7.8125	5	9.53125	1495.12	1501.62	1486.12	1465.38	1450.5	1408.12	1396.62	1409	1409	1414.38	1390	1366.25	1363.12	1371.62	1359.12	1317.88	1311.12	1312.62	1277.12	1267.75	1256.75	1223.38	1251.25	1248.62	1204.88	1175.75	1169.5	1161.38	1200.25	1198.62	1216	1261.75	1248.62	1265.5	1300.25	1310.5	1345.88	1389.12	1468.62	1552.12	1579.6	1555.44	1525.13	1464.81	1360.65	1216.72
sr6_ACLT_tibia_latlat_5_s1	11.4062	4.84375	12.0312	1636.14	1638.29	1596.29	1572	1601.14	1607.29	1582.14	1607.43	1561.57	1567	1523.86	1487	1455	1469.86	1477.71	1436	1455.14	1454.57	1439.29	1416.57	1412.86	1413.71	1398.29	1400.29	1356.14	1377.29	1382.86	1361.43	1338.71	1384.86	1385.29	1397.29	1450	1453.71	1474.71	1495.86	1544.43	1592.29	1614.71	1633.43	1517.17	1347.36	1182.62	1047.11	903.063	817.46
sr6_ACLT_tibia_latlat_5_s2	7.03125	4.375	8.75	1300.12	1294.25	1305	1297.62	1301.62	1270.88	1251.12	1258.38	1260.75	1258.12	1253.38	1226.75	1233	1260.25	1247.5	1233	1204.38	1193.5	1196.62	1185	1190.5	1185.5	1187.88	1181.88	1188.25	1192.25	1175.38	1177.5	1194.12	1187.5	1191.88	1201.38	1211.25	1258.62	1298.25	1340.62	1408.5	1432.25	1430.12	1432.88	1467.17	1444.21	1441.18	1446.68	1431.69	1387.41
sr6_ACLT_tibia_latlat_5_s3	7.34375	3.59375	10.625	1484.8	1480.6	1449.4	1465.2	1465.4	1442.4	1431	1434.4	1427	1413.4	1424.8	1378.2	1339.4	1367.6	1374.6	1404	1387	1347.6	1324.2	1315	1302	1256.2	1282.2	1280.2	1222.4	1209.4	1201.2	1209.2	1227.8	1230.8	1271	1322	1317.2	1310.8	1334.8	1375.2	1422.2	1498.4	1538.8	1527.8	1472.58	1389.11	1232.7	1023.22	829.827	682.585
sr6_ACLT_tibia_latlat_6_s1	15.3125			1560.86	1601.71	1591.57	1581.71	1581.43	1548.14	1530.29	1521.14	1505.71	1502.57	1530	1543.29	1536.86	1518.71	1513.57	1515.14	1445.14	1413.29	1438.86	1461.57	1484.57	1453.86	1425.14	1457.71	1473.43	1453.14	1477.71	1481	1478	1538	1563	1584.86	1632.29	1603.14	1588	1552.43	1591.43	1644.86	1679	1672.86	1658.04	1634.89	1620.35	1584.75	1520.34	1467.73
sr6_ACLT_tibia_latlat_6_s2	14.2188			887.5	671.625	570.75	587.125	672.125	826.5	929.75	975	1069.88	1183.25	1272.25	1401.62	1401.88	1520.38	1541.12	1616.88	1581.5	1609.25	1576.12	1587	1613.38	1567.75	1546.5	1557.75	1527.88	1522.25	1506.38	1518.12	1522.12	1478.5	1531.12	1512.25	1485.75	1525.5	1463.25	1500.88	1500	1511.88	1518.25	1499	1541.21	1522.26	1480	1419.4	1391.36	1338.73
sr6_ACLT_tibia_latlat_6_s3	26.25			1575.22	1538.22	1614.22	1563.56	1576.33	1591.33	1578.22	1598.22	1558.44	1557.44	1578	1555	1561.44	1552.44	1561.22	1543.33	1515.67	1506.78	1530.33	1582.44	1568.22	1544.44	1543.56	1533.67	1548.44	1554.67	1544.89	1562.33	1560.22	1563.44	1585.56	1612.56	1638	1617.56	1622.22	1630.22	1634.78	1655.11	1704.44	1681.89	1633.19	1578.01	1533.41	1457.26	1311.14	1126.67
sr6_ACLT_tibia_latlat_7_s1	10.3125	5.9375	10	1183.8	1180.2	1157.6	1123.5	1096.4	1088.2	1087.5	1111.2	1122.1	1112	1098.7	1134.3	1175.9	1231.6	1291	1285.1	1386.7	1486.2	1579.3	1598.6	1600.3	1590.3	1587.6	1619.2	1596.1	1544.1	1513.1	1513.1	1538.6	1471	1455.2	1461.8	1450.2	1457.5	1488.9	1477.1	1477.2	1530.6	1538.8	1576.2	1533.29	1489.03	1411.97	1271.23	1145.58	1059.35
sr6_ACLT_tibia_latlat_7_s2	8.75	4.375	9.53125	1447.33	1468.83	1467	1487.33	1505.33	1450.33	1320.83	1277	1221.5	1149.83	1163.5	1095.5	1122.67	1126.67	1131.5	1096	1119	1148.17	1220.67	1210.17	1235.5	1201.33	1208.33	1248.17	1210	1238.17	1242.83	1264	1333.67	1329	1365.5	1319.33	1330.33	1342.67	1346.83	1309.5	1329.83	1339	1355.83	1401.83	1423.92	1379.84	1349.55	1277.5	1182.5	1115.79
sr6_ACLT_tibia_latlat_7_s3	9.0625	5	10.3125	1172.62	1143.25	1129.25	1110.38	1137.25	1089.25	1115.62	1102.12	1097.5	1104.12	1096.62	1166.75	1187.12	1180.5	1183.38	1192.75	1191.38	1170.88	1173.62	1186.62	1204.25	1180.38	1175	1183.88	1165.25	1199.25	1204	1239.12	1237.5	1263.25	1223.62	1243.5	1215.12	1233.25	1290.25	1343.75	1350.25	1424.12	1461.62	1518.38	1459.34	1369.59	1234.18	1063.24	863.857	662.791
sr6_ACLT_tibia_latlat_7_s4	9.375	3.125	11.4062	1226.29	1232.29	1248.29	1252.86	1216.43	1235.43	1253.43	1232.14	1230.57	1225.14	1199	1198.43	1210	1213.43	1227.14	1217.86	1198.57	1172.14	1184.29	1170.86	1118.57	1086.14	1133.71	1155.86	1105.71	1117.57	1116.29	1084	1118.43	1102.57	1156.43	1127.57	1120.57	1134.57	1136.29	1177.86	1180	1181	1261	1366.43	1349.88	1268.88	1179.01	1081.11	922.563	784.323
sr6_ACLT_tibia_latmed_1_s1	17.6562	6.25	12.8125	1529.57	1527.43	1528.57	1548.5	1547.86	1557.57	1582.86	1568.07	1552.64	1561.86	1563.5	1581.36	1607.43	1602.57	1608.57	1603	1608.07	1617.93	1621	1623	1642.14	1643.86	1666.79	1679.5	1676.07	1671.71	1656.14	1626.36	1624.93	1640.64	1647.21	1676	1640.07	1637.14	1659.07	1674.86	1690.64	1712.64	1736.79	1729.07	1725.7	1717.19	1646.93	1571.04	1542.24	1536.97
sr6_ACLT_tibia_latmed_1_s2	18.125	5.78125	10.4688	1699.83	1675.33	1698.33	1714.67	1669.67	1727.33	1708	1739.67	1710	1722	1764.83	1794.17	1755.5	1732.5	1782.33	1809.17	1784.5	1763.17	1800.67	1804.5	1750.17	1787	1833.67	1790.83	1789	1811.5	1815.33	1807	1816.33	1831	1779.33	1823.83	1808.33	1784	1813.33	1814.67	1794	1802.83	1807.5	1775.67	1782.02	1772.95	1780.92	1772.83	1713.49	1719.56
sr6_ACLT_tibia_latmed_1_s3	23.4375	6.5625	12.3438	1766.7	1745.4	1750	1761.9	1733	1739.2	1722.2	1729.5	1731.6	1719.7	1726.8	1750	1706.6	1724.6	1705.1	1746.4	1775.7	1754.1	1764.7	1747.3	1765.9	1724.4	1763.6	1766.9	1769.6	1767.1	1751.8	1787.6	1759.2	1765.2	1793.1	1791.7	1812.8	1800.5	1751.2	1793.9	1788.8	1822.3	1825	1841.1	1812.24	1787.15	1776.9	1759.94	1730.18	1667.18
sr6_ACLT_tibia_latmed_1_s4	30.9375
sr6_ACLT_tibia_latmed_2_s1	33.4375	7.34375	11.5625	1802.62	1739	1759.25	1792.12	1788.5	1798.12	1807.75	1821.62	1763.38	1779.75	1832.88	1812.38	1812.75	1798.38	1787.12	1796.38	1798.25	1807	1809.38	1817.38	1793.62	1789.75	1783.12	1766.38	1812.62	1789.88	1812.62	1793	1798.88	1799.75	1774.88	1796.62	1826.62	1837.12	1823.25	1834.5	1822	1838.5	1831.62	1845.38	1824.68	1785.33	1772.79	1772.45	1705.24	1646.58
sr6_ACLT_tibia_latmed_2_s2	12.6562	7.34375	11.7188	1691.44	1713.56	1728.56	1713.56	1711	1739.33	1714.33	1712.56	1734.11	1758.33	1760.67	1743.44	1758.78	1766.11	1771	1757.11	1757	1742.67	1758.67	1787.22	1768.11	1757	1751.11	1764.22	1780.33	1766.89	1789.78	1792.22	1803.11	1783.56	1765.78	1786.22	1792.67	1787.67	1779.33	1781.22	1768.11	1796.78	1804.78	1801.33	1800.27	1794.56	1785.03	1735.3	1696.09	1687.46
sr6_ACLT_tibia_latmed_2_s3	38.9062	7.96875	11.875	1842.11	1865.44	1851.89	1864	1847.78	1883.33	1848.56	1823.89	1829.67	1810.89	1845.44	1821	1844.56	1832	1864.11	1849.89	1857.11	1850.67	1871.44	1854.56	1838.22	1837.11	1847.11	1845.67	1853.56	1847.89	1834.33	1816.33	1839.67	1823.11	1807.89	1829.78	1826.56	1804.56	1832.22	1848.44	1844.11	1850.22	1816.33	1844.89	1866.21	1856.91	1852.75	1837.24	1816.27	1817.06
sr6_ACLT_tibia_latmed_5_s1	32.9688	8.4375	10.3125	1573.6	1605.1	1646.6	1638	1640.9	1699.2	1666	1654.3	1622.2	1582.9	1611	1582.5	1561.4	1520.6	1444.4	1412.1	1394.7	1410.5	1453.8	1485.7	1488.7	1540.3	1543.6	1603	1577.1	1535.7	1522.7	1523.7	1543.6	1525.9	1559.4	1558.3	1501.7	1563.2	1569.2	1595.6	1645.9	1630.6	1636.4	1636.3	1676.08	1627.66	1549.32	1477.92	1366.37	1302.17
sr6_ACLT_tibia_latmed_5_s2	35.7812	8.75	11.7188	1388.29	1387.43	1398.57	1399.86	1351.14	1375	1372.57	1405.43	1366.57	1417.43	1408.57	1348	1386.29	1400.71	1439.43	1429.71	1409.86	1424	1372.14	1404.86	1390.57	1416.86	1438.57	1413.43	1459.29	1459.29	1479.14	1467.57	1463.43	1457.86	1515	1524.57	1522.57	1514.71	1574	1601.43	1644.14	1651.86	1654.43	1689.43	1731.34	1676.56	1643.19	1640.25	1620.68	1628.84
sr7_ACLT_tibia_latlat_1_s1	9.375			1492.86	1487.57	1473.14	1442	1459.43	1490.86	1455.29	1463.29	1481.57	1494.43	1458.29	1480.29	1460	1467.43	1437.71	1445.57	1479.57	1478.86	1515.14	1523.71	1476.57	1489.43	1489.29	1455.71	1410.86	1446	1394.14	1405.14	1389.14	1354.86	1378.43	1406.29	1480.43	1455.86	1505.29	1579	1596.86	1633	1673	1710	1730.22	1711.1	1723.13	1682.16	1583.67	1535.55
sr7_ACLT_tibia_latlat_1_s2	7.8125			1761.5	1681.62	1523.62	1477.12	1472.62	1525	1674.25	1708.75	1695.75	1702.62	1692.38	1682.75	1639.5	1614.62	1507.62	1520.62	1521.62	1506	1533.12	1491.75	1537.25	1544.88	1559.12	1557.75	1536.38	1506.38	1473.75	1492.5	1441.25	1499.25	1516.38	1535.5	1599.75	1630.88	1650.38	1682.25	1724.5	1712.25	1696.62	1673.88	1700.84	1642.88	1540.43	1410.04	1285.08	1192.47
sr7_ACLT_tibia_latlat_1_s3	20.1562			1812.45	1794.55	1835.91	1833.27	1820.36	1813.91	1845.73	1799	1813.18	1788.91	1791.73	1832.64	1811.27	1802.64	1831.36	1817.55	1827.27	1818	1787.82	1816.64	1760.73	1815.36	1763.55	1748.82	1768.45	1803.64	1754.64	1788.09	1789.18	1769.27	1756	1786.73	1769.27	1777.64	1749.27	1801.45	1793.73	1786.36	1764.82	1781.91	1782.49	1768.14	1756.41	1756.79	1757.44	1739.13
sr7_ACLT_tibia_latlat_1_s4	9.375			1563.44	1537.33	1536.67	1529.11	1526.22	1525	1474.67	1483	1468.11	1476.22	1473.67	1492.22	1461.67	1443.22	1468.44	1436.78	1454.11	1452.56	1470.78	1463.67	1432.44	1493.11	1448.33	1481.56	1448.78	1449.78	1467.22	1488.33	1450	1491.78	1489.78	1465.56	1464.44	1518	1473.22	1526.89	1523.11	1605.22	1618.22	1659.33	1671.68	1634.06	1582.41	1548.33	1544.63	1541.23
sr7_ACLT_tibia_latlat_2_s1	14.8438			1616.88	1646.5	1624.88	1601.25	1615.38	1621.88	1598.5	1652.38	1652.25	1642.38	1640.25	1623.88	1627.88	1641.62	1628.88	1594.12	1648.25	1659.62	1635.12	1616.5	1609.62	1602.5	1623.75	1603.75	1581.75	1609.75	1596.25	1628.62	1607.12	1609.12	1621	1627.88	1656.88	1702.5	1708.12	1642.25	1701.88	1726.62	1711.75	1737	1663.83	1652.73	1641.02	1599.46	1578.55	1569.23
sr7_ACLT_tibia_latlat_2_s2	14.8438			1683.33	1661.67	1706	1659.33	1648.83	1610.67	1649.83	1617.5	1562.5	1314	1133	1034.17	1100.83	1185.33	1245.67	1234.83	1313.5	1405.5	1561.17	1655.5	1738.67	1771.17	1802.33	1798.67	1845.17	1794	1833.67	1826.5	1850.33	1773.83	1862.33	1833.17	1767.67	1794.5	1771.67	1824.5	1830.33	1819.67	1815.67	1828.17	1824.58	1757.89	1684.8	1647.48	1563.11	1521.04
sr7_ACLT_tibia_latlat_4_s1	11.875	5.3125	11.4062	1540.2	1537.6	1520	1524.7	1532.8	1540.9	1511.3	1526.6	1534.2	1534.9	1505.7	1521.3	1521.6	1499.7	1516.9	1522.9	1519.4	1519.9	1530.6	1498.5	1530.9	1492.6	1517.5	1512.5	1523	1510.4	1547.7	1531.9	1537.3	1555	1581.7	1587.3	1560	1567.6	1581.7	1557.8	1582.9	1596.8	1651.2	1646.5	1646.74	1654.22	1619.47	1572.71	1552.96	1541.59
sr7_ACLT_tibia_latlat_4_s2	13.2812	6.5625	11.0938	1589.67	1589.67	1609.22	1614.44	1594.67	1588.11	1583	1591	1592.89	1595.44	1591.22	1609.33	1628.56	1619.67	1607.67	1588.78	1602.89	1613.78	1606.33	1609.56	1613.44	1598.22	1590	1603.67	1623	1637	1644.89	1633.33	1628.67	1678.56	1655.11	1651.22	1675.56	1707.11	1673	1687.33	1691.11	1708.44	1692.78	1701.11	1697.62	1677.32	1615.76	1552.01	1520.18	1483.69
sr7_ACLT_tibia_latlat_5_s1	9.21875	5.46875	9.84375	1422.71	1432	1447.29	1455.86	1460.86	1459.71	1460.86	1476	1445.86	1447.86	1453.14	1426.29	1440.29	1441.43	1434.57	1424.43	1400.43	1385	1425.43	1468	1382.43	1449.86	1401.29	1381.43	1406.29	1373	1381.43	1394.57	1388.71	1412.57	1435.43	1427	1451.43	1450	1515.86	1557.14	1623.71	1656	1663.86	1671.14	1682.68	1659.6	1623.53	1571.14	1511.26	1405.48
sr7_ACLT_tibia_latlat_5_s2	8.28125	5.15625	10.4688	1539.12	1555.25	1532.12	1525.38	1546.75	1530.38	1552.88	1537.25	1530	1555.38	1578	1570.75	1558.25	1545.75	1522.38	1522	1512.12	1476.38	1508.75	1477.38	1456	1469.12	1484.88	1461.25	1498.38	1501.5	1501.88	1522.62	1524.25	1510.12	1510.62	1572.12	1511.25	1516	1527.5	1543.75	1595.5	1641.38	1670.88	1729.25	1676.83	1623.13	1578.11	1528.19	1434.74	1404.34
sr7_ACLT_tibia_latlat_5_s3	4.6875	3.90625	8.59375	1269.62	1272.08	1302.46	1292.23	1320.54	1305.23	1312.23	1310.85	1314.85	1312	1313.92	1332.69	1311.85	1331.54	1344.15	1343.38	1367.31	1379.62	1367.38	1363.46	1379.08	1372.15	1381.69	1369.08	1361.38	1342.15	1349.38	1326.54	1316.92	1354.23	1375.54	1373.31	1357.23	1334.23	1364.08	1350.69	1414	1454.46	1531.77	1540.85	1552.59	1536.79	1506.79	1455.17	1384.67	1306.72
sr7_ACLT_tibia_latlat_5_s4	17.9688	6.40625	10	1474.89	1450.44	1450.11	1436	1445.56	1406.22	1418.22	1406.89	1412.89	1421.11	1408.44	1384.33	1373.44	1390.11	1405.22	1389.78	1403.78	1390.44	1399.22	1420.89	1382.44	1379.89	1393.22	1395.78	1431.22	1401.33	1439.44	1434.22	1477.44	1509.78	1533.89	1545.22	1577.78	1581.67	1624.67	1600	1664.78	1659.78	1667.33	1693.11	1673.83	1666.28	1675.88	1646.22	1633.73	1621.79
sr7_ACLT_tibia_latlat_5_s5	16.5625	7.1875	10.4688	1547.1	1558	1534	1544.8	1528.9	1520.3	1528	1527.5	1548.6	1539.8	1517.5	1517.2	1505.3	1529.6	1530.4	1494.6	1506	1505.2	1511.2	1521.2	1508.7	1512	1497.4	1477.1	1526.5	1545.3	1544.8	1508.2	1558.2	1582	1596.1	1593.9	1594.9	1604.9	1608.7	1627.6	1656.4	1669.7	1682.1	1713.6	1733.29	1703.99	1675.97	1675.97	1672.01	1646.62
sr7_ACLT_tibia_latlat_6_s1	10.4688	6.5625	11.0938	1230	1197.12	1198.12	1228.75	1208	1193.12	1191.38	1174.5	1172.12	1171.75	1191.5	1206	1209.38	1203.38	1217.5	1232.5	1202.75	1188.38	1204.62	1226	1200.12	1192.12	1225.5	1218.88	1205.75	1214	1196.38	1208.88	1201.25	1213.12	1225.5	1218.88	1229.88	1215.25	1272.38	1331	1392.38	1452.25	1463.12	1462	1442.28	1390.38	1345.07	1313.1	1268.54	1236.55
sr7_ACLT_tibia_latlat_6_s2	11.25	6.25	9.6875	1693.8	1621.9	1540.2	1425.6	1297.9	1125.5	1008.9	909.1	834.1	757.3	616.9	554.6	580.5	774.4	992.5	1169.2	1269.2	1353.6	1396.6	1453.7	1514.6	1534.3	1591.5	1584.7	1614	1581.6	1579.4	1545.2	1495.1	1506.5	1483.8	1450.5	1470.5	1485.6	1439.1	1468.2	1488.3	1506.8	1550.2	1566.6	1532.66	1499.73	1468.05	1458.16	1468.47	1465.4
sr7_ACLT_tibia_latlat_6_s3	19.5312	7.03125	10.4688	1547.17	1535.33	1526.67	1535.17	1533.67	1487	1516.5	1516	1504.17	1507.5	1502.17	1505	1509.33	1539	1508.67	1493.5	1523.67	1530.5	1489.67	1467	1500.33	1492.17	1477.33	1506.33	1483.83	1496.17	1493.17	1483	1460	1466.17	1508.67	1466	1483	1452.5	1492	1550.17	1576.33	1641	1635.33	1651.5	1599.47	1593.84	1603.29	1561.97	1522.06	1451.07
sr7_ACLT_tibia_latlat_6_s4	22.9688	7.65625	12.6562	1539.71	1548.71	1534	1517.86	1521.71	1530.43	1530.14	1519	1515.43	1542.29	1555	1505.57	1524.14	1536.29	1515.57	1507.14	1521.86	1538.14	1505	1505.57	1526	1536.14	1520.71	1524.86	1540.86	1531	1536.86	1563	1578.86	1581.71	1554.86	1573.86	1613	1613.86	1638.14	1664	1628	1618.29	1650.43	1660.86	1631.37	1613.58	1585.98	1557.69	1537.22	1512.97
sr7_ACLT_tibia_latlat_6_s5	15.4688	6.40625	9.6875	1409.12	1397.5	1410.62	1408.62	1431.62	1414.75	1400.5	1408	1389.62	1377.12	1374.75	1387.12	1369.12	1360.88	1371.5	1371	1365.62	1364.12	1368.75	1381.12	1375.5	1373.88	1343.38	1327.38	1334.62	1353	1349.88	1390.12	1423.88	1423	1461.5	1496.12	1510.5	1535.12	1554.25	1564.88	1585.5	1615.38	1626.25	1642.25	1629.95	1619.23	1627.25	1618.57	1589.34	1542.4
sr7_ACLT_tibia_latlat_7_s1	7.96875	5.9375	9.6875	1181.14	1169	1178.71	1203	1205.43	1210.43	1215.71	1237.57	1276.57	1256.29	1270.57	1272.29	1252.71	1272.57	1257.86	1284.14	1273.14	1276.14	1293.43	1301.14	1308.29	1332	1278.86	1294.14	1222.71	1257	1235.71	1236.29	1223	1253.57	1260.57	1323.29	1320	1330.86	1381.43	1387.57	1415.29	1478	1502.57	1489.14	1352.73	1193.13	1005	854.344	727.819	626.652
sr7_ACLT_tibia_latlat_7_s2	19.0625	7.1875	8.28125	1698.73	1697.91	1687.45	1705	1683.91	1701.82	1666.64	1701.18	1680	1692.82	1658.09	1650.55	1661.18	1639.45	1659.45	1688.09	1667.36	1643	1629.64	1668.45	1646.64	1688.73	1666.82	1644.45	1663.82	1650.27	1633.36	1646	1652.91	1666.18	1667.91	1670.64	1665.09	1659.82	1668.27	1650.45	1650.73	1651.09	1647.09	1655	1638.91	1614.45	1603.73	1583.55	1551.27	1528.46
sr7_ACLT_tibia_latlat_7_s3	22.9688	8.125	9.6875	1705.45	1692.09	1658.55	1665.55	1654.64	1654.82	1686.64	1619.36	1627.73	1618.82	1630.27	1589	1632.73	1603.55	1619.45	1606.09	1579	1578.82	1588.36	1617.73	1590.27	1606.45	1624	1593.82	1636.27	1605.45	1606	1657.36	1616.18	1645.91	1654.27	1686.55	1688.73	1711	1714.36	1718.27	1715.91	1762.82	1785.73	1779	1770.01	1757.3	1753.6	1752.74	1731.3	1690.41
sr7_ACLT_tibia_latlat_7_s4	24.375	9.21875	10.1562	1682.57	1667.64	1680.07	1649.57	1681.5	1666.86	1695.43	1672	1648.43	1684.57	1664.86	1679.93	1678.43	1711.57	1678.14	1674	1675.07	1668.07	1697.86	1653.36	1705.86	1679.43	1680.43	1695.93	1694.21	1722.29	1706.64	1710.36	1702.71	1720.79	1691.36	1708.21	1744.29	1714.21	1711.71	1741.86	1744.93	1747.57	1735.93	1758.29	1716.98	1707.67	1705.38	1654.74	1631.55	1632.42
sr7_ACLT_tibia_latmed_1_s1	15	6.40625	9.0625	915.857	930.714	909.571	905.286	926	921	889.143	889.143	888.857	857.143	835.571	837.857	822.571	799.286	795.143	792.429	778.857	785.857	795.429	771.143	710.143	653.429	648.429	643.857	642.714	662.143	693.857	749.429	773.857	775.143	817.571	833	864.571	862.714	837.143	828.286	871.714	957.571	1050.71	1140.86	1123.04	1056.32	985.868	929.354	904.773	922.965
sr7_ACLT_tibia_latmed_1_s2	15.4688	6.875	8.59375	722.429	732.143	750.643	767.357	754.214	767.786	781.643	783.357	769.643	772.857	797.286	813.929	813.857	808.786	803.643	765.214	735.571	688.643	638.786	622.857	610.286	597.857	602.786	602.786	610.5	612	623.286	647.571	657.929	676.571	682.143	709.429	719.357	762.786	808.143	862.286	919	1002.64	1083.93	1112.29	1036.16	949.062	864.16	784.842	722.086	685.133
sr7_ACLT_tibia_latmed_1_s3	22.0312	7.65625	8.90625	1048.73	1039.27	1064.73	1065.27	1058.64	1072.27	1083.91	1070.18	1091	1069	1063.36	1068.64	1092.45	1077.27	1071.55	1097.82	1085.18	1097.45	1122.36	1096.09	1093.55	1103.36	1097.82	1123.27	1122.09	1113.27	1121.82	1126.82	1093.82	1090	1057.73	1065	1087.09	1099.27	1118.18	1148.73	1199.73	1241.09	1327.55	1379.09	1394.53	1346.86	1285.76	1257.58	1265.16	1269.85
sr7_ACLT_tibia_latmed_1_s4	13.125	8.125	9.6875	768.385	782.385	770.154	779.538	763.923	775.615	789.846	787.615	785.615	791.769	824.846	811.615	802.385	803.462	817.308	837.615	822.077	817.154	828.077	817.154	828.769	826.538	864.615	874.385	886	886	897.846	887.308	879.154	866.538	846.923	862	851.846	853.846	913.846	920.308	962.308	1011.69	998.769	1018.54	952.094	918.743	900.727	838.752	760.573	705.649
sr7_ACLT_tibia_latmed_3_s1	10.7812	7.8125	9.0625	301.429	372	377.571	364.714	364	354.714	376	348.286	340.714	328.857	325.286	314.143	304.857	302.286	305.714	291.429	306.571	340.857	357.714	331.857	335.429	346.143	340.429	363.571	350.571	347.286	328.286	331.857	341.714	300.286	313.143	311.714	335.714	302.286	355.571	387.857	427.857	488.429	563.714	582	578.902	545.206	501.469	453.697	395.95	343.735
sr7_ACLT_tibia_latmed_3_s2	19.5312	8.59375	9.53125	463.286	467.857	418.429	456.429	454.143	471.857	506	550	549.714	516.714	462.286	438	475.571	414	436.429	450	473	502.143	548	607.571	615.571	613.857	670.429	724.286	723	660.143	566.429	526.286	477.286	381.571	287.714	213.714	164.714	196.571	259.714	359.571	513.429	693.857	800.714	899	907.654	924.267	947.087	968.516	977.168	973.148
sr7_ACLT_tibia_latmed_3_s3	16.25	7.34375	8.59375	394.083	413.167	404.417	411.417	405.333	402.417	408.333	429.417	424.5	414.583	422	415.583	391.583	362	329.75	314.667	335.333	320.5	305.583	304.25	289.083	291.667	304.417	360.167	398.583	433.417	448.917	439.833	385.333	349	343	323.833	295.75	277.917	268.583	283.75	295.667	301.5	361.333	447	418.672	376.259	342.883	322.193	311.536	305.148
sr7_ACLT_tibia_latmed_3_s4	31.5625	9.375	7.1875	464.2	446.4	477.2	504	509.6	443.2	460.8	448.4	487	514.6	521.8	506.6	460.4	460	494	485.4	480.2	487.6	490.2	553.4	658.4	749.8	899.6	1004.2	970.4	983.8	969.4	881	869	789.4	754.2	706.6	655.6	735.8	736	710.4	745.2	766.2	885.8	941.2	990.534	973.371	936.38	851.899	709.626	549.312
sr7_ACLT_tibia_latmed_3_s5	15.4688	10.4688	7.5	366.643	353.143	319.714	313.929	354.5	384.357	395.429	365.643	384.357	387.143	377.643	379.214	354.786	376.071	362.714	354.5	374.357	379.643	378.071	389.714	403.857	418.786	437.571	422.786	432.429	432.643	433.214	429.071	416.286	406.286	380.071	378.143	395.357	403.714	399.857	418.929	443.571	479.643	512.929	558.786	573.587	561.768	529.919	500.915	489.33	472.376
sr7_ACLT_tibia_latmed_3_s6	18.4375	6.875	8.59375	472.818	478.182	463.909	494.273	513.545	523.091	577	565.273	569.273	570.273	584.818	551.455	489.727	433.545	358.818	358.182	355.818	383.182	384.636	395.091	445.091	461.545	449.727	432.182	414.727	408.818	392.091	396.091	392.818	433.455	425.273	370.545	360.727	379.636	395.545	421.273	465.273	517.545	598.818	619.182	565.872	539.2	511.325	490.764	460.793	413.687
sr7_ACLT_tibia_latmed_3_s7	28.5938	7.65625	8.125	451.167	454.167	483.583	474.167	468.417	447.167	424.833	429.833	441.5	460.083	473.083	477.583	474.083	464.25	447.333	443.583	442.833	450.667	451.917	458.167	485.083	510.25	505.417	485.833	483.167	490.083	489	487.75	469.083	483.833	526	557.083	569.333	568.833	581.583	601.333	636.333	666.333	724.583	771.417	780.406	754.384	690.912	604.557	518.657	442.625
sr7_ACLT_tibia_latmed_3_s8	27.5	7.65625	7.5	438.917	422.417	460.25	452.167	465	440.167	432.917	433.167	435.583	425.833	440.583	438.5	433.75	439.083	441.75	429	408	399.5	395.083	416.333	420.583	383.333	388.417	391.083	399.333	361.917	367.833	371.333	414.25	383.167	439.5	403.167	478.417	519	543.75	569.833	619.417	698.5	752.083	816.25	810.136	756.662	704.826	649.326	588.246	529.897
sr7_ACLT_tibia_latmed_3_s9	11.875	8.4375	7.8125	365.667	391.667	407.889	398	395.778	407.333	404.778	416.667	433.778	434.444	431.333	406.889	373.444	387.778	423.556	439	441.222	436.556	420	373.333	343.778	353.111	357.889	343.778	350.444	362.667	353.222	340.889	346.889	367.667	367.222	367.778	389.556	392	395.556	402.667	418	459.111	504	561.222	513.757	457.239	389.931	316.813	252.898	210.2
sr7_ACLT_tibia_latmed_4_s1	31.875	9.0625	8.4375	1581.36	1608.82	1597.36	1586.45	1573.45	1573.18	1562.27	1585	1615.36	1596	1556.73	1578.36	1574.09	1562.55	1541.82	1560.36	1572.27	1557.82	1551.82	1574.18	1586.55	1608.36	1618.36	1586.27	1604.55	1586.73	1595.18	1585.73	1630.73	1593.91	1598.64	1634	1659.73	1673.36	1658.91	1619.55	1642	1667.09	1655.18	1638.27	1636.56	1618.76	1609.66	1609.33	1592.91	1544.08
sr7_ACLT_tibia_latmed_4_s2	30.4688	9.375	8.28125	1477.5	1549.17	1563.17	1624.17	1626.17	1588.33	1643.5	1607.83	1621.67	1608.5	1550.5	1517.5	1560.33	1538.67	1521.67	1548.5	1562	1576.5	1561.83	1618	1617	1601	1660	1651.83	1596.17	1638.33	1623.33	1673.17	1646.5	1702.67	1676.17	1664.17	1624.17	1673.83	1661.5	1686.67	1690	1787.83	1783.83	1719.83	1763.55	1732.49	1698.42	1659.59	1590.4	1465.13
sr7_ACLT_tibia_latmed_4_s3	30.3125	9.53125	8.125	1689.92	1723.33	1745.08	1706.67	1693.33	1693.92	1690	1649.58	1629.58	1636.58	1622.42	1583	1601.67	1560.42	1594.17	1597.83	1625.42	1613.5	1623.5	1623.67	1634.75	1612.33	1592.33	1634.42	1614.5	1617	1636.75	1637.25	1641.67	1630	1627.58	1615.83	1628.42	1664.5	1668.58	1711.92	1723	1753.83	1763.17	1801.5	1697.51	1677.3	1681.68	1667.69	1619.36	1569.13
sr7_ACLT_tibia_latmed_4_s4	20.9375	8.90625	9.21875	1673.62	1711.69	1680.77	1685	1685.62	1679.92	1650.92	1673	1696.54	1657.77	1651.62	1693.46	1686.85	1668.23	1651.92	1681.31	1682.08	1665.77	1672.85	1695.38	1705.77	1690.92	1719.46	1700	1736.85	1718.15	1718.85	1739.92	1750.92	1766.69	1758.92	1761.08	1750.69	1758.62	1760.85	1812.38	1821.69	1811.23	1824.08	1818.77	1793.79	1793.16	1801.25	1785.81	1777.1	1783.72
sr7_ACLT_tibia_latmed_4_s5	15.4688	8.125	9.0625	1286.09	1255	1284.45	1271.09	1296.45	1307.18	1343.55	1335.18	1324.45	1347.73	1338.09	1316.18	1334.27	1309.82	1335.45	1311.55	1324.91	1357	1349.64	1351.73	1380.27	1379.09	1365.64	1374.73	1383	1388.55	1365.27	1389.09	1351.73	1368.64	1350.82	1349.73	1364	1364.73	1376	1410.82	1449.09	1483.27	1522	1573	1546.42	1514.17	1446.13	1402.71	1357.43	1300.01
sr7_ACLT_tibia_latmed_4_s6	15	8.75	8.28125	1510.86	1545.43	1512.86	1529.86	1514.71	1494.14	1507	1495.14	1508.71	1543.71	1542.57	1524.14	1502.29	1510.71	1503.43	1495.29	1490.14	1532.43	1498.14	1512.71	1473.43	1508.29	1525	1478.43	1521	1557	1537.86	1570.57	1575.86	1566.14	1593.86	1610.29	1627.71	1643.14	1631.43	1647.29	1716.29	1722.57	1735.43	1714.29	1734.32	1716.18	1692.92	1636.64	1563.45	1516.64
sr7_ACLT_tibia_latmed_4_s7	27.6562	8.125	9.0625	1629.64	1618.36	1615.18	1621.36	1585.09	1613.09	1622.91	1667.73	1645.73	1669.36	1679.55	1654.27	1634.09	1650.45	1657.09	1653.27	1661.82	1673.91	1676.09	1692.18	1656.91	1710.55	1718.91	1727.82	1696.55	1744.18	1717.27	1719.82	1709.73	1729.18	1725.64	1764.36	1765	1783.82	1794.45	1810.82	1815.45	1786.27	1772.64	1800.09	1789.76	1772.21	1733.06	1684.68	1643.56	1618.31
sr7_ACLT_tibia_latmed_4_s8	61.25
sr7_ACLT_tibia_latmed_5_s1	10.3125	6.71875	11.4062	953.778	927.111	940.556	958.444	985.556	998.667	937.667	939.222	940.667	931.556	918.667	915.889	857.444	869	845.556	859.111	874.778	869.778	883.444	902.556	922	905.889	894.222	899.222	947.889	933	908.667	887.889	895.778	912	920	889.778	902.111	918.667	918.667	977.444	1047.22	1103.56	1139.67	1152.22	1134.84	1109.51	1084.68	1069.43	1064.51	1038.69
sr7_ACLT_tibia_latmed_5_s2	17.6562	5.78125	11.25	810.5	812.875	827	816	803.875	832.5	812.25	811.125	858.5	891.875	919.375	950	969.75	979.125	992.875	1014.12	1023.12	1021.25	1000.75	994.5	1006.62	1037.38	1087.75	1103.88	1086.38	1084.62	1052.88	1048	1055.38	1027.38	1001.88	994.25	983	963.625	1007.75	1074.62	1128.25	1192.62	1279.62	1304.75	1269.28	1204.39	1138.79	1125.13	1098.73	984.377
sr7_ACLT_tibia_latmed_5_s3	20.4688	6.71875	9.375	1045	1033.56	1025	994.889	996	990.889	973.556	966	950.111	933.111	938.222	956.556	958.889	952.778	949.778	971	955.111	967.111	978.111	998.111	1012.44	1003.33	1014.56	1031	1040.67	1031.56	1037.89	1060.22	1087.33	1107.67	1098.56	1104	1094.33	1115.78	1152.78	1188.67	1247.67	1300.78	1345.44	1379.89	1358.05	1334.94	1309.63	1273.74	1217.81	1136.27
sr7_ACLT_tibia_latmed_5_s4	28.75
sr7_ACLT_tibia_latmed_6_s1	8.4375	7.65625	8.75	483.222	470	477.333	480	467.222	457.889	481.222	478.778	484.222	465.778	489.111	494.444	498.667	495.111	524.333	522.667	539	524.556	501.111	491.778	504.556	534.556	570.778	577.889	602.444	602	634.778	644	613.333	601.111	611.667	600.778	596.444	588.556	600.444	668.333	728.889	798.333	862.778	825.667	764.384	731.309	709.561	638.813	540.188	463.681
sr7_ACLT_tibia_latmed_6_s2	12.0312	6.40625	9.0625	508	536.273	546.636	561	529.455	528.727	544.455	567.636	594.455	566.636	589.909	594.455	608.455	603.182	597.636	592.818	624.273	660	687.545	678.818	637.727	598.182	580.909	625.636	674.818	639	627.455	601.455	559.455	603	649.091	665.636	688.818	688.909	729.636	768.182	808.273	843.091	928.727	944.818	910.285	845.382	767.147	645.157	540.165	503.724
sr7_ACLT_tibia_latmed_6_s3	22.6562	8.4375	10.9375	854.5	886.75	883.812	862.375	868.938	870.625	893.875	872.188	874.938	874.875	890.25	875.75	886.125	910.688	898.688	933.438	920	914.312	912	922.625	911.5	912.75	934.312	952.25	959.25	954.938	972.5	969.25	980.062	996.312	972.125	959	980.562	994.562	1000.56	1062	1102.62	1148.62	1240.62	1306.25	1252.66	1145.67	1009.78	887.204	813.496	746.13
sr7_ACLT_tibia_latmed_6_s4	21.25	6.71875	8.90625	844.818	885.636	893.091	905.091	908.636	914.364	923.273	948.545	963.182	952.545	949	983.727	1009.64	1024.64	1042.64	1045.91	1014.09	1042	1032.36	1042.18	1074.73	1060.55	1060.82	1042.64	1047.18	1032.64	1017	1018.09	1024.18	1016.91	1031.27	1031.09	1014.91	1066.91	1057.55	1065.45	1077	1084.64	1090.27	1090.27	1076.44	1032.26	965.274	907.291	865.108	824.359
sr7_ACLT_tibia_latmed_6_s5	25.1562	7.96875	9.21875	1034.82	1054.82	1024.18	1035.09	1020.27	1027.36	1015.82	1014.82	1028.91	1052.55	1039.55	1013.82	1059.91	1046.64	1026.09	991.273	972.091	1013	1044.09	1068.36	1105.36	1141.36	1160.18	1154.91	1115.91	1052.36	1040.27	1006.09	1017.27	1035	1072.64	1082.73	1069.27	1097.36	1098.64	1126	1132	1169.91	1236.09	1313.82	1332.71	1280.21	1183.37	1094.91	999.19	884.57
sr8_ACLT_tibia_latlat_1_s1	9.84375			1251.33	1277.67	1264.5	1243.83	1221.83	1195.33	1207.83	1180.33	1145.83	1179.67	1127.33	1172	1151.17	1160.33	1173.5	1215.83	1183.33	1188.5	1142.83	1158.33	1146.33	1172.17	1186.83	1145.67	1145.5	1143.33	1115.17	1108	1093.67	1122.17	1132.33	1128.67	1129.17	1109.67	1108	1132.83	1141.33	1168	1162	1222.33	1134.29	1100.31	1036.38	902.991	793.638	779.379
sr8_ACLT_tibia_latlat_1_s2	19.2188			1656.43	1649.29	1677.93	1660.86	1649.21	1652.93	1608.36	1571.21	1586.29	1570.86	1603.64	1628.5	1640.36	1673.36	1692.71	1716.79	1734.14	1713.29	1736.36	1708.29	1682.14	1665.07	1616.57	1612.43	1643.71	1613.57	1604.79	1589.21	1596.93	1580.07	1604.07	1611.79	1581.64	1632.64	1632.5	1632.07	1625.14	1654.71	1674.14	1714.79	1705.22	1684	1662.88	1647.38	1632.17	1624.12
sr8_ACLT_tibia_latlat_1_s3	14.6875			1680.45	1693.64	1706.82	1722.09	1713.09	1718.09	1677.64	1661.36	1650.18	1688.27	1653.73	1642.91	1657.73	1646.18	1609.91	1582.55	1583.09	1596.45	1600.55	1563	1568.45	1573.64	1557.27	1598.18	1588.55	1570.73	1574.18	1556.73	1548.18	1601.82	1556.09	1606.64	1620.55	1640	1660.64	1676.91	1646	1672.64	1720.91	1732.91	1730.1	1715.78	1685.72	1652.08	1590.03	1508.9
sr8_ACLT_tibia_latlat_1_s4	19.6875			1772.25	1746.88	1760.25	1744.62	1779.38	1773	1781.12	1750.5	1742.12	1729.75	1766.5	1739.12	1748.62	1727.38	1730.12	1741.38	1720.5	1781.88	1751.75	1730.25	1674	1706.12	1677.38	1682.38	1706.62	1693.25	1703.75	1643.25	1714.12	1695.5	1714.62	1681.5	1666.38	1668.75	1701.88	1668.5	1646.5	1693.5	1705.25	1770.12	1744.94	1708.87	1716.79	1686.83	1613.28	1568.29
sr8_ACLT_tibia_latlat_1_s5	37.9688			1506.5	1489	1465.8	1464.4	1490.6	1502	1502.5	1476	1503	1512.1	1481.6	1469	1495	1489.3	1469.5	1454.6	1464.1	1438.9	1437.1	1443.9	1460.2	1472.9	1472.1	1476.2	1472.6	1487.6	1482.6	1490.8	1497.1	1526.5	1556.7	1539.8	1572.6	1621.2	1602	1613.7	1629.5	1629.2	1676.8	1685	1625.14	1590.39	1551	1530.72	1515.43	1501.69
sr8_ACLT_tibia_latlat_2_s1	10.1562			703	678	765	750	825	743	792	782	893	883	844	821	820	932	846	845	934	873	926	942	941	920	927	884	843	928	829	940	1013	1000	1056	1024	1113	1199	1181	1228	1271	1233	1343	1268	1381.3	1310.92	1200.77	1158.83	1107.22	988.058
sr8_ACLT_tibia_latlat_2_s2	12.1875			1211.78	1221.78	1205.56	1172.33	1206.67	1156.78	1167.67	1157.44	1145.89	1151.22	1122.11	1174.56	1175.56	1205.67	1194.33	1191.44	1181	1212.33	1194.78	1230.44	1228	1246.67	1272.89	1291	1262.11	1231	1242.33	1284.67	1298	1269.89	1290.11	1279.22	1296	1326.11	1330.22	1409.33	1411.33	1423.11	1467	1512.22	1508.74	1500.27	1455.9	1417.88	1413.75	1356.27
sr8_ACLT_tibia_latlat_2_s3	12.5			1014	1042.25	1039.25	1007.5	1054.5	1038.75	1047	1081.75	1080.25	1094	1078.5	1033	1054.25	999.5	1057.25	1029.25	1059.25	1079.25	1033.75	1008.25	1003.75	971	990.25	1003	1035.25	1027.25	993.75	1016	1015	985.5	1038.75	1086.5	1153.75	1109.75	1170.25	1192.75	1244	1312	1326.75	1346.75	1256.79	1171.96	1064.24	926.254	829.857	790.897
sr8_ACLT_tibia_latlat_2_s4	11.4062			1810.67	1776.33	1789.5	1726.33	1718	1729.17	1710	1645.83	1554.5	1462.17	1397	1365.17	1387.67	1387	1383.17	1432.33	1447	1473.17	1531.83	1570.33	1562.5	1574.83	1571	1584.17	1576.83	1565	1552.5	1517.83	1552.67	1533	1535.5	1520	1563	1549.17	1547.17	1533.33	1534.67	1584.17	1599	1579.67	1603.29	1568.32	1562.75	1589.59	1628.03	1657.61
sr8_ACLT_tibia_latlat_2_s5	11.7188			1214.25	1211	1211.25	1194.5	1213.75	1192.75	1204.75	1135.5	1152.5	1211.5	1286.75	1320.75	1238.5	1271	1243	1292	1275	1354.5	1357.75	1427	1378.25	1446.75	1485.75	1457.5	1518.25	1543.5	1592	1622	1627.75	1575.5	1618.75	1543	1507.75	1481.75	1443.5	1393	1421	1446.5	1636.75	1603.5	1674.47	1691.92	1676.18	1677.68	1718.89	1739.45
sr8_ACLT_tibia_latlat_2_s6	18.125			1256.38	1236.12	1233.62	1198	1201.5	1172.25	1182.12	1151.25	1165.38	1182.88	1178.38	1148.25	1204.88	1167	1185.5	1175.75	1185	1175.25	1203.25	1248	1166.62	1192.25	1231.62	1206.75	1240.12	1279	1331.75	1336.25	1324.88	1348.62	1343.62	1350	1406.5	1435.62	1425	1460	1471	1477.62	1477	1496	1436.45	1397.33	1330.21	1300.36	1259.97	1225.99
sr8_ACLT_tibia_latlat_2_s7	12.8125			1301	1287.86	1292.29	1281.43	1287.43	1272.43	1284.71	1282.29	1316.29	1354.43	1369.57	1394.57	1403.57	1439.86	1434.71	1448.14	1497.86	1511.57	1487.14	1467.86	1502	1516	1540.57	1592.43	1563.71	1629.14	1615	1612.71	1590.86	1585.86	1588.57	1618	1571.86	1617.71	1553.86	1619	1535.57	1591	1608.43	1588.14	1615.64	1593.97	1575.72	1566.19	1568.3	1582.03
sr8_ACLT_tibia_latlat_3_s1	12.5			1054	1000.8	1037.2	1050	1006	1008.6	945.4	959.4	906.4	959.4	928.8	946.6	951.4	967.4	935.6	942.6	917.4	971.2	989.4	1029.4	1178	1164.4	1236	1303.6	1294.2	1314.2	1338.8	1361.4	1317	1278.8	1212.4	1106.4	987.2	903.4	827.6	770	697.4	631	621.2	671.8	801.474	842.275	878.012	901.173	953.654	1048.13
sr8_ACLT_tibia_latlat_3_s2	12.9688			1059.33	1000	1032.67	1042.67	988.667	989.667	970.833	996.167	955.333	980.833	938.333	946.333	937.833	947.333	927.667	936.5	921.667	976.333	969.333	999.333	1113.17	1134.67	1216.17	1292.67	1286.67	1305.17	1334.17	1362.33	1347.67	1308.5	1245.33	1183.83	1105.83	1032.5	943	854	780.333	725	654.833	643	673.875	705.754	738.22	754.982	776.958	837.605
sr8_ACLT_tibia_latlat_3_s3	13.125
sr8_ACLT_tibia_latlat_4_s1	9.21875	7.5	8.59375	1287	1258	1285.75	1302.75	1278.5	1310.75	1246.75	1284.5	1288.25	1302.25	1324.25	1336.5	1343.25	1371.25	1358.75	1351.25	1379.25	1371.5	1392.75	1396.5	1369.25	1416	1389.75	1439	1392	1430	1457.25	1466.5	1513.25	1489.75	1544	1524.25	1522.25	1572	1573.75	1611	1589	1529.5	1607	1557.5	1589.96	1547.56	1511.67	1483.18	1463.03	1448.31
sr8_ACLT_tibia_latlat_4_s2	15.1562	5.9375	6.875	1392.14	1395.29	1403.86	1359.57	1402.57	1392.57	1328.14	1340.29	1343.14	1325.43	1341.14	1343.57	1337.43	1349	1376.57	1336	1335.57	1347.86	1322.43	1346.71	1335.43	1370.86	1370.43	1400.29	1380.14	1358.29	1435.86	1434.86	1432.71	1475.14	1514.29	1505.57	1502.43	1529.86	1508.86	1539	1527.71	1507.43	1495.57	1558.43	1521.85	1485.17	1473.46	1476.64	1472.51	1453.07
sr8_ACLT_tibia_latmed_4_s1	15.9375	7.96875	10.3125	1342	1326.91	1350.36	1328.73	1355	1323.09	1348.55	1340.27	1359.18	1307.64	1289.09	1299.73	1311.45	1334.73	1307	1316.27	1299.18	1309	1316.36	1337.09	1324.45	1328.64	1322.73	1341.09	1309.82	1359	1327.64	1355.18	1400.27	1431	1414.91	1418.73	1455.27	1464.18	1486.55	1526.64	1586	1621.36	1667	1741.82	1692.29	1629.41	1546.96	1489.52	1470.26	1413.26
sr8_ACLT_tibia_latmed_4_s2	9.84375	7.96875	9.6875	1299.55	1277.09	1278.64	1303.18	1285.36	1272.45	1262.09	1299.45	1268.91	1302.09	1338.18	1308.55	1322.09	1298.64	1281.91	1299.27	1292.45	1275	1324.91	1286.27	1280.64	1277.09	1272.36	1282.91	1353.18	1319.82	1355.73	1354.73	1386.82	1414.91	1415.55	1442.64	1433.36	1460.91	1484.09	1466.18	1538.18	1603.55	1631.73	1656.09	1645.61	1604.71	1549.11	1495.16	1445.51	1408.38
sr8_ACLT_tibia_latmed_4_s3	27.3438	7.1875	11.25	1523	1513.89	1507.22	1519.33	1511.56	1556.67	1540.11	1520.33	1555	1525.44	1537.11	1555.67	1564.78	1536.89	1536.56	1501.67	1529.89	1508.56	1542.67	1535.89	1521.11	1541.11	1533.22	1545.89	1570.56	1552.78	1553.56	1551.78	1594.89	1546.78	1550.33	1583.11	1609.56	1569.33	1591.22	1631.67	1591.67	1629.44	1704.33	1701.78	1702.39	1685.55	1669.62	1646.79	1624.79	1642.39
sr9_ACLT_tibia_latlat_5_s1	12.6562	7.1875	12.8125	1370.83	1260.17	1260.33	1247.5	1230.67	1224	1229.33	1169.33	1172.17	1190.83	1124.33	1120.17	1079	1085.33	1097.83	1072.5	1076.17	1053.83	1024.83	995.5	990.833	922.833	933.667	908.167	907	871	816.667	746.667	759.333	730.167	735.667	800.333	835.833	928.167	996	1074.17	1096.83	1198.5	1256.83	1285.17	1275.57	1257.28	1206.98	1167.37	1129.56	1127.8
sr9_ACLT_tibia_latlat_6_s1	19.6875	6.5625	9.84375	1358.57	1316	1324.93	1340.64	1351.21	1300.93	1317.21	1294.71	1312.29	1297.93	1311.64	1278.07	1295.43	1290.71	1284.86	1270.93	1264.14	1254.5	1252.64	1285.5	1286.43	1304.71	1306.14	1297.86	1290	1317.14	1316.86	1347.71	1352.36	1344.43	1353.5	1372.29	1376.86	1431.71	1434.21	1476	1488.86	1489.07	1507.5	1521.93	1507.71	1500.07	1513.86	1496.92	1456.37	1421.99
sr9_ACLT_tibia_latlat_6_s2	10.625	5.625	10.9375	951.714	941.857	940.143	952.571	917.714	919	872.571	895.429	882.429	879.714	864.429	908.286	885.286	900.714	889.143	937.429	898.857	903.429	916.714	935.143	928	976.143	979.571	1040.71	1040.71	1037.43	1037.29	1054.43	1057.71	1106	1137.43	1143.71	1142.43	1122.57	1118.71	1175.86	1196.29	1240	1248.14	1280.57	1263.03	1238.61	1190.91	1120.43	1068.07	1034.63
sr9_ACLT_tibia_latmed_4_s1	34.2188
sr10_ACLT_tibia_latmed_1_s1	4.6875
sr10_ACLT_tibia_latmed_3_s1	11.25			1338.43	1333.71	1332	1345.29	1317.29	1377.29	1327.86	1348.57	1362.29	1369.71	1313.43	1322.43	1310.57	1358.86	1325.86	1352.43	1356.43	1377.29	1356.43	1362.14	1405.29	1430.14	1459.14	1432.43	1411.43	1482	1477.14	1484.14	1491.14	1514.29	1513.57	1494.29	1506.14	1546.86	1593.57	1624.57	1672	1718.71	1678	1711.29	1718.48	1660.96	1619.45	1580.03	1514.25	1443.21
sr10_ACLT_tibia_latmed_3_s2	9.6875			1452.33	1471.25	1520.58	1532.92	1540.5	1572.33	1563.17	1561.25	1532.83	1467.42	1458.67	1447.5	1396.58	1342.17	1254.42	1220.83	1191.33	1158.33	1152.08	1109.83	1088.08	1061.25	1061	1092.33	1116.58	1162.67	1216.17	1200.83	1223.5	1273.75	1303.75	1401.08	1430	1448.5	1497.5	1566.75	1609.83	1639.92	1688.5	1750.33	1737.16	1722.41	1687.28	1669.55	1652.94	1598.75
sr10_ACLT_tibia_latmed_3_s3	12.3438			1013.86	1020.14	1059.86	1067.86	1115.43	1128.71	1198.43	1222.71	1251.29	1260.43	1326.71	1380.29	1413.86	1401.86	1445.57	1472.29	1554	1541.86	1574.29	1562.57	1514.14	1506.14	1435.71	1415.57	1396.71	1379.57	1406.71	1433.57	1406.57	1410.86	1419.86	1387.14	1392	1461	1478.14	1456.29	1479.57	1518.71	1534	1591.57	1606.23	1557.85	1525.44	1518.22	1506.29	1576.62
sr10_ACLT_tibia_latmed_3_s4	9.375
sr10_ACLT_tibia_latmed_5_s1	17.6562	7.1875	10.4688	469.143	468.857	466.286	470	473.143	518.143	556.714	583.143	604.714	645.143	564.857	566.714	554.143	525.143	555	565.286	544	511.143	491.714	481	469.429	405.857	398.286	414	409	438.571	444.714	457.286	496.286	524.857	595.143	597.143	582.286	548.429	537.143	567.286	583.429	604.429	737	874.714	950.314	913.187	800.067	684.781	632.556	641.359
sr10_ACLT_tibia_latmed_5_s2	32.9688	8.28125	12.0312	890.5	875.5	833.625	830.25	819.375	834.75	837.75	845.75	816.375	798.625	788.125	758.75	782.375	785	791	788	787.75	791.625	773.625	735.75	739.875	743.125	746.875	744.375	757.875	787	800.625	812.125	779.75	803	780.5	803.75	848.375	902	909.375	954.375	1047.25	1131.25	1224.88	1266.12	1221.49	1164.53	1121.26	1098.09	1041.29	967.638
sr10_ACLT_tibia_latmed_5_s3	18.75	8.28125	10.4688				260.333	274.667	280.917	271.417	267.333	277.167	270.75	271	243.667	254.75	251.5	261.417	285.75	294.25	277.833	275.333	268.833	249.583	221.167	209.417	184	164.083	191.25	229.167	258	272.5	289.833	298.833	309.417	289	313.667	366.833	405.5	455	494.333	545.75	539.833	451.15	369.604	283.407	206.091	149.855	131.045
sr10_ACLT_tibia_latmed_5_s4	20.7812	8.4375	10	376	340.6	349.8	354	352.2	357.2	359.6	405.2	427.6	372.4	325.8	303.4	303.4	335.4	354.4	355	374.2	386.2	379.2	413.2	452	465.8	483	492.8	507.2	558	539.8	530	493.2	479.6	442.4	425.4	420.6	434	547	568.2	604.6	725.6	763.8	757.2	689.237	675.491	652.289	677.367	682.195	645.574
sr10_ACLT_tibia_latmed_5_s5	33.2812	8.59375	10.9375	651.455	744.364	813.455	853.636	881.545	906.545	925.545	937	917.636	887.273	863.636	785.545	681	612.273	586	541.818	528	496.909	471.818	504.909	531	532.727	513.455	498.273	510.273	525.727	544.909	553.273	543.727	537.455	553.545	571.364	605	636.545	646.091	627.909	600.636	600.636	621	629	606.242	579.989	541.477	466.528	369.566	313.813
sr10_ACLT_tibia_latmed_6_s1	11.7188	6.875	10.9375	680.429	675.857	675.5	687.571	705.357	713.786	737.143	747.643	724.786	723.714	722.214	728.714	744.5	742.357	750.143	760.286	741.5	740.357	745.357	762.429	763.786	746.357	746.5	754.786	775.143	781.286	796.5	792.643	772.786	779.643	802.5	831.214	834.571	837.143	840.214	871.071	916.214	980.429	1028.14	1051.64	1046.18	1016.12	985.699	960.55	949.742	956.526
[truncated: 114 more columns]
