# Supplementary material for: Site-specific glycosaminoglycan content is better maintained in the pericellular matrix than the extracellular matrix in early post-traumatic osteoarthritis
Source: PLoS One. 2018 Apr 25;13(4):e0196203. doi: 10.1371/journal.pone.0196203 (PMC5919041; doi:10.1371/journal.pone.0196203)
Supplement: S1 File — (ZIP) [file pone.0196203.s009.zip › data/medial femur/medial femoral condyle - deep zone.xlsx]

## Sheet: control
sample	distance	height	width	optical density1	optical density2	optical density3	optical density4	optical density5	optical density6	optical density7	optical density8	optical density9	optical density10	optical density11	optical density12	optical density13	optical density14	optical density15	optical density16	optical density17	optical density18	optical density19	optical density20	optical density21	optical density22	optical density23	optical density24	optical density25	optical density26	optical density27	optical density28	optical density29	optical density30	optical density31	optical density32	optical density33	optical density34	optical density35	optical density36	optical density37	optical density38	optical density39	optical density40	optical density41	optical density42	optical density43	optical density44	optical density45	optical density46
ra1_left_femur_medmed_1_d1	420.156	11.5625	8.75
ra1_left_femur_medmed_1_d2	345.469	23.4375	11.7188	1756.09	1755.75	1733.18	1728.7	1737.66	1745.8	1776.11	1776.95	1787.16	1807.7	1812.07	1812.86	1820.18	1812.5	1809.7	1811.45	1814.61	1806.05	1814.27	1801.95	1795.41	1811.73	1813.98	1813.05	1803.89	1802.48	1803.61	1798.18	1825.09	1804.84	1805.7	1807.09	1803.48	1814.66	1817.95	1826.98	1834.48	1829.27	1845.11	1838.16	1840.46	1809.53	1784.89	1766.51	1727.82	1676.04
ra1_left_femur_medmed_3_d1	233.125	28.9062	12.6562	1898.79	1904.45	1929.86	1943.62	1938.24	1933.69	1960.14	1954.66	1940.24	1929.69	1959.14	1966.03	1961.17	1959.38	1955.86	1958.76	1978.59	1966.83	1953.76	1945.97	1926.93	1928.76	1910.83	1910.17	1914.62	1912.41	1904.24	1901	1900.07	1896.79	1916.86	1919.28	1930.1	1940.28	1940.62	1949.28	1964	1977.69	1969.62	1980.07	1972.98	1958.91	1954.53	1951.42	1910.38	1858.74
ra1_left_femur_medmed_3_d2	173.906	24.8438	11.5625	1941.41	1943.71	1957.12	1951.73	1952.41	1963.69	1947.78	1942.75	1938.06	1934.51	1941.24	1942.47	1935.51	1921.63	1925.63	1923.9	1916.71	1917.71	1922.71	1923.84	1921.14	1922.49	1926.06	1924.78	1924.08	1916.14	1915.04	1915.82	1897.94	1888.31	1905.82	1905.94	1910.98	1927.71	1927.78	1935.2	1926.49	1917.27	1940.45	1930.9	1877.33	1804.57	1716.7	1613.23	1501.3	1434.69
ra1_left_femur_medmed_4_d1	405.469	14.2188	10.7812	1912.87	1933.13	1929.83	1936.78	1937.96	1923.57	1934.04	1940.22	1977.35	1967.17	1975.61	1935.09	1955.39	1984.13	1978.04	1979.17	1996.39	1953.35	1986.96	1977.3	2021.35	2003.52	2002.65	1997.96	1962.3	2012.13	1993.83	2016.57	1991.3	2010.17	2012.91	1999.17	1994.43	2002.48	1989.17	2009.22	2001.52	2007.35	1997.09	1992.74	1977.94	1958.08	1937	1902.41	1861.77	1798.87
ra1_left_femur_medmed_4_d2	345.781	18.9062	11.875	1987.59	1984.78	1993.44	1984.84	1998.44	1976.5	1997.38	1986.66	1979.66	1981.78	1989.59	1987.12	1980.41	1987.66	1966.03	1973.44	1986.25	1975.81	1959.56	1982.97	1976.5	1966.56	1967.06	1970.53	1982.91	1976.84	1974.22	1967.12	1978	1985.09	1968.88	1965.69	1974.47	1968.25	1975.16	1959.41	1971.19	1959.97	1946.34	1940.84	1937.09	1930.25	1918.45	1832.73	1658.83	1447.6
ra1_left_femur_medmed_5_d1	509.219	15.4688	8.4375	1250.44	1255.83	1245.22	1264.17	1249.72	1227.56	1240.06	1290.5	1317.78	1298.78	1293.5	1256.56	1272.33	1280.94	1274.17	1245.78	1226.61	1227.5	1240.67	1271.22	1269.72	1271.39	1257.5	1269.67	1295.72	1272.61	1307.83	1359.11	1380.22	1396.39	1424.72	1430.61	1509.72	1561.67	1614.11	1640.94	1693.28	1726	1730.28	1740.83	1730.53	1718.76	1702.61	1674.12	1641.77	1610.56
ra1_left_femur_medmed_5_d2	308.438	32.0312	12.6562	1528.38	1528.62	1538.78	1534.3	1517.38	1503.08	1501.16	1504.38	1492	1476.22	1466.81	1475.19	1503.49	1544.46	1577	1570.86	1506.78	1462.43	1456.49	1495.08	1534.78	1546.32	1553.41	1539.73	1537.49	1530.35	1519.7	1546.22	1574.27	1574.41	1567.24	1591.97	1615.3	1647.54	1667.97	1655.78	1660.76	1692.57	1721.57	1731	1691.02	1642.34	1624.35	1616.67	1606.88	1566.34
ra1_left_femur_medmed_6_d1	338.438	27.8125	13.4375	1967.04	1963.53	1967.94	1981.81	1956.06	1972.62	1966.15	1972.98	1944.04	1968.25	1966.17	1958.91	1951.81	1964.91	1969.21	1952.68	1980.6	1955.55	1971.47	1959.58	1978.02	1982.43	1958.89	1998.92	1977.45	1974.26	1972.17	1957.62	1961.3	1993.34	1965.3	1973.64	1991.75	1990.85	1984.7	1972.36	1975	1995.87	1989.43	1990.34	1993.42	1974.33	1949.42	1915.09	1872.13	1788.12
ra1_left_femur_medmed_6_d2	182.5	19.2188	14.5312	1961.09	1967.23	1961.54	1965.54	1968.4	1970.6	1979.63	1971.37	1966.89	1983.6	1961.11	1965.2	1969.8	1954.97	1957.23	1955.77	1971.97	1971.2	1976.6	1975.63	1975.29	1979.69	1987.14	1978.54	1967.23	1972.86	1982.77	1976	1963.71	1963.89	1974.09	1977.26	1975.09	1966.46	1982.94	1992.89	1981.89	1982.26	1986.94	1998	1987.87	1982.22	1972.36	1969.95	1969.3	1959.17
ra1_left_femur_medmed_7_d1	395.781	21.875	12.1875	1972.27	1962.02	1967.32	1971.77	1979.09	1962	1979.97	1971.32	1964.44	1960.52	1953.27	1970.15	1972	1968.71	1966.42	1966	1968.74	1970.89	1967.45	1969.52	1973.32	1966.56	1957.05	1966.24	1950.86	1955	1962.7	1962.53	1954.64	1950.92	1966.38	1964.73	1971.68	1974.94	1978.53	1962.52	1981.05	1971.38	1966.8	1969.44	1963.82	1960.29	1954.68	1915.93	1884.62	1843.06
ra1_right_femur_medlat_1_d1	155.312	17.9688	11.7188	1941.73	1965.47	1981.4	1980.8	1967.33	1950.13	1958.2	1967.13	1975.4	1951	1943.2	1989.27	1964.67	1976.53	1967.93	1968.8	1980.33	1983	1955.87	1951.87	1965.6	1958.47	1970.67	1973.53	1950.67	1957.33	1973.73	1957.53	1942.4	1960.13	1969.33	1967.67	1961.47	1949	1969.07	1963.07	1952.6	1951.87	1943.53	1976	1965.65	1953.6	1937.52	1914.1	1911.74	1919.35
ra1_right_femur_medlat_1_d2	96.4062	14.6875	11.5625	1938.35	1939.33	1960.9	1957.1	1939.05	1929.33	1937.62	1945.55	1932.92	1938.28	1945.55	1934.8	1931.85	1930.9	1941.58	1941.83	1946.03	1969.1	1941.15	1933.55	1931.8	1948.05	1932.97	1947.47	1941.47	1942.22	1945.47	1948.62	1939.75	1937.42	1956.42	1946.53	1937.45	1938.28	1947.2	1949.08	1943.62	1924.78	1931.4	1935.12	1922.97	1921.5	1914.34	1909.06	1887.12	1857.84
ra1_right_femur_medlat_1_d3	300.938	10.4688	10.3125	1956.57	1953.03	1952.2	1957.73	1950.3	1959.07	1961.6	1957.27	1947.53	1942.23	1955.27	1959	1965.53	1952.43	1945.87	1959.57	1949.93	1954.37	1968.77	1966.33	1958.77	1949.33	1944.1	1946.57	1950.83	1955.87	1964.2	1959.6	1963.83	1963.13	1965.47	1959.27	1962.1	1957.13	1964.43	1961	1965.77	1956.1	1963	1969.73	1962.16	1948.61	1948.3	1944.02	1930.59	1910.62
ra1_right_femur_medlat_1_d4	224.219	10.7812	7.96875	1945.42	1947.63	1955.58	1969.26	1979.16	1973.11	1969	1960	1958.53	1953.95	1958.26	1956.58	1969.84	1972.37	1947.42	1932.16	1952.32	1965.11	1933.11	1931.68	1957.05	1963.84	1968	1968.42	1962.47	1949.21	1929	1933.53	1950.37	1961.63	1963.16	1949.95	1951.74	1960.47	1959.68	1954.58	1944	1946	1935.42	1958.37	1953.14	1947.91	1948.95	1946.23	1939.89	1941.69
ra1_right_femur_medlat_7_d1	167.656	17.9688	12.3438	1859.83	1872.46	1859.63	1865.86	1876.43	1864.77	1867.14	1873.17	1857.97	1844.63	1851.37	1856.4	1866.8	1870.06	1864.6	1859.89	1860.8	1868.34	1870.17	1860.97	1858.6	1869.34	1872.51	1857.37	1849.11	1854.06	1849	1833.26	1838.49	1854.11	1860	1868.94	1865.86	1870.66	1878.77	1865.91	1861.23	1869.14	1872.2	1877.66	1881.89	1879.02	1872.86	1840.64	1802.18	1785.69
ra1_right_femur_medlat_7_d2	162.188	14.2188	10.3125	1889.41	1900.85	1892.59	1893.15	1904.22	1904.52	1886.89	1876.41	1880.67	1881.89	1885.33	1884.3	1876.19	1876.7	1865.22	1860.04	1856.15	1853.3	1862.26	1864.59	1865.3	1854.37	1858.11	1850	1852.89	1861.04	1854.85	1860.22	1855.44	1859.04	1855.74	1856.52	1869.19	1853.04	1845.63	1849.81	1833.96	1813.52	1797.81	1808.7	1714.78	1545.92	1317.11	1088.01	909.437	811.566
ra1_right_femur_medlat_7_d3	177.969	15.4688	12.9688	1866.44	1863.11	1856.7	1863.37	1865.74	1859.85	1850.93	1852.19	1858.59	1854.59	1847.11	1845.7	1850	1857.11	1855.67	1872.7	1880.15	1865.7	1863.44	1855.3	1855.52	1855.22	1850.52	1854.59	1864.41	1878.37	1879.7	1862.41	1859.81	1883.93	1885.26	1876.07	1888.89	1885.78	1876.89	1863.93	1853.07	1854.56	1874.56	1895.81	1880.79	1882.2	1881.66	1864.17	1833.82	1801.36
ra1_right_femur_medlat_7_d4	239.531	16.0938	11.0938	1879.88	1873.25	1864.34	1850.94	1848.28	1851.34	1847.09	1835.66	1833.22	1839.59	1836.72	1832.56	1851.62	1859.38	1856.69	1842.66	1845.06	1863.44	1836.53	1844.97	1843.19	1845.91	1847.94	1851	1862.03	1869.66	1859.06	1862.19	1885.19	1875.38	1876.94	1866.28	1886.12	1886.66	1889.53	1876.97	1867.88	1880.97	1887.94	1893.88	1870.97	1863.38	1860.06	1849.49	1847.68	1841.02
ra1_right_femur_medlat_7_d5	231.562	14.6875	8.59375	1945.86	1943.91	1940.23	1940.14	1932.77	1938.32	1936.95	1941.09	1954.64	1946.14	1945.82	1931.95	1939.68	1942.05	1927.14	1927.36	1941.64	1925.64	1931.18	1932	1935.82	1925.36	1946.23	1943.05	1935.41	1931.59	1942.5	1930.23	1939.86	1930.59	1937.82	1928.64	1927.91	1925.32	1921.73	1928.91	1942.41	1944.18	1930.05	1945.91	1920.04	1902.27	1879.82	1852.55	1814.56	1761.34
ra1_right_femur_medlat_7_d6	315.312	11.25	10	1754.47	1753.27	1777.53	1777.07	1770.27	1760.27	1752.27	1756.53	1762.53	1796.13	1762.33	1772.8	1773.8	1784.87	1778.87	1757.13	1752	1771.13	1774.13	1795.93	1823.47	1793.4	1835.27	1837.87	1830	1835.67	1828.27	1826.87	1831.93	1855.27	1852.33	1864.2	1850.6	1846.13	1857.67	1857.4	1849.27	1846.73	1844	1867.13	1849.63	1826.24	1795.86	1772.75	1751.72	1745.8
ra1_right_femur_medlat_7_d7	309.062	10.625	8.125	1663.44	1676.06	1677.89	1698.44	1725.67	1734.94	1735.33	1739.39	1736.44	1737.22	1735.67	1728.89	1749.94	1777.72	1799.17	1787.61	1761.61	1763.78	1762.11	1759.11	1766.94	1756	1745.44	1760.28	1774.78	1768.22	1790.22	1805.61	1799.83	1798.89	1774.11	1759.5	1760.22	1755.83	1760.17	1781.39	1786.06	1795	1817.28	1833.22	1861.43	1864.39	1856.95	1838.68	1809.38	1765.46
ra2_right_femur_medlat_1_d1	157.969	15	10.4688	1913.48	1913.6	1925.88	1920.92	1929.2	1944.04	1930.76	1930.28	1935.8	1936.28	1938.28	1962.56	1944.04	1936.76	1930.4	1919.44	1922.32	1923.64	1923.08	1934.68	1925.4	1921.16	1905.8	1914.08	1924.08	1939.24	1924.24	1924.68	1917.88	1920.44	1942.24	1929.72	1930.24	1917.08	1923.44	1928.08	1930.04	1916.96	1907.36	1911	1909.52	1893.84	1881.82	1854.94	1849.51	1809.35
ra2_right_femur_medlat_1_d2	152.812	19.0625	10.7812	1934.2	1942.53	1961.53	1950.87	1952.87	1945.87	1938.93	1944.8	1926.67	1932.27	1946.6	1956.07	1920.93	1932.47	1947.27	1946.8	1938.8	1937.07	1928.6	1960.2	1940.6	1955.8	1957.2	1941.33	1943.4	1939.73	1949.73	1927.2	1935.47	1954.73	1936.4	1956.93	1956.27	1951.53	1954.13	1935.8	1932.8	1943.8	1940.67	1950.53	1943.67	1937.25	1934.53	1922.66	1907.63	1877.51
ra2_right_femur_medlat_1_d3	233.906	12.5	8.75	1946.33	1948.1	1955.33	1943.19	1952.33	1959.57	1953.1	1946.76	1935.76	1953.9	1966.14	1944.43	1949.14	1962.33	1961.9	1954.95	1944.14	1953.52	1956.95	1957.1	1959.33	1961.48	1972.05	1957.29	1954.95	1935.19	1954.05	1953.67	1946.62	1954.57	1946.52	1946.05	1968.76	1961.76	1943.67	1958.86	1960.24	1939.81	1947.19	1950.33	1953.47	1936.16	1928.14	1933.56	1930.02	1907.48
ra2_right_femur_medlat_1_d4	190.469	15.625	8.4375	1967.6	1984.7	1945.7	1949.9	1970.3	1955.9	1971.3	1978.8	1975	1974	1972.1	1957.6	1955.4	1927.1	1942.1	1938.9	1945.6	1979.2	1970.1	1956.8	1948.4	1960.8	1973.9	1958.3	1954	1967.4	1971.3	1976.8	1960.7	1959.7	1945.4	1953.2	1977.9	1943.1	1896.4	1921.7	1952.4	1946.6	1943.5	1964.7	1943.92	1927.45	1913.78	1888.89	1847.19	1802.75
ra2_right_femur_medlat_1_d5	282.344	10.1562	7.96875	1943.93	1943.07	1955	1948.73	1960.73	1965	1945.27	1949.33	1963.73	1961	1953.87	1954.8	1952.4	1963.8	1978.2	1975	1958.67	1944.93	1942.73	1945.33	1945.13	1960.87	1958.93	1936.33	1948	1954.8	1956.4	1958.4	1962.87	1962.8	1967.93	1966.73	1956.07	1958.67	1961	1965.13	1976.07	1965.47	1960.2	1963.8	1963.35	1948.07	1940.65	1943.21	1945.27	1931.74
ra2_right_femur_medlat_4_d1	298.281	10.9375	6.09375	1860.56	1872.19	1857.69	1850.69	1848.75	1848.25	1850.19	1828.56	1820.25	1812.31	1801.94	1784.56	1785.81	1813.56	1813.56	1803.44	1808.25	1816.25	1820.81	1837.31	1853.06	1871.75	1852.25	1852.69	1872.19	1885.44	1878.19	1883.12	1865.38	1866.94	1881.69	1881.5	1863.12	1853.94	1868.94	1872.88	1881.75	1893.5	1856.06	1863.75	1870.64	1858.7	1854.82	1854.57	1846.41	1820.95
ra2_right_femur_medlat_4_d2	275.156	11.875	6.25	1908.47	1887.07	1898.2	1896.53	1897.2	1901.33	1902.13	1920.87	1898.73	1886.4	1914	1899.13	1889.07	1900.6	1901.33	1903.4	1901.13	1906.47	1896	1924.53	1904.27	1874.33	1904.67	1919.8	1916.4	1918.33	1911.8	1894.13	1906.53	1918.93	1922.07	1899.93	1897.67	1918	1902.4	1891.53	1906.6	1911.93	1891.13	1893.27	1876.79	1866.48	1858.51	1851.22	1840.5	1823.9
ra2_right_femur_medlat_4_d3	237.812	14.375	12.5	1778.44	1774.56	1777.62	1793	1800.75	1811.38	1802.19	1783.88	1771.25	1767.75	1794.12	1803.62	1789.81	1801.06	1786.31	1783.06	1776.25	1786.88	1799.5	1797.12	1807.38	1809.06	1807.75	1814.25	1815.25	1810.06	1815.19	1810.31	1827.31	1838.31	1834.94	1832.88	1836.44	1844	1867	1878.75	1861.38	1861.75	1866.19	1872.12	1858.41	1835.1	1834.9	1833.74	1810.59	1802.48
ra2_right_femur_medlat_5_d1	211.25	17.8125	12.9688	1921.07	1916.63	1912.59	1916.96	1916.78	1907.81	1917	1923.07	1911.78	1929.63	1911.93	1904.59	1905.81	1918.11	1914.3	1911.26	1900.52	1907.15	1909.78	1906.81	1918.07	1932.07	1928.74	1935.44	1930.63	1920.56	1917.22	1911.37	1921.56	1908.11	1913.26	1912.78	1929.3	1914.11	1919.78	1912.59	1898.44	1886.48	1892.63	1903.26	1870.6	1853.77	1832.26	1714.7	1454.58	1135.07
ra2_right_femur_medlat_5_d2	252.812	16.0938	12.6562	1881.57	1883.21	1861.86	1867	1814.79	1839.29	1812.07	1850.29	1807.36	1837.5	1856	1875.79	1904.36	1889.29	1897.21	1883.93	1901.07	1885.64	1903.21	1909.29	1942.07	1900.57	1929.64	1912	1898.29	1921.79	1916.64	1933.5	1908.57	1936.36	1934.14	1908.36	1899.29	1906.14	1898.5	1907.86	1902.93	1900.29	1879.36	1917	1884.02	1875.06	1869.43	1820.45	1680.57	1402.67
ra2_right_femur_medlat_5_d3	327.344	14.0625	12.3438	1865.77	1860.43	1843.87	1869.4	1890	1896.93	1895.73	1900.47	1912.47	1898.57	1895.3	1901.67	1884.4	1911.9	1898.17	1890.43	1910.73	1918.23	1907.6	1902.5	1917.47	1918.97	1918.87	1905.7	1932.2	1935.83	1929.8	1926.1	1922.27	1922	1936.8	1938.5	1944.47	1955.1	1943.1	1942.13	1943.93	1941.83	1952.5	1934.4	1930.49	1930.68	1916.14	1882.43	1841.23	1810.48
ra2_right_femur_medlat_5_d4	300	16.25	12.3438	1947.16	1940.21	1909.84	1929.37	1922.42	1963.74	1941.47	1945.68	1928.74	1916.95	1930.21	1916.32	1895.68	1920.68	1939.37	1916.47	1925.16	1932.16	1921.37	1919.21	1950.16	1956.84	1918.58	1939.53	1921.89	1940.84	1930.84	1918.32	1932.58	1931.53	1936.16	1936.58	1932.79	1922.26	1945.53	1932.16	1920.42	1918.63	1923.74	1933.58	1906.61	1897.76	1893.66	1892.62	1881.94	1857.01
ra2_right_femur_medlat_5_d5	285.938	12.1875	14.2188	1876.86	1875.28	1876.66	1853.97	1880.79	1878.52	1881	1873.66	1878.59	1881.62	1895.45	1908.59	1915.21	1904.41	1911.17	1903.28	1909.17	1890.41	1912.31	1915.1	1916.97	1917.28	1920.38	1910.86	1927.52	1915.52	1938	1941.72	1942.03	1924.41	1933.72	1941.38	1944.31	1929.07	1939.93	1937.55	1943.76	1953.62	1938.48	1955.21	1912.93	1868.09	1807.54	1717.74	1607.88	1500.58
ra2_right_femur_medlat_5_d6	299.062	14.2188	13.125	1897.05	1883	1865.95	1864.55	1864.68	1869.5	1847.5	1864	1887.59	1883.77	1884.05	1898.59	1918.86	1907.14	1903.36	1916.23	1927.45	1930.55	1935	1911.05	1922.68	1949.73	1929.77	1932	1929.73	1942.86	1928.5	1945.95	1939.18	1938.27	1949.18	1925.09	1918.64	1937.45	1947.27	1972.05	1948.23	1939.73	1942.5	1948.14	1932.85	1911.19	1885.04	1833.73	1767.92	1721.28
ra2_right_femur_medlat_6_d1	193.594	13.4375	7.96875	1929.88	1916.12	1932.24	1906.24	1873.53	1899.59	1910	1920.76	1895.88	1920.53	1917.47	1898.65	1891.12	1910.88	1899.41	1919.24	1906.06	1886.41	1898.06	1875.29	1895.88	1890.12	1899.65	1912.29	1891.88	1910.76	1895.76	1916.18	1895.65	1888.12	1915.12	1918.53	1915.12	1894.06	1890.24	1923.41	1901.29	1884.18	1897.35	1921.35	1895.56	1900.86	1890.61	1886.4	1891.06	1881.74
ra2_right_femur_medlat_6_d2	138.125	11.875	8.59375	1896	1882.83	1899.24	1880.48	1887.52	1878.93	1880.45	1884.1	1878.34	1889.69	1891.03	1880.59	1905.17	1901.93	1873.62	1865.83	1880.55	1891.62	1884.69	1890.66	1881.21	1885.93	1872	1875.62	1878.66	1892.9	1893.21	1866.86	1885.48	1866.14	1872.24	1887.59	1884.97	1896.1	1893.52	1882.31	1905.48	1891.24	1897.21	1904.69	1896	1876.42	1877.79	1890.24	1890.46	1876.6
ra2_right_femur_medlat_6_d3	209.219	14.5312	11.25	1800.23	1796.12	1818.12	1843.42	1829.58	1824.15	1838.77	1845.19	1845.81	1845.31	1825.62	1864.04	1849.35	1837.85	1860.92	1841.42	1846.46	1859.54	1866.15	1860.65	1875.88	1861.35	1867.58	1855.85	1858.88	1863.73	1875.96	1852.23	1864.77	1873.69	1861.85	1872.23	1881.15	1873.77	1880.73	1870.04	1888.73	1868.38	1869.31	1869.08	1866.19	1843.41	1825.86	1835.98	1838.1	1825.6
ra2_right_femur_medlat_6_d4	227.812	10.1562	5.78125	1909.33	1916.6	1896.2	1892.87	1915.07	1899.8	1906	1921.67	1922.33	1896.27	1901.73	1913.53	1914.73	1915.4	1884.53	1900.87	1890.73	1881.33	1876.87	1891.47	1882.53	1877.67	1870.93	1882.33	1883.73	1884.47	1877.13	1858.27	1867.13	1865.53	1868.67	1850.27	1869.53	1849.93	1856.13	1834.73	1842.4	1826.87	1822.47	1832.93	1814.43	1806.63	1804.27	1805.8	1806.25	1802.81
ra2_right_femur_medlat_6_d5	144.062	14.6875	9.84375	1918.04	1906.86	1908.36	1901.54	1900.11	1915.18	1905.32	1927.79	1926.5	1916.32	1916.86	1898.36	1921.36	1909.82	1912.46	1924.32	1898.5	1918.18	1896.36	1910.46	1906.04	1942.46	1912.14	1903.46	1903.68	1906.57	1916.54	1906.5	1912.32	1898.43	1893.29	1914.25	1918.04	1912.46	1912	1927.18	1910.21	1914.96	1904.32	1929.96	1923.12	1922.14	1900.22	1901.89	1883.79	1878.25
ra2_right_femur_medlat_6_d6	250	16.4062	7.96875	1763.7	1753.09	1741.91	1750.7	1767.52	1774.83	1754.43	1770.91	1795.65	1778.17	1779.78	1762.65	1776.04	1768.52	1780.09	1789.61	1764.26	1751.52	1766.7	1766.3	1764.83	1778.09	1777.09	1807.57	1826.52	1817.83	1826.43	1814.48	1820.3	1861.26	1836	1841.7	1842.61	1863.48	1848	1865.39	1868.39	1887.74	1865.04	1881.17	1874.13	1860.79	1853.68	1841.93	1823.17	1809.28
ra2_right_femur_medlat_6_d7	116.25	16.875	10.4688	1894.07	1890.86	1880.04	1891.75	1902.68	1907.61	1896.68	1888.39	1882.36	1855.46	1877.82	1890.89	1890.57	1905.86	1901.46	1900.61	1900.54	1884.29	1902.71	1896.46	1892.64	1901.57	1889.86	1880.46	1889.43	1887.68	1888.21	1896.18	1873.61	1892.75	1891.21	1903.89	1872.61	1884.43	1874.21	1869.11	1865.5	1849.14	1880.46	1887.68	1864.51	1854.87	1854.82	1872.22	1854.27	1843
ra2_right_femur_medlat_6_d8	225.781	15.9375	11.5625	1836.31	1837.23	1829.8	1818.91	1820.2	1801	1826.2	1805.4	1805.29	1821.4	1799.94	1794.6	1794.17	1803.63	1812.74	1809.8	1818.63	1825.23	1810.86	1830.97	1815.29	1840.29	1837.94	1827.69	1835.6	1848.29	1836.4	1852.8	1847.94	1850.51	1861.37	1856.46	1847.74	1857.66	1866.91	1848.34	1870.4	1864.23	1856.57	1867.31	1841.26	1825.48	1812.79	1775.37	1725.79	1682.56
ra2_right_femur_medlat_7_d1	98.2812	16.875	11.25	1862.12	1867.46	1874.71	1877.67	1874.33	1863.75	1867.21	1877.5	1871.58	1869.25	1890.21	1889.17	1877.21	1890.38	1877.04	1866.54	1868.33	1872.42	1890.04	1880.79	1870.83	1869.42	1873.17	1875.75	1866.29	1876.08	1880.38	1883.58	1899.04	1891.46	1867.58	1875.42	1887.75	1882.42	1877.21	1873.5	1873.5	1877.79	1873.38	1880.67	1885.34	1872.84	1867.94	1856.43	1819	1775.95
ra2_right_femur_medlat_7_d2	136.719	15.9375	9.84375	1889.75	1873.35	1881.05	1869.5	1854	1858.15	1849.8	1846.75	1860.9	1856.5	1844.95	1864.8	1854.75	1857	1864.85	1868.25	1866.9	1861.85	1861	1859.95	1855.65	1845.5	1855.9	1855.25	1870.3	1864.55	1872.55	1860.15	1877.95	1869.95	1865.45	1884.05	1866.95	1851.2	1881.5	1866.4	1857.1	1890.4	1888	1883.05	1883.71	1883	1862.61	1850.44	1816.52	1786.1
ra2_right_femur_medlat_7_d3	149.844	15.4688	10.3125	1885.32	1879.25	1867.11	1865.86	1861.25	1869.25	1865.68	1874.57	1878.71	1883.11	1875.07	1874.54	1884.93	1855.54	1857.46	1891	1883.64	1868.18	1872.32	1860.68	1859.71	1870.71	1865.57	1869.14	1874.71	1862.29	1867.18	1876.93	1867.18	1874.43	1888.14	1870.5	1871.36	1864.07	1866.79	1866.54	1865.54	1873.32	1870.32	1868.71	1854.31	1847.64	1836.41	1826.49	1806.46	1753.2
ra2_right_femur_medlat_7_d4	151.719	13.4375	8.28125	1874.83	1877.83	1867.34	1863.34	1865.31	1860.45	1863.93	1861.83	1842.31	1857.34	1855.31	1873.48	1867.34	1860.9	1882.14	1856.41	1868.97	1856.9	1877.41	1859.28	1857.38	1868.45	1871.97	1854.48	1856.14	1864.1	1865.03	1853.97	1848.83	1863.97	1858.59	1850.66	1848.1	1839.66	1866.79	1876.07	1881.38	1858.93	1837.07	1824.86	1796.7	1760.16	1699.48	1615.01	1493.16	1321.52
ra2_right_femur_medlat_7_d5	120.938	14.5312	8.59375	1885.17	1866.57	1884.73	1889.67	1889.67	1883.57	1878.77	1882.27	1891.43	1906.8	1907	1886.5	1878.53	1887.77	1894.37	1890.2	1898.3	1898.2	1893.8	1897.53	1895.17	1881.5	1888.53	1888.9	1889.57	1875.27	1878.37	1889.7	1889.27	1884.57	1889.8	1889.07	1887.57	1894.83	1899.13	1885.73	1891.43	1885.3	1880.43	1883.63	1887.57	1882.29	1868.84	1847.01	1826.64	1808.84
ra2_right_femur_medlat_8_d1	162.031	16.0938	12.0312	1907.09	1896.35	1883.22	1872.22	1878.96	1887	1883	1901.83	1880.04	1881.04	1867.09	1869.43	1836.3	1835.22	1851.7	1857.65	1851.17	1867.35	1870.7	1869.26	1853.48	1884.22	1887	1875.3	1878.22	1874.83	1863.78	1857.04	1867.61	1874.96	1864.17	1873.65	1871.09	1867.96	1877.87	1886.83	1879.43	1890.74	1892.35	1886.78	1901.27	1891.77	1881.68	1884.55	1877.16	1853.72
ra2_right_femur_medlat_8_d2	165.312	19.0625	12.8125	1865.4	1879.21	1882.12	1878.69	1877.74	1877.31	1876.83	1896.24	1880.21	1875.57	1868.14	1881.93	1882.98	1874.19	1877.17	1875.12	1883.88	1886.76	1870.31	1874.81	1882.64	1883.12	1879.4	1877.79	1877.76	1872.05	1892.02	1888.57	1877.76	1881.26	1890.26	1884.07	1873.67	1866.9	1875.14	1882	1870.74	1874.69	1887.07	1875.07	1857.08	1825.98	1762.49	1677.4	1573.43	1456.94
ra2_right_femur_medlat_8_d3	250.781	15.9375	12.3438	1857.28	1865.19	1857	1857.58	1860.75	1863.36	1861.94	1864.53	1875.36	1880.36	1877.17	1872.69	1881.61	1879.06	1886.78	1864.89	1861.39	1868.92	1868.75	1883.47	1880.31	1878.94	1880.31	1868.14	1872.83	1880.78	1871.67	1876.78	1880.17	1880.03	1870.94	1864.69	1861.25	1866.25	1873.72	1866.81	1855.17	1873.39	1882.39	1881.69	1884.19	1868	1862.63	1856.94	1853.97	1844.08
ra2_right_femur_medlat_8_d4	272.656	15.625	10.4688	1840	1858.55	1881.36	1863.09	1849.36	1850.73	1858.36	1867.36	1875.27	1869.73	1863.45	1855.45	1868.91	1868.09	1869.91	1873.18	1876.27	1868.91	1858.55	1875.18	1875.64	1875.09	1879.09	1864	1882.82	1884.18	1874.09	1889.36	1895.09	1884	1882.55	1867.36	1874.18	1870.18	1880.55	1882.09	1895.18	1876.18	1865.55	1878.27	1852.94	1835.83	1821.91	1784.24	1747.74	1712.81
ra2_right_femur_medlat_8_d5	283.125	14.5312	11.4062	1824.48	1826.83	1821.78	1805.04	1811.22	1808.13	1801.87	1811.17	1795.87	1759.17	1724.65	1700.39	1701.65	1719.78	1752.83	1789.74	1798.52	1794.7	1814.09	1830	1839.78	1843.96	1857.13	1833.65	1828.96	1847.74	1847	1859.39	1844.48	1853.87	1856.78	1848.17	1859.7	1867.26	1876.83	1862.13	1865.17	1875.13	1855	1871.3	1867.15	1846.48	1825.82	1815.75	1772.73	1725.66
ra2_right_femur_medmed_1_d1	109.531	13.75	9.21875	1773.59	1781.82	1761.27	1797.86	1789.14	1804.86	1784.64	1757.64	1733.68	1641.05	1572.64	1553.77	1546.05	1569	1635.36	1677.14	1706.09	1716.05	1709.27	1753.23	1780.14	1817.32	1845.73	1892.55	1925.45	1905.77	1916.77	1883.5	1912.55	1896.77	1902.5	1904.82	1903.86	1876.73	1904.27	1880.27	1879.05	1889.32	1880.55	1884.59	1896.72	1881.45	1868.55	1857.41	1816.57	1763.04
ra2_right_femur_medmed_1_d2	118.906	14.2188	7.65625	1859.74	1854.04	1852.09	1850.87	1874.35	1874.7	1868.96	1853.17	1864.26	1849.61	1862.09	1876.57	1878.04	1887.17	1872.04	1854.61	1874.39	1876.78	1863.39	1875.3	1876.48	1880.39	1895.35	1868.7	1867.09	1865.96	1863.96	1857.96	1859.96	1857.83	1869.09	1858.52	1866.26	1857.91	1844.83	1847.48	1853.78	1870.87	1871.87	1895.78	1879.48	1865.79	1861.94	1857.12	1841.62	1821.82
ra2_right_femur_medmed_1_d3	134.219	13.125	10	1846.75	1876.33	1871	1875.67	1873.58	1849.58	1851.08	1876	1872	1853.08	1836.5	1838.67	1870	1857.67	1836.42	1864.25	1886.75	1853.08	1839.33	1873.42	1874.58	1858.92	1865.33	1878.25	1874.42	1853.58	1870.75	1884.92	1882	1873.17	1874.5	1865.25	1867.25	1865.17	1877.33	1871.67	1871.75	1874.83	1866.92	1876.58	1865.39	1846.44	1827.71	1812.79	1788.27	1754.4
ra2_right_femur_medmed_1_d4	171.875	16.875	12.5	1832.6	1835.6	1833.7	1828.6	1832.4	1832.25	1830.5	1845.75	1852.8	1848.5	1846.95	1833.55	1828.55	1822.15	1833	1835.5	1833.45	1849.4	1849.35	1837.25	1850.8	1848.1	1846.25	1849	1848.05	1866.5	1871.45	1868.65	1865.75	1866.65	1854.75	1849.75	1873.95	1885.9	1888	1876.55	1871.6	1858	1842.9	1855	1837.36	1786.38	1739.76	1689.51	1616.22	1553.71
ra2_right_femur_medmed_1_d5	192.5	15.4688	9.0625	1880.72	1898.11	1885.78	1902.28	1911	1919.28	1912.61	1891.94	1886.11	1882.67	1893.22	1893.78	1902	1907.17	1904.94	1901.44	1903.61	1912.67	1908.78	1905	1907.67	1908.72	1892.83	1888.22	1902.5	1908.11	1881.44	1895.83	1909.56	1911	1912.94	1894.06	1883.33	1888.83	1915.11	1892.72	1879.06	1896.5	1884.89	1893.89	1882.36	1879.43	1872.09	1865.14	1863.52	1861.14
ra2_right_femur_medmed_1_d6	212.188	16.4062	-5.9375
ra2_right_femur_medmed_1_d7	218.281	18.125	9.84375	1749.83	1735.17	1710	1728.78	1725.22	1715.17	1715.39	1724.67	1748.72	1762.22	1768.5	1788.78	1764.94	1739.78	1746.17	1735.28	1736.72	1752.78	1761.11	1770.39	1791.33	1785.72	1777	1810.28	1791.17	1753.94	1777.72	1789.61	1790	1785.06	1790.5	1803.94	1811.83	1844.94	1857.78	1851.89	1859.06	1848.22	1843.44	1847.67	1840.43	1824.16	1805.61	1792.07	1789.09	1784.58
ra2_right_femur_medmed_2_d1	156.875	16.25	11.25	1890.84	1889.92	1900.04	1923.44	1885.88	1895.16	1865.4	1892.76	1860.04	1871.8	1862.36	1876.76	1879.8	1871.12	1867.76	1865.6	1881.16	1874.84	1880.36	1877.96	1887.4	1902.48	1893.56	1880.32	1873.4	1887.68	1907.76	1894.64	1896.2	1901.12	1909.24	1922.2	1906.32	1917.6	1912.2	1911.4	1926.68	1921.16	1914.2	1916.24	1911.06	1888.44	1871.71	1854.24	1837.11	1787.67
ra2_right_femur_medmed_2_d2	164.219	13.75	10.1562	1796.61	1866.74	1881.48	1909.17	1911	1937.26	1926.78	1920.83	1925.22	1920	1930.7	1949.13	1913.09	1920.22	1917.35	1928.74	1921.22	1948.43	1926.35	1925.22	1902.91	1912.91	1919.57	1924.35	1918.52	1941.3	1918.52	1912.09	1907.48	1923.26	1914.04	1922.35	1921.04	1911.26	1935.26	1943.83	1899.22	1931	1922.48	1927.96	1902.33	1879.21	1872.06	1839.09	1812.37	1765.18
ra2_right_femur_medmed_2_d3	180.312	14.6875	10.3125	1848.85	1835.92	1819.46	1833.58	1844.5	1851.54	1863.04	1875.58	1851.81	1843	1861.38	1854.92	1866.08	1859.04	1860.42	1869.27	1870.58	1862.04	1854.35	1854.92	1863.77	1869.15	1877.54	1860.19	1871.73	1888.19	1883.19	1895.77	1894.77	1910.58	1883.54	1880.77	1890.54	1898.08	1881	1868.81	1881	1885.08	1879.15	1894.5	1886.33	1884.5	1874.29	1843.08	1802.84	1763.68
ra2_right_femur_medmed_3_d1	190.156	13.9062	7.65625	1822.95	1804.71	1808	1821.19	1819.86	1807.05	1797	1808.9	1795.19	1798.81	1778.38	1795.76	1769.95	1793.86	1796.29	1810	1789.57	1789	1804	1815.48	1807.86	1820.48	1792.71	1796.67	1789.24	1800.14	1789.52	1764.43	1783.24	1781.71	1778.38	1798.29	1798.33	1787.71	1747.19	1764.71	1767.9	1766.19	1750.29	1754.71	1757.72	1756.89	1713.8	1635.35	1530.72	1393.3
ra2_right_femur_medmed_3_d2	195.938	13.75	7.65625	1800.95	1797.86	1802.27	1795.64	1792.23	1818.36	1831.23	1823.82	1853.95	1857.23	1839.59	1824.68	1825.41	1819.05	1838.23	1824.73	1832.73	1816.64	1836.23	1842.45	1840.36	1826.55	1815.55	1820.14	1837.14	1820.05	1841.23	1819.86	1844.32	1815.95	1822.5	1812.32	1828.05	1839.91	1829.82	1803.55	1805.14	1814.45	1807.14	1787.59	1796.01	1765.88	1710.74	1640.28	1564.81	1480.25
ra2_right_femur_medmed_3_d3	168.281	12.1875	8.125	1794.63	1790.26	1791.26	1761	1770	1764.68	1753.32	1749.42	1762.21	1757	1749.58	1779.16	1780.89	1794.11	1778.42	1807.05	1810.26	1798.79	1787.74	1809.37	1806.42	1797.21	1800.32	1785.79	1805.79	1789.05	1795.21	1793.95	1791.05	1786.84	1795.32	1789.32	1783.21	1796.95	1815.63	1830.79	1834.05	1838.63	1824.05	1844.05	1774.39	1718.33	1658.14	1542.08	1368.85	1198.21
ra2_right_femur_medmed_3_d4	175.625	15.625	10.1562	1740.93	1726.63	1745.2	1757.57	1761.17	1766.33	1742.53	1738.7	1741.5	1746.67	1747.17	1737	1732.7	1722.2	1720.3	1712.27	1700.33	1701.67	1702.87	1712.87	1733.77	1727.1	1714.67	1715.13	1717.03	1715.23	1727.83	1722.53	1735.73	1743.87	1732.97	1747.47	1747.7	1761.47	1777.73	1773.63	1779.67	1791.03	1771.3	1802.27	1773.6	1755.23	1735.89	1708.27	1681.1	1662.29
ra2_right_femur_medmed_3_d5	259.688	11.7188	8.75	1665.19	1670.1	1677.43	1672.48	1664.86	1655.71	1660.81	1662.95	1660.76	1675.48	1688.57	1668.24	1682.33	1687.1	1673.52	1667.33	1651.52	1647.29	1659.29	1685.48	1681.38	1673.14	1675.38	1684.14	1670.86	1679.38	1705.19	1702.9	1702.67	1709.62	1734.9	1737.29	1729.24	1749.95	1747.38	1761.9	1769.81	1791.38	1805.14	1817.1	1798.97	1765.96	1733.84	1677.29	1586.36	1477.69
ra2_right_femur_medmed_3_d6	162.031	17.0312	7.8125	1801.04	1798.3	1789.96	1806.04	1778.3	1769.3	1795.78	1767.61	1781.61	1775.43	1783.96	1765.52	1763.7	1792.09	1766.78	1748	1721.17	1738.52	1720.17	1717.35	1749.74	1772.39	1771.61	1775.65	1753.52	1754.83	1734.43	1741.87	1737.61	1749.7	1765.13	1767.74	1777.96	1788.09	1812.87	1795.09	1791.04	1773.22	1799.61	1806	1790.08	1763.61	1725.64	1665.1	1571.79	1451.51
ra3_right_femur_medlat_1_d1	121.094	20.4688	15.9375	1896.14	1912.14	1917.4	1930.46	1905.03	1908.66	1907.4	1898.86	1888.2	1910.03	1902.69	1902.69	1922.43	1894.6	1904.03	1907.06	1910.31	1910.63	1897.31	1913.31	1887.91	1883.54	1899.37	1906.2	1906.46	1888.97	1890.11	1889.23	1900.71	1911.63	1900.77	1906.6	1908.94	1910.91	1912.6	1900.66	1896.31	1891.46	1888.66	1904.69	1889.47	1870.29	1832.53	1784.61	1733.23	1697.78
ra3_right_femur_medlat_1_d2	156.25	15.625	11.875	1940.95	1935.32	1912.41	1911.14	1930.86	1937.23	1933.41	1943.64	1916.82	1903.14	1926.82	1914.55	1935	1923.45	1942.82	1907.59	1918.59	1917.77	1926.59	1938.05	1931.23	1919.18	1920.86	1921.09	1920.82	1922.55	1929.82	1913.36	1918.86	1920.95	1912.59	1939.5	1927.5	1945	1922.32	1906.23	1918.09	1913.27	1914.95	1930.82	1921.18	1918.63	1907.28	1887.17	1885.41	1844.35
ra3_right_femur_medlat_1_d3	162.031	19.5312	7.65625	1911.56	1934.78	1960.67	1916.56	1905.11	1934	1917.11	1932.67	1926.22	1933.78	1909.33	1916.78	1941.33	1950.44	1907.67	1902.78	1934.89	1926.78	1909.67	1915.11	1936.22	1910.11	1939	1960.89	1937.22	1951.33	1957	1915	1900.89	1924.22	1922.89	1949.33	1922.44	1951.78	1929	1908.33	1934.44	1914.33	1911.22	1903	1909.59	1899.35	1876.34	1872.08	1886.86	1871.11
ra3_right_femur_medlat_2_d1	120	22.8125	13.125	1931.83	1921	1923.78	1922.12	1917.47	1927.12	1937.1	1921.2	1910.95	1919.28	1950.8	1937.3	1919.42	1922.55	1927.6	1918.6	1916.97	1924.35	1929.15	1940.8	1925.2	1906.47	1906.05	1918.45	1913.42	1905.88	1924.5	1917.5	1907.1	1920.65	1926.25	1906.67	1900.83	1906.8	1901.42	1901.28	1904.47	1891.83	1877.62	1882.25	1879.21	1868.1	1853.28	1811.4	1763.34	1705.79
ra3_right_femur_medlat_3_d1	164.219	20.4688	11.0938	1922.08	1927.25	1918.75	1926.67	1917.42	1921	1935.25	1933.75	1935.25	1934.83	1915.17	1910.83	1933.5	1938.83	1931.83	1926.5	1927.58	1944.42	1935.33	1941.58	1938.17	1916.08	1933.92	1936.5	1901.42	1890.5	1901.17	1907.83	1898.83	1898.67	1881.83	1848.5	1828.83	1815.33	1785.33	1738.58	1686.5	1688.92	1733.83	1763	1802.46	1838.65	1868.64	1881.69	1881.98	1883.94
ra3_right_femur_medlat_3_d2	142.5	24.8438	15.7812	1906.95	1927.05	1917.74	1929.11	1911.26	1905.47	1926.95	1907.68	1916.74	1912	1915.47	1915.74	1918.58	1916.89	1923.05	1921.16	1925.37	1920.74	1922.16	1901.63	1918.05	1922.42	1901.68	1903.89	1921.95	1922.68	1911.63	1908.11	1905.53	1915.84	1927.11	1929.21	1902.05	1902.63	1927.11	1930.21	1906	1906.89	1922.32	1925.68	1910.48	1893.45	1885.8	1879.74	1866.83	1839.08
ra3_right_femur_medlat_3_d3	223.906	16.875	12.3438	1940.4	1946.1	1967.2	1950.5	1941.8	1976.9	1934.4	1957.5	1964.9	1956.9	1931.6	1942.4	1960.4	1933.6	1962.6	1977.9	1953.7	1938.6	1924.6	1931.2	1950.7	1967.5	1937	1931.3	1960	1955.7	1949.7	1975.8	1965	1948.7	1953.3	1942.2	1955.6	1960.1	1972.9	1958.2	1934.1	1919.3	1952.6	1936.2	1921.46	1911.47	1917.68	1909.02	1871.71	1855.08
ra3_right_femur_medmed_1_d1	149.375	20.4688	13.4375	1834.21	1824.05	1841.44	1863.1	1870.44	1875.31	1874.41	1876.33	1885.46	1889.38	1885.97	1904.79	1892.15	1888.38	1920.51	1898.51	1905.05	1905.62	1906.79	1909.15	1905.18	1923.08	1900.74	1911.21	1892.87	1899.44	1891.41	1911.74	1903.54	1886.03	1900.67	1916.05	1888.67	1893.72	1900.64	1882.41	1888.44	1868.56	1891.9	1878.23	1860.21	1850.29	1828.43	1760.4	1590.26	1292.08
ra3_right_femur_medmed_1_d2	177.031	19.6875	11.7188	1916.31	1907.08	1926.96	1926.46	1911.42	1887.15	1905.46	1922.46	1899.35	1908.96	1940.31	1907.23	1889	1913.81	1907.81	1914.69	1920.62	1919.77	1920.88	1883.08	1912.54	1921.23	1912.81	1885.58	1907.08	1902.58	1900.81	1910	1901.96	1884.5	1878.88	1877.54	1873.35	1892.15	1887.92	1867.08	1862.27	1900.88	1880.31	1870.46	1860.04	1839.73	1812.74	1762.15	1719.21	1686.6
ra3_right_femur_medmed_2_d1	337.656	22.8125	13.4375	1932.21	1934.82	1939.24	1915.24	1923.91	1936.79	1940.97	1943.55	1942.03	1938	1942.79	1944.42	1933.48	1929.52	1938.52	1922.61	1941.06	1922.67	1927.48	1934.91	1955.67	1948.21	1939.73	1953.94	1950.64	1950.06	1943.39	1940.67	1952.48	1957.24	1929.88	1943.55	1956.21	1950.85	1944.97	1947.52	1927.03	1937.58	1926.42	1946.24	1922.93	1885.39	1824.99	1735.2	1614.17	1460.05
ra3_right_femur_medmed_2_d2	224.062	15.9375	10.4688	1932.21	1926.29	1918.14	1930.57	1904.64	1930.57	1928.57	1929.57	1921.86	1927.71	1941.64	1943.79	1923.79	1960.43	1940.43	1936.14	1940.79	1922.43	1923.21	1913.79	1911.86	1909.36	1919.29	1930.14	1948.43	1933.86	1943.79	1924.21	1928.21	1919.5	1922.43	1921	1925.71	1938.64	1924.64	1928.5	1931.93	1914	1921.07	1919.14	1878.56	1840.09	1805.73	1731.64	1623.43	1539.72
ra3_right_femur_medmed_2_d3	252.031	16.4062	13.75	1929.91	1930.06	1937.06	1940.91	1932.24	1924.79	1932.82	1937.03	1956.42	1952.42	1938.06	1944.82	1935.52	1928.79	1932.55	1921.3	1920.48	1916.09	1926.42	1947.27	1942.48	1938.36	1945.09	1942.3	1932.73	1943.94	1956.88	1958.39	1927.64	1935.55	1938.76	1949.88	1956.85	1945.39	1948.64	1928	1937.91	1947.94	1933.73	1951.61	1938.4	1922.17	1902.36	1884.34	1857.87	1812.61
ra3_right_femur_medmed_2_d4	337.656	22.9688	13.4375	1930.95	1944.3	1921.4	1935.35	1924.4	1922.05	1933.5	1922.85	1945.9	1952.85	1928.45	1935	1948.45	1921.5	1940.35	1942.9	1917.8	1941.55	1933.25	1939.6	1934.3	1946.2	1949.25	1945.35	1950.05	1949.2	1955.2	1939.6	1942	1948.35	1956.05	1944.75	1939.85	1958.55	1936.05	1936.75	1947.2	1915.25	1931.85	1931.45	1940.02	1915.51	1879.68	1821.58	1721.99	1578.03
ra3_right_femur_medmed_2_d5	220.469	18.125	13.125	1927.96	1927.5	1922.04	1904.62	1894.42	1881.17	1896.88	1905.83	1904.21	1911.12	1935.12	1933.25	1902.46	1912.62	1918.62	1918.21	1919.83	1924.62	1934.58	1936.21	1929.75	1940.12	1928.42	1926.33	1936.25	1931.21	1938.62	1958.42	1942	1922.92	1933.54	1941.46	1935.42	1934.92	1937.29	1930.33	1954.12	1939	1927.04	1933.38	1918.98	1892.95	1865.14	1794.38	1706.82	1550.04
ra3_right_femur_medmed_4_d1	278.75	17.1875	11.875	1967.78	1973	1957.5	1981.61	1982.78	1962.17	1957.11	1969.28	1948.5	1954.78	1956.33	1951.89	1960.89	1973	1996.11	1972.44	1953.78	1961.06	1971.61	1960.83	1968.89	1971.22	1933.83	1929.33	1953.44	1955.17	1956.17	1955.17	1936.61	1940.67	1946.22	1945.94	1962.33	1969.17	1977.72	1965.89	1957.67	1953.94	1935.28	1952.44	1966.06	1945.9	1931.22	1914.72	1886.81	1865.47
ra3_right_femur_medmed_4_d2	237.969	22.1875	12.1875	1858.69	1850.5	1815.31	1783.88	1754.62	1758.25	1776.25	1772.81	1832.38	1828.31	1832.94	1828.94	1838.19	1870.88	1895.06	1886.56	1859.19	1888.94	1933.62	1908.94	1922.56	1927.56	1924.56	1921.19	1942.25	1915.69	1930.12	1908.81	1942.38	1910.69	1911.69	1939.44	1926	1938	1967.25	1940.94	1944.88	1927.56	1919.31	1956.5	1893.31	1883.61	1868.97	1845.06	1811.9	1744.82
ra3_right_femur_medmed_4_d3	146.719	24.6875	8.125	1948.63	1943.74	1972.26	1943.89	1935.42	1931.84	1955.21	1943.05	1933.74	1942.63	1945.37	1959.21	1925.37	1949.63	1928.79	1937.26	1939.47	1937.53	1952.68	1959.84	1960.95	1943.53	1928.63	1939.47	1943.89	1930.58	1932.84	1970.63	1940.84	1926.84	1952.11	1956.89	1927.11	1933.63	1927.95	1927.16	1936.74	1929.16	1924.58	1904.47	1918.3	1896	1876.89	1864.94	1848.41	1814.19
ra3_right_femur_medmed_5_d1	285.781	16.7188	14.0625	1781.45	1821.82	1842.77	1840.91	1799.45	1810.91	1796.18	1828.77	1822.45	1822.32	1797.36	1828.18	1834.73	1823.86	1838.5	1877.14	1882.91	1867.09	1879.23	1870.77	1869.45	1889	1885.55	1892.5	1900.68	1882.55	1889.64	1855.32	1842.77	1799.86	1761.18	1645.32	1538.68	1418.09	1333.86	1232.41	1146.55	1094.77	1016.73	1018.68	986.379	988.012	1010.96	1055.1	1107.6	1147.25
[truncated: 114 more columns]

## Sheet: contralateral
sample	distance	height	width	optical density1	optical density2	optical density3	optical density4	optical density5	optical density6	optical density7	optical density8	optical density9	optical density10	optical density11	optical density12	optical density13	optical density14	optical density15	optical density16	optical density17	optical density18	optical density19	optical density20	optical density21	optical density22	optical density23	optical density24	optical density25	optical density26	optical density27	optical density28	optical density29	optical density30	optical density31	optical density32	optical density33	optical density34	optical density35	optical density36	optical density37	optical density38	optical density39	optical density40	optical density41	optical density42	optical density43	optical density44	optical density45	optical density46
sr4_femur_CNTRL_medlat_2_d1	150.781			1908.36	1917.86	1923.57	1907.79	1901.68	1940.57	1931.79	1940.5	1930.75	1936.36	1937.64	1951.5	1949.04	1948.14	1941.61	1949.86	1939.82	1937.39	1950	1944	1945.04	1947.43	1946.36	1941.64	1937.79	1939.82	1937.18	1946.32	1941.82	1947.29	1945.57	1945.61	1939.93	1944.5	1934.46	1955.57	1955.75	1947.29	1941.43	1946.46	1918.82	1903.04	1881.53	1833.73	1820.96	1793.46
sr4_femur_CNTRL_medlat_3_d1	166.406			1964.88	1947.62	1937.54	1937.88	1936.62	1941.42	1953.08	1947	1931.38	1945	1950.67	1925.96	1955.83	1944.58	1941.79	1937.42	1955.96	1954.5	1945.08	1947.17	1940.5	1951.79	1953.17	1949.5	1928.83	1952.83	1932.71	1943.08	1938.88	1944.25	1942.12	1938.71	1946.79	1937.12	1959.67	1950.75	1944.46	1943.58	1945.83	1940.46	1927.45	1917.97	1895.5	1858.71	1807.65	1719.83
sr5_femur_CNTRL_medlat_1_d1	144.375	16.5625	11.5625	1737.2	1736.28	1733.8	1720.88	1697.52	1704.96	1706.32	1687.44	1702.96	1708.88	1699.32	1714.16	1716.96	1740.4	1752.08	1729.88	1719.4	1729.64	1733.52	1744.92	1748.16	1744.04	1733	1723.8	1732.56	1747.28	1752.52	1767.2	1779.64	1769.56	1771.88	1775.08	1777.36	1787.32	1802.88	1814	1808.6	1818.12	1820.44	1807.68	1808.41	1790.11	1751.34	1715.93	1686.84	1656.28
sr5_femur_CNTRL_medlat_1_d2	147.656	16.5625	10.9375	1837.96	1865.48	1850.93	1856.37	1860.44	1853.89	1858.78	1848.04	1841.37	1841.96	1863.78	1867.96	1851.81	1851.37	1848.96	1836.3	1849.15	1863.11	1863.19	1849	1851.59	1868.04	1856.04	1861.04	1867.63	1869.15	1854.89	1871.26	1885.3	1861.96	1862.7	1873.85	1883.59	1876.11	1874.22	1870.19	1871.41	1859.37	1872	1875	1851.98	1822.55	1805.75	1777.24	1728	1690.77
sr5_femur_CNTRL_medlat_2_d1	129.688	16.0938	12.0312	1785.76	1794.38	1789.81	1803.86	1799.24	1792.81	1788.95	1791.57	1795.33	1784.14	1795.95	1807.62	1793.86	1781.43	1787.76	1804.9	1815.76	1806.1	1792.33	1823.57	1814.95	1808.9	1820.86	1816.33	1805.76	1816.05	1848.29	1826.19	1832.9	1821.33	1792.57	1799.29	1810.38	1813.1	1813.86	1814.95	1830.52	1847.62	1818.9	1812.29	1802.39	1746.82	1614.18	1479.16	1319.14	1083.11
sr5_femur_CNTRL_medlat_2_d2	166.562	20.3125	12.3438	1785.43	1777.32	1770.81	1766.19	1772.38	1763.4	1769.19	1758.19	1766.7	1765.57	1768.02	1780.87	1762.45	1770.98	1766.68	1759.7	1768.09	1773.79	1773.21	1768.7	1757.94	1768.3	1760.77	1765.85	1781.13	1788.68	1796.55	1786.11	1783.55	1787.09	1810.49	1794.6	1792.55	1805.83	1803.74	1812.74	1811.36	1816.91	1818.51	1830.4	1820.46	1806.75	1777.31	1738.47	1674.79	1608.17
sr5_femur_CNTRL_medlat_3_d1	120.469	14.6875	11.7188	1789.17	1780.42	1780.05	1799.53	1812.15	1806.22	1814.33	1802.62	1795.83	1794.97	1778.6	1779.88	1782.97	1795.58	1815.8	1802.45	1810.78	1811.4	1829.83	1833.55	1833.97	1830.6	1842.53	1856.92	1842.75	1835.5	1836.25	1848.6	1843.78	1831.35	1845.3	1833.97	1842.72	1845.97	1851.65	1839.72	1854.62	1843.4	1836.92	1821.65	1828.28	1797.53	1770.97	1729.75	1668.07	1615
sr5_femur_CNTRL_medlat_3_d2	141.875	17.3438	12.1875	1723.31	1718.57	1732.34	1716.34	1709.51	1707.06	1713.2	1718.4	1709.06	1712.51	1728.2	1710.2	1739.74	1748.17	1732.51	1737.66	1713.11	1727.77	1742.06	1741.2	1760.31	1730.57	1719.71	1726.03	1720.69	1729.83	1725.31	1741.91	1721.91	1754.54	1753.86	1774.57	1785.11	1781.94	1812.83	1802.26	1820.69	1827.97	1846.49	1828.66	1829.73	1821.89	1808.91	1787.21	1750.91	1676.74
sr5_femur_CNTRL_medlat_3_d3	147.812	18.125	10.7812	1832.03	1825.58	1811.94	1821.42	1815.9	1807.48	1809.68	1822.65	1809.87	1810.26	1830.35	1829.13	1817.52	1831.42	1813.74	1819.61	1822.9	1820.77	1823.45	1822.32	1815.26	1823.39	1828.61	1831	1841.71	1846.97	1842	1836.74	1835.81	1833.65	1843.39	1836.77	1837.84	1848.32	1848.74	1825.61	1850.03	1840.71	1838.32	1846.84	1828.61	1808.13	1787.94	1761.91	1723.81	1667.14
sr5_femur_CNTRL_medlat_3_d4	272.188	18.2812	9.375	1873.14	1874.32	1891.55	1886.18	1883.82	1857	1871.82	1876.32	1881.09	1865	1877.45	1888.27	1891.09	1904.41	1906.59	1877.32	1872.59	1877.23	1891.32	1873.05	1870.59	1877.09	1859.27	1870.95	1908.18	1918.05	1876.5	1877.27	1864	1904	1887.55	1885.45	1866.59	1875.95	1886.73	1881.18	1880.05	1857.86	1860.95	1827.86	1825.44	1814.13	1785.49	1707.29	1611.53	1538.2
sr5_femur_CNTRL_medlat_4_d1	178.281	14.2188	11.0938	1801.77	1806.5	1818.45	1831.41	1820.68	1797.73	1803.59	1804.18	1819.14	1787.91	1802.77	1789.59	1809.91	1797.14	1805.32	1798	1794.45	1793.18	1782.18	1837.55	1801.09	1799.14	1828.18	1818.91	1811.14	1815.41	1819.82	1815.73	1799.68	1811.91	1812.86	1793.18	1812.86	1794.64	1797.36	1814.64	1818.14	1824.86	1810.27	1823.5	1795.86	1755.48	1748.63	1725.04	1681.09	1668.63
sr5_femur_CNTRL_medlat_4_d2	151.406	13.75	13.125	1839.12	1844.12	1838.29	1816.29	1818.18	1833.47	1814.47	1816.41	1814.53	1814	1817.82	1818.29	1803.41	1822.12	1815.47	1792.76	1802.53	1782.29	1784.06	1781.76	1798.53	1782.12	1762.18	1807	1783.41	1799.06	1792.24	1793.47	1797.35	1809.76	1774.18	1819.59	1809.76	1815.35	1787.47	1823.94	1790.47	1786.53	1788.82	1782.59	1772.04	1760.9	1709.38	1638.78	1577.39	1486.78
sr5_femur_CNTRL_medlat_4_d3	180.312	15.1562	10.4688	1751.19	1765.56	1764.31	1759.83	1772.89	1779.67	1753.58	1770	1774.89	1795.36	1779.92	1768.64	1785.14	1791.22	1782.25	1796.22	1801.03	1788.72	1802.33	1809.72	1813.25	1828.78	1826.97	1811.25	1814.61	1815.83	1821.19	1827.14	1821.53	1822.64	1803.47	1824.69	1809.72	1811.11	1824.89	1827.42	1824.42	1813.86	1821.5	1820.64	1791.74	1781.17	1752.17	1693.76	1634.83	1586.74
sr5_femur_CNTRL_medlat_5_d1	143.125	15.4688	8.28125	1735.8	1726.95	1719.2	1752.25	1741.5	1731.95	1726.85	1701.4	1711.85	1732.2	1732.75	1712.85	1706.1	1723.5	1737.15	1740.45	1745.35	1743.85	1719.55	1734.3	1742.1	1730.5	1731.6	1739.95	1728.75	1694.9	1718.2	1727.5	1751.45	1733.65	1740.05	1730.95	1732.6	1748.1	1780.95	1765.45	1784.35	1774.55	1776.05	1780.9	1780.3	1775.72	1759.9	1718.79	1687.35	1694.15
sr5_femur_CNTRL_medlat_5_d2	186.406	13.125	11.0938	1698.81	1712.07	1698.63	1717.41	1730.93	1728.26	1703.11	1760.89	1742.96	1738.19	1747.3	1753.81	1752.33	1761.56	1766.26	1747.48	1774.52	1770.07	1761.93	1787.59	1794.44	1784.63	1787.85	1796.41	1779.81	1793.04	1787.07	1805.56	1807.33	1797.93	1817.26	1796.93	1811.81	1813.3	1819.07	1817.89	1820.41	1850.67	1835.26	1814.44	1823.45	1815.76	1799.97	1772.9	1752.77	1695.86
sr5_femur_CNTRL_medlat_5_d3	204.219	13.75	9.6875	1599.57	1630.68	1640.51	1698.16	1726.3	1726.05	1727.46	1727.35	1696.46	1714.7	1722.35	1733.11	1755.27	1751.78	1771.38	1767.08	1762.19	1766	1781.08	1774.05	1784.73	1780.19	1789.05	1809.14	1815.51	1818.3	1822.89	1820	1824.08	1832.62	1825.95	1823	1843.22	1834.05	1848.32	1841.35	1841.59	1835.05	1830.65	1818	1806.55	1786.48	1778.44	1735.34	1650.05	1529.42
sr5_femur_CNTRL_medlat_5_d4	214.062	15.3125	11.25	1699.81	1707	1692.22	1696.56	1702.07	1690	1685.89	1677.63	1669.26	1682.22	1688.89	1691.26	1668.81	1658.63	1668.74	1652	1651.44	1678.59	1696.67	1709.52	1709.41	1693.3	1685.48	1719.3	1717.93	1723.59	1743.37	1751.78	1757.56	1770.85	1762.78	1768.3	1775.85	1773.07	1759.7	1763.33	1751.07	1771.56	1773.26	1775	1776.84	1770.11	1746.81	1700.9	1645.24	1555.05
sr5_femur_CNTRL_medlat_5_d5	167.344	11.0938	11.25	1575.81	1573.77	1576.74	1559.84	1580.45	1581.55	1594.68	1601.68	1592.19	1613.03	1607.06	1619.71	1625.23	1625.48	1637.16	1626	1638.16	1665.26	1680.55	1696.71	1728.16	1739.61	1737.9	1763.06	1778.39	1787	1813.87	1800.13	1829.19	1818.52	1814.1	1810.61	1820.35	1795.06	1814.03	1801.58	1812.32	1815.19	1810.06	1813.74	1793.16	1765.87	1737.55	1707.86	1632.57	1536.49
sr5_femur_CNTRL_medlat_5_d6	190.781	12.5	9.0625	1778.83	1758.86	1758	1745.1	1762.59	1780.59	1795.21	1786.48	1771.72	1767.72	1764.83	1767.34	1775.24	1775.48	1749.38	1757.72	1774.52	1782.34	1789.69	1777.48	1764.31	1768.45	1773.21	1772.24	1787.28	1776.93	1795.24	1799	1803.17	1816.66	1818.86	1825.52	1836.38	1820.34	1830.41	1838.55	1844.41	1853.14	1842.1	1847.62	1833.1	1825.8	1811.79	1772.76	1722.35	1688.08
sr5_femur_CNTRL_medlat_6_d1	139.688	17.5	12.6562	1858.33	1843.57	1832.37	1816.97	1811.63	1834.5	1841.8	1813.13	1809.17	1809.33	1814.83	1814.47	1821.2	1839.37	1842.23	1835.73	1833.47	1824.3	1820.87	1798.47	1785.97	1762.73	1770.67	1770	1785.07	1818.93	1855.93	1870.9	1871.8	1870.83	1871	1879	1883.63	1874.67	1865.97	1863.73	1874.3	1873.97	1873.9	1879.23	1873.69	1860.89	1849.8	1835.34	1796.44	1689.8
sr5_femur_CNTRL_medlat_6_d2	162.344	17.9688	11.875	1863.97	1858.35	1864.78	1868.88	1860.09	1863.9	1866.72	1859.25	1872.44	1873.4	1875.16	1881.51	1872.72	1875.88	1875.66	1871.59	1863.22	1858.82	1871.01	1873.4	1868.68	1866.4	1872.71	1886.88	1881.16	1872.82	1873.78	1875.72	1871.68	1877.75	1878.91	1878.04	1885.57	1879.57	1877.71	1884	1880.63	1875.26	1877.25	1878.94	1882.43	1871.04	1866.61	1864.25	1859.08	1850.33
sr5_femur_CNTRL_medlat_6_d3	157.344	19.375	12.1875	1821.48	1826.5	1828.48	1826.54	1819.34	1825.42	1823.68	1824.64	1830.78	1834.92	1836.92	1830.86	1830.04	1833.9	1834.9	1826.54	1812.98	1812.66	1819.56	1825.44	1828.48	1822.44	1816.38	1831.46	1836.38	1815.76	1828.44	1848.22	1852.28	1852.32	1841.74	1849.12	1856.86	1843.1	1839.36	1838.44	1837.32	1835.5	1840.7	1854.38	1841.28	1834.11	1823.27	1819	1798.98	1764.86
sr5_femur_CNTRL_medlat_6_d4	146.875	17.6562	10.4688	1848.12	1846.32	1870.12	1833.04	1855.24	1852.56	1839.44	1863.56	1846.6	1857.4	1843.96	1849.84	1857.16	1853.92	1850.68	1834.36	1854.16	1855.44	1847.88	1845.88	1842.92	1846.32	1838.52	1832.56	1856.8	1860.72	1851.64	1854.96	1868.16	1841.68	1840.84	1865.12	1831.16	1839.32	1842.6	1842.32	1840	1864.12	1852.88	1849.2	1838.75	1826.3	1805.54	1783.17	1767.22	1705.82
sr5_femur_CNTRL_medlat_6_d5	207.5	20.7812	10.625	1837.14	1859.95	1836.7	1842.41	1844.19	1866.35	1853.51	1862.62	1855.16	1861.38	1862.27	1854.51	1862.7	1865.78	1869.97	1881.54	1868.84	1875.35	1889.43	1897.46	1877.14	1879.95	1887.84	1872.24	1880.08	1897.11	1871.16	1902.7	1888.41	1896.51	1890.43	1888.46	1881.46	1887.08	1888.54	1879	1886.78	1877.03	1881.32	1879.84	1889.02	1870.26	1854.57	1854.37	1813.77	1748.48
sr5_femur_CNTRL_medlat_7_d1	209.219	22.8125	12.9688	1781	1798.05	1801.33	1815.08	1828.3	1817.92	1835.38	1849.85	1839.1	1852.22	1848.1	1842.4	1846.12	1839.4	1851.05	1842.05	1837.12	1850.17	1848.95	1844.72	1840.62	1832.55	1837.42	1818.97	1818.1	1819.28	1821.58	1829.83	1822.97	1827.78	1827.58	1830.8	1827.22	1830.4	1830.58	1843.9	1848.67	1842.25	1840.35	1841.08	1828.68	1801.18	1763.76	1666.85	1500.5	1262.7
sr5_femur_CNTRL_medmed_1_d1	238.594	17.8125	12.1875	1661.71	1633.62	1612.86	1562.24	1569.71	1532.9	1553.81	1601.43	1653.9	1641.71	1654.14	1696.9	1727.95	1748.24	1741.76	1746.52	1787.9	1792	1733.33	1783.38	1763.9	1767	1802.71	1817.38	1825.29	1802.24	1833.33	1861.62	1862.19	1901.9	1894.48	1895.24	1906.67	1898.9	1897.9	1899.62	1889.86	1900.38	1903.81	1894.9	1864.38	1847.59	1838.25	1800.69	1723.54	1649.92
sr5_femur_CNTRL_medmed_1_d2	260.938	18.2812	13.4375	1818.87	1804.07	1810.7	1796.63	1792.8	1778.23	1805.8	1787.07	1789.5	1768.7	1748.3	1718.97	1713.83	1693.63	1682.77	1632.1	1626.93	1661.1	1715.3	1705.77	1676.6	1660	1705.63	1750.33	1737.8	1709.73	1698.4	1675.73	1689.13	1679.8	1687.53	1677	1668	1684.7	1693.53	1721.4	1750.5	1781.1	1786.57	1792.57	1791.19	1725.57	1620.28	1473.81	1303.74	1117.21
sr5_femur_CNTRL_medmed_2_d1	131.719	19.5312	12.3438	1739.32	1763.39	1796.43	1786.68	1774.18	1788.61	1792.57	1804.36	1800.21	1799.93	1816.04	1854.75	1888.43	1899.75	1870	1889.93	1885.75	1878.57	1883.39	1869.46	1873	1878.86	1873.11	1870.32	1865.54	1865.57	1867.11	1872.96	1861.14	1860.93	1864.18	1863.11	1864.18	1867.79	1859.93	1870.36	1868.5	1864.18	1859.32	1857.75	1828.03	1793.61	1754.74	1692.05	1574.05	1429.95
sr5_femur_CNTRL_medmed_2_d10	222.5	15.625	8.90625	1883.79	1860.5	1868.58	1864.04	1851.79	1872.62	1849.17	1868.12	1852.42	1855.83	1866.25	1849.08	1853.29	1848.67	1845.42	1850.5	1854.42	1849.71	1860.75	1833.42	1859.58	1849	1866.67	1871.29	1846.58	1855.88	1857.5	1847.92	1879.17	1871.12	1879.29	1878.08	1881.46	1866.17	1884.33	1872.29	1898.88	1898.17	1879.38	1904.5	1873.97	1867.09	1866.09	1852.74	1830.37	1803.01
sr5_femur_CNTRL_medmed_2_d2	169.844	19.5312	12.6562	1879.07	1879.07	1877.14	1879.48	1879.28	1861.38	1853.24	1854.72	1852.41	1864.9	1862.03	1850.31	1845.83	1846.52	1856.24	1842.76	1851.93	1859.48	1868.79	1886.66	1877.9	1862.86	1873.52	1872.48	1867.31	1874.97	1871.83	1864.59	1861.28	1841.83	1844.41	1863.62	1844.17	1826.72	1829.55	1835.72	1835.66	1844.69	1858	1848.79	1846.56	1799.56	1758.49	1683.55	1561.54	1359.71
sr5_femur_CNTRL_medmed_2_d3	191.25	20	13.9062	1825.85	1840.88	1838	1837.46	1839.62	1839.65	1835.42	1840.38	1855.92	1863	1850.77	1844.27	1846.92	1833.62	1844.08	1853.96	1853.31	1836.23	1846.08	1844.46	1835.69	1831	1851.54	1840.35	1840.04	1859.88	1840.81	1850.69	1861.15	1862.42	1848.19	1839.62	1845.15	1855.46	1842	1860.81	1847.85	1858.65	1846.92	1874.27	1875.69	1848.78	1837.87	1818.44	1792.73	1724.79
sr5_femur_CNTRL_medmed_2_d4	218.125	13.5938	13.125	1792.19	1809.1	1803.71	1802.57	1818.86	1837.19	1847.86	1844.19	1842.86	1852.95	1865.33	1866.29	1861.43	1855.57	1844	1843.29	1858.48	1857.57	1860.1	1855.95	1851.67	1861.95	1851.1	1853.95	1871.95	1875.81	1884.62	1890.14	1886.76	1881.57	1883.14	1898.1	1892.95	1900.33	1897.05	1890.33	1896.62	1882	1879.19	1887.14	1866.55	1855.83	1847.9	1830.04	1803.45	1773.02
sr5_femur_CNTRL_medmed_2_d5	139.531	15.625	11.4062	1864.55	1865.5	1864.15	1862.5	1873.65	1878.75	1879.95	1865	1854.6	1850.65	1853.15	1860.25	1869	1866.75	1855.2	1879.2	1849.4	1861.85	1861.1	1861.15	1879.85	1874.5	1879.65	1880.75	1853.1	1847.05	1867	1863.7	1869.4	1885.05	1885.35	1871.25	1877.5	1882.55	1896.35	1887.3	1883.35	1883.05	1869.95	1859.9	1861.48	1837.97	1826.66	1812.47	1761.55	1689.52
sr5_femur_CNTRL_medmed_2_d6	273.438	11.0938	8.4375	1758.68	1764.89	1770.46	1769.36	1779.86	1768.54	1787.39	1805.86	1808.11	1805.14	1807.32	1810.11	1813.11	1830.68	1832.29	1834.39	1844	1832.71	1820.93	1831.82	1815.71	1830	1857.61	1852.46	1845.11	1840.29	1855.64	1851	1854.89	1850.71	1852.07	1857.54	1857.11	1884.18	1866.07	1873.75	1879.71	1883.93	1867.18	1868.04	1842.36	1805.58	1774.83	1722.65	1651.1	1584.13
sr5_femur_CNTRL_medmed_2_d7	218.75	15	10.9375	1756.64	1763	1773.52	1758.88	1769.96	1769.4	1780.08	1794.16	1797.6	1796.96	1815.24	1817.08	1798.08	1820.24	1804.12	1814.52	1814.48	1811.44	1823.88	1848.8	1845.48	1814.52	1831.32	1848.32	1843.32	1845.12	1853.52	1849.68	1848	1858.08	1835.32	1829.44	1835.68	1849.08	1844.64	1851.52	1858.28	1850.84	1847.28	1843.6	1843.41	1826.11	1807.43	1795.37	1762.18	1708.26
sr5_femur_CNTRL_medmed_2_d8	140.469	12.8125	9.53125	1808.39	1840.61	1859.56	1839.44	1830.72	1833.61	1823.44	1821.89	1830.72	1843.56	1831.33	1821.56	1811.56	1810.94	1840.5	1820.33	1837.72	1844.78	1830.61	1833	1839.5	1820.67	1802.72	1817.72	1831.28	1826.89	1839.22	1857.5	1847	1851.39	1829.56	1818	1831.67	1869.11	1866.44	1846.06	1858.33	1871.78	1849.39	1856.67	1861.85	1845.81	1836.8	1833.51	1818.66	1795.37
sr5_femur_CNTRL_medmed_2_d9	208.438	16.5625	10.3125	1804.39	1808.33	1824.58	1802.58	1798.79	1813.36	1816.48	1828.58	1801.52	1815	1812.24	1837.3	1830.33	1829.91	1842.33	1849.61	1831.33	1854.12	1859.79	1839.82	1870.45	1874	1865.58	1874.18	1879.15	1888.91	1877.27	1888.09	1890.18	1891.61	1899	1896.73	1876.79	1883.91	1886.7	1879.61	1902.45	1877.06	1872.61	1879.48	1871.16	1859.28	1839.34	1801.12	1733.65	1606.71
sr5_femur_CNTRL_medmed_3_d1	234.531	18.75	10.625	1470.1	1579.87	1635.87	1675.68	1734.42	1797.81	1853.52	1878.45	1878.77	1898	1915.32	1916.97	1912.81	1911.39	1928.03	1910.48	1912.26	1913.81	1904.32	1900	1907.16	1909.97	1907.32	1915.19	1903.55	1905.81	1926.06	1923.23	1914.32	1910.19	1922.29	1906.42	1902.06	1906.65	1901.45	1923.03	1909	1902.19	1891.74	1883.26	1846.75	1815.89	1754.68	1682.47	1608.33	1496.78
sr5_femur_CNTRL_medmed_3_d2	294.531	13.9062	10.9375	1901.76	1895.24	1891.29	1892.19	1894.33	1881.24	1903	1902.57	1900.14	1891	1893.67	1896.86	1901.52	1908.29	1899.76	1878.81	1883.62	1899.52	1888	1915.29	1905.71	1898.67	1887.95	1897.81	1894.71	1891.86	1880.76	1906.67	1891.57	1880.9	1873.86	1861.62	1867.76	1889	1922	1892.76	1877.86	1893.52	1896.14	1866.95	1867.26	1829.74	1753.72	1675.81	1578.03	1445.96
sr5_femur_CNTRL_medmed_4_d1	161.719	17.0312	10	1911.58	1905.96	1920.42	1892.17	1904.96	1887.17	1910.96	1895.67	1923.21	1898.79	1906.92	1932.67	1902.96	1903.71	1897.04	1905.29	1912.75	1902.21	1900.67	1889.33	1904.88	1903	1914.58	1902.88	1918.79	1903.42	1920.79	1899.21	1917.17	1896.42	1905.38	1900.71	1905.75	1891.38	1915.58	1907.38	1911.5	1906.12	1917.79	1902.29	1905.11	1884.67	1858.73	1851.68	1815.46	1765.25
sr5_femur_CNTRL_medmed_4_d2	294.375	23.125	12.9688	1864.2	1852.43	1858.98	1871.72	1873.87	1873.96	1884.98	1884.41	1891.8	1890.13	1871.28	1886.8	1892.85	1880.33	1878.22	1878.87	1873.61	1874.48	1890.63	1886.78	1906.65	1910.13	1918.67	1917.65	1913.7	1907.91	1912.89	1907.37	1904.91	1898	1907.57	1906.78	1889.5	1887.48	1907.04	1897.39	1911.8	1915.28	1909.48	1924.74	1919.18	1903.69	1886.87	1880.64	1863.31	1815.38
sr5_femur_CNTRL_medmed_4_d3	323.281	21.5625	12.0312	1810.64	1795.58	1808.39	1814.58	1824.97	1830.91	1844.52	1846.3	1859.52	1866.06	1853.3	1847.39	1848.15	1867.3	1873.61	1867.97	1875.58	1873.91	1872.48	1884.12	1879.24	1874.55	1880.48	1878.82	1884.03	1899.64	1890.42	1884.52	1889.73	1905.91	1891.58	1875.7	1895.85	1890.48	1893.3	1914.33	1922.85	1931.88	1932.52	1933.09	1897.7	1851.79	1776.61	1700.96	1617.28	1496.45
sr5_femur_CNTRL_medmed_4_d4	342.031	14.8438	9.21875	1840.73	1836.73	1829.14	1821.23	1828.68	1841.41	1867.64	1853.5	1836.73	1840.82	1846.77	1880.82	1882.27	1887.86	1879.41	1886.32	1893.32	1898.86	1883.45	1863.64	1880.91	1879.82	1905.64	1892.05	1876.05	1869.41	1880.68	1889.09	1877.14	1898	1895.14	1901.5	1916.86	1952.95	1954.32	1940.14	1939.91	1930.91	1931.23	1941.91	1913.66	1901.99	1885.45	1855.73	1825.62	1794.21
sr5_femur_CNTRL_medmed_4_d5	337.188	14.5312	10.625	1912.33	1914.72	1914.25	1931.83	1926.81	1915.78	1918.69	1909.83	1899.44	1884.86	1898.86	1893.47	1876.61	1891.39	1896.08	1892.42	1884.14	1867.19	1883.53	1880.44	1889.61	1887.22	1904.78	1904.06	1936.61	1914.06	1914	1940.67	1940.56	1936.92	1933.08	1957.28	1935.11	1950.06	1970.5	1970.08	1973.08	1970.56	1968.69	1973.11	1966.48	1959.6	1941.82	1915.45	1906.8	1875.57
sr7_femur_CNTRL_medlat_1_d1	158.75	17.6562	12.8125	1608.83	1611.5	1620.63	1646.53	1668.5	1679.4	1713.03	1719.63	1765.1	1787.4	1833.57	1822.27	1842.9	1844	1860.1	1850.23	1863.6	1847.33	1846.03	1818.97	1840.4	1840.1	1814.83	1822.07	1820.73	1824.7	1834.93	1818.53	1816.13	1843.27	1835.37	1854.43	1860.7	1839.9	1850.97	1852.77	1828.53	1840.3	1832.53	1834.9	1828.98	1798.96	1764.62	1720.39	1618.91	1505.45
sr7_femur_CNTRL_medlat_1_d2	206.719	14.5312	10.625	1862.57	1865.24	1864.67	1859.81	1890.9	1881	1873.86	1850.9	1845.9	1862.62	1852.19	1839.95	1858.52	1848.05	1838.14	1857.86	1851.52	1863.29	1864.14	1862.81	1852.1	1858.05	1845.62	1841.48	1851.71	1843.14	1836.33	1831.33	1845.9	1840.57	1836.76	1831.95	1846.52	1867.38	1859.38	1860.86	1860.81	1853.24	1855.48	1848.14	1825.71	1803.67	1804.66	1797.36	1787.68	1776.17
sr7_femur_CNTRL_medlat_1_d3	230.312	14.5312	8.75	1890.9	1885.4	1871.4	1882.3	1874.2	1907.8	1889.6	1888.5	1875.1	1878.5	1886.8	1885.7	1894.5	1897.4	1907.8	1899.5	1902.3	1898.1	1864.8	1874.7	1889.7	1873.7	1896.2	1900.9	1909.2	1908.2	1918.6	1894.4	1872.2	1868.6	1862.6	1893.2	1862.5	1852.6	1911.7	1917.5	1898.5	1902.5	1889.2	1890.7	1874.89	1863.53	1853.9	1819.54	1772.52	1731.72
sr7_femur_CNTRL_medlat_5_d1	90.1562	15.3125	11.875	1830.53	1824.94	1816.24	1817.29	1800.88	1831.12	1820.71	1852.88	1845.53	1852	1824.71	1826.59	1833.29	1821.18	1819.18	1798.82	1808.06	1819.24	1795.35	1774.24	1802.12	1820.88	1819.47	1831.88	1844.65	1839.12	1830.94	1830.29	1838.12	1829.47	1827.06	1831.24	1840.53	1817.06	1825.76	1821.82	1819.82	1819	1818.82	1839.59	1825.45	1808.88	1779.13	1750.67	1708.41	1625.73
sr7_femur_CNTRL_medlat_5_d2	125	18.5938	12.3438	1826.92	1849.15	1849.62	1837.08	1815.62	1823.15	1826.92	1856.15	1837.54	1840.92	1848	1845.62	1834.77	1866.38	1854.85	1870.54	1877.77	1852.92	1842.38	1838	1829.54	1867.77	1848.54	1835.85	1843	1884.85	1861	1857.69	1857.54	1868.54	1861.92	1867.38	1893.38	1880	1870.08	1853.38	1863.62	1876.31	1870.15	1879.54	1860.43	1843.66	1823.65	1784.38	1723.32	1669.06
sr7_femur_CNTRL_medlat_5_d3	221.094	13.2812	10	1932.59	1916.68	1909.45	1922.32	1909.68	1913.14	1928.41	1910.68	1919.73	1905.5	1916.55	1930.18	1938.64	1923.09	1921.5	1933.18	1903.5	1928.41	1913.73	1925.05	1906.36	1901.05	1910.14	1924.73	1919.5	1907.73	1917.41	1908.86	1904.05	1928.91	1906.5	1906.05	1922.64	1893.82	1903.86	1914.86	1916.14	1912.32	1891.14	1908.86	1901.85	1893.16	1882.65	1872.47	1864.82	1859.09
sr7_femur_CNTRL_medlat_5_d4	128.125	15	11.7188	1601.5	1592.5	1596.5	1613.44	1606.5	1667.17	1691.44	1755.89	1765.56	1801.78	1832.39	1831.83	1841.5	1859.67	1871.94	1868.44	1862.89	1906.06	1859.72	1862.22	1856.17	1854.94	1839.5	1858.72	1855.44	1857.56	1865.5	1860.72	1886.94	1856.33	1838.94	1861.22	1857.56	1889.83	1879.22	1868.89	1853.89	1864.44	1845.72	1879.72	1870.27	1853.36	1832.06	1782.1	1727.54	1673.97
sr7_femur_CNTRL_medmed_1_d1	220.625	14.5312	9.6875	1946.81	1961.94	1968.5	1989.38	1968.31	1949.75	1959.69	1955.44	1954.81	1954.44	1938.12	1945.06	1964.31	1950.06	1973.06	1970.12	1957.06	1979.19	1980.06	1958.25	1974.25	1953.06	1949.19	1952.75	1959.56	1954.88	1970.38	1978.06	1959.69	1968.5	1967.12	1966.12	1975.5	1966.25	1961.81	1957.69	1951.69	1943.19	1909.69	1903.56	1897.3	1880.13	1863.86	1854.16	1843.23	1817.42
sr7_femur_CNTRL_medmed_1_d2	246.094	15.1562	10.4688	1973.94	1972.31	1966.88	1978.56	1979.12	1964.62	1987.75	1975.5	1969.38	1978.62	1990.69	1977.56	1965.75	1968.94	1976.69	1973.19	1970.06	1959.12	1970.56	1991.38	1986.38	1977.56	1966.12	1981.31	1975.62	1968.12	1959.12	1982.12	1980.06	1986	1971.19	1975.94	1975.31	1974.44	1981.69	1982.75	1972.94	1954.12	1936.62	1980.69	1887.85	1867.61	1863.72	1835.72	1811.62	1804.41
sr7_femur_CNTRL_medmed_2_d1	207.969	20.1562	12.1875	1949.19	1962.5	1964.77	1951.58	1930.5	1935.77	1943.85	1955.92	1945.81	1933.65	1944.62	1935.65	1946.38	1963.73	1949.15	1939.27	1954.38	1961.85	1939.54	1943.12	1934.69	1937.54	1952.08	1954.08	1951.42	1912.69	1952.5	1973.96	1958.92	1956	1943.88	1936.08	1942.85	1939.35	1958.62	1952.81	1944.27	1951.58	1913.15	1945.92	1912.03	1891	1862.42	1820.32	1794.64	1744.81
sr7_femur_CNTRL_medmed_2_d2	167.031	16.5625	7.96875	1940.12	1911.88	1940.35	1939.47	1909.35	1938.18	1945.82	1914.82	1919.65	1930.65	1931.06	1911.59	1928.76	1937.53	1915.06	1916.53	1935.24	1892.06	1907.06	1936.12	1918.06	1933.35	1942.12	1947.35	1928.29	1931.94	1965.82	1927	1927.71	1897.82	1912.12	1914.82	1924.82	1940.76	1915.76	1921.65	1930.94	1931.41	1926.65	1922.41	1920.33	1914.46	1908.44	1887.42	1860.04	1847.48
sr7_femur_CNTRL_medmed_2_d3	257.344	16.5625	9.53125	1934.93	1955.6	1926.87	1937.13	1930.6	1948.6	1921.8	1929.13	1944.27	1927.13	1943.47	1935.27	1930.33	1918.67	1912.67	1915.53	1910.33	1914.93	1929.13	1958.53	1944.73	1928.67	1956.73	1936.6	1963.73	1972.47	1934.53	1944.07	1927.67	1939.8	1955.13	1948.87	1974.67	1952.53	1935.6	1927.53	1897.2	1913.8	1914.73	1911.4	1841.18	1810.55	1811.49	1775.28	1730.02	1686.45
sr7_femur_CNTRL_medmed_3_d1	159.375	18.9062	10.3125																														548.5	749.536	954.071	1152.93	1299	1521.11	1707.54	1873.93	1878.57	1839.86	1847.5	1775.06	1722.27	1661.94	1563.44	1445.21	1332.1
sr7_femur_CNTRL_medmed_3_d2	263.438	19.8438	13.75	1906.69	1903.77	1903.62	1917.88	1898.23	1890.96	1881.88	1905.85	1865.38	1882.62	1873.19	1902.88	1921.15	1914.58	1922.69	1919.08	1935.08	1911.65	1919.5	1910.04	1916.85	1920.58	1925.5	1920.15	1922.62	1917.38	1938.15	1962.85	1940.08	1930.73	1953.23	1964	1949.15	1951.62	1953.12	1960.15	1953.73	1930.69	1930.77	1961.27	1931.31	1895.48	1879.62	1865.71	1851.15	1764.78
sr7_femur_CNTRL_medmed_4_d1	153.906
sr8_femur_C-L_medlat_2_d1	108.281			1941.07	1933.93	1919.64	1944	1949	1948.93	1928.93	1935.93	1936.86	1924.07	1912.36	1943	1948.93	1934.29	1952.43	1919.64	1951.5	1941.71	1938.86	1940.14	1917.29	1949.93	1942	1943.64	1948.21	1936	1929.14	1952.71	1944.5	1951.43	1945.07	1942.79	1928.21	1948.86	1938.79	1951.57	1923.36	1939.93	1914	1917.93	1927.48	1916.12	1905.03	1897.47	1882.53	1868.46
sr8_femur_C-L_medlat_2_d2	184.219						933.308	1829.46	1982.23	2017.08	2005.46	2011.92	1979.77	1985.85	1988.54	2017.85	2014.46	2011.08	2006.69	1972.62	2013.31	1983.69	1974.38	2009.08	2015.54	1988.23	2007.46	1976.15	2007.46	1967.69	2011.23	1986.85	1976.31	1983	2017.54	1985.46	2009.85	2018.77	1972.69	1947.92	1985.38	1954.15	2004.15	1942.3	1925.27	1924.09	1875.88	1816.25	1753.26
sr8_femur_C-L_medlat_2_d3	316.562			1986.95	1982.35	2010	2009.45	2011.55	2001.45	1996.95	1980.5	1978.25	2014.75	1997.2	1977.55	1994.05	2017.55	2025.8	2010.35	2002	2011	2000.9	2005.35	2011.9	2019.6	2002.15	1999.55	2012.4	2000.9	1991.65	1977.4	1976.75	1994.45	1989.1	2004.7	2006.75	1975.9	1971.9	1985.3	1972.25	1976.25	1948.3	1961.7	1881.59	1835.57	1798.03	1761.03	1695.74	1607.03
sr8_femur_C-L_medlat_2_d4	345			2023.45	2021.85	2016.3	2005.4	1999.45	2010.15	2021.1	2031.35	2016.25	2006.8	2016.25	2000.65	2011.4	2019.25	2017.05	2019.25	2003.15	2007.3	2024.55	2025.35	2008.2	2010.95	2017.35	1999.85	1998.85	2005	1986.55	1990.4	1997.35	2000.55	1997.3	1982.15	1974.25	1996.6	2009.2	1996.05	1989.55	1974.05	1981.85	1989.35	1966.31	1949.37	1948.96	1948.82	1923.92	1899.41
sr8_femur_C-L_medlat_3_d1	126.094	16.875	12.3438	1917.18	1932.76	1929.35	1905.65	1922.29	1929.24	1903.94	1910.53	1929.76	1914.35	1910.88	1905.71	1908	1902.94	1909.47	1935.71	1911.53	1909.59	1913.18	1915.76	1902.76	1928.41	1947.29	1944.29	1945.53	1934.12	1912.53	1928.29	1924.06	1925.71	1930.47	1899.29	1923.88	1922.94	1903.82	1926.65	1891.47	1912.12	1880.35	1893.53	1866	1853.03	1819.9	1745.25	1629.82	1437.51
sr8_femur_C-L_medlat_3_d2	138.75	14.375	12.1875	1891.53	1894.53	1926.23	1909.27	1907.2	1901.07	1888.93	1907	1899.83	1916.73	1925.67	1910.43	1919.27	1905.8	1916.3	1901.63	1910.63	1905.4	1913.2	1911.9	1909.17	1903.77	1891.3	1906.43	1922.63	1938.13	1937.33	1927.07	1932.6	1915.63	1923.87	1922.17	1916.03	1920.87	1944.2	1933.27	1921.37	1913.7	1909.4	1917.97	1901.82	1891.31	1877.31	1835.02	1790.34	1729.42
sr8_femur_C-L_medlat_3_d3	172.031	14.0625	11.0938	1913.35	1939.75	1901.85	1930.8	1930.35	1922.35	1927.9	1921.6	1937.1	1929.9	1940.35	1931.5	1929.95	1944.65	1938.45	1934.9	1960	1940.7	1939.7	1929.15	1928.35	1958.7	1934.15	1926.6	1944.65	1963.8	1938	1935.9	1932.6	1933.6	1941.25	1914.8	1937.9	1928.1	1938.4	1951.1	1946.05	1937.2	1952.15	1935.4	1928.08	1895.68	1869.48	1826.13	1787.96	1772.23
sr8_femur_C-L_medlat_3_d4	246.562	20.7812	9.6875	1942.33	1953.8	1978.87	1966.4	1941.6	1932.13	1907.8	1958.87	1959.73	1954.53	1918.27	1947.93	1929.07	1937.27	1958.6	1956.6	1958.67	1958.53	1955.8	1979.87	1925.07	1965.07	1976.27	1951	1933.53	1957.87	1947	1967.27	1968.33	1928	1948	1938.47	1950.33	1949.53	1962.47	1946	1957.8	1940.33	1939.73	1932.67	1949.85	1936.64	1934.22	1913.13	1867.7	1824.27
sr8_femur_C-L_medlat_4_d1	415.469	21.25	10.9375	1957.42	1945.58	1942.21	1940.88	1964.75	1954.04	1970.96	1982.96	1970.25	1955.54	1973.54	1967.42	1964.62	1985.75	1986.67	2006.08	1996.71	1987.5	1981.67	1979.42	2000.79	2002.04	2004.5	1977.62	1986.33	2006.67	2012.79	2005.33	1982.04	1989.33	1991.42	2004.17	1977.79	1977.12	1970.17	1975.29	1954.96	1934.71	1937.79	1932.75	1883.43	1839.81	1796.04	1717.93	1666.38	1615.64
sr8_femur_C-L_medlat_4_d2	351.875	16.25	10.4688	1988.42	1987.92	1985.96	1989.85	1987.19	1972.42	1985.54	1982.38	1970.65	1959.08	1973.23	1953.85	1986.54	1992.38	1993.38	1970.5	1986.92	1984.27	1992.54	1993	1997.38	1979.65	1979.73	1996.88	1980.69	1992.62	2008.5	1996.69	1984.04	1992.12	1979.35	1996.15	1987.81	1977.23	1990.58	1994.81	1990.69	1967.81	1977	1976.27	1921.22	1885.63	1845.7	1783.11	1729.18	1639.29
sr8_femur_C-L_medlat_4_d3	393.906	22.5	9.21875	1987.56	1994.06	1993.61	1994.17	1993.22	1997.28	2011.89	1990.33	1976.61	1990.61	1977.61	1988.22	2001.22	1993.61	1989.94	1981.28	2001.78	2007.39	1991.94	2004.11	2007.28	1988.28	1997.28	1996.39	1982.11	1987.67	1993.5	1987.06	1982.33	1992.11	1970.11	1986	2000.89	1991.17	1988.83	1998.06	2006.67	1988.17	1985.83	1979	1979.9	1968.92	1939.73	1901.59	1874.81	1850.56
sr8_femur_C-L_medlat_4_d4	414.375	17.6562	13.75	1922.25	1940.31	1938.44	1941.06	1942.88	1943.88	1949.75	1981.5	1978.31	1992.25	1984.56	1989.5	1981.12	1991.69	1987.88	1987.94	2000.12	1996.94	1986.12	1997.81	1993.94	1998.62	1988.12	1988.12	1976.38	1992.81	2006.38	1985.81	1990	1995.12	1985.31	1998.25	1999.56	1990.75	2016.25	1992	1998.81	1976.06	1982.06	2011.75	1984.93	1958.21	1935.19	1832.1	1705.03	1585.81
sr8_femur_C-L_medlat_4_d5	540	14.375	6.09375	1952.25	1929.42	1903	1875.25	1818	1763.58	1714.17	1680.42	1613.75	1518.17	1455.17	1376.83	1304.42	1246.58	1180.58	1165.92	1225.83	1336.83	1507.25	1689	1799.92	1863.42	1892	1906	1959.75	1976.75	1958.83	1969.42	1970.92	1952.08	1967.58	2001.5	1985.67	1988.5	2008.42	1985.83	1989.92	2008.08	2002.08	2002.5	2003.27	1994.08	1985.74	1978.78	1973.49	1967.94
sr8_femur_C-L_medlat_5_d1	163.906	21.875	13.75	1864.31	1851.61	1831.36	1838.47	1841.08	1835.08	1838.17	1838.97	1828.69	1837.5	1842.58	1831.39	1828.67	1841.22	1839.53	1829.75	1832.64	1827.47	1826.03	1835.06	1826.72	1824.14	1836.5	1831.64	1817.61	1825.72	1828.39	1821.22	1825.03	1827.11	1825.64	1821.89	1824.03	1823.58	1806.61	1806.83	1804.94	1815.97	1826.67	1822.31	1809.28	1785.8	1744.18	1655.34	1470.59	1210.87
sr8_femur_C-L_medlat_5_d2	150.938	17.6562	15.3125	1867.48	1861.56	1884.37	1882	1901.33	1911.7	1896.85	1899.78	1891.7	1879.15	1891.78	1907.3	1907.85	1879.26	1911.26	1914.67	1907.63	1888.3	1898.48	1905.85	1899.52	1900.59	1901.07	1895.19	1892.67	1892.04	1902.33	1881.04	1909.07	1911.15	1913	1899.15	1901.56	1878.81	1891.59	1887.85	1902.37	1890.22	1886.52	1894.37	1872.39	1864.02	1839.81	1802.19	1757.96	1687.08
sr8_femur_C-L_medlat_5_d3	181.25	16.5625	14.8438	1923.59	1938	1921.84	1925.09	1912.5	1936.94	1930.44	1927.81	1932.5	1918.44	1936.47	1939.69	1942.66	1941.06	1941.47	1937.06	1936.94	1957.31	1946.44	1931.78	1930.78	1953.03	1955.72	1963.09	1947.34	1949.62	1950.78	1954.75	1965.22	1974.78	1939.06	1933.91	1941.28	1933.22	1930.59	1938.84	1934.91	1931.91	1947.97	1950.69	1941.67	1952.09	1939.88	1916.55	1911.56	1886.39
sr8_femur_C-L_medlat_5_d4	251.406	20	13.5938	1932.11	1923.44	1936	1965.28	1966.11	1939.56	1922.44	1938.5	1953.89	1959.22	1962.11	1982.78	1998.72	1979.17	1968.39	1967.61	1963.78	1972.28	1968.44	1950.67	1950.39	1969.78	1976.11	1971.56	1984.17	1988.94	1987.11	1992.33	1991.33	1998.17	1987.22	1989.11	1983.94	1977.06	2000.78	1998.11	1979.5	1986.78	2010.94	2013.56	1997.09	1965.74	1949.87	1946.58	1916.82	1880.41
sr8_femur_C-L_medlat_5_d5	255.156	19.5312	13.4375	1938.32	1944.06	1945.34	1948.06	1944.76	1941.7	1956.2	1951.34	1958.9	1966.92	1956.08	1950.5	1959.04	1958.9	1975.58	1966.9	1966.36	1970.96	1969	1961.76	1979.86	1982.8	1982.6	1983.04	1981.92	1967.74	1977.18	1974.66	1981.48	1980.44	1980.36	1992.56	1977.94	1975.5	1973.32	1967.04	1961.68	1967.7	1968.48	1956.42	1965.2	1938.12	1896.86	1818.13	1694.31	1566.16
sr8_femur_C-L_medlat_5_d6	206.875	23.4375	14.375	1967.17	1967.34	1965.49	1958.24	1956.34	1962.22	1972.8	1962.98	1968.12	1970.59	1974.59	1962.37	1969.1	1973.68	1978.49	1980.34	1967.9	1962.85	1969.83	1983.29	1992.37	1983.68	1980.83	1988.39	1989.41	1990.95	1989.68	1986.8	1978.39	1979.61	1999.44	1997.98	1982.29	1985.63	1986.59	1995.17	1982.24	1976.41	1991.1	1990.9	1983.96	1987.2	1967.76	1959.11	1950.7	1949.02
sr8_femur_C-L_medlat_5_d7	267.812	17.9688	13.75	1914.8	1916.6	1926.8	1939.47	1957.73	1969.2	1954.23	1936.17	1955.73	1947.4	1947.8	1959.07	1968.5	1968.1	1955.3	1970.33	1967	1961.37	1965.2	1967.6	1970.6	1982.9	1972.1	1977.43	1978.7	1977.27	1978.03	1972.6	1987.63	1992.43	1975	1976.37	1979.07	1975.23	1989.6	1984.57	1982.23	1955.9	1966.03	1936.83	1934.73	1898.14	1848.32	1764.36	1621.03	1435.74
sr8_femur_C-L_medlat_5_d8	435.781	16.4062	11.7188	2011.74	2028.53	2006.47	2030.32	2033.42	2016.11	2020.53	2021.47	2011.11	2010.37	2016.32	2034.89	2002.42	2024.63	2002.26	2043.32	2032	2034.84	2015.84	2022.74	2013	2036.53	2038.89	2004.89	2025.58	2036.68	2036.79	2007.16	2014.16	2013.89	2029.37	2039.79	2035.47	2003.79	1998.42	2007.11	2022.89	2008.84	2018.89	2007.53	1987.54	1959.8	1909.04	1856.1	1788.54	1717.58
sr8_femur_C-L_medlat_6_d1	158.906			1917.36	1918.27	1915.5	1891.14	1889.05	1914.55	1902.5	1906.27	1903.95	1893.41	1914.36	1887.14	1922.45	1890.95	1901.68	1912.5	1920.5	1914.14	1921.59	1900.64	1925.55	1881.09	1897.68	1904.09	1902	1912.59	1902.41	1875.68	1912.18	1894.18	1901.95	1942.18	1900.41	1905.59	1912.5	1891.14	1889.82	1888.32	1881.77	1896.09	1874.38	1865.51	1855.07	1805.38	1754.9	1702.4
sr8_femur_C-L_medlat_6_d2	114.375			1824.12	1843.19	1826.88	1846.88	1863.69	1847.06	1847.75	1848.88	1834	1824	1831.56	1813.56	1818.06	1825.06	1812.12	1830.31	1858.56	1861.94	1863.81	1867.38	1866.69	1850.88	1855.75	1852	1853.38	1881.25	1883.06	1878.62	1889.94	1881.94	1873.69	1882.81	1878.62	1840.69	1847.75	1884.38	1883.81	1862.94	1878.94	1882.56	1855.87	1827.13	1776.1	1693.15	1587.13	1460.56
sr8_femur_C-L_medlat_7_d1	182.188	15.7812	13.125	1833.47	1860.95	1875.42	1866.68	1881.32	1889.26	1904.53	1909.95	1893.58	1930.21	1911.63	1922.68	1928.79	1916.89	1889.89	1929	1915.95	1912.89	1936.84	1937.42	1915.47	1939.16	1922.63	1913.89	1941	1946.32	1923.11	1924.68	1932.68	1928.68	1935.47	1937.58	1919.63	1922.47	1893.63	1892.74	1904.89	1903.42	1914.21	1922.89	1925.01	1913.77	1877.51	1796.76	1694.87	1583.59
sr8_femur_C-L_medlat_7_d2	244.375	17.9688	11.5625	1921.56	1925.28	1923.22	1911.72	1918.72	1908.61	1915.17	1921.5	1940.5	1906.72	1890.67	1927.5	1904.72	1916.39	1903.94	1905.5	1910.78	1932.89	1925.78	1900.39	1921.39	1931.67	1920.33	1907.28	1918.72	1907.61	1916.28	1909.44	1903.78	1885.17	1912.44	1906.39	1903.17	1923.06	1919.33	1935.22	1933.56	1933.67	1923.44	1935.61	1913.62	1893.39	1866.57	1854.73	1814.62	1738.52
sr8_femur_C-L_medlat_7_d3	244.844	18.5938	14.2188	1918.04	1895.93	1916.74	1901.33	1921.81	1907.07	1923.37	1921.63	1934.85	1939.78	1909.59	1933.56	1923.26	1923.22	1921.07	1956.04	1946.74	1944.89	1930.59	1941.78	1952.15	1966.78	1943.74	1941.44	1941.04	1974.7	1958.81	1946.56	1945.96	1953.74	1956.22	1962.81	1943.67	1952.15	1951.81	1973.48	1953.04	1950.19	1944.74	1957.89	1944.82	1939.65	1909.05	1916.1	1897.91	1868.83
sr8_femur_C-L_medlat_8_d1	128.125	15.1562	8.125	1907.14	1900.09	1901.73	1907.82	1922.55	1908.95	1913.77	1915	1898.27	1915.59	1927.36	1903.09	1895	1916.86	1913.64	1897.68	1907.95	1917.5	1909.91	1907.36	1909.91	1907.59	1910.36	1917.95	1915.36	1911.73	1900.82	1897.36	1914.09	1911.14	1905.77	1895.64	1891.77	1893.55	1887.45	1902.55	1910.55	1895.73	1896.59	1895	1900.38	1889.28	1865.06	1840.98	1815.05	1769.7
sr8_femur_C-L_medlat_8_d2	133.906	13.9062	8.59375	1917.85	1918.45	1886.2	1903.05	1902.05	1902.15	1898.45	1898	1921.5	1908.55	1904.05	1885.75	1889.8	1899.55	1913	1903.5	1901.85	1890.7	1908.25	1909.1	1911.55	1902.15	1887.2	1911.9	1891.95	1906.65	1906.65	1912.4	1923.85	1907.8	1902.7	1897.55	1897.2	1903.7	1886.55	1892.75	1905.55	1889.25	1901.8	1906.1	1886.03	1873.75	1866.93	1847.59	1766.31	1615.27
sr8_femur_C-L_medlat_8_d3	264.375	14.5312	8.90625	1964.8	1943.13	1963	1966.07	1935.87	1946.67	1940.67	1964.2	1934.8	1957.6	1939.13	1908.6	1951.53	1964.8	1967.2	1956.53	1949	1966.4	1960.8	1965.8	1940.13	1951.4	1963	1966.73	1943.87	1964.07	1967.47	1950.47	1958.4	1957.73	1954.6	1979.87	1998.07	1974.67	1979.27	1986.93	1984.47	1968.2	1983.8	1984.73	1975.6	1953.37	1919.12	1902.54	1878.45	1828.59
sr8_femur_C-L_medlat_8_d4	315.312	17.9688	8.4375	1860.34	1908.72	1915.24	1920.93	1918.66	1917.48	1929.07	1921.28	1941.24	1924.72	1949.62	1947.93	1950.34	1925.28	1944.24	1922.24	1945.24	1934.72	1953.31	1936.52	1951.28	1922.59	1939.24	1960.28	1934.69	1935.1	1924.69	1961.9	1959.07	1957.76	1952.52	1955.07	1963.24	1971.62	1985.07	1975	1968.07	1982.93	1964.83	1980.59	1944.45	1926.92	1922.73	1921.88	1911.14	1890.93
sr8_femur_C-L_medlat_8_d5	283.438	12.8125	9.6875	1920.59	1915.82	1929.82	1907.65	1921.94	1966	1921.41	1928.18	1924	1945.24	1947.06	1943.53	1961.94	1920.82	1928.53	1941.65	1927.29	1927.59	1951.59	1965.82	1920.47	1944	1978.65	1955.41	1972.12	1988.94	1968.53	1979.29	1974.65	1960.12	1931.65	1947.24	1969.29	1980.65	1961.65	1967.71	1941.88	1942.06	1924.53	1909.41	1833.54	1744.91	1667.76	1527.24	1464.44	1502.95
sr8_femur_C-L_medmed_6_d1	144.531	16.5625	9.53125	1935.95	1936.16	1951.21	1935.37	1936.16	1947.37	1942.16	1935.37	1950.21	1952.95	1933.16	1938.37	1944.05	1927.58	1939.53	1943.16	1952.79	1935.79	1946.95	1941.32	1934.84	1938.79	1937.68	1936.74	1934.47	1936.63	1927.26	1944	1927.37	1937.37	1936.47	1945.89	1934.05	1917.79	1930.79	1905.89	1915.47	1915.53	1917.32	1920.21	1893.92	1865.6	1808.55	1698.81	1569.48	1454.3
sr8_femur_C-L_medmed_6_d2	151.562	16.7188	9.6875	1912.24	1911.38	1916.71	1900.67	1901.95	1908.76	1910.62	1921.86	1940.71	1939	1939.38	1935.1	1933.62	1932.48	1916.29	1927.71	1940.71	1920.81	1912.62	1937.33	1933.1	1924.71	1911.9	1917	1930	1941.1	1944.43	1929.43	1934.62	1927	1924.81	1940.71	1946.48	1943.19	1936.38	1934.95	1926.1	1929.81	1928.57	1925.43	1908.96	1907.69	1903.62	1858.05	1803.17	1755.66
sr8_femur_C-L_medmed_7_d1	186.719			1964.74	1956.87	1961.7	1947.13	1960.48	1940.65	1972.35	1971.39	1985.35	1933.04	1958.65	1957.78	1965.52	1950.61	1955.52	1957.96	1943.87	1969.57	1973.74	1950.7	1957.17	1966.52	1970.17	1978.74	1957.61	1942.65	1948.09	1975.87	1960.61	1952.17	1959.61	1975.43	1951.13	1958.74	1944.83	1959.09	1952.65	1965.65	1970.87	1975.48	1968.21	1951.48	1944.52	1939.76	1928.87	1905.51
sr9_femur_C-L_medlat_8_d1	256.875			1943.43	1943.86	1954.79	1939.57	1934.5	1960.36	1951.36	1956.5	1942.5	1937.93	1954.07	1980.36	1970	1955.07	1925.43	1929.5	1970.93	1979.64	1990.43	1964.07	1963.57	1971.29	1957.29	1947.93	1946.14	1957	1966.07	1975	1968.21	1972.71	1962.79	1958.36	1962.5	1973.93	1946.79	1926.93	1938.43	1911.64	1879.21	1884.07	1863.4	1845.15	1837.25	1829.07	1809.5	1779.32
sr9_femur_C-L_medlat_9_d1	241.406			1962.27	1969.5	1971.77	1946.14	1952.91	1960.18	1967.68	1974.18	1948.14	1966	1977.68	1960.64	1953.41	1969.59	1976.86	1972.41	1965.14	1977.73	1967.59	1945.23	1968.5	1966.32	1968.86	1980.5	1974.68	1970.91	1978.14	1986.82	1967.77	1954.05	1955.09	1969.27	1968.32	1950.82	1945.45	1932	1910.86	1897.09	1913.18	1904	1890.55	1855.87	1790.18	1713.5	1617.95	1523.91
sr9_femur_C-L_medlat_9_d2	138.75			1963.5	1966.88	1962.12	1957.12	1955.12	1956.06	1962.69	1943.12	1921.62	1938.12	1978.5	1978	1958.56	1962.94	1942.56	1936.94	1950.12	1958.81	1969.38	1959.88	1954.12	1944.19	1951.38	1942.44	1952.5	1957	1969.38	1941.94	1965.94	1947.5	1956.5	1983.06	1971.31	2008.31	1962.94	1962.75	1952.81	1947.25	1930.75	1975.62	1955.67	1934.16	1906.67	1868.34	1822	1798.4
sr10_femur_C-L_medlat_2_d1	236.562	18.5938	8.75	1960.78	1946.94	1943.67	1958.61	1937.78	1955.5	1954.39	1938.06	1953.06	1962.83	1953.17	1932.06	1961.89	1937	1945.72	1929.67	1943.56	1938.89	1934	1944.06	1945.67	1947.94	1941.06	1938.72	1945.72	1931.5	1965	1956.61	1938.78	1962.67	1960.61	1941.56	1950.83	1939.11	1941.61	1949.11	1949	1953.72	1942.61	1932.44	1917.36	1897.38	1870.26	1839.03	1809.58	1769.84
sr10_femur_C-L_medlat_2_d2	143.75	20.1562	12.1875	1259.14	1273.5	1274.09	1254.32	1230.41	1193.23	1175.95	1149.73	1188	1103.59	1028.82	1019.05	1047.05	1107.18	1155.32	1135.09	1098.05	1082.09	1072.14	1052.45	1067.41	1121.59	1130.73	1172.86	1209.14	1236.41	1281.41	1380.32	1468.64	1534.41	1588.45	1604.5	1622.32	1624.64	1668.32	1645.77	1649.45	1665.23	1668.77	1674.91	1684.29	1670.47	1645.37	1602.23	1542.79	1458.23
sr10_femur_C-L_medlat_3_d1	198.281			1902.19	1922.94	1913.62	1898.5	1918.31	1921.25	1936.88	1917.56	1921.12	1912.38	1936.69	1916.06	1927.06	1913.88	1922.44	1906.81	1940.69	1948.56	1911	1930	1909.56	1910.12	1901.56	1900.19	1908.12	1914.06	1933.38	1908.75	1919.75	1908.38	1935.69	1902.69	1928.38	1904.69	1912.88	1915.25	1902.25	1907.44	1897.88	1890.88	1874.74	1852.49	1817.9	1794.86	1755.16	1690.63
sr10_femur_C-L_medlat_8_d1	243.125	24.0625	15.1562	1862.32	1869.04	1870.72	1868.36	1864.24	1858.68	1873.2	1872.68	1880.6	1862.88	1863.84	1867.96	1885.68	1906.12	1920.08	1924.48	1904.44	1901.56	1932.76	1918.08	1928.8	1934.12	1933.16	1928.68	1941.64	1946.52	1946.88	1944.36	1948.76	1952.2	1944.28	1955.44	1953.2	1955.52	1957.44	1957.16	1939.96	1946.52	1945.84	1937.56	1883.07	1795.64	1658.56	1448.24	1152.45	809.667
sr10_femur_C-L_medmed_3_d1	150			1928.45	1971.1	1921.75	1934.75	1930.8	1923.95	1940.5	1931.65	1936.6	1937.7	1957.55	1943.15	1937.75	1954.75	1941.7	1944.65	1947.9	1927.25	1926.25	1932	1944.85	1932.2	1934.85	1923.95	1927.75	1921.6	1926	1930.35	1928.15	1927.2	1918.45	1946.6	1933.65	1929.95	1936.9	1944.25	1953.25	1942	1922.7	1933.8	1914.93	1902.74	1885.88	1859.76	1816.81	1761.6
sr10_femur_C-L_medmed_6_d1	120.156	15.7812	13.5938	1927.88	1932.46	1943.83	1945.5	1926	1924.17	1937.12	1933.88	1929.88	1928	1938.42	1918.62	1899.54	1911.38	1923.12	1930.42	1939.67	1930.17	1928.17	1921.75	1923.08	1919.62	1923.75	1936.58	1932.12	1925.17	1933.46	1934.42	1921.25	1918.67	1928.04	1922.62	1921.38	1915.79	1899.46	1895.5	1915.04	1904.17	1906.67	1921.38	1910.61	1900.96	1884.9	1870.73	1835.6	1784.08
[truncated: 114 more columns]

## Sheet: aclt
sample	distance	height	width	optical density1	optical density2	optical density3	optical density4	optical density5	optical density6	optical density7	optical density8	optical density9	optical density10	optical density11	optical density12	optical density13	optical density14	optical density15	optical density16	optical density17	optical density18	optical density19	optical density20	optical density21	optical density22	optical density23	optical density24	optical density25	optical density26	optical density27	optical density28	optical density29	optical density30	optical density31	optical density32	optical density33	optical density34	optical density35	optical density36	optical density37	optical density38	optical density39	optical density40	optical density41	optical density42	optical density43	optical density44	optical density45	optical density46
sr2_femur_ACLT_medlat_1_d1	317.5	17.5	13.9062	1945.07	1941.79	1943.36	1939.14	1954.86	1983.86	1973.29	1969.29	1974.86	1984.64	1981.86	1969.79	1979.14	1982.57	1982.21	1984.21	1964.14	1984.43	1995.29	1984.64	1993.93	1984	1995.07	1982.5	1987.93	2004.86	2001.21	1981.93	1995.07	2007.43	1973.29	1972.71	1986.57	1982.64	1999.64	2000.71	1982.36	1975.07	1944.21	1966.43	1957.6	1946.74	1916.13	1879.82	1839.48	1814.46
sr2_femur_ACLT_medlat_1_d2	277.812	17.1875	11.7188	1967.12	1958.12	1968	1953.19	1995.94	1965.56	1966.62	1988.88	1978.19	1992.62	1962.62	1950.25	1977.25	1958.31	1973.19	1965.06	1982.44	1969	1973.44	1973.38	1952.5	1988.88	1971.19	1978.25	1957.12	1988.5	1968.31	1985.88	1977.25	1985.56	1991.19	1987.25	1971.12	1974.75	1985.88	1984.44	1991.69	1980.75	1983.25	1971.62	1954.69	1950.38	1928.33	1882.33	1802.3	1652.89
sr2_femur_ACLT_medlat_2_d1	137.656	17.0312	10.3125	1695.5	1708.39	1736.5	1738.89	1770.11	1749.44	1771.78	1759.17	1765	1776.83	1787.89	1764.94	1790.61	1795.89	1795.67	1804.56	1804.56	1809.22	1791.28	1789.06	1792.06	1793.78	1808.56	1807.72	1809.28	1823.39	1843.89	1871.67	1830.06	1831.61	1832.56	1851.44	1826.22	1844.33	1836.44	1860.17	1857.11	1867.33	1842.78	1861.33	1848.08	1817.26	1747.84	1649.94	1545.46	1438.99
sr2_femur_ACLT_medlat_2_d2	170.156	18.4375	9.84375	1742.17	1715.83	1725.33	1726	1719.42	1728.08	1751.17	1771	1755	1740.33	1738.67	1692.17	1682.25	1703.58	1696.08	1714.67	1749.58	1750.58	1733.75	1738.58	1736.5	1737.08	1742.17	1760.58	1793.92	1798.17	1765.75	1769.5	1793.17	1811.83	1808.75	1800.83	1770.92	1784.08	1806.67	1813.58	1826.92	1824.42	1845.42	1873.5	1825.9	1783.78	1745.05	1700.85	1636.38	1577.02
sr2_femur_ACLT_medlat_2_d3	143.438	16.0938	10.4688	1880.89	1860.78	1844.5	1866.72	1884.83	1868.06	1885.11	1892.94	1859.28	1827.5	1834.33	1845.39	1863.5	1888.33	1901.17	1890.28	1881.72	1880.17	1885.89	1898.22	1896.78	1892.89	1902.5	1893.44	1884.33	1894.39	1909.67	1906.28	1909.5	1900.72	1893	1915.5	1911.39	1910.17	1902.72	1911.39	1907.56	1903	1912.94	1914.94	1907.81	1896.65	1882.95	1877.21	1859.2	1830.23
sr2_femur_ACLT_medlat_4_d1	318.906
sr2_femur_ACLT_medlat_4_d2	404.688	12.9688	12.9688	1852.67	1867	1884.4	1875.6	1900.8	1916.2	1926.73	1925.2	1926.33	1929.87	1916.33	1909	1921.13	1946.93	1969.8	1938.87	1924	1936.27	1942.93	1948.13	1955.2	1941.87	1902.6	1945.07	1933.07	1943.53	1953.73	1948.13	1964.6	1947.2	1938.93	1926.6	1970.47	1956.4	1946.93	1950.67	1967.2	1917.27	1913.87	1916.8	1892.12	1894.24	1909.5	1861.51	1794.9	1682.12
sr2_femur_ACLT_medlat_4_d3	335.469	19.375	13.4375	1886.14	1889.32	1904.73	1908.09	1910.77	1898.64	1928.95	1922.14	1935.55	1924.73	1939.95	1924.77	1939.68	1920.59	1944.73	1938.27	1942.68	1953.23	1943.73	1937.55	1948.41	1941.95	1953.14	1959.77	1945.36	1939.05	1942.36	1948.18	1944.64	1982.91	1956.82	1959.91	1960.91	1942.91	1966.09	1941.05	1934.86	1945.55	1956	1959.91	1930.64	1929.29	1923.22	1832.29	1757.36	1687.23
sr2_femur_ACLT_medlat_5_d1	156.719	10.7812	5.15625	1771.08	1757.58	1751	1748.5	1756.83	1773.58	1777.17	1785.33	1775.17	1768.5	1780.58	1773.42	1774.08	1767.42	1762.58	1774.08	1758.08	1755.42	1752.5	1760.92	1739.25	1748.92	1751	1758.5	1760.83	1767.75	1796.5	1785.33	1810.67	1798.92	1801.92	1821.33	1821.75	1819.08	1789.67	1820.67	1835.42	1812.08	1819.83	1830.83	1830.86	1822.73	1810.47	1792.76	1774.07	1757.03
sr2_femur_ACLT_medlat_5_d2	170.938	15.4688	10	1848.15	1853.55	1847.7	1861.4	1869.35	1852.6	1859.65	1849.85	1857.85	1865.7	1866.4	1871.65	1856.25	1848.8	1870.6	1880.55	1849.2	1862.15	1853.6	1848.65	1869.15	1870.8	1848.5	1842.45	1856.7	1853.2	1851.35	1866.3	1883.3	1879.15	1878.65	1866.1	1858.95	1853.8	1864.8	1866.15	1883.85	1864.4	1883.5	1899	1875.26	1878.15	1880.11	1864.3	1846.74	1826.09
sr2_femur_ACLT_medlat_5_d3	179.844	16.7188	9.53125	1815.83	1832.94	1826.22	1828.39	1840.56	1847.11	1840.39	1843.94	1854.39	1855.72	1859.06	1855.78	1853.67	1876.39	1870.11	1874.83	1871.5	1890	1881.83	1889.11	1884	1880.94	1866.94	1886.94	1895.39	1882	1901.5	1896.5	1902.17	1895.17	1908.11	1904.94	1912	1901.06	1903.22	1916	1926.89	1930.83	1925.94	1953.94	1918.74	1899.02	1874.66	1864.8	1836.71	1795.22
sr2_femur_ACLT_medlat_5_d4	228.594	12.0312	7.8125	1888.74	1894.42	1898.21	1876.05	1889.42	1894.21	1882.32	1897.16	1891.16	1886.58	1896.42	1882.47	1882.89	1877.95	1882.47	1884.37	1907.47	1901	1913.68	1907.58	1900.89	1899	1895.32	1905.05	1895.95	1906.42	1901.89	1897.05	1907.16	1885.11	1891.63	1907.89	1888.21	1884.84	1909.89	1896.63	1893.26	1893.68	1908	1907.11	1916.31	1895.44	1893.25	1891.58	1882.99	1883.39
sr2_femur_ACLT_medlat_5_d5	138.281	10.1562	9.6875	1723.82	1748.82	1731.24	1730.71	1744.65	1720.41	1748.88	1762.71	1755	1764.53	1773.71	1775.76	1755.47	1759.18	1749.35	1760.47	1758.71	1751.06	1749	1765.65	1794.94	1777.47	1776.76	1797.29	1783.12	1801.76	1798.65	1805.59	1815.88	1803.94	1797.53	1805.71	1807	1815.12	1817.88	1835	1847.82	1847.41	1849.76	1866.71	1861.04	1842.46	1831.85	1806.86	1768.17	1734.8
sr2_femur_ACLT_medlat_5_d6	247.5	16.0938	9.84375	1844.71	1859.12	1861	1882.18	1876.35	1901.65	1892.06	1888.18	1904.59	1878.65	1865.47	1895.76	1885.41	1882.06	1888.29	1890.82	1907.24	1912.94	1900.76	1885.59	1895.29	1884.24	1903.65	1876	1903.82	1883.94	1879.88	1868.53	1888.82	1873.29	1866.06	1881	1890.59	1856.06	1885.47	1860.71	1831.12	1838.24	1851.47	1847.65	1834.32	1816.92	1782.09	1747.61	1663.74	1514.73
sr2_femur_ACLT_medlat_6_d1	99.0625	14.0625	11.7188	1800.29	1796.43	1783.57	1796.57	1793.86	1800	1823.14	1824.07	1781.43	1793.5	1803.79	1805.86	1843.71	1808.79	1821.21	1826.21	1827.93	1822.07	1829	1839.57	1833.57	1838.43	1804.43	1826.29	1843.79	1852.93	1832.14	1842.21	1869.71	1852.71	1834.21	1872.93	1866.64	1872.29	1874.5	1888.57	1893.14	1874.43	1875.29	1899.71	1872.54	1828.65	1801.4	1763.96	1689.09	1596.51
sr3_femur_ACLT_medlat_1_d1	154.375	18.2812	10.7812	1710.1	1696.4	1705.5	1707	1691.87	1685.73	1702.77	1688.33	1660.03	1660.1	1660.67	1671.23	1635.1	1641.9	1659.5	1665.83	1677.67	1659.6	1666.57	1667.07	1628.57	1615.83	1618.57	1616	1607.3	1638.47	1646.03	1659.47	1687.3	1703	1720.37	1733.63	1705.9	1709.23	1697.23	1680.03	1729.3	1729.93	1758.1	1768.83	1725.46	1650.57	1549.29	1420.07	1260.12	1077.98
sr3_femur_ACLT_medlat_1_d2	186.25	13.2812	11.0938	1935.58	1941.75	1932.08	1925.5	1922.08	1916	1920.5	1920.83	1945.58	1926.08	1925.58	1922.5	1939.42	1920.83	1926.75	1922.42	1902.33	1941.42	1947.83	1938.83	1941	1918.5	1928.17	1978	1925.08	1935.83	1937	1955.83	1942.92	1929.33	1907.83	1918	1914.58	1886.42	1904.58	1908.83	1895.83	1886.67	1866.83	1858.5	1833.5	1769.79	1725.27	1658.32	1520.93	1365.95
sr3_femur_ACLT_medlat_1_d3	314.844	19.0625	12.5	1803.58	1818.85	1809.31	1838.58	1858.19	1863.08	1874.15	1862.98	1878.98	1894.67	1893.33	1890.44	1885.31	1918.62	1910.6	1911.31	1903.08	1913.19	1906.4	1930.17	1911.9	1925.04	1919.6	1913.56	1908.21	1909.35	1906.73	1917.77	1924.4	1917.38	1903.29	1925.73	1915.19	1902.29	1924.54	1913.83	1929.46	1900.48	1916.38	1929.62	1913.18	1909.31	1877.88	1853.04	1802.43	1696.1
sr3_femur_ACLT_medlat_2_d1	155.312	18.2812	11.0938	1753.06	1754	1728.61	1743.65	1740.9	1716.77	1712.26	1714.81	1723.48	1690.84	1670.39	1687.9	1674.55	1684.26	1687.16	1689.48	1686.68	1674.74	1658.84	1649.45	1645.74	1648.58	1665.32	1689.45	1670.29	1653	1650.71	1657.68	1677.35	1698.94	1680.48	1687.26	1676.35	1685.52	1691.94	1712.39	1719.94	1744.42	1783.29	1808.9	1788.1	1738.78	1669.8	1573.28	1449.24	1323.77
sr3_femur_ACLT_medlat_4_d1	192.812	15.7812	12.5	1870.69	1883.38	1875.96	1873.19	1878.5	1850.12	1851.54	1887.54	1844.04	1848.69	1848.42	1844.73	1879.19	1903.85	1882.19	1868.19	1871.62	1861.27	1856.92	1873.04	1842.5	1880.42	1862.27	1873.5	1880.31	1869.08	1855.88	1865.73	1884.62	1883.27	1872.35	1897.08	1905.5	1885.12	1903.27	1905.35	1918.04	1902.42	1901.88	1926.73	1903.13	1889.59	1854.17	1810.32	1764.73	1666.07
sr3_femur_ACLT_medlat_4_d2	249.062	12.6562	10.3125	1894.82	1908.88	1907	1897.47	1912.35	1927.82	1933.71	1945.76	1947.47	1933.94	1944.29	1936.88	1920.65	1915.12	1905.71	1932.47	1946.65	1919.41	1929.65	1947.29	1952.47	1945.06	1937.24	1932.71	1923.82	1927.18	1946.65	1947.82	1950.53	1929.76	1934.65	1948.18	1936.71	1928.82	1939.82	1949.29	1936.59	1919.47	1908.94	1926	1910.87	1897.09	1882.4	1838.64	1769.59	1703.08
sr4_femur_ACLT_medlat_3_d1	141.719			1901.64	1892.21	1899.54	1892.79	1896.96	1906.86	1889.29	1907	1899.43	1895.36	1902.04	1918.39	1908.93	1916.61	1908.5	1918.43	1931.21	1898.39	1908.29	1904.54	1912.75	1906.96	1904.36	1907.57	1929.89	1914.86	1924.36	1922.32	1892.71	1914.57	1919.89	1911.96	1928.21	1925.89	1909.75	1909.82	1910.79	1927.75	1903.29	1899.43	1909.99	1890.6	1865.54	1833.93	1782.49	1719.03
sr5_femur_ACLT_medlat_1_d1	225.938	12.0312	9.375	1171.59	1187.09	1202.59	1230.36	1254.86	1266.68	1273.45	1260.5	1292.18	1282.27	1273.18	1255.68	1279.05	1282.05	1269.23	1245.41	1220.64	1204.18	1187.59	1217.68	1219.09	1217.5	1227.32	1254.18	1261.82	1267.73	1313.77	1372.77	1393.18	1414.95	1427.77	1410.36	1413.36	1386.77	1393.45	1436.45	1456.14	1533.18	1576.32	1603	1606.18	1586.36	1580.52	1543.57	1494.47	1451.99
sr5_femur_ACLT_medlat_1_d2	112.188	17.8125	12.1875	1262.55	1266.82	1254.5	1272.14	1297.27	1294.41	1316.14	1328.5	1326.27	1323.05	1333.27	1322.5	1336.5	1338.45	1347.36	1367.91	1367.95	1382.64	1395.27	1380.09	1379.27	1395.73	1388.86	1406.36	1415	1422.23	1431.64	1415.55	1405.77	1430.95	1442.18	1458.73	1475.09	1503.27	1509.32	1511.91	1527.41	1546.68	1549.27	1563	1554.74	1536.75	1502.63	1448.04	1332.98	1210.65
sr5_femur_ACLT_medlat_1_d3	229.375	12.5	10.3125	1193.7	1197.78	1210.87	1210.04	1218.17	1218.43	1205.7	1216.43	1197.35	1220.35	1234.39	1240.35	1277.09	1284.57	1294.48	1286.96	1278.91	1240.96	1245	1253.43	1261.13	1261.17	1268.61	1283.17	1322.48	1336.65	1357.96	1364.83	1359.26	1358.83	1364.52	1385.57	1383.65	1414.74	1454.61	1486.04	1521.22	1545.83	1603.7	1634.26	1630.93	1618.03	1580.18	1536.44	1463.38	1326.21
sr5_femur_ACLT_medlat_2_d1	141.406	15.625	11.875	1239.17	1200.14	1192.97	1158.52	1139.93	1122.03	1111.59	1118.76	1118.52	1111.83	1134.34	1121.55	1128	1124.79	1094.93	1094.38	1070.45	1060.59	1058.17	1055.24	1069.21	1086.14	1088.76	1076.86	1074.03	1066.9	1077.17	1062.76	1085.03	1096.9	1137.86	1171.34	1199.83	1199.59	1226.52	1250.83	1292.59	1367.41	1404.69	1448.45	1432.72	1363.56	1259.89	1132.37	983.15	840.379
sr5_femur_ACLT_medlat_2_d2	176.25	15.9375	13.75	1195.4	1206	1216.5	1215.05	1187.65	1217.15	1227.2	1234.2	1245.95	1235.95	1252.85	1255.9	1238.95	1231.9	1284.4	1247.1	1272.45	1249.95	1280.4	1282.6	1285.35	1303.6	1345.7	1367.7	1349.35	1332.9	1350.45	1314.7	1349.4	1369.05	1383.8	1404.05	1425.8	1449.85	1432.3	1495	1554.75	1613.45	1627.65	1641.3	1577.89	1464.16	1309.85	1145.54	993.288	871.868
sr5_femur_ACLT_medlat_2_d3	223.906	15.9375	13.125	1329.04	1320.4	1318.8	1346.24	1324.48	1322.16	1336.88	1340.4	1346.84	1333.12	1338.48	1333.6	1328.84	1320.2	1306.52	1293.76	1300.76	1314.88	1336.32	1345.64	1346.32	1347.92	1347.44	1345.4	1340.44	1324.52	1318.24	1354.68	1372.68	1360.52	1343.72	1318	1294.64	1277.04	1253.76	1294.68	1324.28	1374.36	1410.52	1424.72	1385.96	1323.13	1218.79	1110.67	1016.43	940.919
sr5_femur_ACLT_medlat_2_d4	254.844	14.375	11.4062	1240.63	1266.7	1259	1239.23	1242.13	1240.9	1244.87	1263.43	1291.53	1301.2	1284.83	1293.6	1302.6	1303.87	1330.57	1344.63	1361.1	1372.2	1394.07	1411.63	1425.57	1441.57	1458.7	1480.7	1484.37	1495.9	1552.47	1576	1598.43	1637.27	1677.87	1686.77	1693.53	1687.43	1692.47	1677.03	1677.33	1693.13	1705.63	1730.73	1686.25	1634.04	1552.12	1403.24	1219.62	1037.51
sr5_femur_ACLT_medlat_2_d5	302.812	11.4062	8.90625																														532.65	713.65	895.05	977	1159.5	1351.05	1448.15	1621.95	1831.6	1823.2	1825.85	1817.82	1784.4	1728.42	1685.77	1620.48	1514.19
sr5_femur_ACLT_medlat_3_d1	132.188	16.25	8.75	973.714	976.114	954.686	954.6	937.629	937	934.714	935.171	979.229	969.629	977.286	957.743	959.257	961.514	980.886	986.743	981.571	971.286	953.514	940.714	946.571	982.629	990.086	990.314	990.829	980.457	981.571	997.486	995.571	1010.23	1016.83	1019	1028.8	1064.94	1059.69	1075.49	1072.57	1126.43	1174.91	1247.69	1228.19	1176.37	1080.37	967.942	870.243	800.039
sr5_femur_ACLT_medlat_3_d2	253.281	13.2812	10.1562	1214.12	1207.31	1231.46	1233.85	1239.38	1218.92	1195.92	1171.5	1176.23	1212.35	1253.58	1275.5	1258.08	1257.27	1230.19	1274.08	1294.77	1340.88	1355	1347.73	1375.19	1423.85	1438.96	1471.23	1476.58	1496.5	1516.08	1557.88	1545.42	1596.92	1614.65	1629.73	1660.46	1697.19	1721.5	1719.88	1718.77	1744.81	1740.19	1738.85	1734.64	1729.09	1715.57	1685.93	1674.72	1623.55
sr5_femur_ACLT_medlat_3_d3	220	11.25	8.125	1296.64	1271.91	1274.45	1263.09	1307.36	1347.36	1358	1391.82	1393.91	1432.09	1400	1428.82	1421.64	1441.64	1467.55	1451.82	1453.09	1452.18	1487.09	1478.55	1531.27	1531.36	1498.82	1535.45	1561.55	1552.09	1576.45	1581.36	1590	1572.73	1575.82	1561.91	1598.73	1605.18	1617.27	1631.27	1656.73	1678.73	1693.09	1707.36	1675.84	1651.05	1641.21	1633.89	1628.65	1629.93
sr5_femur_ACLT_medlat_3_d4	209.844
sr5_femur_ACLT_medlat_4_d1	132.969	16.25	7.96875	881.957	885.652	888.565	901.739	884.348	917.783	902.913	882.043	883.739	885.957	875.391	872.87	885.435	907.174	921.696	937.913	923.696	906.391	905.348	929.261	943.087	937	943.913	957.565	947.043	936.478	937.217	968.087	999.609	1002.39	1029.96	1046.13	1070.65	1100.74	1130.78	1154.3	1190.04	1246.7	1342.61	1396.74	1411.53	1369.5	1263.39	1125.38	979.659	816.237
sr5_femur_ACLT_medlat_4_d2	212.812	14.375	8.90625	1411.79	1405.29	1411.71	1415.68	1433.36	1434.18	1441.82	1413.57	1408.11	1387.46	1410.29	1410.39	1394.86	1401.64	1373.36	1347.04	1348.07	1316.82	1323.61	1351.96	1374.68	1407.64	1426.75	1462.43	1472.64	1512.61	1537.04	1560.11	1566.5	1560.18	1570.29	1570.21	1569.43	1588.68	1585.89	1609.14	1612.04	1614.18	1633.43	1639.79	1622.72	1585.6	1530.27	1449.74	1333.17	1181.18
sr5_femur_ACLT_medlat_4_d3	217.031	15.7812	8.75	1319.66	1274.83	1254.86	1265.1	1296.9	1289.86	1313.76	1320.66	1324.59	1340	1324.34	1314.66	1293.9	1279.14	1299.52	1335.1	1364.34	1373.59	1374.9	1380.52	1382.9	1384.45	1389.79	1386.79	1364.38	1349.41	1324.55	1321.79	1323.83	1340.66	1369.97	1432.66	1447	1455.14	1487.14	1502.1	1540.55	1574.17	1601.9	1621.62	1620.1	1591.79	1559.03	1532.07	1512.17	1483.38
sr5_femur_ACLT_medlat_4_d4	223.281	11.5625	8.75	1405	1387.54	1404	1403.62	1408.54	1400.67	1380.71	1359.79	1337.12	1340.67	1330.79	1321.21	1305	1302.88	1293.96	1283.92	1268.04	1247.33	1260.17	1257.62	1257.67	1257.17	1280.75	1273.88	1276.42	1259.17	1267.83	1276.17	1290.38	1319.17	1272.29	1229.79	1217.5	1215.25	1244.25	1323.08	1420.46	1519.21	1594.75	1641.62	1620.8	1564.57	1480.57	1350.22	1155.26	905.801
sr5_femur_ACLT_medlat_6_d1	124.375	20.4688	12.3438	1004.84	984.774	991.161	993.419	982.677	962.903	948.968	941.742	939.065	958.71	951	930.484	917	932	960.839	985.032	1011.68	1002.74	992.516	975.032	974.323	980.226	996.194	995.806	988.323	974.355	968.516	969.806	958.645	952.194	957.258	961.548	976.419	1003.52	1033.1	1074.68	1126.74	1176.45	1217.94	1248.48	1233.59	1187.63	1107.41	1020.36	909.308	795.94
sr5_femur_ACLT_medlat_6_d2	200.938	15.3125	7.8125	804.312	802.812	749.375	692.062	677.688	680.062	704.312	697.438	709.625	747.312	731.438	748.938	780.938	773.625	758.938	731.938	730.125	735.625	730.312	738.062	740.875	729.75	702.062	727.438	765.625	788.625	809.688	782.562	760.938	760.188	777.375	823	858.062	854.75	868.375	924.438	1001.75	1067.19	1143.56	1208.69	1208.23	1188.67	1150.96	1082.41	992.891	912.679
sr5_femur_ACLT_medlat_6_d3	244.375	15	8.4375	696.458	676.667	689.458	700.667	692.833	647.875	583.5	529.542	512.125	510.417	521.917	537.625	538	559.583	607.125	656.042	668.833	655.792	625.208	610.125	614.542	647.875	679.292	693.958	720.042	764.458	821.583	871.792	951.417	1010.25	1064.04	1087.42	1146.38	1186.62	1231.83	1254.58	1260.75	1286.62	1323.33	1366.21	1345.17	1285.8	1181.31	1032.4	847.219	639.515
sr5_femur_ACLT_medlat_7_d1	136.094	14.2188	10.7812	1069.04	1070.29	1070.88	1081.83	1090	1082.46	1067.33	1049.96	1043.79	1040.54	1010.79	993.458	985.125	998.042	1026.5	1025.79	1020	1031.21	1053.83	1065.96	1060.67	1058.17	1058.17	1072.92	1118.33	1139.92	1156.92	1173.79	1184.29	1183.5	1203.12	1226.79	1251.04	1246.33	1239.58	1236.83	1247.54	1301.29	1355.88	1427.5	1432.22	1402.26	1319.11	1183.36	997.562	762.239
sr5_femur_ACLT_medlat_7_d2	157.188	18.75	8.90625	974.2	992.76	1033.88	1039.68	1030.52	1033.84	1005.76	984.6	974.36	977.92	1011.36	1046.68	1062	1060.48	1062.28	1075.88	1068.56	1096.44	1124.44	1133	1163.36	1178.12	1198.72	1231.08	1283.56	1307.88	1301.4	1319.52	1330.32	1334.88	1354.56	1379	1400.2	1442.76	1487.24	1555.36	1622.36	1676.2	1692.76	1709.16	1688.31	1659.21	1586.68	1507.56	1438.27	1380.32
sr5_femur_ACLT_medlat_7_d3	190.781	16.0938	9.53125	1398.27	1401.91	1401.55	1403.86	1416.91	1401.95	1379.18	1390.73	1393.09	1400.59	1398.36	1428.77	1461.68	1464.68	1455.73	1462.91	1466.95	1499.95	1486.91	1501.36	1498.41	1495.32	1492.77	1476.27	1487.41	1504.73	1520.14	1536.91	1532.59	1533.14	1519.27	1456.82	1422.82	1420.68	1392.09	1433.14	1475.77	1519.73	1581.91	1620.18	1631.86	1597.27	1540	1434	1309.66	1164.6
sr5_femur_ACLT_medlat_7_d4	213.281	14.6875	8.125	1539.54	1529.54	1495.54	1482.42	1496.35	1503.69	1511.23	1500.69	1474.15	1473.38	1446.15	1459.62	1448.85	1453.96	1476.77	1477.62	1482.65	1454.31	1464.42	1457.31	1457.96	1457.54	1458.04	1457.38	1485.35	1495.73	1526.19	1532.85	1544.5	1554.38	1565.54	1570.08	1574.19	1583.58	1610.65	1647.88	1683.38	1718.81	1734	1732.46	1729.06	1683.81	1615.97	1528.85	1413.49	1257.66
sr5_femur_ACLT_medlat_7_d5	239.531	16.25	12.5	1346.7	1347.15	1378.41	1391.48	1399.85	1375.96	1392.59	1402.59	1407.3	1413.07	1428.22	1434	1452	1443.37	1420.78	1432.07	1440.63	1436.33	1458.63	1465.11	1471	1475.37	1476.78	1490.15	1480.78	1494.96	1477.26	1496.11	1503.19	1531.59	1541.22	1561.3	1616.19	1621.07	1659.04	1674.85	1713.15	1712.44	1745.22	1748.19	1749.03	1738.6	1714.52	1628.79	1507.32	1355.82
sr5_femur_ACLT_medlat_7_d6	222.5	15.625	9.21875	1388.63	1391.56	1394.89	1401.93	1393.93	1400.48	1415.15	1434.96	1447.37	1488.48	1504.48	1523.22	1508.22	1469.19	1415	1383.74	1386.11	1367	1403.04	1426.15	1447.33	1472.7	1504.44	1490.96	1492.81	1512.41	1490.11	1479.22	1485.33	1463.67	1460.52	1471.81	1471.26	1492.33	1489.11	1531.85	1554.26	1628.85	1660.07	1683.89	1638.72	1605.24	1553.83	1481.55	1382.62	1253.73
sr6_femur_ACLT_medlat_1_d1	190.938	19.2188	9.84375	1901.57	1899.66	1895.19	1888.72	1887.81	1889.72	1892.45	1894.15	1883.25	1881.62	1893.7	1885.89	1890.21	1894.79	1884.45	1886.7	1883.92	1874.11	1866.55	1871.75	1881.91	1876.85	1863.98	1861.08	1864.89	1877.43	1885.26	1882.98	1880.92	1869.53	1865.62	1852.92	1862.96	1858.87	1860.98	1859.83	1856.36	1865.92	1866.51	1872	1851.3	1837.85	1821.78	1790.75	1736.51	1681.53
sr6_femur_ACLT_medlat_1_d2	300.781	11.7188	8.125	1888.43	1880.91	1874.87	1858.35	1867.57	1868.96	1867.96	1855.87	1870.74	1865.87	1866.57	1872.87	1869.48	1862	1873.17	1850.61	1873.87	1853	1872.43	1882.61	1885	1873.52	1871.48	1865.13	1884.91	1872.65	1888.26	1864.87	1876.7	1894.87	1885.65	1902.91	1915.17	1881.39	1858.7	1894.96	1882.22	1864.48	1870.09	1863.65	1857.41	1844.5	1827.38	1818.43	1812.46	1786.88
sr6_femur_ACLT_medlat_2_d1	125.156	20.7812	13.75	1881.12	1864.06	1862.72	1874.81	1877.78	1885	1874.53	1883.19	1877.19	1878.78	1888.09	1878.41	1888.88	1894.22	1890.69	1873.03	1876.94	1876.25	1867.38	1882.84	1876.56	1866.72	1871.22	1878.44	1891.66	1894.19	1887.31	1884.72	1872.47	1882.69	1887.72	1884.25	1887.41	1880.53	1886.66	1890.34	1880.12	1866.91	1873.28	1879.62	1863.92	1849.27	1828.55	1785.45	1696.5	1564.52
sr6_femur_ACLT_medlat_2_d2	199.688	10.7812	9.21875	1900.28	1892.28	1898.5	1913.33	1916	1906.17	1898.33	1898.83	1893.44	1902.67	1907.72	1912.11	1910.5	1909.33	1906.83	1878.33	1909	1905.06	1908.78	1912.5	1906.67	1915.22	1930.89	1917.22	1924	1928.89	1918.17	1910.44	1909.11	1896.83	1892.56	1900.44	1920.83	1925	1917.61	1904.67	1868.56	1881.33	1876.22	1827.89	1820.94	1794.1	1753.27	1693.87	1611.6	1500.44
sr6_femur_ACLT_medmed_1_d1	130.312	9.0625	10.1562	1754.87	1758.17	1749.83	1746.52	1771.3	1777.65	1778.7	1788.17	1769.48	1772	1779.83	1771.74	1777.35	1749.39	1769.26	1743.22	1763.91	1746.74	1749.09	1766.52	1740.52	1764.13	1753.65	1758.83	1760.7	1774.26	1772.43	1790.3	1794	1795.61	1798.35	1801	1819.39	1833.83	1847.78	1842.57	1845.13	1881.09	1889.87	1876.17	1874.22	1855.56	1836.07	1818.37	1820.99	1820.27
sr6_femur_ACLT_medmed_1_d2	152.5	7.8125	9.84375	1886.06	1892.67	1897.61	1891.5	1874.94	1885.72	1879.56	1870.5	1901.22	1868.28	1830.72	1883.94	1875.56	1864.89	1893.22	1867.94	1865.22	1848.11	1864.11	1860.67	1869.06	1898.94	1868.28	1844.89	1817.17	1836.94	1824.33	1822	1819	1842.33	1847.94	1867.61	1853.61	1876.83	1884.56	1889.94	1881.78	1933.44	1935.11	1927.44	1920.58	1901.33	1887.61	1855.54	1812.52	1778.36
sr6_femur_ACLT_medmed_2_d1	122.656	14.0625	11.4062	1480.27	1489.88	1482.62	1486.58	1480.73	1487.54	1486.19	1468.73	1449.27	1450.5	1450.81	1446.27	1438.62	1430.42	1426.77	1414	1413.73	1414.88	1409.15	1401.92	1422.23	1401.15	1399.42	1382.42	1377.73	1399.96	1374.46	1386.96	1380.35	1396.69	1406.96	1416.65	1397.96	1409.27	1410.19	1456.92	1478.23	1541.08	1582.04	1616.19	1602.66	1584.22	1579.73	1577.45	1551.16	1505.55
sr6_femur_ACLT_medmed_5_d1	125.938	14.0625	10	868.308	854.115	837.462	840.038	845.577	839.192	871.038	852.346	861.269	872.808	859.308	856.654	846.923	829.885	828	803.885	798.769	815.308	790.154	782.423	794.577	808.154	825.462	824.423	813.846	806.538	808.962	801.962	846.615	855.192	842.385	895.885	962.038	1021.58	1063.46	1124.19	1189.19	1262.12	1350.38	1407.27	1373.73	1317.77	1226.58	1118.91	980.678	815.059
sr6_femur_ACLT_medmed_5_d2	142.344	14.2188	11.25	964.5	945.55	958.1	958.65	956.35	942.95	905.75	914.55	905.4	917	941.45	940.05	937	934.8	928.45	900.55	918.8	951	970.05	965.9	992.35	987.5	989.1	993.1	949.95	942.85	952.3	1001.85	1016.4	1051.65	1111.95	1118.9	1185.65	1233.65	1277.75	1329.95	1359.55	1439.15	1458.1	1480.75	1451.61	1405.12	1338.01	1243.49	1112.81	989.353
sr6_femur_ACLT_medmed_5_d3	88.4375	11.875	10.1562	801.55	803.95	799.35	808.4	838.95	853.75	876.75	890.4	909.95	878.25	881	870.85	880.6	869.65	867.5	902.65	925.5	935.85	945.15	944.55	937	944.25	974.6	963.3	980.65	974.15	953.2	934.9	956.2	941.25	949.95	966.75	966.05	988.65	1029.15	1079.7	1127.4	1161.55	1197.4	1228.2	1229.93	1220	1207.86	1181.7	1136.13	1080.69
sr6_femur_ACLT_medmed_5_d4	171.875	11.4062	8.125	1426.16	1419	1435.8	1461	1463.52	1475.48	1466.72	1482.04	1502.76	1517	1490.12	1477.84	1480.16	1499.84	1498.44	1509.76	1497.16	1495.96	1479.16	1479.64	1483.04	1452.28	1471.12	1444.64	1441.52	1452.36	1449.08	1443.24	1448.44	1452.36	1461.36	1472.72	1490.64	1517.84	1520.2	1553.04	1571.24	1636.12	1699.16	1741.16	1724.09	1703.69	1687.36	1678.64	1665.14	1632.5
sr6_femur_ACLT_medmed_5_d5	88.75	11.875	10.3125	799.28	803.64	797	804.96	825.72	844.36	858.56	880.04	892.24	872	879.08	864.2	867.12	848.56	848.08	874.24	890.48	905.92	914.8	925.52	923.36	932.56	945.96	940.28	957.8	958.12	941.04	928.24	949.6	937.76	955.64	963.6	969.08	990.32	1034.48	1081.64	1118.68	1141.6	1166.96	1181.76	1178.06	1163.52	1148.97	1118.41	1073.23	1022.19
sr6_femur_ACLT_medmed_6_d1	155.625	12.8125	10.4688	1215.94	1231.61	1209.78	1192.39	1202.28	1184.94	1148.67	1175.94	1200.22	1211.11	1197.17	1180.56	1126.33	1135.39	1165.83	1186.83	1199.94	1201.72	1205.39	1199.94	1173.28	1176.72	1180.17	1227.61	1251.11	1254.89	1250.17	1214.11	1225.17	1235.94	1256.56	1305.17	1367.17	1437.94	1494.89	1530.33	1582.5	1608.78	1606.61	1653.83	1653.02	1642.33	1626.26	1588.59	1539.29	1470.41
sr6_femur_ACLT_medmed_6_d2	156.094	12.6562	10	1210.58	1212	1202.16	1209.37	1221.68	1217.63	1231.58	1238.68	1246.05	1291.16	1267.16	1280.32	1289.95	1319.47	1331.16	1345.74	1327.32	1352.37	1328.53	1369.42	1350.95	1365.58	1385.53	1371.68	1372.84	1363.79	1388.89	1376.68	1374.53	1373.63	1395.74	1386.26	1399.74	1393.11	1421.42	1435.32	1481.63	1521.63	1530	1514.68	1524.1	1495.26	1465.93	1426.92	1390.22	1376.67
sr6_femur_ACLT_medmed_7_d1	154.062	12.5	10.9375	897.474	886.474	868.474	876.105	846.632	839.421	834.947	824.211	827.053	844.842	850.789	849.211	848.263	873.316	875.579	868.842	868.579	882	903.263	908.105	910.579	874.421	853.737	835.895	858.842	884.368	867.789	847	839.526	898.895	969.263	1014.37	1045.95	1046.53	1050.16	1082.42	1129	1185.53	1224.26	1267.63	1228.77	1219.1	1234.05	1230.18	1200.97	1197.62
sr6_femur_ACLT_medmed_7_d2	182.031	10.1562	7.8125	1212.71	1252.14	1291.64	1305.86	1320.36	1329.79	1338.64	1383	1387.14	1383.29	1381.79	1393.29	1366.86	1370.86	1385.57	1377.57	1369.93	1391.36	1424.86	1469.29	1488	1484.93	1489.57	1502.36	1527.93	1560.93	1587.64	1577	1606.14	1618.43	1626.29	1623.79	1619.57	1616.71	1620.5	1666.79	1708.29	1742.07	1743.86	1731.14	1754.59	1737.91	1714.91	1686.19	1648.69	1598.94
sr7_femur_ACLT_medlat_1_d1	88.5938	13.5938	8.75	1544.16	1542.77	1533.48	1522.58	1536.03	1536.94	1547.71	1565.26	1568.65	1572.87	1569.9	1575.74	1580.13	1585.52	1588.16	1593.77	1588.81	1583.29	1580.74	1581.74	1588.48	1586.55	1602.29	1594.65	1585.74	1590.19	1596.03	1598.52	1600.03	1592.45	1579.03	1591.35	1597.32	1605.35	1628.81	1659.23	1673.97	1685.9	1707.32	1706.39	1688.96	1658.93	1607.38	1548.49	1500.18	1463.07
sr7_femur_ACLT_medlat_1_d2	136.719	13.2812	10.1562	1615.46	1589.42	1568.69	1538.04	1528.27	1538.96	1577.38	1611.92	1650.04	1697.12	1710.15	1736.42	1758.35	1753.08	1752.73	1783.62	1782.58	1754.88	1747.81	1741.62	1745.92	1759.12	1734	1731.42	1719.81	1713	1721.69	1735.15	1729.58	1713.12	1725.46	1729.04	1750.65	1746.35	1764.73	1780.15	1779	1770	1769.27	1781.27	1763.79	1756.44	1730.02	1674.95	1653.47	1626.5
sr7_femur_ACLT_medlat_1_d3	117.188	13.9062	8.125	1550.79	1567.92	1583.42	1580.38	1594.42	1585.71	1594.96	1632.62	1601.96	1620.83	1628.46	1637.21	1642.46	1649.92	1655.29	1637.79	1636.25	1663.21	1682.08	1644.58	1668.62	1659.62	1648.67	1653.54	1655.46	1654.46	1662.67	1654.75	1647.58	1646	1673.5	1673.29	1698.25	1705.33	1698.96	1709.54	1706.88	1730.08	1726.96	1741.92	1746.59	1742.18	1739.48	1734.24	1729.85	1733.66
sr7_femur_ACLT_medlat_3_d1	115.625	14.8438	11.875	1737.31	1744.17	1756.6	1768.51	1756.77	1763.83	1755.11	1764.51	1767.97	1780.11	1788.34	1765.2	1780.23	1775.4	1769.31	1771.97	1786.86	1763.09	1764.4	1771.2	1756.14	1761.26	1775.2	1783.6	1766.8	1791	1783.69	1783.46	1790	1814.43	1791.11	1810.23	1803.86	1811.49	1807.83	1811.77	1820.37	1817.4	1811.51	1821.77	1812.38	1807.71	1796.8	1779.23	1745.02	1734.12
sr7_femur_ACLT_medlat_4_d1	126.25	12.6562	10.3125	1186.6	1183.25	1200.5	1236.45	1241.8	1237	1214.55	1205.85	1225.25	1264.65	1320.3	1343.05	1349.35	1336.15	1312.9	1309.1	1317.05	1307.05	1274.45	1252.95	1242.6	1295.4	1332.9	1376.9	1417.35	1440	1424.1	1415.85	1458.05	1467.05	1460.75	1440.55	1465.85	1480.75	1487.95	1493.95	1539.35	1564.7	1559.05	1587.4	1584.42	1570.17	1525.59	1474.39	1428.86	1405.38
sr7_femur_ACLT_medlat_5_d1	173.75	14.8438	10	1155.92	1153.17	1170.33	1194.75	1204.5	1229.83	1251	1262.92	1233	1253.33	1239.58	1252.17	1278.17	1286.33	1316.08	1273.08	1244.33	1208.25	1219.17	1249.25	1294.33	1323.92	1326.17	1316.42	1356.5	1364.08	1339.5	1334.33	1356.42	1409.58	1456.58	1504.92	1545	1561.25	1605	1620.08	1629.58	1627.5	1627.92	1655.5	1633.64	1588.49	1525.13	1424.94	1323.29	1226.27
sr7_femur_ACLT_medlat_5_d2	213.594	14.8438	12.1875	1565.88	1532.75	1552.25	1546.92	1558.38	1540.08	1602.17	1602.12	1622.88	1630.71	1629.25	1627.08	1668.88	1662.5	1653.75	1640	1688.79	1679.54	1710.88	1708.92	1703.75	1734.42	1729.29	1746.79	1752.21	1773.29	1778.46	1801.83	1815.58	1812.08	1836.54	1837.04	1825.38	1827.96	1826.08	1855.25	1854.12	1833.33	1856.33	1867	1865.9	1852.42	1836.69	1820.97	1793.1	1750.28
sr7_femur_ACLT_medlat_6_d1	144.062	16.7188	11.5625	1103.68	1087.58	1084.26	1082.26	1069.55	1085.81	1090.29	1089.06	1077.19	1071.74	1057.68	1043.45	1054.84	1060.1	1045.68	1050.19	1031.61	1010.06	994.226	981.484	950.387	926.29	898.839	910.935	949.806	1035.03	1087.84	1116.94	1121.61	1109.29	1123.68	1130.9	1192.03	1226	1292.9	1309.23	1354.06	1359.52	1375.32	1393.42	1397.6	1387.83	1374.14	1322.62	1224.96	1117.86
sr7_femur_ACLT_medlat_6_d2	94.2188	13.125	9.21875	1081.68	1080.08	1092.52	1098.64	1103.24	1077.36	1082.84	1084.44	1084.44	1098.2	1112.16	1110.4	1138.2	1152.6	1172.12	1167.88	1162.32	1149.2	1153.56	1153	1160.76	1178.92	1204.28	1232.88	1240.24	1237.8	1252.4	1230.8	1224.12	1230.16	1216.56	1241.44	1263.24	1281.2	1304.04	1314.36	1340.64	1371.68	1413.6	1457.4	1446.77	1392.41	1313.35	1206.98	1090.71	983.11
sr7_femur_ACLT_medlat_6_d3	114.219	15.1562	11.0938	989.296	1058.81	1118.96	1185.56	1231.85	1274.3	1338.44	1367.74	1393.81	1403.96	1441.48	1447.26	1419.7	1416.59	1433.3	1460.44	1466.33	1437.52	1434.04	1441.78	1447.85	1449.15	1449.89	1426.96	1424.63	1417.89	1410.63	1385.52	1381.78	1393.22	1416.81	1447.89	1474.3	1506.59	1540.78	1554	1576.33	1604.44	1628.33	1623.3	1551.15	1478.45	1401.49	1315.28	1215.06	1141.69
sr7_femur_ACLT_medlat_6_d4	187.344	19.5312	12.0312	1438	1431.22	1441.12	1451.19	1474.47	1477.97	1462.66	1466.06	1481.03	1471.44	1509.47	1513.31	1526.12	1511.91	1523.47	1531.16	1545.28	1559	1566.5	1582	1593.03	1571.91	1608.62	1581.78	1587.06	1587.56	1590.5	1610.16	1609.47	1597.66	1579.06	1572.22	1535.97	1511.66	1518.78	1551.41	1631.19	1686.47	1747.94	1777.22	1732.26	1696.73	1661.87	1608.04	1524.5	1429.14
sr7_femur_ACLT_medlat_6_d5	162.969	15.3125	9.21875	1430.36	1418.5	1440.86	1450.82	1457.23	1409.73	1383.18	1362.09	1369	1352.36	1350.14	1328.55	1275.32	1265.73	1266.09	1257.09	1244.27	1261.73	1280.27	1307.14	1323.5	1327.41	1340.77	1364.14	1380.86	1386.73	1396.18	1399.32	1396.55	1398.23	1430.45	1514.77	1528.41	1548.55	1565.77	1580.77	1541.23	1593.55	1643.77	1669.41	1646.14	1606.97	1573.37	1521.8	1486.47	1470.63
sr8_femur_ACLT_medlat_1_d1	139.844	11.875	7.1875	1790.36	1807.5	1812.57	1809.07	1845.5	1840.5	1844.86	1841.43	1825.64	1825.79	1820.57	1839.14	1842.79	1866.14	1841.43	1831.07	1854.71	1872.14	1861.79	1860.36	1826.79	1861	1863.36	1843.14	1867.86	1845.79	1856.71	1837.5	1821.36	1830.79	1866.36	1843.29	1857.71	1836	1833.79	1830.5	1820.64	1872.21	1850	1825.93	1837.04	1818.3	1788.06	1755.54	1732.06	1716.71
sr8_femur_ACLT_medlat_1_d2	173.281	13.9062	10.4688	1795.33	1796.39	1807.5	1787.22	1779.61	1795.5	1800.78	1809	1803.83	1781.22	1797.67	1810.28	1796.72	1810.33	1799.89	1816.78	1816.89	1810.06	1803.44	1835.89	1829.33	1836.67	1853.39	1839.56	1807.94	1828.83	1808.89	1818.56	1804.33	1840.78	1834.72	1851	1846.5	1839.44	1835.56	1852.44	1842.83	1848.11	1837.17	1867.5	1847.41	1836.88	1803.15	1785.54	1741.18	1732.94
sr8_femur_ACLT_medlat_1_d3	247.812	16.4062	10.1562	1845.56	1864.41	1868.74	1857.67	1870.67	1853.3	1856.11	1866.15	1854.19	1850.85	1860.81	1865.41	1877.7	1875.59	1878.11	1887.22	1875.15	1875.37	1866.52	1874.74	1867.81	1864.7	1863.52	1880.78	1891.81	1890.7	1883.96	1889.56	1895.11	1896.15	1894.11	1889.96	1893.63	1884.37	1889.41	1898.52	1886.44	1893.41	1892.22	1887.04	1884.75	1868.87	1857.74	1856.5	1861.18	1864.37
sr8_femur_ACLT_medlat_2_d1	112.969	10	8.28125	1401.17	1408.39	1410.48	1428.87	1433.09	1415.35	1401.09	1419.35	1410.74	1410.35	1407.26	1400.78	1412.04	1414.09	1413.57	1394.39	1403.26	1413.35	1431.7	1449.04	1469.74	1466.17	1475.57	1472.96	1470.13	1477.61	1482.65	1497.26	1516.74	1534.83	1522.57	1524.09	1551.09	1582.57	1579.74	1594.65	1670.74	1717.09	1752.78	1762.35	1755.37	1719.1	1694.62	1672.35	1635.56	1574.55
sr8_femur_ACLT_medlat_2_d2	148.438	16.0938	8.59375	1668.65	1714.18	1675.35	1694.12	1672.82	1700.35	1712.24	1714.47	1720.18	1670.65	1716.12	1669.76	1690.18	1708.41	1697.71	1662.71	1692.82	1704.12	1690.82	1687.24	1691.88	1717.53	1708.88	1712.06	1733.94	1703	1726.12	1719.35	1747.18	1741.71	1735.65	1749.24	1753.35	1747.65	1733.53	1742.41	1771	1786.41	1805.53	1811.47	1807.78	1780.83	1769.45	1756.12	1750.4	1760.13
sr8_femur_ACLT_medlat_2_d3	209.062	15.7812	8.28125	1714.71	1702.43	1698.57	1716.43	1721.21	1707.79	1687.57	1682.14	1675.71	1694.86	1707.79	1708.36	1698.71	1724.14	1746.57	1749.64	1748.07	1746.64	1786.29	1769	1781.93	1774.64	1796.93	1798	1790.5	1778.86	1768	1782.43	1790.79	1797.64	1787.07	1775	1786	1828.93	1820.36	1835.29	1813.5	1816.57	1805.14	1825.64	1808.95	1812.86	1812.59	1799.41	1781.63	1774.97
sr8_femur_ACLT_medlat_2_d4	277.5	11.4062	9.0625	1848.16	1855.79	1848.21	1834.63	1852.89	1840.63	1843.53	1840.89	1841	1837.89	1835.21	1834.89	1826.05	1834.84	1841.84	1869.74	1845.11	1821.74	1837.95	1834.68	1852.63	1832.63	1853.53	1864.42	1861.84	1867.68	1866.84	1865.47	1864.42	1855.16	1848.74	1836.16	1825.05	1783.79	1794.84	1777.84	1739	1725.95	1730.84	1756.74	1748.38	1732.85	1728.3	1726.68	1699.28	1654.74
sr8_femur_ACLT_medlat_2_d5	292.188	14.5312	10.1562	1782	1757.47	1753.79	1757.89	1753.89	1741.95	1737.42	1761	1757.89	1732	1732.26	1734.58	1747.26	1745.63	1752.68	1740.63	1724.16	1728.37	1731.84	1721.16	1729.21	1749.89	1771	1780.05	1782.37	1811.68	1820	1835.05	1841.74	1812	1823.84	1853.05	1871.32	1858.26	1837.74	1834.37	1843.53	1832.89	1818.89	1851.68	1818.07	1803.86	1808.57	1812.66	1803.74	1783.65
sr8_femur_ACLT_medlat_3_d1	246.25	12.3438	10.3125	1876.39	1901	1881.87	1901.17	1887.78	1909.87	1909.22	1908.3	1908.87	1896.91	1885.3	1884.09	1874.65	1898.61	1895.35	1898.52	1894.39	1909.74	1894.78	1895.96	1878.7	1886.26	1878.17	1894.78	1909.74	1896.52	1902.09	1915.09	1908.87	1893.35	1883.3	1900.52	1900.26	1909.61	1896.65	1896.04	1894.78	1900.04	1884.87	1915.26	1898.35	1893.47	1888.76	1874.87	1870.02	1846.89
sr8_femur_ACLT_medlat_4_d1	120.312	15	11.875	1855.35	1854.12	1855.59	1838.76	1824.53	1825.29	1844.06	1838.12	1862.94	1857.76	1844.88	1844.35	1857.59	1854.82	1850.47	1865.06	1859.59	1841.29	1847	1857.47	1860.18	1847.12	1863.47	1851.76	1865.94	1872.76	1880.35	1896.29	1891.35	1885.59	1894.12	1905.65	1915.24	1897.65	1917.94	1905.29	1910.94	1919.47	1895.59	1890.65	1880.57	1864.38	1853.25	1835.89	1824.54	1780.61
sr8_femur_ACLT_medlat_4_d2	169.688	14.6875	10	1924.41	1914.47	1928.47	1906.65	1926.35	1920.94	1906.29	1901.12	1888.59	1903.94	1901.82	1933.59	1931.24	1910.71	1919.88	1903.35	1903.94	1919.53	1911.06	1935.76	1932.35	1945.29	1950.41	1948.53	1947.82	1946.59	1941.18	1931.88	1939.88	1930.59	1940.88	1934.24	1930.12	1935.59	1925.47	1920.18	1929.29	1932.53	1906.76	1923.94	1913.6	1887.85	1850.5	1810.82	1752.96	1710.33
sr8_femur_ACLT_medlat_6_d1	132.812	17.3438	10.3125	1877.28	1864.92	1865.44	1870.48	1854.16	1881.36	1849.64	1862.84	1858.64	1857.36	1853.16	1833.96	1841.4	1860.16	1856.84	1843.52	1849.92	1843.8	1873.72	1875.24	1875.96	1878.96	1884.16	1884.16	1889.32	1897.08	1883.44	1894.76	1899.68	1891.08	1890.68	1902.28	1907.36	1902.16	1899.32	1905.24	1897.32	1900.56	1899.68	1875.68	1875.94	1857.9	1848.92	1785.15	1734.49	1686.76
sr8_femur_ACLT_medlat_6_d2	202.5	16.0938	12.8125	1910.68	1913.68	1911.47	1910.63	1890.05	1906.47	1916.37	1915.42	1934.42	1917.89	1926.79	1937.68	1943.74	1913.63	1921.26	1923	1936.32	1920.21	1923.95	1930.74	1922.37	1916.16	1920.42	1928.58	1921.63	1915.74	1904.47	1939.16	1929.32	1922.63	1922.05	1932.95	1934.58	1912.47	1948.26	1915.26	1916.63	1918.95	1901.74	1901.63	1922.77	1896.63	1882.9	1879.16	1872.97	1865.38
sr8_femur_ACLT_medlat_8_d1	279.844	11.4062	8.28125	1957.33	1962.44	1957.33	1919.67	1955.44	1966.44	1948	1944.44	1963.89	1972.67	1946.11	1944.39	1943.61	1955.17	1930	1944	1939.67	1954.11	1960.94	1943.39	1947.67	1959.67	1961.33	1945.44	1968.89	1950.72	1956.89	1961.89	1960.61	1953.22	1952.56	1974.83	1940.72	1948.39	1929.39	1930.94	1921.44	1906.61	1866	1894.39	1848.92	1815.7	1783.55	1754.32	1735.36	1728.93
sr8_femur_ACLT_medlat_8_d2	253.125	12.0312	7.8125	1912.06	1910.41	1910.18	1900.47	1913.24	1909.82	1910.35	1899.71	1922.47	1937.65	1915.53	1911	1887.41	1922.59	1927.06	1928.59	1922.24	1913.41	1932.47	1909.41	1924.47	1910.76	1904	1920.06	1922.18	1905.59	1944.41	1925.53	1908.53	1914.76	1933.29	1930.65	1939.47	1928.82	1945.41	1933.35	1918.76	1919.59	1941.35	1951.24	1936.65	1921.25	1921.18	1922.8	1913.04	1894.3
sr8_femur_ACLT_medlat_9_d1	120.312	14.5312	10.3125	1842.23	1837.38	1833.69	1864.46	1852.23	1838.92	1847	1829.92	1863.62	1835.85	1854.54	1846.08	1836.62	1854.69	1841.08	1844.85	1844.38	1857.85	1843.92	1868.85	1872.54	1867.23	1868.38	1869.15	1889.38	1842.46	1852.15	1840.77	1838.46	1830.23	1823	1834.31	1826.46	1796	1775.38	1749.23	1768.77	1780.38	1777.77	1765	1719.88	1635.28	1570.27	1474.52	1435.5	1434.87
sr8_femur_ACLT_medlat_9_d2	182.188	15.3125	7.5	1909.13	1907.2	1908.2	1926.27	1948	1914.33	1912.13	1932.47	1916.4	1925.33	1918.8	1926.33	1953.13	1944.53	1918.73	1933.67	1933.53	1927.6	1905	1927.13	1917.73	1921.6	1911.47	1914	1926.27	1914	1914	1918.47	1903.4	1922.6	1911.73	1934.33	1908.8	1915.27	1936	1920.8	1926.13	1935.33	1926	1935.07	1917.12	1894.1	1887.93	1876.87	1847.61	1824.8
sr8_femur_ACLT_medmed_6_d1	145.312			1851.23	1860.85	1880.77	1861.31	1886.15	1891.77	1904.31	1871.38	1880.38	1869.46	1880.46	1882	1865.77	1843.38	1877.08	1847.54	1883.38	1861.77	1854.08	1864.38	1882.08	1872.62	1857.69	1861.62	1877.77	1864.77	1848.62	1872.92	1851.77	1882.08	1870.62	1871.54	1874.46	1895.31	1877.38	1858.62	1856.69	1828.15	1814.23	1811.69	1800.5	1772.55	1744.68	1722.39	1714.01	1730.38
sr8_femur_ACLT_medmed_6_d2	203.438			1836.73	1866.73	1840.4	1884.6	1842.67	1872.53	1856.8	1833.87	1885.33	1871.33	1856.93	1830.4	1882.67	1858.87	1863.67	1854.6	1861.53	1880.73	1880.13	1867.93	1898.53	1879.47	1909.93	1909	1858	1901.8	1885.47	1887.73	1903.13	1889.93	1885.47	1909.2	1911.33	1918.53	1886.4	1904.8	1914	1913	1890.07	1900.6	1891.16	1870.48	1859.19	1806.48	1796.21	1781.99
sr8_femur_ACLT_medmed_6_d3	232.5			1889.57	1896.5	1911.86	1895.43	1884.93	1917	1905.5	1885.21	1897.57	1901.86	1896.36	1865.71	1900.71	1896.71	1902	1905.14	1882.71	1888.86	1892.36	1897.64	1904.86	1917.71	1917.93	1919.64	1892	1882.5	1892	1909.21	1875.07	1913.79	1902.93	1895.07	1897	1866.14	1870.93	1902.07	1879.86	1869.21	1868.29	1856.79	1844.07	1820.46	1819.5	1822.83	1813.39	1806.64
sr9_femur_ACLT_medlat_1_d1	160.625			1813.07	1817.64	1804.61	1804.36	1823.14	1803.46	1804.96	1791.04	1796.82	1774.54	1807.29	1799.39	1794.04	1790.57	1788.75	1791.14	1788.54	1768.14	1786.96	1781.79	1787.82	1789.89	1782.46	1788.61	1792.86	1799.29	1787.39	1797.21	1799.18	1816.71	1788.04	1812.18	1814.29	1812.89	1808.79	1818.89	1807.07	1816.64	1807.07	1834.75	1818.97	1807.4	1800.72	1805.9	1799.19	1783.83
sr9_femur_ACLT_medlat_1_d2	317.656			1915.06	1914	1899.5	1924.89	1921.06	1912.22	1892.61	1916.72	1921.11	1935.06	1944.06	1932.78	1929.44	1920	1936.89	1929.33	1931.67	1931.83	1929.39	1923.67	1941.72	1937.78	1929.78	1942.94	1946.83	1943.61	1952.67	1951.89	1949.67	1937.5	1943.17	1957.56	1959	1939.44	1911.22	1921.17	1930.72	1929.72	1919.72	1927.83	1911.39	1893.06	1865.22	1846.06	1861.06	1836.57
sr9_femur_ACLT_medlat_2_d1	151.562			1576.65	1573.6	1560.3	1551.9	1561.75	1601.6	1633.1	1650.65	1684.9	1687.6	1690.95	1738.45	1787.2	1782.95	1789.15	1780.6	1789.5	1776.6	1779.9	1791.15	1815.55	1812.85	1815	1816.5	1780.05	1777.7	1805.45	1807.4	1787.85	1799.05	1834.95	1835.7	1843.8	1859.6	1864.5	1866.95	1876.85	1880.8	1876.4	1889.2	1869.92	1835.5	1835.82	1845.17	1817.33	1798.88
sr9_femur_ACLT_medlat_2_d2	243.75			1823.96	1828.73	1825.5	1808.58	1798.42	1830.65	1824.19	1801.27	1834.08	1817.81	1823.77	1814.54	1800.81	1810.65	1860.77	1807.5	1808.19	1834.23	1817.54	1828.19	1844.08	1849.88	1827.35	1830.62	1839.35	1862.85	1852.5	1865.35	1861.08	1859.54	1887.62	1881.27	1878.73	1918	1910.5	1903	1943.88	1932.5	1938.81	1941.88	1922.96	1909.19	1884.34	1848.45	1814.25	1794.4
sr9_femur_ACLT_medlat_3_d1	229.062	18.5938	12.0312	1665.94	1663	1646.94	1644.59	1618.53	1624.76	1647.29	1654.35	1657.65	1670.29	1670.65	1670.35	1662.59	1672.06	1685.18	1686.94	1666.94	1647.47	1656.12	1677.65	1698.12	1729.41	1746.47	1759.76	1773.47	1781.41	1774.94	1796.35	1798.29	1806.35	1805.65	1790.59	1801.76	1825.06	1821.47	1842.53	1848.76	1830.18	1838.24	1857.53	1841.57	1817.76	1777.34	1750.86	1721.7	1681.99
sr9_femur_ACLT_medlat_4_d1	302.188			1880.47	1888.47	1888.58	1893.89	1909.68	1887.26	1880.63	1879	1883.84	1880.63	1893.11	1887.11	1882.05	1901.58	1902.95	1893.11	1903.84	1878.58	1906.21	1886.05	1910.11	1901.58	1885.32	1897.63	1864.11	1890.68	1887.32	1902.32	1886.84	1885.16	1886.11	1901.11	1910.58	1913.05	1891.21	1900.63	1892.47	1890.95	1883.37	1914.53	1912.04	1878.92	1863.62	1822.56	1765.02	1667.77
sr9_femur_ACLT_medlat_8_d1	202.344	16.875	11.0938	1842.92	1839.33	1841.46	1838.92	1836.25	1848.25	1854.88	1826.67	1824.08	1830.38	1845.21	1856.17	1871.79	1889.54	1884	1893.46	1907.71	1919.58	1912.54	1906.12	1920	1928.71	1932.67	1930.17	1929.54	1933.17	1935.29	1935.96	1934.5	1929.33	1923.75	1911.83	1900.12	1894.67	1915.29	1919.12	1924.25	1906.17	1882.62	1905.29	1898.4	1888.72	1867.06	1840.09	1827.14	1817.75
sr9_femur_ACLT_medlat_9_d1	155.625	17.1875	10.625	1909.47	1916.13	1915.8	1915.33	1927.27	1917.27	1914.4	1900.4	1908.6	1891.8	1892.73	1915	1913.93	1897	1918.73	1925.4	1909	1898.93	1898.4	1880.33	1901.93	1918.47	1922.87	1912.13	1908.93	1923.47	1886.73	1894.87	1885.93	1880.93	1906.2	1884.2	1898.67	1893.6	1871.6	1883.27	1884.67	1899.4	1888.27	1889.93	1877.24	1847.26	1828.27	1831.93	1812.86	1791.18
sr9_femur_ACLT_medlat_9_d2	148.438	17.3438	12.9688	1670.92	1662.28	1643.64	1640.76	1660.56	1649.6	1647.08	1687.6	1695.72	1669.56	1663.48	1664.72	1674.36	1677.64	1699.36	1698.68	1696.72	1685.08	1682.28	1702.32	1714.2	1721.08	1717.16	1717.12	1722.52	1732.96	1731.96	1750.2	1752.72	1772.44	1761.08	1754.24	1757.36	1747.64	1750.12	1769.8	1785.68	1792.76	1812.12	1832.24	1822.82	1817	1822.81	1804.34	1785.69	1754.49
sr9_femur_ACLT_medlat_9_d3	147.188	17.1875	14.0625	1734.75	1732	1726.58	1717.54	1708.92	1718.04	1704	1700.46	1698.46	1693.79	1702.46	1706.71	1690.46	1706.71	1716.12	1729.25	1706.29	1697.21	1710.12	1712.71	1716.29	1713.96	1707.88	1700.88	1708.38	1722.83	1732.21	1718.17	1713.21	1762.5	1755	1755.04	1790.92	1777.67	1793.46	1797.5	1830.08	1811.88	1840.08	1851.12	1839.38	1802.29	1790.64	1761.59	1721.32	1633.24
sr9_femur_ACLT_medmed_1_d1	160.625	12.3438	8.90625	1575.5	1577	1581	1605.17	1597.39	1587.83	1568.89	1594.67	1588.28	1570	1583.39	1588.94	1616.61	1588.11	1610.17	1601.39	1604.06	1593.33	1561.94	1593.5	1585.33	1576.39	1558.39	1543.44	1539.17	1547.56	1569.94	1546.33	1558.67	1583.28	1578.06	1642.44	1639.56	1656.94	1674.56	1674.44	1675.89	1738.56	1727.94	1735.11	1745.72	1731.48	1728.06	1712.25	1670.2	1623.75
sr9_femur_ACLT_medmed_1_d2	146.25	14.0625	10.4688	1562.71	1573.21	1573.79	1559.38	1578.71	1572.79	1582.33	1548.58	1565	1539.75	1536.12	1544.88	1536.83	1574.54	1607.79	1607.42	1602.33	1572.25	1571.62	1572.88	1583.54	1586.42	1583.42	1572.38	1596.92	1595.04	1602.21	1599.75	1621.46	1668.17	1658.42	1662.79	1670.46	1671	1682.79	1724.21	1684.25	1687.5	1679.62	1717.5	1701.65	1693.73	1697.99	1688.88	1686.8	1688.94
sr9_femur_ACLT_medmed_1_d3	142.656	12.6562	8.4375	1643.35	1659.17	1648.04	1590.83	1563.61	1551.3	1576.3	1604.91	1603.39	1600.35	1613.39	1613.43	1592.09	1580.61	1591.57	1607.65	1599.91	1582.26	1562.57	1552.35	1562.87	1558.7	1555.22	1563.83	1562.26	1564.91	1582.26	1593.17	1586.91	1595	1594.04	1623.26	1631.26	1651.43	1643.83	1627.22	1622.39	1629.35	1636.48	1626.65	1631.15	1623.23	1606.63	1584.58	1578.86	1593.86
sr9_femur_ACLT_medmed_1_d4	175.156	17.5	11.25	1606.11	1591.37	1584.74	1597.53	1614.84	1601.79	1604.84	1616.32	1607.68	1599.32	1612.32	1617.47	1613.79	1621.42	1626.16	1605.32	1629.11	1622.89	1650.32	1650.74	1647.84	1670	1677.42	1659.16	1625.32	1616.21	1638.05	1623.89	1658.47	1637.26	1634.74	1643.26	1629.42	1626.53	1639	1636.21	1665.05	1652.16	1658.21	1679.84	1679.71	1674.48	1663.89	1648.16	1633.2	1623.16
sr9_femur_ACLT_medmed_2_d1	161.719	15.3125	11.7188	1330.21	1328.21	1335.74	1327.06	1337.09	1324.53	1312.12	1315.97	1342.26	1352.06	1344.03	1332.97	1308.24	1299.74	1305.85	1329.26	1341.68	1347.85	1341.65	1332.29	1332.91	1326	1341.53	1342.44	1346.82	1342.5	1348.88	1349.29	1354.47	1348.5	1376.44	1359.06	1363.26	1375.65	1395	1389.85	1430.82	1474.65	1507.38	1528.94	1487.65	1469.43	1449.37	1427.99	1410.34	1394.77
sr9_femur_ACLT_medmed_2_d2	178.906	17.1875	11.875	1384.74	1388.8	1403.43	1402.11	1397	1391.6	1379.11	1407.49	1412.66	1410.74	1412.17	1413.14	1400.57	1412.06	1423.97	1436.43	1444.03	1445.17	1458.8	1453.51	1482.37	1480.29	1485.57	1495.8	1511.83	1521.34	1540.06	1533.94	1550.74	1544	1564.26	1568.8	1604.66	1638.49	1637.77	1645.97	1646.91	1683.57	1685.74	1704.6	1701.81	1706.95	1694.32	1671.46	1659.34	1636.71
sr9_femur_ACLT_medmed_2_d3	235.781	15.3125	11.25	1589.28	1570.28	1582.56	1610.44	1603.48	1588.12	1563.72	1582.64	1592.8	1586.32	1583.44	1590.36	1628.76	1603	1607.76	1588.28	1595.2	1607.16	1616.56	1622.68	1625.4	1614.92	1618.76	1627.76	1615	1624.92	1627.96	1635.84	1638.28	1650.24	1631.64	1647.44	1645.36	1667.72	1711.92	1722.84	1734.8	1763.32	1761.4	1758.04	1740.82	1726.34	1735.74	1727.49	1686.67	1638.73
sr9_femur_ACLT_medmed_2_d4	194.531	14.6875	11.4062	1892.45	1898.23	1886.77	1894.91	1878.23	1869.64	1879.77	1851.64	1813.73	1800.68	1751.09	1713.32	1676.68	1648.64	1614.36	1594.14	1591.09	1591.59	1607	1599.5	1573.14	1570.32	1565.18	1561.55	1558.27	1563.59	1585.95	1596.14	1569.77	1555.55	1564.05	1586.64	1597.14	1593.77	1612.77	1641.68	1674.45	1701.73	1723.41	1739.59	1699.62	1678.73	1640.31	1583.35	1535.41	1484.61
sr9_femur_ACLT_medmed_2_d5	204.375	13.5938	10	1676.91	1661.82	1644.73	1648.36	1660.5	1649.82	1642.82	1623.86	1618.64	1602.68	1602.55	1602.55	1604.09	1600.32	1588.05	1599.23	1598.73	1572.64	1568.05	1586.32	1603.05	1593.18	1591.73	1582.18	1577.18	1612.36	1581.91	1580.23	1554.64	1591	1561.18	1596.64	1631.45	1639.45	1654.64	1659.36	1650.14	1660.59	1645.82	1634.86	1633.99	1619.46	1581.35	1543.76	1516.15	1503.83
sr9_femur_ACLT_medmed_2_d6	132.031	17.0312	11.4062	1239.61	1254.61	1255.06	1263.78	1242.28	1226.17	1228.17	1236.89	1244.5	1241.56	1222.33	1173.89	1171.67	1213.22	1244.17	1227.78	1213.06	1221.28	1223.28	1238.83	1200.94	1214.17	1199.78	1232.94	1228.39	1244.89	1258.61	1267.72	1268.78	1291.5	1295.22	1330.44	1358.28	1394.33	1421.11	1436.22	1472.5	1510.78	1543.11	1572.61	1561.24	1535.38	1515.17	1527.13	1521.22	1501.61
sr9_femur_ACLT_medmed_3_d1	164.844	15.1562	11.875	1576.29	1591.48	1574.43	1561.9	1556.24	1551.48	1548.14	1554.95	1550.14	1575.05	1541.95	1554.76	1555.24	1563.9	1545.33	1559.67	1549.14	1558.29	1566.57	1562.43	1528.43	1522.29	1526.38	1551.81	1548.57	1559.57	1519.95	1525.38	1515.67	1526.14	1546.67	1544.9	1559.29	1561.14	1579.43	1561.14	1584	1604.48	1625.05	1667.14	1661.77	1663.31	1648.8	1639.45	1636.73	1633.57
sr9_femur_ACLT_medmed_3_d2	131.875	13.5938	10.4688	1578.48	1582.33	1585.33	1602.38	1611.52	1599.62	1603.24	1590.33	1593.14	1573.14	1597.52	1608	1627.38	1620.9	1624.67	1600	1604.62	1570.14	1558.52	1560.1	1560.81	1604.33	1572.14	1559.33	1566.05	1560.86	1556.71	1586.24	1604.14	1588.05	1579.52	1583.95	1582.38	1591.38	1622.14	1648.9	1671.33	1699.95	1736.62	1736.33	1732.62	1706.99	1671.62	1625.2	1578.73	1544.27
sr9_femur_ACLT_medmed_3_d3	217.5	13.9062	9.21875	1736.04	1718.48	1713.8	1697.76	1682.76	1661	1648.32	1672	1664.6	1654.76	1639.92	1637.08	1648.16	1638.48	1634.84	1639.16	1627.92	1629.96	1643.72	1660.04	1669.64	1674.48	1668.16	1669.84	1674	1662.16	1667.32	1667.72	1662.16	1653.48	1655.96	1672.4	1652.32	1653.64	1696.16	1718.96	1760.68	1769.52	1782	1792.64	1784.53	1768.18	1744.62	1717.94	1689.14	1652.98
sr9_femur_ACLT_medmed_3_d4	182.188	12.8125	11.7188	1417.76	1418.6	1427.4	1443.28	1458.16	1479.44	1458.28	1476.04	1462.64	1471.8	1468.2	1473.2	1457.04	1446.6	1446.32	1452.52	1426.16	1445.24	1462.16	1462.92	1482.32	1479.84	1480.04	1498.68	1504.16	1516.36	1532.56	1523.68	1514.84	1525.44	1508.24	1516.88	1540.04	1503.56	1520.32	1569.32	1584.08	1628.16	1642.84	1664.64	1671.32	1637.18	1575.18	1474.92	1377.6	1292.27
sr9_femur_ACLT_medmed_3_d5	215	13.2812	9.6875	1548.35	1517.18	1487.06	1489.47	1498.35	1525.29	1513.12	1539.12	1500.53	1497.18	1476.18	1502.59	1530.59	1536.29	1523	1566.65	1542.71	1565.18	1576.24	1592.12	1576.59	1605.35	1614.41	1662	1641.82	1667.35	1690.94	1674.88	1716.59	1722.88	1730.29	1773.24	1739	1762.12	1790.88	1754.65	1811.88	1826.06	1828.35	1859.24	1833.34	1808.64	1775.42	1736.44	1726.44	1711.23
sr9_femur_ACLT_medmed_4_d1	125.469	15.625	14.5312									1367.24	1358.86	1358.62	1365.86	1384.67	1393.62	1389.43	1375.1	1346.57	1365.81	1386.43	1390.67	1401.48	1412.76	1393.9	1373	1382.67	1404.05	1427.76	1446.19	1447.57	1454.43	1476.1	1488.86	1538.43	1590.33	1628.57	1635.24	1651.05	1699.57	1724.14	1731.86	1661.32	1543.13	1394.88	1222.9	1018.02	833.17
sr9_femur_ACLT_medmed_4_d2	155	14.0625	11.5625	1399.96	1385.23	1395.65	1367.19	1359.96	1358.35	1394.96	1386.27	1388.38	1409.81	1407.12	1420.85	1407.38	1414.15	1411.08	1380.19	1376.35	1378.23	1398.88	1415.04	1425.96	1436.65	1414.85	1415	1418.19	1428.77	1448	1450.27	1459.88	1477.46	1477.58	1489.96	1505.88	1550.54	1609.04	1643.69	1649.85	1677.12	1692.88	1696.15	1684.93	1657.46	1617.41	1563.93	1517.23	1461.36
sr9_femur_ACLT_medmed_4_d3	130.625	13.9062	10.1562	1423.8	1400.52	1387.2	1420.8	1429.6	1419.12	1422.2	1431.2	1440.16	1437.68	1445.84	1448.32	1455	1463.84	1462.84	1476.24	1462.08	1443.28	1457.64	1441.16	1477.64	1507	1503.8	1482.8	1481.12	1490.16	1504.84	1531.64	1541.12	1565.52	1566.8	1589.8	1597.8	1616.08	1599.84	1608.24	1607.24	1622.68	1636.32	1645.28	1617.37	1561.97	1512.59	1491.09	1497.96	1530.58
sr9_femur_ACLT_medmed_4_d4	131.562	15.7812	12.1875	1515.9	1491.9	1476.55	1491.55	1504.03	1502.14	1491.07	1486.34	1489.97	1493.03	1478	1491.55	1483.21	1464.86	1461.21	1467.41	1477.48	1476.31	1468.52	1455.9	1462.66	1476.14	1467.69	1481.1	1487.86	1482.1	1465.38	1469.48	1490.21	1483.28	1486.31	1482.24	1479.1	1486.45	1495.83	1504.55	1535.31	1591.34	1634.69	1674.9	1659.57	1642.24	1620.54	1603.49	1589.17	1538.86
sr9_femur_ACLT_medmed_4_d5	195.469	14.8438	10.625	1474.53	1478.47	1483.1	1472.43	1477.9	1476.27	1479.23	1508.17	1549.13	1543.27	1515.13	1509.23	1522.03	1528.1	1529.1	1535.33	1531.93	1530.5	1532.77	1539.1	1534.67	1549.83	1567.97	1563.07	1585.43	1601.73	1613.6	1623.87	1606.67	1594.57	1619.47	1651.8	1696.03	1715.5	1735.27	1773.43	1793.23	1792.37	1808.17	1831.63	1822.93	1781.58	1699.53	1584.87	1453.73	1341.91
sr9_femur_ACLT_medmed_4_d6	217.969	12.0312	10.7812	1577.36	1579	1549.86	1533.89	1535.96	1538.64	1538.46	1530.68	1523.32	1515.64	1532.14	1536.18	1530.96	1520.68	1536.29	1556.36	1582.32	1580.11	1579.14	1573.18	1568.57	1569.36	1563.46	1581.68	1591.46	1598.96	1613.46	1609.96	1607.96	1610.57	1621.21	1639.96	1670.75	1688.71	1701.18	1751.36	1770.43	1781.79	1784.71	1782.68	1773.83	1744.06	1687.1	1591.47	1499.48	1439.63
sr9_femur_ACLT_medmed_5_d1	113.438			1858.5	1858.38	1842.56	1843.5	1851.69	1831	1844.44	1874.75	1861.31	1857.88	1836.56	1829.25	1842.81	1845.19	1863.19	1840.44	1859.62	1840.69	1883.56	1869.38	1861.06	1867.19	1836.38	1841.12	1841.06	1875.5	1878.06	1871.38	1859.88	1834.81	1863.25	1856.25	1880.81	1890.94	1890.44	1901.19	1888.31	1877.62	1854.31	1863.06	1871.19	1849.61	1809.13	1783.8	1761.24	1743.43
sr9_femur_ACLT_medmed_5_d2	128.906			1662.62	1645.67	1649.29	1687.38	1692.1	1680.48	1676.52	1674.52	1709.24	1680.38	1678.67	1669.29	1686.24	1695.38	1671.81	1676.48	1668.52	1679.29	1687.57	1695.38	1718.05	1696.52	1711.76	1705.14	1711.86	1718.57	1726.43	1722.24	1717	1723.57	1726.14	1740.76	1759.62	1762.38	1777.95	1802.14	1820.71	1835.43	1830.67	1879.62	1800.23	1770.47	1738.71	1687.46	1631.06	1577.96
sr9_femur_ACLT_medmed_5_d3	170.781			1764.5	1733.93	1749.07	1741.43	1724.07	1737.36	1741.07	1772.86	1756.93	1777.71	1781.71	1779.5	1801.64	1761.64	1760.07	1754.86	1770.29	1753.21	1744.64	1760	1765.36	1780.36	1766.07	1793.29	1796.29	1800.07	1803.93	1831.86	1807.5	1790.07	1823.93	1809.43	1790.14	1784.79	1821.14	1812.71	1827.79	1813.07	1811.36	1816	1803.92	1787.42	1756.18	1751.09	1727.08	1711.15
sr9_femur_ACLT_medmed_5_d4	186.562			1783.86	1775.59	1794.86	1804.32	1798.18	1782.82	1793.05	1778.5	1785.41	1796.27	1794.41	1787.82	1813.41	1812.64	1813.91	1792.36	1797.95	1824.05	1837.36	1836.95	1830.32	1832.27	1850.68	1839.27	1824	1817.59	1827.14	1838.23	1821.27	1812.09	1806.82	1815.45	1820.09	1820.27	1844	1828.27	1843.32	1857.14	1857.82	1856.82	1857.74	1852.19	1826.02	1770.95	1717.44	1633.38
sr10_femur_ACLT_medlat_4_d1	149.062			1953.6	1938.73	1918.43	1933.37	1915.23	1931.5	1927.13	1915.17	1909.03	1920.33	1908.7	1939.03	1937.8	1915.03	1927.27	1925.67	1922.5	1937.5	1907	1918.63	1928.27	1939.87	1944.53	1935.9	1928.97	1930.27	1921.13	1932.13	1912.4	1914.53	1904.87	1899.2	1908.6	1921.6	1918.93	1924.53	1920.77	1903.07	1899.8	1908.3	1889.18	1873.21	1805.53	1758.88	1690.19	1541.75
sr10_femur_ACLT_medlat_5_d1	89.2188
sr10_femur_ACLT_medmed_4_d1	204.688																		745.389	1174.61	1610.83	1922.06	1925.33	1923.22	1915.72	1928.22	1918.83	1926.56	1942.72	1932.56	1906.94	1928	1902.78	1920.78	1928.11	1929.83	1931.56	1940.11	1925.83	1931.78	1915	1899.94	1912.39	1892.66	1868.77	1837.43	1806.17	1776.33	1741.38
sr10_femur_ACLT_medmed_5_d1	169.219			1809.39	1820.7	1823.74	1814.7	1826.7	1807.78	1808.22	1825.17	1823.91	1824.13	1836.17	1823.17	1803.09	1816.65	1843.65	1819.74	1819.96	1829.87	1822.87	1820.7	1798.61	1816.3	1827.65	1832.26	1825.57	1835.96	1854.13	1834.57	1838.35	1837.39	1840.3	1848.7	1840.7	1854.17	1852.3	1874.48	1851.74	1845.43	1830.96	1843.74	1817.72	1792.66	1776.98	1737.54	1699.07	1681.1
sr10_femur_ACLT_medmed_5_d2	207.344			1868.83	1846.92	1853.42	1854.92	1857.92	1862.5	1878	1859	1858.75	1855.83	1877.25	1892.67	1849.08	1856.5	1848	1883.5	1860.33	1879.67	1849.08	1871.92	1847.42	1863.58	1854.42	1871.83	1849.5	1854	1858.5	1853.17	1838.75	1871.67	1870.17	1888.58	1849	1864.17	1870	1820.42	1846.58	1834.92	1784.25	1753.92	1745.3	1711.45	1670.67	1626.62	1575.95	1504.77
[truncated: 114 more columns]
