# Supplementary material for: Site-specific glycosaminoglycan content is better maintained in the pericellular matrix than the extracellular matrix in early post-traumatic osteoarthritis
Source: PLoS One. 2018 Apr 25;13(4):e0196203. doi: 10.1371/journal.pone.0196203 (PMC5919041; doi:10.1371/journal.pone.0196203)
Supplement: S1 File — (ZIP) [file pone.0196203.s009.zip › data/medial femur/medial femoral condyle - middle zone.xlsx]

## Sheet: control
sample	distance	height	width	optical density1	optical density2	optical density3	optical density4	optical density5	optical density6	optical density7	optical density8	optical density9	optical density10	optical density11	optical density12	optical density13	optical density14	optical density15	optical density16	optical density17	optical density18	optical density19	optical density20	optical density21	optical density22	optical density23	optical density24	optical density25	optical density26	optical density27	optical density28	optical density29	optical density30	optical density31	optical density32	optical density33	optical density34	optical density35	optical density36	optical density37	optical density38	optical density39	optical density40	optical density41	optical density42	optical density43	optical density44	optical density45	optical density46
ra1_left_femur_medmed_1_m1	75.9375	13.4375	13.9062	1692.73	1699.33	1705.07	1689.03	1693.03	1714	1690.13	1697.03	1699.37	1719.17	1707.43	1712.9	1721.6	1720.47	1714.73	1695.17	1729.7	1722.63	1738	1728.2	1744.47	1749.43	1722.47	1752.93	1742.33	1744.1	1761.87	1756.77	1757.67	1750.97	1767.33	1766.7	1761.57	1784.03	1780.83	1775.9	1766.83	1789.3	1797.13	1796.23	1748.36	1707.6	1654.39	1549.26	1447.63	1372.03
ra1_left_femur_medmed_1_m2	77.3438	12.6562	11.4062	1642.42	1651.84	1642.58	1641.32	1667.05	1652.68	1655.05	1649.26	1653.05	1648.84	1648.21	1662.84	1636.11	1660.11	1646.79	1647.32	1646.11	1653.42	1683.21	1672.11	1700.84	1681.16	1670.05	1699.74	1695.89	1693.42	1683.42	1725.21	1687.95	1724.11	1724.42	1717.89	1708.74	1727.47	1698.84	1752.16	1744.84	1738.84	1743.37	1755.95	1750.55	1742.91	1729.52	1713.49	1678.85	1631.11
ra1_left_femur_medmed_1_m3	41.25	11.25	10.4688	1584	1534.24	1471.62	1385.72	1298.9	1192.83	1065.24	967.138	853.345	745.621	650.483	571.586	517.241	496.069	499.862	514.828	581.207	688.31	871.621	1073.93	1288.03	1459.76	1520.17	1558.34	1601.55	1586.17	1576.31	1519.07	1513.83	1510.21	1514.03	1525	1513.59	1524.41	1534.28	1555.59	1578.1	1608.07	1634.83	1621.55	1628.5	1611.58	1593.63	1541.4	1475.56	1396.36
ra1_left_femur_medmed_1_m4	51.25	10.3125	12.5	1699.05	1680.41	1684.73	1727.91	1749.73	1724.59	1720.45	1699.36	1705.91	1693	1674.77	1665.86	1644.73	1654.05	1650.95	1674.68	1648.45	1661.32	1656.91	1635.73	1645.59	1637.73	1640.82	1656.68	1653.91	1682.55	1652.55	1687.86	1682.09	1686.5	1698	1686.86	1687.86	1697.95	1687.09	1681.95	1670.77	1673.95	1680	1688.77	1678.72	1659.74	1627.17	1614.1	1579.52	1550.46
ra1_left_femur_medmed_2_m1	78.5938	13.125	13.125	1862.68	1861.76	1881.15	1870.59	1871.32	1874.26	1873.18	1877.03	1872.65	1865.18	1872.94	1866.91	1854.35	1871.74	1879.62	1869.94	1872.15	1873.56	1878.65	1869.85	1862.82	1874.03	1893.15	1866.18	1880.82	1890.24	1864.91	1872.09	1871.03	1874.76	1878.03	1868.32	1867.65	1889.41	1880.12	1872.85	1869.82	1876.47	1868.68	1872.44	1844.62	1813.92	1795.43	1783.79	1777.46	1769.49
ra1_left_femur_medmed_2_m2	63.9062	13.125	13.4375	1848.33	1842.97	1857.31	1845.13	1844.49	1846.82	1844.46	1845.31	1844.62	1843.15	1833.72	1853.59	1861.77	1847.1	1845.44	1839.33	1842.15	1841.9	1841.9	1830.28	1832.64	1827.38	1835.56	1843.23	1824.59	1839.23	1858.97	1848.87	1836.18	1836.54	1851.18	1845.33	1848.67	1841.1	1861.79	1865.13	1837.95	1858.31	1854.82	1864.08	1857.26	1853.2	1844.71	1827.04	1746.83	1624.49
ra1_left_femur_medmed_2_m3	85	13.4375	13.2812	1871.9	1873.5	1874.67	1881.63	1871.17	1862.6	1875.17	1864.77	1869.8	1871.37	1859.37	1865.37	1867.27	1861.93	1860.83	1858.57	1861.3	1854.5	1849.33	1864.47	1867.73	1869.8	1866.37	1861.47	1858.7	1856.7	1861.67	1867.37	1867.67	1863.33	1863.07	1867.97	1873.23	1864.63	1857.73	1872.7	1874.83	1871.1	1873.97	1877.47	1873.64	1862.16	1858.2	1867.75	1855.58	1840.83
ra1_left_femur_medmed_3_m1	63.9062	11.0938	13.75	1813.87	1806	1809.13	1796.74	1810.39	1827.48	1818.13	1830.09	1825.13	1817.7	1825.83	1821.39	1811	1792.96	1824.22	1836.78	1825.3	1833.57	1809.65	1803.87	1828.17	1826.43	1815.52	1814.17	1824.48	1826.91	1834.3	1841	1844.83	1824	1837.57	1833.04	1829.35	1823.48	1831.74	1826.04	1811.43	1835.87	1838.96	1842.13	1815.18	1782.19	1765.63	1734.12	1701.91	1719.03
ra1_left_femur_medmed_3_m2	83.5938	16.7188	15.7812	1861.05	1850.45	1866.9	1872.75	1869.3	1863.7	1872.3	1876.1	1863.6	1866.7	1863.8	1859.4	1857.5	1849.5	1864.3	1871.05	1857.7	1852.35	1876.85	1865.8	1874.25	1888.5	1869.05	1869.95	1875.45	1887.55	1879.25	1878.8	1869.4	1872.7	1884.1	1867.5	1876.1	1869.5	1882.35	1873.6	1870.4	1874.75	1878.9	1880.9	1862.87	1851.05	1830.31	1785.23	1745.35	1611.62
ra1_left_femur_medmed_3_m3	96.25	15	14.5312	1924.33	1909.76	1898.57	1899.33	1923.14	1911.81	1910.1	1908.48	1916.81	1900.52	1904.33	1900.67	1891.86	1906.29	1892.95	1889.9	1903.24	1914.71	1906.1	1909.52	1910.52	1904.86	1902.76	1895.62	1903.76	1912.67	1911.43	1912.38	1911.62	1914.24	1908.62	1896.38	1915.43	1914.48	1910.76	1922.71	1911.29	1907.76	1921	1917.81	1907.37	1896.98	1883.82	1838.31	1803.78	1795.22
ra1_left_femur_medmed_4_m1	102.656	15.1562	14.5312	1948.05	1953.24	1936.38	1923.86	1925.81	1945.86	1960	1945.24	1946.33	1941.57	1949.48	1941.9	1923.67	1955.48	1963.24	1927.57	1922.95	1943.1	1951.24	1947.71	1950.1	1955.52	1937.9	1947.24	1950.71	1948.57	1958.33	1937.52	1936.95	1932.19	1940.71	1947.95	1937.05	1945.05	1943.1	1946.57	1942.33	1947.38	1962.29	1958.95	1925.09	1912.44	1874.72	1840.01	1823.57	1803.72
ra1_left_femur_medmed_4_m2	47.8125	13.75	11.875	1865.53	1865.58	1865	1862.84	1871.42	1862.11	1866.16	1865.58	1861.11	1870.95	1854.32	1850.16	1868.37	1871.47	1869.42	1868.37	1863.42	1869.11	1878.11	1877.32	1868.58	1875.16	1868	1877.84	1872.37	1882.79	1880.95	1884.79	1886.84	1903.95	1896.47	1918.16	1902.16	1891.47	1913.84	1909.11	1892.58	1918.84	1893.05	1922	1897.61	1882.23	1871.42	1849.73	1856.22	1848.84
ra1_left_femur_medmed_5_m1	55.9375	11.4062	13.4375	1176.29	1180.17	1192.66	1188.23	1176.54	1187.74	1184.46	1197.63	1204.74	1201	1191.51	1193.77	1201.03	1214.46	1206.11	1186.83	1196.77	1194.69	1199.31	1218.4	1218.77	1202	1222.37	1212.94	1216.2	1210.71	1232.77	1238.51	1224.71	1240.4	1236.09	1230.71	1217.57	1234.4	1260.14	1279.29	1279.6	1291.83	1324.46	1366.03	1333.46	1265.45	1157.08	1076.32	1003.72	882.169
ra1_left_femur_medmed_6_m1	30.4688	10.3125	12.8125	1769.41	1730.82	1705.05	1638.55	1639.27	1656.5	1629.14	1625.55	1627.41	1609.45	1552.23	1493.27	1407.68	1300.45	1204.55	1140.77	1104.55	1098.73	1128.14	1172.23	1229.05	1297	1335.82	1419.45	1502.27	1577.73	1651.05	1733.77	1809.86	1841.05	1871.95	1895.59	1900.32	1913.95	1914.55	1912.59	1903.59	1906.55	1893.55	1917.86	1893.77	1851.64	1815.12	1798.45	1750.51	1744.03
ra1_left_femur_medmed_6_m2	61.0938	11.5625	13.125	1370.59	1476.86	1549.45	1561.32	1556.09	1554.95	1567.82	1624.36	1714.68	1802.82	1872.86	1896.55	1895.59	1912.68	1932.64	1937.64	1928.36	1922.64	1926.45	1935.59	1926.41	1922.77	1945.14	1963.91	1942.77	1930.45	1951.36	1950.95	1928.18	1934.73	1945.68	1940.41	1927.59	1939.68	1933.41	1933.95	1938.23	1922.45	1926.95	1936.36	1933.42	1911.32	1862.36	1785	1677.69	1519.36
ra1_left_femur_medmed_6_m3	93.4375	13.5938	15.1562	1971.97	1980.72	1980.38	1968.5	1959.03	1975.09	1978.72	1974.03	2000.53	1985.53	1972.5	1978.22	1988.66	1980.19	1967.12	1991.09	1988.22	1979.81	1979	1981.97	1967.53	1977.41	1971.22	1966.22	1958.06	1979.56	1973.44	1975.72	1988.84	1981.53	1996.78	1980.91	1970.31	1975.25	1974.25	1953.31	1975.41	1976.16	1964.81	1964.62	1957.91	1947.32	1935.36	1925.36	1915.49	1898.06
ra1_left_femur_medmed_7_m1	80.3125	15.625	14.8438	1973.17	1994.26	1967.17	2013.09	1993.43	1991.74	1999.87	1992.04	1993.96	2004.13	2009.78	1996.87	1977.26	1977.83	1995.7	1993.7	1987.39	1989	1966.3	1988.3	1970	1976.35	1989.17	1965.74	1982.13	1997.09	1990.13	1986.52	1977.13	1989.74	1974.57	1978.13	1969.04	2012.04	1961.57	1975.78	1985.96	1975.3	1977.83	1994.87	1978.11	1967.4	1958.71	1960.8	1942.87	1885.15
ra1_left_femur_medmed_7_m2	81.25	13.9062	14.2188	1969	1982.11	1969.43	1976.5	1965.64	1963.57	1960.46	1984.75	1984.04	1976.39	1976.07	1974.68	1984.96	1985.64	1977.29	1968.39	1972.75	1976.79	1974.29	1968.43	1962.79	1974.11	1972.21	1979.93	1980.25	1977.71	1973.29	1965.11	1983.46	1975.18	1971.07	1999.39	1985.29	1955.75	1963.18	1975.07	1973.07	1956.68	1963.75	1963.25	1961.11	1943.32	1880.55	1831.94	1775.83	1701.1
ra1_left_femur_medmed_7_m3	67.3438	15.4688	13.125	1000	939.84	929.9	979.08	1017.7	1057.02	1042.6	988.82	914.48	863.74	846.7	862.16	915.08	1000.3	1105.6	1270.8	1415.14	1580.06	1745	1854.9	1910.58	1928.92	1925.04	1932.5	1948	1945.72	1941.2	1953.5	1964.76	1958.56	1941.6	1941.44	1942.86	1940.62	1927.5	1941.22	1953.02	1941.76	1926.54	1941.58	1937.07	1933.87	1916.74	1883.12	1858.35	1855.08
ra1_right_femur_medlat_1_m1	42.5	10.9375	11.7188	1895.04	1877.56	1904.76	1904.24	1908.16	1907.44	1902.68	1895.76	1914.88	1906.48	1916.92	1881.92	1892.76	1895.8	1904	1890.2	1886.64	1902.04	1907.68	1910.28	1893.08	1887.24	1901.32	1909.08	1896.6	1892.04	1911.84	1883.24	1886.24	1907	1920.84	1905.4	1901.84	1902.96	1903.4	1900.48	1887.84	1877.48	1887.96	1909.48	1892.78	1905.52	1893.24	1879.58	1874.7	1869.71
ra1_right_femur_medlat_1_m2	70.4688	11.4062	13.125	1923.52	1919.6	1917.24	1919.28	1923.48	1919.08	1914.04	1920.2	1921.88	1912.72	1929.96	1926.12	1920.4	1927.48	1928.24	1924	1932.28	1931.52	1933.24	1923.36	1929.12	1941	1920.48	1926.16	1930.4	1938.48	1918.16	1919.44	1917.28	1914.24	1918.08	1922.76	1914.84	1911.32	1913.36	1915.04	1903.08	1894.68	1899.6	1885.6	1874.75	1879.57	1866.1	1829.68	1787.36	1729.77
ra1_right_femur_medlat_1_m3	82.0312	12.1875	12.9688	1925.9	1919.86	1924.71	1931.86	1934.1	1925.24	1935.14	1922.29	1924.24	1916.57	1927.71	1932.95	1917.57	1943.43	1940.67	1935.86	1942.52	1950.9	1935.29	1908.52	1923.62	1935.95	1929.24	1922	1939.62	1937.24	1924.67	1938	1950.05	1937.86	1924.38	1922	1918.19	1937.29	1927.86	1919.48	1930.38	1929	1918.9	1925.29	1922.22	1905.6	1898.93	1889.79	1876.8	1868.89
ra1_right_femur_medlat_1_m4	85.7812	12.5	12.3438	1940.82	1939.91	1943.09	1918.27	1918.09	1936.68	1923.27	1934.86	1928.86	1946	1941.45	1937.5	1935.09	1942	1942.82	1938.09	1939.73	1933.59	1956.14	1935.14	1934.55	1947.68	1933.64	1932.91	1936.82	1937.82	1941.95	1944.82	1940.64	1941.14	1942.86	1940.41	1939.41	1920	1926.23	1921.95	1917.23	1934.77	1926.64	1923.77	1930.05	1921.96	1916.18	1890.38	1852.41	1845.01
ra1_right_femur_medlat_1_m5	91.7188	10.7812	14.375	1927.1	1922.52	1922.67	1915.14	1925.76	1915.19	1943.71	1935.14	1915	1933	1957.14	1958.67	1940.14	1929.24	1944.1	1921.81	1939.48	1948.95	1934.48	1932.81	1931.62	1945.24	1913.19	1912.95	1939.57	1937.05	1927.52	1914.62	1935.57	1931.9	1933.57	1933.62	1921.9	1912.52	1938.43	1929.38	1924.57	1924.76	1923.48	1942.81	1927.41	1918.35	1915.12	1907.91	1895.49	1874.08
ra1_right_femur_medlat_1_m6	96.4062	15.4688	12.0312	1964.8	1952.87	1927.07	1929.87	1961.4	1936.4	1962.2	1967.73	1943.73	1936.47	1939.53	1944.6	1948.53	1941.13	1977.8	1955.07	1918.6	1920.93	1953.4	1940.13	1941.4	1943.33	1953.87	1944.07	1933.47	1959.8	1933.07	1951.87	1957.87	1955.53	1941.53	1962.27	1961.47	1913.47	1925.67	1932.8	1931.93	1935.13	1936.73	1939.27	1924.7	1907.19	1916.97	1915.43	1882.04	1859.24
ra1_right_femur_medlat_3_m1	54.8438	15	13.9062	1670.26	1538.09	1431.2	1402.89	1438.63	1527.26	1599.34	1628.23	1646	1647.8	1638.71	1670.23	1700.69	1744.09	1775.03	1765.69	1743.09	1712.51	1681.54	1701.57	1714.26	1729.54	1739.8	1750.37	1776.34	1802.91	1823.31	1827.91	1851.26	1862.34	1881.69	1889.74	1896.74	1870.86	1876.31	1878.83	1888.06	1869.03	1869.23	1873.4	1871.34	1851.19	1804.03	1778.11	1757.23	1664.21
ra1_right_femur_medlat_3_m2	90.9375	15.3125	12.5	1917.64	1927.09	1905.18	1931	1891.27	1911.91	1902.91	1939	1910.27	1935.55	1903.91	1949	1916.27	1914.64	1925.27	1901.55	1918.64	1921.55	1924.45	1924.73	1898.09	1911.36	1905.45	1902.82	1907.09	1913	1897.55	1911.64	1904.64	1901	1894.55	1916.55	1898.18	1888.27	1901	1921.45	1905.18	1863.09	1837.45	1863.27	1787.9	1697.89	1551.35	1416.42	1298.34	1115.86
ra1_right_femur_medlat_6_m1	33.125			1731.89	1728.17	1758.28	1687.39	1734.67	1721.44	1741.39	1733.83	1749.22	1719.39	1727.83	1730.56	1758.44	1749.06	1742.72	1728.17	1739	1733.5	1762.78	1747.83	1741.5	1755.11	1766.89	1750.56	1769	1792.78	1782.61	1772.5	1801.61	1778.56	1785.33	1811.94	1787.72	1798.83	1828.67	1790.22	1825.94	1803.11	1825.78	1827.22	1804.81	1801.55	1811.3	1792.86	1763.23	1723.62
ra1_right_femur_medlat_6_m2	26.0938			1764.95	1761.82	1776.14	1764.36	1751.45	1768.64	1777.59	1790.45	1785.09	1762.55	1755.55	1764.14	1765.18	1745.55	1740.55	1741.64	1743.86	1752.32	1756	1749.55	1747.36	1746.23	1730.23	1741.05	1738.32	1746.45	1744.73	1731.59	1727.59	1696.68	1682.59	1685.64	1684.36	1664.77	1643.18	1649.5	1668.27	1682.05	1692.32	1703.41	1706.8	1700.9	1698.94	1686.16	1659.74	1633.25
ra1_right_femur_medlat_6_m3	18.9062			1408.27	1393.55	1391.18	1394.64	1446.09	1453.91	1505.09	1504.82	1519.91	1510.27	1495.73	1508.91	1523.64	1511	1544.64	1517.64	1548.91	1588.09	1582.18	1598.36	1564.09	1615.55	1615.09	1640.18	1647.45	1617.09	1621	1614.09	1639.27	1622.73	1630	1643.36	1628.27	1631	1667.91	1668.36	1703.36	1709.36	1729.09	1746.45	1705.29	1676.3	1639.71	1592.58	1563.08	1487.75
ra1_right_femur_medlat_6_m4	22.3438			1653.82	1662.82	1668.18	1688.73	1667.18	1658.55	1650.91	1681.55	1679.18	1658.91	1641.36	1660	1662.45	1668.36	1699.45	1697.18	1674.27	1674.91	1663.82	1683.91	1666.64	1649.45	1619.91	1640.36	1660.18	1639.91	1652.64	1620.36	1608.82	1632.91	1627.27	1631.45	1606.73	1624.27	1627.64	1614.73	1619.36	1615.36	1593.64	1612.36	1575.23	1548.54	1513.58	1512.78	1481.08	1448.3
ra1_right_femur_medlat_6_m5	36.25			1744.75	1774	1748.38	1766.88	1782.75	1771.12	1744.25	1757.75	1744.88	1745.5	1780.5	1794	1768.38	1788.88	1753	1754.38	1761.88	1754.62	1781	1802.12	1744.25	1759.25	1792.12	1776	1789.62	1781.25	1766.38	1815.62	1774.12	1768	1779.38	1775.12	1760.62	1770.62	1763.12	1761.62	1792.25	1804.5	1785.38	1790	1798.35	1766.43	1723.51	1663.41	1547.79	1427.74
ra1_right_femur_medlat_6_m6	43.2812			1757.64	1782.5	1775.71	1776.86	1782.93	1780.43	1753.21	1778.93	1797.93	1793.21	1794.29	1768	1792.43	1783.79	1795.43	1812.64	1825.71	1828.86	1828.29	1835.29	1824.71	1833.43	1841.43	1839.29	1841.07	1851.43	1851.64	1855.21	1837.14	1843.14	1846.29	1849.57	1833.71	1839.21	1846.71	1852.79	1851.29	1841.86	1882.29	1870.71	1855.65	1840.84	1838.06	1821.29	1801.31	1775.57
ra1_right_femur_medlat_6_m7	27.0312			1680.06	1696.56	1704.12	1708.94	1731.69	1721.12	1726.5	1720.94	1718.12	1715.38	1717	1716.94	1704.75	1701.19	1681.5	1713.94	1736.12	1717.44	1723.44	1716.56	1724.94	1722.31	1727.31	1742.88	1732.25	1749.5	1739	1744.19	1754.31	1742.88	1735.44	1756.69	1781.69	1762.75	1760.12	1747.62	1771.44	1803.88	1795.88	1811.81	1805.01	1796.29	1789.78	1788.91	1785.29	1759.01
ra1_right_femur_medlat_7_m1	46.5625	10.1562	13.75	1807.83	1805.03	1823.58	1825.7	1817.12	1809.95	1794.62	1807.83	1806.45	1800.12	1815.15	1813.83	1803.33	1798.72	1807.6	1813.85	1791.88	1807.08	1803.17	1804.62	1821.88	1813.12	1808.62	1792.58	1795.03	1798.83	1783.85	1788.28	1786.78	1812.83	1799.25	1799.12	1798.42	1790.7	1805.4	1795.4	1804.4	1811.25	1830.3	1833.6	1834.66	1827.35	1816.29	1807.57	1779.53	1743.14
ra1_right_femur_medlat_7_m2	77.1875	11.5625	11.5625	1852.5	1858.2	1872.03	1875.87	1868.17	1876.53	1877.9	1858.33	1851.93	1857.13	1861.73	1866	1850.23	1845.97	1862.57	1877.1	1871.2	1870.33	1871.1	1865.97	1861.67	1865.2	1873.63	1870.1	1868.23	1852.9	1854.97	1870.6	1864.5	1868.03	1857.37	1843.3	1858.2	1869.47	1859.47	1853.77	1844.77	1831.37	1840.47	1861.17	1842.45	1829.29	1796.63	1746.39	1688.89	1634.81
ra1_right_femur_medlat_7_m3	63.75	14.5312	11.7188	1826.75	1819.5	1807.69	1798.5	1810.62	1797	1802.44	1814.25	1818.31	1802.12	1800.5	1808.5	1801.44	1807.56	1812.56	1816.81	1791.94	1788.12	1786.06	1774	1790.62	1789.44	1768.31	1774	1800	1777.44	1770.44	1782.62	1786.25	1767.94	1758.25	1761.12	1762.38	1782.44	1768.75	1753.19	1756.12	1736.19	1743.88	1773.44	1777.67	1757.76	1722.72	1654.66	1546.82	1455.5
ra1_right_femur_medlat_7_m4	107.969	14.6875	13.2812	1820.03	1817.08	1841.7	1833.7	1833.65	1819.05	1817.76	1808.65	1803.84	1804.11	1815.38	1783.24	1796.05	1798.14	1808.16	1793.68	1820.27	1801.11	1805.49	1802.95	1816.86	1812.19	1820.16	1818.27	1807.22	1796.73	1802.89	1792.3	1785.03	1783.59	1785.3	1792.68	1795.7	1794.65	1804.86	1819.76	1798.95	1832.62	1827.97	1833.95	1820.87	1801.09	1769.1	1715.13	1674.07	1659.81
ra2_right_femur_medlat_4_m1	46.25	10	12.1875	1846.94	1867.38	1858	1856.62	1848.25	1870.81	1873	1869.69	1886.12	1858.19	1847.25	1871.38	1838.69	1875	1856.88	1864.88	1856.5	1873.94	1855.94	1856.31	1878.06	1873.38	1877.62	1884.81	1855.88	1875.81	1861.81	1855.81	1875.5	1878.75	1890.81	1865	1849.62	1843.62	1843.06	1855.19	1861.12	1825.62	1827.62	1864.25	1861.97	1851.79	1856.42	1854.17	1828.67	1803.57
ra2_right_femur_medlat_5_m1	41.7188	8.90625	11.5625	1813.14	1802.57	1785.36	1791.86	1809	1817.5	1813.86	1804.43	1819.79	1830.43	1825.43	1830.71	1831.21	1821.43	1810.29	1822	1821.93	1803.86	1815.14	1817.29	1810.64	1807.29	1807.93	1812.14	1803.29	1813.79	1817.79	1795.43	1807.07	1840.43	1826.43	1813	1829.71	1829.79	1829	1833.93	1828.14	1824.79	1843.14	1832.36	1822.09	1813.86	1780.61	1734.21	1709.37	1698.63
ra2_right_femur_medlat_5_m2	58.9062	12.0312	14.6875	1895.35	1857.4	1888.35	1883.3	1873.85	1898.2	1883.85	1859	1872.2	1886.55	1885.05	1873.15	1858.45	1873.9	1884.9	1851.75	1875.8	1903.7	1879.85	1859.95	1883.85	1887.65	1873.7	1870.25	1859.05	1869.2	1863.65	1880.45	1883	1898	1871.15	1875.25	1866.7	1868.2	1879.65	1877	1859.3	1876.55	1861.5	1881	1898.93	1871.65	1863.65	1831.68	1788.85	1726.35
ra2_right_femur_medlat_5_m3	70.3125	14.0625	15.625	1885.43	1883.76	1902.29	1898.81	1895.81	1898.24	1907.33	1885	1887.86	1873.9	1885.43	1899.29	1898.38	1888.38	1888.57	1887.71	1885.19	1899.43	1889.62	1889.95	1903.19	1910.67	1902.52	1889.19	1886.33	1882.95	1892.81	1898.71	1894.86	1903.24	1901.19	1887.38	1877.1	1878.38	1893.86	1892.29	1873.29	1856.9	1882.52	1885.76	1876.02	1876.25	1875.26	1861.85	1848.25	1835.53
ra2_right_femur_medlat_5_m4	52.3438	15	16.5625	1880.62	1887.71	1863.08	1868.38	1881.88	1861	1881.62	1878.17	1867.83	1864.38	1887.79	1890.25	1880.42	1886	1881.67	1869.67	1886.5	1871.92	1868.67	1869.58	1856.08	1866	1883.75	1876	1869.17	1867.08	1853.96	1863.58	1866.67	1868.46	1873.88	1874.42	1871.17	1862.12	1879	1881.08	1872.62	1871.04	1867.17	1876.12	1860.57	1849.48	1819.97	1815.65	1806.27	1773.64
ra2_right_femur_medlat_5_m5	53.125	10.625	15	1776.68	1814.53	1816.32	1811.89	1837.37	1846.79	1860.79	1852.89	1846.05	1858	1865.26	1862.95	1872.84	1883.26	1862.47	1873.11	1877.05	1870.32	1845.26	1869.21	1881.16	1871.53	1863	1873.63	1860.32	1840.32	1867.74	1874.53	1848.63	1863.26	1870.05	1847.11	1848.26	1870.68	1858.11	1850.47	1842.68	1842.32	1861.79	1824.95	1735.98	1677.33	1623.89	1581.67	1520.16	1439.1
ra2_right_femur_medlat_6_m1	26.4062	8.4375	12.0312	1824.64	1826.64	1833.09	1836.68	1836.14	1834.59	1855.23	1851.86	1836.5	1839.05	1856.36	1859.77	1868.95	1863.82	1849.77	1858.77	1855.82	1843.82	1843.41	1866.55	1877.23	1848.82	1853.73	1854.05	1869.68	1871.59	1844.09	1842.05	1847.36	1842.55	1839.09	1859.05	1868.86	1857.77	1866	1866.95	1851.68	1853.59	1868.09	1867.68	1857.06	1846.95	1821.75	1799.14	1778.06	1731.55
ra2_right_femur_medlat_6_m2	36.0938	11.25	10.9375	1868	1892.56	1864.44	1866	1869.5	1859.5	1851.39	1862.17	1846.22	1859	1878.33	1855.78	1855.61	1865.11	1842.22	1864.5	1873.33	1851.56	1867.78	1859.89	1852.39	1858.44	1852.89	1837.06	1853.28	1869.94	1846.28	1870.28	1854.83	1843.28	1834.89	1844.83	1827.17	1839.5	1854.44	1822.11	1819.94	1814.06	1809	1811.89	1803.65	1790.24	1777.42	1757.43	1691.85	1580.53
ra2_right_femur_medlat_6_m3	43.75	7.96875	11.4062	1866.89	1864.5	1858.78	1876.39	1893.28	1881.72	1873.22	1877.94	1858.78	1861.89	1871	1863.67	1851.11	1857.17	1867.22	1888.83	1864.89	1860.28	1865.33	1877.56	1871.78	1864.11	1872.89	1878.67	1857.11	1874.67	1866.89	1872.44	1879.89	1876.11	1881.17	1860.44	1850.44	1857.89	1879.56	1865.67	1851	1866.83	1871.72	1877.11	1866.95	1868.47	1853.07	1823.37	1805.51	1776.85
ra2_right_femur_medlat_6_m4	73.4375	11.875	13.125	1895.3	1897.15	1888.76	1881.06	1877	1893.61	1895.06	1905.94	1887.58	1894.7	1901.97	1906.06	1875.85	1899.12	1896.7	1891.03	1891.42	1895.09	1887.52	1890.33	1902.36	1890.61	1894.67	1910.85	1892.76	1888.82	1882.42	1899.97	1897.88	1899.39	1885.94	1899.94	1893.21	1893.45	1875.39	1885.76	1895.3	1891.67	1909.33	1901.79	1893.44	1892	1879.87	1875.29	1879.71	1873.37
ra2_right_femur_medlat_6_m5	49.5312	12.3438	10.625	1883.84	1880.32	1902.68	1895.53	1898.63	1896.16	1896.63	1866.32	1873.53	1892.11	1898.74	1906.05	1875.68	1898.79	1911.58	1879.89	1886.05	1895.42	1891.05	1894.16	1899.68	1922.74	1888.68	1901.89	1886.53	1890.58	1888.68	1902.84	1894.11	1890.11	1884.26	1908.42	1913.16	1885.89	1878.63	1886.68	1888.26	1874.58	1886.53	1891.11	1869.39	1856.85	1849.85	1823.06	1814.57	1801.05
ra2_right_femur_medlat_6_m6	38.75	8.90625	11.5625	1888.53	1880.24	1884.29	1877	1897.24	1876.29	1900.53	1900.88	1884.18	1871.18	1895.65	1888.12	1882.76	1898.76	1878.29	1857.47	1866.53	1890.06	1874.41	1884.29	1891.76	1882.53	1880.41	1851.12	1868.29	1868.94	1878.71	1896.59	1894.82	1856.06	1898.71	1916.24	1872.59	1869.12	1866.35	1879.76	1881.12	1889.65	1887.94	1890.47	1870.79	1876.35	1854.62	1839.41	1833.13	1807.65
ra2_right_femur_medlat_7_m1	52.1875	13.5938	13.2812	1849.44	1851.8	1845.04	1847.6	1855.08	1852.24	1850.08	1853.2	1834.52	1833.16	1846.32	1856.04	1874.84	1854.12	1844.28	1837	1847.76	1857.68	1862.76	1849.32	1858.92	1859	1859.92	1866.68	1864.16	1838.12	1848.08	1847.16	1848.72	1858.56	1853.16	1853.2	1851.32	1847.6	1860.4	1873.76	1852.64	1846.96	1853.2	1867.48	1861.79	1854.4	1848.25	1841.21	1824.29	1807.33
ra2_right_femur_medlat_7_m2	84.2188	13.9062	14.375	1876.13	1882.09	1876.39	1855.96	1872.48	1873.04	1880.17	1879.83	1861.7	1869.7	1874.48	1870.65	1878.48	1872	1855.57	1858.57	1867.83	1874.52	1880.35	1868.39	1869.04	1852.39	1861.78	1861.78	1880.57	1865.39	1860.26	1855.78	1868.78	1882.78	1870.83	1869	1860.83	1865.48	1857.39	1855.74	1863.87	1864.35	1856.13	1885.96	1864.25	1848.95	1851.15	1832.56	1819.38	1800.17
ra2_right_femur_medlat_8_m1	72.5	15.3125	12.9688	1824.68	1813.12	1806.6	1805.68	1801	1796.2	1802.72	1827.24	1829.56	1814.56	1812.96	1824.92	1813.92	1793.28	1810.6	1830.6	1798.6	1815.88	1815.12	1814.6	1816.88	1809.08	1814.32	1818.24	1814.2	1821.36	1818.16	1809.6	1815.88	1825.52	1825.24	1827.96	1827.12	1809.48	1809.76	1807.8	1800.64	1812.44	1808.48	1792.32	1775.56	1744.05	1719.01	1702.94	1669.75	1620.26
ra2_right_femur_medlat_8_m2	63.75	11.25	12.8125	1820.8	1811.75	1808.55	1829	1822.35	1809.1	1806.05	1819.75	1823.9	1820.15	1812	1823.45	1826.15	1811.35	1816.6	1822.5	1821.7	1843.45	1852.5	1837.35	1839.25	1830.5	1816.7	1826.45	1830.75	1818.95	1814.3	1829.15	1831.65	1819	1822.15	1826.55	1830.15	1832.6	1836.8	1832.1	1816.05	1818.1	1821.1	1820.65	1829.99	1823.53	1817.73	1811.27	1790.55	1747.74
ra2_right_femur_medlat_8_m3	104.219	11.875	10.9375	1881.8	1870	1868.44	1872.4	1874.36	1878.48	1880.72	1879.08	1874.24	1856.32	1864.28	1872.92	1864.44	1873.36	1870.12	1858.04	1865	1879.16	1861.8	1864.96	1882.32	1876.92	1871.76	1867.64	1865.92	1860.56	1875.92	1863.72	1851.2	1856.56	1870.8	1865.12	1868.88	1853.8	1871.16	1871.84	1849.24	1842.88	1830.76	1820.52	1776.8	1738.13	1697.63	1676.89	1645.15	1612.22
ra2_right_femur_medlat_8_m4	77.1875	12.3438	11.875	1865.09	1852.77	1872.27	1871.18	1868.45	1857.45	1821.41	1857.95	1853.14	1857.5	1845.05	1843.5	1870.68	1875	1840.55	1859.59	1872.14	1849.09	1867.27	1862	1857.14	1867.05	1863.77	1877.55	1851.27	1845.27	1874.23	1868.27	1862.55	1857.68	1844.91	1858	1857.68	1847.32	1853.36	1847.82	1843.14	1856.59	1840.73	1823.77	1824.64	1773.85	1736.33	1642.62	1466.1	1272.1
ra2_right_femur_medlat_8_m5	82.3438	18.5938	13.125	1853.56	1845.71	1838.18	1838.53	1831.06	1839.5	1842.76	1850.82	1854.82	1852.88	1849.35	1843.18	1840.53	1841.91	1849.71	1845.85	1854.88	1856.76	1848.76	1842.44	1838.53	1847.74	1841.79	1841.71	1850.62	1841.76	1843.41	1844.94	1846.85	1844.94	1833.38	1842.24	1839.29	1838.65	1857.5	1849.09	1844.35	1841.59	1839.12	1831.32	1821.54	1808.38	1769.53	1706.7	1611.7	1462.87
ra2_right_femur_medmed_1_m1	39.375	8.90625	8.59375	1657.52	1650.86	1648.67	1632.95	1602.48	1608.95	1589.95	1611.1	1632.24	1606.1	1558.9	1498.67	1472.76	1438.14	1394.33	1370.48	1371.43	1352.33	1389.38	1425.48	1444.52	1471.38	1476.1	1436.48	1352.1	1215.95	1119.29	1086.67	1166.19	1313.48	1531.57	1709.05	1784.71	1790.71	1821.95	1806.29	1818.62	1833.43	1838.1	1841.67	1822.7	1779.47	1724.98	1688.54	1660.79	1617.94
ra2_right_femur_medmed_1_m2	62.0312	10.7812	13.125	1853	1838.48	1826.19	1839.29	1847.38	1844.29	1830.86	1828.33	1840.43	1831.86	1827.52	1816.62	1831.24	1834.19	1839.48	1850.38	1846.33	1840.29	1836.62	1829.9	1824.76	1848.67	1855.57	1845.48	1817	1823.14	1813.86	1817.62	1826.95	1808.9	1807.19	1830.71	1829.05	1831.67	1824.76	1844.62	1834.86	1858.29	1851.67	1860.24	1830.09	1797.99	1731.99	1665.47	1584.99	1486.52
ra2_right_femur_medmed_1_m3	63.9062	10.4688	10.9375	1593.15	1689.31	1809.08	1817.85	1837.54	1836.62	1819.38	1823.62	1816.54	1799.85	1824.46	1811.23	1833.54	1810.15	1807.31	1787.15	1817.15	1824.92	1851.08	1836.15	1808.77	1812.69	1800.77	1802.62	1806.62	1804.54	1805	1817.23	1831.92	1845.77	1845.62	1804.77	1841.23	1827.23	1827.46	1820.15	1815.62	1817.62	1829	1801.46	1832.25	1814.19	1791.75	1773.07	1778.34	1728.55
ra2_right_femur_medmed_1_m4	38.2812	10.625	12.5	1766.11	1770.83	1746.67	1761.61	1750.94	1752	1742.06	1734.72	1741.94	1756.17	1708.39	1719.94	1740.56	1738.44	1723.83	1714.56	1742.89	1744.33	1764.06	1759.94	1758.06	1754.11	1757.11	1783.11	1786.94	1792.06	1768.06	1776.5	1802.44	1780.61	1775.67	1785.72	1779.33	1786.44	1796.22	1781.78	1771.22	1792.67	1785.5	1808.67	1779.06	1772.42	1749.35	1727.49	1733.81	1743.57
ra2_right_femur_medmed_1_m5	83.2812	10.1562	10.625	1842	1831.07	1844.73	1836.6	1857.47	1832.73	1817.6	1819.8	1841.47	1851.8	1819.13	1823	1844.07	1828.8	1838.47	1858.67	1857.07	1859.67	1846.13	1845.33	1830.73	1874.13	1862.53	1845.53	1839.07	1833.4	1834.53	1831.33	1840.13	1863.13	1853.73	1856.27	1845.8	1857.33	1843.4	1823.47	1831.87	1839.4	1865.73	1875.6	1855.22	1851.22	1840.15	1814.82	1798.09	1766.96
ra2_right_femur_medmed_1_m6	95.4688	11.7188	7.65625	1910.04	1910.58	1917.29	1894.12	1897.08	1924.62	1921.5	1913.75	1909.54	1910.17	1902.21	1912.21	1904.33	1912.83	1920.58	1919.38	1901.92	1908	1896.79	1904.88	1885.62	1887.67	1913.38	1898.42	1898.42	1896.62	1890.92	1885.83	1880.21	1881.92	1850.71	1854.83	1846.71	1865.38	1855.62	1873.67	1842.67	1847.04	1859.12	1856.33	1854.43	1844.2	1841.08	1841.99	1838.86	1829.2
ra2_right_femur_medmed_2_m1	41.875	8.125	10.4688	1837.73	1842.64	1831.55	1828.09	1850.09	1873.73	1866.64	1842.55	1835.73	1852.91	1875.64	1849.45	1835.64	1863.09	1838.73	1875.09	1853.91	1853.55	1842	1796.82	1822.91	1830.73	1860.09	1865.64	1861.36	1851	1859.36	1856.09	1833.55	1840	1806.64	1838.09	1825.64	1855.73	1847	1849.27	1831.27	1839.73	1830.55	1837.91	1817.91	1774.49	1749.07	1734.32	1680.51	1610.69
ra2_right_femur_medmed_2_m2	48.9062	10.625	10.625	1862.77	1863.69	1866.85	1870.31	1864.31	1847.08	1883.31	1870.23	1863.62	1867.77	1856.15	1884.31	1880.31	1890.46	1890.15	1892.69	1880.15	1872.69	1898.31	1863.38	1865	1885	1856.08	1873.54	1886.31	1854.46	1851.08	1878.31	1867.69	1881.46	1872	1889.15	1849.38	1855.69	1852.38	1861.77	1853.85	1842.08	1806.92	1825.92	1750.07	1685.03	1646.99	1587.09	1501.53	1445.09
ra2_right_femur_medmed_2_m3	30	9.21875	11.25	1734.53	1705.53	1721.41	1723.65	1747	1730.53	1729.06	1736.71	1731.88	1736.18	1744.82	1742.47	1731.18	1753.71	1733.29	1760.94	1743.35	1778.47	1776.47	1765.29	1754.18	1744.47	1772.29	1775.71	1797.29	1752.71	1784.94	1770.76	1791	1770.94	1800.35	1778.53	1799.18	1789.65	1796	1782.29	1807.53	1790.53	1795.47	1828.12	1791.35	1773.65	1726.29	1696.23	1666.87	1620.8
ra2_right_femur_medmed_3_m1	89.6875	10.3125	10.4688	1749.16	1741.26	1760.84	1750.47	1750.37	1741.05	1752.16	1756	1730.16	1716.95	1723.84	1720.47	1740	1712.37	1727.53	1738.42	1723.79	1756.32	1746.63	1743.05	1765.53	1771	1766.26	1767.32	1773.68	1765.84	1763.53	1773.16	1771.63	1776.79	1780.32	1780.16	1771.21	1751.42	1778.11	1756.84	1723.26	1752.26	1760.84	1790.58	1755.67	1712.04	1658.04	1560.68	1452.37	1331.89
ra2_right_femur_medmed_3_m2	90.625	10.4688	11.5625	1725.12	1736.38	1756.81	1745.25	1715.62	1737.44	1734.19	1739.44	1744.06	1727.19	1731	1733.88	1719.56	1719.56	1694.5	1726.5	1738	1698.56	1704.06	1738.69	1726.44	1734.5	1729.44	1743.31	1729.62	1702.12	1709.5	1718.19	1712.38	1704.94	1710.5	1725.88	1717.25	1726.25	1737.88	1736.62	1718.75	1722.94	1737.81	1766.56	1737.69	1708.23	1663.48	1588	1480.01	1361.28
ra2_right_femur_medmed_3_m3		12.3438	9.53125	1621.14	1642.64	1619.86	1631.64	1643.21	1634.29	1654.43	1643.79	1652.57	1628.79	1637	1666.14	1646.79	1647.71	1648.07	1660	1672.86	1664.07	1651.5	1663.57	1662.43	1658.43	1668.14	1677.36	1670.57	1687	1667.43	1676.64	1673.93	1666.21	1677.64	1675.57	1676.64	1680.07	1685	1708.57	1724	1717.43	1761.5	1757.21	1701.52	1661.57	1566.25	1401.13	1209.52	1020
ra2_right_femur_medmed_3_m4	142.656	11.7188	11.7188	1787.81	1791.71	1795.57	1814.1	1788.95	1803.76	1776.24	1775.95	1765.9	1782.71	1801.33	1794.14	1774.52	1776.29	1794.29	1795.9	1784.14	1773.9	1771.43	1790.67	1792.05	1775	1789.81	1795.95	1787.57	1779.38	1803.1	1804.86	1808.19	1773.62	1792.86	1799.62	1799.48	1804.76	1823.1	1820.81	1814.86	1806.1	1822.14	1806.43	1818.77	1780.14	1732.34	1687.92	1669.09	1679.61
ra2_right_femur_medmed_3_m5	133.125	10.7812	10.1562	1771.3	1779.35	1779.5	1790.7	1772.35	1778	1772.6	1788.45	1783.8	1785.9	1786.25	1762.15	1780.3	1781.2	1747.85	1777.5	1765.25	1776.2	1784.65	1778.7	1777.2	1794.4	1789.55	1776.35	1788.4	1776.85	1784.05	1786.9	1780.05	1787.2	1788.1	1764.6	1766.9	1794.7	1795.95	1777.7	1796.95	1781.35	1790.2	1792.95	1770.58	1754.96	1754.58	1747.38	1728.1	1722.16
ra3_right_femur_medlat_2_m1	57.0312	11.4062	12.8125	1875.17	1882.78	1886.44	1886.56	1901.17	1862.33	1883.06	1900	1878.44	1876.5	1891.83	1881.5	1884.28	1858.22	1898.06	1887.22	1903.44	1879.22	1886.06	1885.17	1896.11	1860.28	1903.72	1882.94	1872.56	1891.61	1882.33	1898.67	1890	1881.22	1877	1903.22	1873.39	1897.44	1884.72	1884.56	1893.11	1865.44	1869.33	1875.17	1848.31	1820.96	1805.6	1777.34	1743.92	1701.59
ra3_right_femur_medlat_2_m2	78.9062	11.25	10.625	1903.5	1899.12	1898.34	1911.44	1896.97	1910.12	1909.91	1902.31	1894.78	1889.41	1918.72	1909.62	1898.66	1898.81	1898.94	1881.44	1889.5	1890.34	1881.69	1905	1907.56	1895.16	1900.88	1907.5	1882.91	1886.31	1896.81	1901.59	1881.75	1886.03	1893.81	1903.88	1884.5	1875.59	1889.81	1879.47	1884.69	1859.41	1848.91	1851.06	1827.81	1786.9	1718.72	1656.53	1572.03	1469.21
ra3_right_femur_medlat_2_m3	84.5312	12.6562	14.0625	1882.48	1881.91	1918.83	1897.83	1887.22	1889.17	1888.7	1889.74	1886.61	1898.61	1906.22	1893.91	1922.04	1906.78	1912.91	1899.39	1886.65	1880.7	1889	1906	1897.43	1907.83	1901.96	1895.3	1885.09	1906.13	1877.17	1883.91	1897.48	1885.57	1889.96	1900.57	1888.26	1886.48	1864.96	1871.7	1890.83	1880.35	1867.74	1868.65	1851.09	1832.1	1798.88	1756.61	1669.97	1556.53
ra3_right_femur_medlat_2_m4	62.8125	13.4375	13.2812	1918.29	1879.48	1899.38	1919.81	1891.19	1892.19	1889.33	1891.38	1904.76	1884.38	1890.52	1891.29	1873.05	1883.76	1891.9	1870.29	1834.86	1838.19	1846.9	1846.1	1830.67	1827.29	1825.19	1813.57	1824.14	1833.71	1833.33	1830.29	1842.14	1835.95	1867.81	1865.57	1859.48	1856.71	1842.9	1864.1	1859.62	1863.38	1862.52	1864.33	1863.23	1835.16	1834.84	1817.05	1778.71	1731.15
ra3_right_femur_medlat_2_m5	90.4688	15.7812	14.375	1913	1903.8	1884.33	1892.87	1906	1891	1907.07	1938.47	1882.2	1918.53	1919.47	1891.6	1907.4	1911.07	1906.8	1888.8	1921.4	1918.07	1886.4	1909.53	1905.13	1873.53	1907.67	1895.87	1900.27	1889.13	1902.33	1899.53	1892.87	1908.6	1896.67	1894.4	1879.8	1919.07	1891.07	1899.33	1881.53	1893.73	1883.6	1906.6	1848.07	1847.11	1864.7	1843.42	1840.44	1857.45
ra3_right_femur_medmed_2_m1	99.2188	14.2188	18.4375	1900.07	1884.34	1917.83	1897	1873.86	1904.41	1908.07	1914.69	1899.24	1915.93	1894.07	1900.69	1907.69	1890.97	1898.86	1896.38	1880.52	1906.62	1899.66	1910.66	1915.03	1891.79	1894.28	1910.79	1905.14	1908.31	1888.55	1895.07	1882	1898.83	1888.55	1913.38	1909.48	1909.41	1912.76	1918.97	1890.97	1907.83	1895.9	1923.83	1909.59	1886.08	1832.15	1757.49	1605.98	1412.7
ra3_right_femur_medmed_2_m2	79.0625	16.5625	18.2812	1900.57	1884.86	1892.91	1895.57	1907.86	1893.14	1895.23	1910.69	1901.23	1888.94	1903.69	1903.14	1893.4	1901.23	1900.51	1905.14	1912.31	1905.71	1894.8	1904.06	1889.8	1908.69	1899.54	1915.37	1911.89	1912.63	1909.94	1889.17	1901.43	1903.26	1923.6	1912.57	1927.51	1916.29	1900.14	1908.46	1923	1897.94	1897.94	1893.91	1845.64	1785.34	1691.34	1572.34	1447.09	1323.51
ra3_right_femur_medmed_2_m3	48.2812
[truncated: 114 more columns]

## Sheet: contralateral
sample	distance	height	width	optical density1	optical density2	optical density3	optical density4	optical density5	optical density6	optical density7	optical density8	optical density9	optical density10	optical density11	optical density12	optical density13	optical density14	optical density15	optical density16	optical density17	optical density18	optical density19	optical density20	optical density21	optical density22	optical density23	optical density24	optical density25	optical density26	optical density27	optical density28	optical density29	optical density30	optical density31	optical density32	optical density33	optical density34	optical density35	optical density36	optical density37	optical density38	optical density39	optical density40	optical density41	optical density42	optical density43	optical density44	optical density45	optical density46
sr4_femur_CNTRL_medlat_3_m1	59.2188			1843.95	1844.95	1838.55	1827.64	1816.95	1836.5	1821.59	1852.86	1857.73	1835.27	1840.5	1834.45	1837.27	1827.41	1827.09	1858.95	1828.14	1810.36	1830.64	1807.86	1837.68	1838.86	1823.68	1817.91	1823.41	1853.45	1821.23	1835.27	1839.82	1806.55	1828.68	1829.41	1811.05	1807.45	1843.05	1815.5	1820.36	1825.95	1808.91	1825.91	1811.63	1780.89	1776.73	1762.57	1734.27	1719.88
sr5_femur_CNTRL_medlat_1_m1	63.2812	10.625	14.0625	1695.32	1685.29	1693.14	1711	1708.43	1706.04	1698.89	1703.14	1697.68	1702.21	1709.96	1709.61	1707.54	1702.71	1703.18	1709.29	1715.93	1718.64	1722.14	1721.07	1712.18	1727.11	1750.75	1745.39	1728.11	1726.89	1739.89	1752.43	1762.29	1758.57	1754.93	1750.54	1760.57	1768.89	1774.21	1783.07	1786.39	1789.54	1794.29	1810.5	1803.04	1789.76	1764.31	1717.36	1654.84	1540.79
sr5_femur_CNTRL_medlat_1_m2	121.562	12.9688	14.8438	1730.97	1755	1734.71	1732.03	1736.61	1736.03	1746.1	1742.32	1741.13	1746.55	1760.77	1759.26	1768.97	1758.42	1762.68	1775.45	1770.48	1778.61	1778.74	1777.48	1778.61	1780.97	1783.68	1781.35	1776.03	1795.03	1784.39	1790.84	1790.45	1786.39	1785.23	1779.61	1783.65	1791.03	1783.77	1801.84	1810.71	1808.03	1812.65	1806.16	1798.56	1784.79	1765.57	1714.37	1628.49	1528.07
sr5_femur_CNTRL_medlat_2_m1	45	10.625	11.0938	1560.53	1580.71	1585.24	1583.12	1590.12	1588.35	1596.12	1575.47	1608.24	1594.24	1605.24	1605.94	1598.24	1599.88	1579.94	1602	1624.94	1612.88	1584.59	1611.71	1618.24	1603.53	1618.35	1620.59	1628.71	1618.94	1623.12	1618.12	1631.06	1609.65	1601.41	1605.35	1566.06	1583.94	1567.06	1584.94	1586.65	1599.18	1633.41	1655.71	1643.11	1602.17	1533.5	1424.97	1252.12	1088.49
sr5_femur_CNTRL_medlat_4_m1	74.5312	9.53125	10.9375	1447.72	1514.24	1569.2	1595.28	1661.32	1668.72	1688.16	1687.32	1680.8	1654.4	1647.8	1665.28	1643.56	1634.4	1647.24	1636.76	1601.76	1619.52	1629.96	1681.76	1711.64	1739.52	1770.8	1783.04	1789.72	1796.96	1793.48	1789.84	1808.04	1768.8	1792.16	1795.16	1779.96	1804.96	1763.12	1784.08	1786.28	1773.48	1760.96	1784.28	1768.58	1727.57	1684.2	1671.57	1652.51	1626.23
sr5_femur_CNTRL_medlat_4_m2	78.9062	10.4688	11.0938	1628.85	1613.35	1593.15	1557.1	1576.35	1598.55	1567.25	1579.85	1589.2	1598.25	1581.45	1586.8	1594.95	1617.25	1586.1	1609.7	1610.45	1619.35	1628.55	1621.8	1632.8	1595.65	1611.6	1596.75	1599.35	1609.7	1618.85	1602.75	1605.8	1616.8	1592.55	1594.9	1573.1	1552.05	1563.6	1566.15	1603.35	1603	1610.85	1631	1587.89	1564.65	1517.91	1454.33	1376.47	1311.79
sr5_femur_CNTRL_medlat_5_m1	97.9688	12.3438	12.9688	1555	1581.48	1576.86	1564.24	1551.86	1552.38	1556	1555.1	1552.95	1571.81	1593.43	1599.05	1618.71	1605.14	1606.67	1615.52	1637.9	1639.95	1623.14	1605.67	1592.81	1582.05	1610.38	1606.81	1609.81	1631.86	1636.81	1652.95	1657.81	1675.38	1679.48	1702.48	1693.14	1656.81	1663.33	1666.62	1691	1712.57	1714.38	1717.9	1691.86	1650.52	1579.09	1461.95	1305.83	1093.04
sr5_femur_CNTRL_medlat_5_m2	117.344	11.25	10.1562	1686.25	1676.75	1639.12	1634.69	1665.94	1636.25	1654.19	1678.38	1707.06	1668.56	1681.62	1655.62	1687.44	1693.31	1715.12	1693.56	1709.44	1712	1704.19	1698.88	1722.88	1706.25	1736	1710.62	1698.81	1725.44	1714	1723.75	1731.38	1696.38	1700.12	1667.25	1673.69	1678	1678.44	1631.12	1647	1617.25	1587	1641.31	1576.31	1498.9	1435.96	1353.81	1259.06	1147.51
sr5_femur_CNTRL_medlat_6_m1	102.031	12.9688	14.8438	1820.94	1816.65	1830.47	1818.65	1822.94	1824.94	1847.82	1809.47	1834.18	1838.18	1839.18	1845.82	1815.88	1795.35	1823.35	1834.71	1851.65	1825.12	1835.41	1823.18	1829	1822.94	1815.24	1824.24	1827.35	1841.47	1837.82	1839.88	1830.12	1826.53	1834.65	1840.94	1829.88	1827.59	1850.18	1854.82	1855.18	1833.88	1831.41	1849.71	1835.89	1827.62	1790.77	1772.95	1756.38	1697.63
sr5_femur_CNTRL_medlat_7_m1	66.0938	10	14.0625	1752.44	1754.88	1741.31	1731.88	1722.5	1719.81	1722.81	1728.56	1722.12	1731.19	1733.25	1720.38	1717.12	1715.44	1702.19	1719.19	1714.44	1707.75	1683.88	1684.94	1695.19	1690.12	1679.94	1676.5	1680.56	1699.31	1695.38	1677.94	1682.88	1703.75	1706.75	1710.88	1724.69	1724.81	1734.25	1758.69	1758.5	1773.12	1805.69	1815.12	1798.63	1789.88	1774.72	1717.81	1679.25	1676.04
sr5_femur_CNTRL_medlat_7_m2	46.875	5.9375	10.1562	1636.57	1645.14	1658.36	1657.79	1654.07	1652.71	1652.57	1645	1642.21	1674.5	1665.43	1658.86	1652.43	1627.86	1627.36	1646.5	1645	1634.07	1598	1587.43	1585.5	1582.93	1588.5	1583.93	1588.79	1616.71	1616.21	1598.64	1596.57	1593.93	1566.93	1541.93	1558.36	1577	1603	1601.29	1578.07	1574.79	1582.07	1583.07	1568.2	1526.51	1453.37	1360.4	1274.13	1201.66
sr5_femur_CNTRL_medlat_7_m3	33.125	7.5	12.1875	1150.12	1160.94	1177.06	1175.82	1179.82	1173.47	1182.71	1185.35	1166.53	1157.47	1169.88	1189.41	1181.76	1200.53	1236.53	1235.59	1232.88	1252.47	1248.76	1233.71	1225.18	1231.47	1243.24	1250	1242.29	1243.76	1273.65	1277	1274.59	1269.53	1251	1237.94	1235.41	1231.76	1244.41	1251	1251.71	1254.53	1262.53	1281.71	1277.17	1242.39	1190.39	1124.11	1054.97	994.773
sr5_femur_CNTRL_medmed_1_m1	75	13.75	12.8125	1753.48	1752.14	1760.76	1753.48	1733.62	1740.29	1748.38	1727.81	1730.48	1736.62	1736.81	1743	1758.24	1759.52	1755.81	1764.05	1766.52	1760.95	1759	1765	1767.9	1764.9	1764.67	1773.71	1766.57	1758.29	1769.9	1765.33	1758.71	1765.62	1769.62	1783.14	1789.29	1801.05	1824.29	1815.95	1817.14	1831.81	1815.38	1821.71	1817.6	1802.21	1764.4	1725.72	1693.5	1657.94
sr5_femur_CNTRL_medmed_1_m2	94.8438	10.9375	12.8125	1786	1773.8	1774.87	1773.47	1738.87	1737.8	1742.4	1717.27	1742.07	1747.67	1761.93	1749.8	1744.27	1727.93	1745.87	1722.53	1742.67	1753.73	1733.73	1747.67	1753.93	1761.2	1749.47	1760.93	1763.47	1746.2	1768	1755.67	1757.47	1768	1766.93	1760	1762.6	1780.47	1774.33	1785.73	1786.73	1796.07	1812.67	1830.2	1812.53	1771.77	1743.17	1709.98	1651.41	1597.06
sr5_femur_CNTRL_medmed_1_m3	65.625	10.1562	12.1875											1722.55	1722.65	1710.85	1706.35	1734.8	1736.05	1737	1744.35	1728	1742.7	1742.8	1750.75	1729.6	1723.3	1741.85	1732.95	1733.8	1742.45	1753.3	1772.55	1760.7	1794.95	1785.75	1819.35	1772.45	1791.5	1786.3	1815.4	1804.9	1805.55	1796.89	1752.53	1708.62	1663.08	1636.4	1586.14
sr5_femur_CNTRL_medmed_3_m1	136.875	12.8125	15.1562	1893.29	1891.57	1883.39	1889.18	1879.36	1888.75	1905.89	1888.29	1877.25	1893.89	1893.18	1905.11	1899.64	1895.29	1895.82	1896.5	1903.61	1902.21	1885	1893.96	1890.32	1882.75	1903.36	1882.89	1879	1875.64	1904	1907.96	1894.04	1894.64	1888.86	1897.07	1897.5	1897.82	1890.89	1892.5	1914.79	1892.18	1894.68	1906.36	1903.87	1896.04	1890.79	1885.54	1868.31	1848.57
sr5_femur_CNTRL_medmed_3_m2	115.781	11.0938	13.75	1831.78	1866.09	1845.7	1846.22	1840.83	1822.57	1848.96	1838.96	1836.57	1828.61	1829.7	1864.22	1850.74	1825.09	1844.52	1828.17	1842.61	1834.3	1834.74	1853	1847.7	1843.26	1869.26	1852.83	1855.96	1848.09	1864.96	1858.3	1845.65	1854.3	1867.65	1862.83	1857.35	1855.87	1855.57	1864.52	1853.35	1858.3	1846.65	1860.91	1820.02	1777.04	1731.17	1661.76	1580.08	1485.09
sr5_femur_CNTRL_medmed_3_m3	128.906	11.7188	13.125	1860.24	1871.52	1868.72	1861.68	1863.44	1856.6	1878.76	1865.68	1867.64	1881	1858.76	1851.88	1854.4	1866.08	1851.8	1872.28	1878.76	1884.24	1864.8	1872.44	1861.68	1863.52	1893.2	1894.76	1873.76	1879.28	1883.84	1882.84	1894.36	1872.28	1860.56	1876.88	1865.08	1874.16	1868.96	1865.84	1874.76	1863.64	1842.56	1863.48	1832.95	1815.96	1795.82	1751.26	1696.85	1625.91
sr5_femur_CNTRL_medmed_4_m1	99.6875	11.4062	12.9688	1880.86	1880.95	1892.27	1883.14	1883.36	1841.45	1874.82	1881.36	1877.73	1868.32	1845.73	1864.82	1845.77	1858	1857.82	1847.32	1840.45	1842.68	1843.95	1831.64	1847.64	1836.14	1831.09	1873.64	1877.09	1853	1845.82	1847.55	1851.73	1857.41	1856	1832.23	1845.05	1835.23	1854.09	1852.59	1848.09	1862.82	1867.45	1888.5	1886.17	1880.89	1857.87	1829.05	1774.19	1669.35
sr5_femur_CNTRL_medmed_4_m2	116.562	15	14.5312	1858.44	1875.52	1890.08	1877.2	1872.36	1873.4	1865.84	1869.64	1855.36	1857.76	1863.12	1863.52	1876.96	1881.16	1881.48	1867.84	1880.08	1888.6	1882.28	1871.92	1872.52	1866.48	1884.16	1871.08	1875.04	1862.36	1858	1871.48	1865.52	1837.96	1853.68	1849.32	1861.48	1857.2	1861.16	1873.84	1876.56	1883.44	1880.64	1897.88	1896.87	1884.87	1854.16	1803.05	1765.04	1701.41
sr5_femur_CNTRL_medmed_4_m3	147.031	13.2812	14.0625	1885.52	1884.84	1880.48	1868.04	1863.48	1880.4	1853.72	1882.16	1864.4	1860	1836.04	1858.2	1862.84	1872.88	1856.44	1882.76	1868.28	1862.32	1874.56	1846	1866.24	1896.24	1874.08	1865.72	1852.6	1883.72	1885.32	1895.92	1885	1914.16	1923.72	1905.4	1921.4	1914.76	1919.36	1923.28	1909.76	1911.48	1923.04	1911.52	1906.64	1884.31	1850.36	1824.77	1790.35	1735.77
sr6_femur_CNTRL_medmed_5_m1	52.6562			1832.05	1853.33	1830.71	1838.71	1848.9	1844.52	1870.52	1831.81	1842.38	1840.76	1855.38	1838.76	1834.43	1828.05	1830.67	1811.81	1837.48	1857.57	1845.95	1856.9	1841.43	1819.62	1810.9	1845.57	1831	1853.9	1830.33	1843	1853.33	1833.24	1850.38	1831.33	1839.1	1864.05	1857.48	1849.05	1864.86	1853.29	1860.71	1873.81	1851.51	1832.57	1816.02	1797.46	1771.45	1747.76
sr6_femur_CNTRL_medmed_5_m2	49.6875			1779.11	1780.05	1753.68	1750.68	1760.53	1738.79	1761.11	1740.26	1788.47	1773.11	1754.58	1749.42	1754	1747.21	1748	1723.26	1726.53	1755.79	1742.32	1725.11	1732.32	1729.95	1717.84	1743.05	1754.37	1734.05	1755.58	1761.26	1753.79	1744.42	1790.89	1763.26	1797.05	1791.32	1803.11	1833.58	1842.21	1835.84	1836.74	1845.26	1831.27	1813.53	1792.36	1784.15	1756.34	1723.81
sr7_femur_CNTRL_medlat_1_m1	35.4688	11.4062	11.5625	1075.1	1087.67	1113.48	1117.62	1101.1	1086.62	1084.48	1080.9	1108.33	1117.43	1103.52	1089.9	1091.52	1069.52	1095	1086.9	1119.86	1137.05	1149.76	1172.71	1174.29	1163.81	1193.38	1198.05	1232.1	1265	1257.95	1251.19	1253.1	1265.43	1249.14	1251.1	1296.14	1315.67	1299.95	1305.14	1311.24	1334.57	1371.48	1436	1445.68	1382.28	1274.22	1122.71	947.426	798.929
sr7_femur_CNTRL_medlat_2_m1	35	10.625	11.7188	734.643	740.857	768.643	760.429	751.071	761.214	750.143	746.857	761.143	736.429	751.643	741	743.357	710.571	687.714	690	672.929	671.429	692.571	682.357	674.929	681.5	679.571	705.286	709.857	724.071	729.143	740.5	719.643	728.786	765.786	764.643	762.5	711.071	644	622.643	617.071	622.143	658.571	666.143	640.764	539.352	434.89	350.319	266.622	180.663
sr7_femur_CNTRL_medlat_2_m2	139.688	13.4375	13.125	1645.86	1632.48	1657.76	1657.57	1646.19	1667.67	1652.52	1643.14	1643.48	1648.14	1633.62	1629.86	1632.19	1623.52	1616.19	1633.62	1638.57	1642.76	1665.48	1626.57	1637	1640.43	1649.43	1657.81	1636.95	1637.38	1635.24	1621.24	1599.05	1597.38	1615.86	1623.76	1644.81	1613.52	1605.14	1603.52	1598.33	1625.1	1656.71	1700.33	1651.27	1535.25	1320.29	1105.45	931.81	821.285
sr7_femur_CNTRL_medlat_2_m3	140.469	11.5625	14.0625	1611.89	1615.78	1643.61	1631.89	1620.72	1600.72	1609.78	1605.28	1615.89	1601.28	1606.11	1612.28	1625.89	1611.89	1582.17	1602.06	1588.56	1582.22	1572	1606.17	1601.61	1620.89	1606.33	1604.94	1604	1570.94	1567.06	1578.61	1579.33	1580.5	1568.94	1576.67	1562.44	1569.11	1555.72	1574.61	1550.83	1575.11	1597.61	1641.78	1620.35	1558.75	1440.47	1326.02	1225.74	1124.19
sr7_femur_CNTRL_medlat_3_m1	85.9375
sr7_femur_CNTRL_medlat_4_m1	48.5938	10.9375	12.6562	1420.43	1395.96	1387.52	1380	1387.74	1368.61	1347.74	1320.3	1297.43	1313.04	1296.61	1292.96	1253.35	1277.48	1241.87	1233.57	1181.91	1183.26	1204.26	1215.83	1231.96	1265.83	1285.96	1322.39	1307.3	1304.26	1301.83	1327.43	1327.87	1337.61	1340.17	1371.39	1395.3	1424.78	1446.26	1434.57	1420.87	1429.43	1458.13	1471.3	1462	1416.86	1295.21	1068.55	860.743	680.947
sr7_femur_CNTRL_medlat_4_m2	117.188	11.7188	16.5625	1773.15	1765.25	1749.6	1758.55	1739.2	1738.45	1727.1	1745.7	1747	1717.95	1747.6	1750.9	1755.15	1736.9	1740.1	1704.9	1717.1	1724.2	1717.85	1707.4	1713.5	1706.2	1731.65	1715.3	1728.9	1712.05	1697.5	1701.95	1674.5	1706.55	1695.05	1690.1	1708.25	1720.55	1692	1706.7	1696.55	1696.05	1723.95	1730.1	1708.5	1658.26	1565.4	1415.09	1119.42	738.995
sr7_femur_CNTRL_medlat_5_m1	49.0625	12.1875	15.1562	1702.58	1685.42	1669.88	1670.83	1668.17	1673.96	1661.83	1673.42	1681.71	1638.17	1667.5	1673.58	1683.71	1687.58	1678.04	1684.96	1694.46	1708.83	1713.71	1694.29	1697.79	1684.33	1672.83	1691.42	1695.21	1706.33	1691.38	1700.12	1706.42	1717.88	1720.33	1754.62	1740.12	1741.46	1734.5	1718.62	1717.54	1735.67	1753.38	1765.79	1721.36	1624.47	1398.34	1063.45	745.293	504.38
sr7_femur_CNTRL_medlat_6_m1	88.9062	12.3438	13.4375	1216.08	1236.04	1224.85	1227.73	1235.42	1263.31	1250.54	1262.85	1257.58	1226.19	1229.19	1231.77	1251.5	1296.38	1311.54	1328.81	1335.62	1334.19	1356.92	1388.38	1381.08	1424.15	1422.08	1459.27	1450.85	1470.04	1472.12	1467.85	1520	1536.23	1527.88	1583.88	1594.31	1582.62	1589.46	1592.15	1622.96	1640.96	1624.92	1646.96	1623.7	1620.66	1608	1547.94	1454.81	1347.76
sr7_femur_CNTRL_medlat_6_m2	70.4688	12.8125	13.2812	1314.65	1314.82	1330.35	1335.65	1347.65	1346.24	1330.71	1326.06	1317.06	1347.06	1337.35	1353.76	1346.88	1309.88	1285.76	1310.71	1308.24	1308.59	1337.94	1344.94	1354.82	1364.41	1376.24	1374.88	1364.06	1346.41	1332.41	1308.12	1300	1348.35	1326.06	1344.94	1339.24	1333.35	1331.65	1385.47	1430.53	1466.24	1528.53	1543.76	1504.67	1463.25	1445.63	1349.93	1169.55	916.944
sr7_femur_CNTRL_medlat_6_m3	105.938	13.4375	12.6562	1491.53	1503.35	1521.82	1507.59	1517.53	1505.35	1541.47	1519.53	1553.59	1555	1548	1551.53	1539.88	1550.82	1556	1560.53	1564.71	1549.76	1559.59	1571.47	1571.88	1562.47	1557	1560	1571.41	1559.65	1557.06	1549.53	1546.47	1520.24	1460.94	1434.82	1428	1435	1482.18	1495.06	1500.59	1507	1550.76	1596.06	1561.21	1475.52	1273.93	1011.85	716.636	453.136
sr7_femur_CNTRL_medlat_7_m1	43.2812	14.0625	12.0312	1448.67	1404.24	1380.48	1363.43	1337.76	1317.95	1333.62	1330.62	1311.57	1304.24	1309.48	1354.19	1412.1	1450.76	1466.57	1460.62	1434.71	1399.9	1373.48	1365.14	1368.52	1369.48	1381.19	1406.76	1434.48	1449	1462.86	1479.14	1511.62	1536.24	1537	1563.76	1607.95	1651.1	1672	1691.95	1703.62	1711.38	1720.24	1733.19	1703.96	1666.62	1613.04	1532.21	1459.62	1390.78
sr7_femur_CNTRL_medmed_2_m1	124.375	12.9688	11.875	1894.81	1876.81	1908.62	1902	1882.25	1908.62	1886.75	1920.75	1922.69	1885.81	1895.75	1917.5	1892.81	1910.12	1894.5	1914.69	1892.69	1881.12	1899.56	1900.38	1880.25	1882.19	1885.31	1898.12	1916.81	1902.69	1884.69	1887	1918.19	1906.75	1902.81	1923.56	1899.44	1913.25	1885.06	1898.56	1898.38	1878.19	1889.69	1898.88	1873.65	1839.26	1791	1721.79	1670.55	1617.61
sr7_femur_CNTRL_medmed_3_m1	73.125	10.7812	11.875	1804.68	1781.59	1806.5	1810.41	1787.32	1804.32	1815.27	1808.86	1800.95	1783.91	1797.68	1801.82	1796.59	1798.82	1823.64	1827.64	1826.09	1834.64	1830.95	1836.45	1833.27	1833.82	1836.64	1823.55	1836.18	1837.86	1832.68	1834.05	1832.91	1840	1841.73	1837.45	1846.5	1856.59	1814.68	1724	1655.36	1665.05	1690.32	1724.59	1723.1	1634.88	1429.46	1144.52	875.193	647.489
sr7_femur_CNTRL_medmed_3_m2	119.219	10.9375	8.90625	1907.76	1915.88	1918.35	1905.88	1905.53	1907.71	1896.59	1899.65	1920.71	1914.59	1900.65	1905.18	1899.35	1891.24	1912.24	1908.65	1891.12	1887.59	1902.24	1906.65	1907.88	1920.41	1917.59	1909.41	1908.94	1912.41	1892.06	1899.76	1907	1906.88	1894.65	1920.29	1889.59	1881.65	1885.47	1884.53	1899.88	1893.47	1880.06	1889.41	1855.59	1805.89	1731.48	1642.32	1533.59	1408.18
sr7_femur_CNTRL_medmed_5_m1	82.1875	10.3125	12.0312	1898.47	1919.65	1880.76	1892.35	1923.29	1925.88	1911.76	1913.35	1913.35	1921	1917.71	1902.82	1887.41	1912.65	1918	1915.94	1909.82	1900.71	1892.76	1899.53	1897.47	1902.76	1886.24	1899.24	1880.65	1917.76	1920.71	1902.24	1893.53	1929.29	1895.53	1917.76	1921.24	1929.18	1914.41	1921.88	1892.35	1914.29	1888.29	1886.29	1893.3	1867.46	1834.74	1797.79	1759.38	1725.84
sr8_femur_C-L_medlat_1_m1	82.5			1885.54	1871.08	1892.62	1896.62	1883.62	1872.69	1885.23	1864.23	1883.92	1880.77	1875.31	1854.62	1854	1898.85	1890.31	1885.15	1888	1883.62	1881.23	1878.62	1887.31	1907.69	1899.38	1871.85	1903.23	1874.85	1893.38	1918.62	1870.62	1910.77	1884.31	1892.23	1880.46	1890.85	1871.54	1854.46	1885.85	1883.62	1875.77	1876.85	1839.41	1825.94	1809.32	1792	1729.77	1648.83
sr8_femur_C-L_medlat_3_m1	68.4375	10	11.5625	1841.07	1839.86	1847.71	1855.07	1824.36	1832.14	1838.79	1860.14	1823.71	1813.93	1841	1843.29	1857.93	1854.29	1817.93	1864.36	1843.71	1851.86	1849.86	1857	1827.79	1835.93	1854.57	1836.79	1849.43	1827.14	1832.5	1859.36	1836.93	1850.71	1847.79	1855.36	1889.36	1865.43	1866.71	1856.57	1835.93	1861.43	1862.14	1904.21	1838.2	1821.93	1802.89	1792.61	1774.65	1777.63
sr8_femur_C-L_medlat_4_m1	70.4688	11.25	14.6875	1783.88	1778.18	1794.65	1802	1814.29	1790.88	1795.06	1794.53	1764.94	1787.35	1807.94	1797.35	1766.71	1776.82	1769.59	1777.47	1806	1787.76	1799.35	1793.06	1788.29	1818.71	1814.59	1800.06	1810.88	1800.12	1796.24	1809.71	1797.47	1821.24	1817.59	1824.88	1864.71	1834.53	1871.24	1844.53	1888.71	1873.35	1873.47	1865.53	1848.46	1771.37	1653.95	1579.18	1445.4	1197.27
sr8_femur_C-L_medlat_4_m2	112.656	15.7812	15.4688	1906.89	1890.61	1888.28	1898.06	1903.56	1906.44	1885.83	1889.89	1889.44	1886.72	1907.89	1914.11	1889.33	1883.72	1889.22	1895.11	1889.39	1902.22	1889.89	1901.06	1887.22	1892.22	1896.56	1904.44	1897.78	1895.28	1908.56	1903.06	1905.06	1913.22	1900.67	1897.61	1896.61	1907.5	1896.56	1894.28	1897.72	1887.11	1901.83	1909.17	1888.03	1849.61	1767.48	1622.61	1517.71	1378.53
sr8_femur_C-L_medlat_4_m3	54.8438	9.6875	13.125	1788	1794.71	1776.21	1781	1788.64	1783.93	1770.79	1739.29	1763.07	1772.64	1746.07	1754	1727.29	1755.36	1747.36	1755.79	1729.43	1725.14	1725.79	1726.86	1739	1711.21	1746.43	1748.64	1761.57	1729.36	1738.29	1746.5	1737.86	1742.71	1726.57	1749.07	1739.21	1742.64	1778.43	1768.43	1804.79	1804.43	1800.86	1839.21	1848.03	1814.66	1768.08	1644.21	1469.55	1279.62
sr8_femur_C-L_medlat_4_m4	165.312	16.25	12.1875	1918.93	1907.69	1900.1	1875.38	1869.41	1866.31	1894.93	1890.07	1880.69	1900.07	1884.41	1897.69	1899.24	1917.03	1898.86	1910.62	1922.86	1912.48	1903.72	1903.76	1889.66	1903.9	1901.28	1907.55	1917	1912.17	1913.79	1923.69	1926.9	1939.38	1928.69	1936.83	1943.24	1929.93	1922.1	1932.38	1926.48	1917.59	1938.97	1955.1	1924.83	1908.47	1908.44	1904.91	1865.03	1797.45
sr8_femur_C-L_medlat_4_m5	199.062	17.3438	13.75	1907.93	1898.85	1898.3	1900.78	1901.07	1907.67	1912.56	1917.33	1927.93	1918.52	1907.93	1908.78	1908.26	1902.56	1922.93	1924.3	1936.04	1924.41	1929.44	1951.67	1941.26	1925.96	1942.26	1932.44	1929.04	1926.59	1909	1923.56	1915.19	1937.78	1924.93	1941.78	1943.89	1946.22	1933.96	1945.56	1945.96	1943.44	1941	1947.33	1946.92	1922.36	1897.99	1878.43	1810.14	1693.48
sr8_femur_C-L_medlat_6_m1	55.7812			1765.17	1752.5	1755.06	1753.44	1755.33	1764.17	1743.06	1761.28	1746.17	1775.33	1756.28	1736.33	1735.39	1752.89	1752.06	1726.44	1735.06	1752.44	1755.28	1738.94	1713.22	1731.67	1713.28	1670.44	1694.39	1661.33	1652	1684.11	1654.5	1651.33	1676.78	1688.67	1689.39	1689.11	1681.72	1704.72	1706.06	1739.22	1767.39	1785.78	1775.28	1735.93	1649.24	1517.52	1357.66	1199.43
sr8_femur_C-L_medlat_7_m1	71.0938	10.9375	13.5938	1735.67	1718.67	1729.96	1731.62	1723.75	1722.83	1718.38	1731.21	1712.79	1736.83	1722.58	1718.46	1729.21	1749.58	1742.12	1756.17	1754.38	1755.38	1736.67	1728.29	1759.67	1748.08	1748.79	1772.71	1741.96	1779.33	1786.71	1804.12	1792.96	1814.75	1812.46	1819.75	1834.17	1826.79	1813.04	1835.38	1825.21	1820.04	1840.12	1845.25	1834.86	1811.56	1795.76	1789.62	1747.43	1734.58
sr8_femur_C-L_medmed_3_m1	72.5			1903.2	1914.35	1904.15	1913.25	1909.7	1920	1904.1	1906.1	1894.45	1893.35	1906.9	1918.2	1904.55	1908.75	1905.25	1905.45	1926.8	1910.15	1917.6	1902.15	1890	1888.4	1898.6	1905	1892.65	1899.65	1897.8	1887.6	1878.65	1869	1864.05	1878.75	1863.5	1860.6	1852	1851.55	1840.9	1821.45	1849.85	1854.75	1850.95	1837.81	1792.29	1749.71	1701.84	1625.92
sr8_femur_C-L_medmed_3_m2	114.375			1914.18	1949.05	1934.09	1921.64	1912.18	1938.05	1940.77	1936.59	1917.32	1927.59	1935	1948.23	1917.27	1935.64	1922.86	1941.18	1926.23	1934.68	1935.14	1913.55	1912.32	1908.77	1923.05	1939.64	1924.45	1918.32	1921.82	1921.14	1943.09	1940.86	1936.68	1928.18	1925.68	1923.82	1917.27	1924.86	1921	1914.23	1913.86	1933.59	1892.52	1864.27	1858.99	1824.16	1739.87	1648.71
sr8_femur_C-L_medmed_6_m1	57.3438	10.625	13.4375	1891.61	1888.5	1899.72	1894.5	1882.06	1904.33	1895.89	1905.39	1893.61	1869.5	1872.83	1881.22	1880.17	1873.22	1870.94	1886.89	1890.22	1883.61	1906	1888.39	1886.11	1865.39	1876.44	1879	1875.28	1873.33	1900.78	1921.83	1901.22	1889.61	1892.56	1878.44	1887.33	1908.72	1900.78	1870.22	1865.5	1889.56	1910.78	1909.22	1881.91	1867.68	1864.03	1844.27	1809.79	1785.2
sr8_femur_C-L_medmed_6_m2	28.2812	7.8125	8.90625	1809.42	1809.74	1827.84	1800.63	1812.74	1801.47	1821.53	1806.37	1807.63	1824	1778	1783.74	1811.05	1773.11	1794.21	1813.26	1810.63	1804.89	1802.47	1790.37	1796.42	1798.89	1782.47	1787	1796.79	1781.37	1778.74	1796.11	1794.37	1814.53	1811.37	1808	1796.11	1799.95	1788.11	1826.37	1809.63	1828.05	1830.37	1832.47	1831.97	1824.75	1821.36	1817.11	1809.09	1795.27
sr9_femur_C-L_medlat_8_m1	137.188				1926.26	1932.79	1933.53	1926.16	1927.42	1903.05	1927.84	1944.26	1941.53	1949.79	1933.74	1942.58	1956.63	1933.47	1938.42	1971.26	1954.58	1942.05	1954.42	1941.47	1945.95	1950.63	1949.42	1942.95	1948.89	1961.95	1953.42	1941.95	1936.89	1944.16	1939.95	1921.26	1899.95	1888.32	1842.84	1784.21	1720.11	1634.37	1541.53	1394.04	1273.78	1233.65	1253.56	1286.05	1304.39
sr9_femur_C-L_medmed_3m1
sr10_femur_C-L_medlat_3_m1	45.3125			1280.71	1293.29	1301.59	1302.41	1315.47	1307.12	1281.53	1281.82	1308.71	1296.82	1278.24	1295.24	1310.06	1316	1317.41	1315	1318	1297.18	1309.65	1319.18	1329.76	1328.47	1346.59	1367.24	1351.59	1385.41	1383.18	1350.82	1334.94	1328.29	1314.47	1343.59	1361.29	1442.24	1482.41	1513.82	1546.41	1559.71	1603.76	1625.71	1668.99	1652.31	1617.91	1540.88	1437.74	1310.79
sr10_femur_C-L_medlat_3_m2	45.4688			1538.19	1550.5	1557.69	1570.75	1548.06	1545	1534.06	1553.25	1593	1569.31	1580.12	1551.94	1524.25	1482.56	1472.69	1443.94	1421.88	1418.38	1413.31	1410.81	1402.25	1408.25	1390.31	1391.38	1383.19	1377.69	1366.19	1343.88	1355.31	1355.31	1353.44	1346.12	1370.94	1423.5	1413.94	1405	1418.06	1420.44	1483.5	1540.38	1530.86	1507.58	1453.03	1372.85	1297.23	1254.19
sr10_femur_C-L_medlat_3_m3	93.75			1816.22	1844.22	1830.67	1843	1839.06	1817.67	1817.89	1848.06	1831.72	1803.72	1843.17	1829.89	1832.39	1847.78	1837.11	1842.78	1851.44	1868.78	1833	1857.5	1845.5	1845.06	1859.11	1871.17	1858.06	1852.33	1881.22	1865.06	1879.72	1872.61	1858.94	1880.83	1864.17	1860.83	1850.28	1856.89	1861.5	1863.33	1869.89	1862.61	1868.18	1849.96	1840.26	1811.84	1787.56	1669.01
sr10_femur_C-L_medlat_4_m1	110.781			1871.47	1867.42	1872.42	1889.47	1870.89	1865	1883.42	1878.11	1875.68	1896.53	1897.58	1894.68	1894.89	1876.26	1881.53	1883.58	1867.53	1889.84	1906	1893.05	1900.26	1895.74	1874.11	1880.16	1878.42	1873.58	1866.16	1864.95	1878.68	1892.47	1899.63	1887.68	1896.63	1900.53	1875.79	1868.95	1882.11	1873.05	1860.42	1878.47	1876.69	1859.91	1848.16	1818.59	1778.48	1738.4
sr10_femur_C-L_medlat_6_m1	163.594			1862.52	1866.43	1895.29	1879.76	1879.1	1911.05	1889.43	1921.14	1921.38	1931.1	1920.71	1934.05	1927.48	1920.57	1915.67	1930.71	1922.1	1929.48	1923.62	1918.57	1937.67	1918.95	1946.24	1900.05	1918.24	1938.1	1901.05	1924	1947.52	1924.81	1927.81	1949.57	1926.14	1934.81	1928.38	1932.95	1940.95	1929.81	1919.43	1921.71	1887.43	1854.18	1759.38	1609.16	1392.9	1175.51
sr10_femur_C-L_medlat_6_m2	122.344			1643.23	1705.45	1784.86	1820.09	1851.36	1888.14	1894.18	1898.32	1905.55	1916.5	1934.09	1924.55	1957.59	1925.27	1942.41	1928.73	1924.68	1928.45	1925.77	1911.32	1902.36	1889.23	1916.77	1895.5	1880.77	1893.86	1895	1914.41	1891.86	1895.55	1901.41	1888.82	1905.14	1893.45	1891.91	1914.05	1929.14	1927.27	1901.45	1920.95	1907.09	1893.12	1857.2	1819.94	1772.94	1702.6
sr10_femur_C-L_medlat_9_m1	192.031			1927.79	1926.63	1903.37	1907.63	1910.42	1892.21	1882.42	1902.95	1916.32	1916.47	1906.16	1909.42	1907.95	1899.79	1902.53	1894.32	1902.53	1907.21	1903.89	1904.89	1890.32	1883.68	1910	1904.42	1908.84	1927.32	1908.26	1883.47	1902.05	1899.74	1866.21	1892.21	1893.21	1872.53	1887.47	1886.21	1877.16	1868.37	1862.16	1858.47	1827.25	1788.79	1704.15	1593.12	1477.49	1358.91
[truncated: 114 more columns]

## Sheet: aclt
sample	distance	height	width	optical density1	optical density2	optical density3	optical density4	optical density5	optical density6	optical density7	optical density8	optical density9	optical density10	optical density11	optical density12	optical density13	optical density14	optical density15	optical density16	optical density17	optical density18	optical density19	optical density20	optical density21	optical density22	optical density23	optical density24	optical density25	optical density26	optical density27	optical density28	optical density29	optical density30	optical density31	optical density32	optical density33	optical density34	optical density35	optical density36	optical density37	optical density38	optical density39	optical density40	optical density41	optical density42	optical density43	optical density44	optical density45	optical density46
sr2_femur_ACLT_medlat_1_m1	66.7188	11.875	11.7188	1719.5	1749.9	1809.1	1754.7	1744.4	1751.7	1734.6	1724.1	1736.8	1776.1	1733.1	1756.2	1768.9	1746.6	1756.9	1756.6	1749.1	1752.3	1728	1733.8	1790.7	1766.5	1773.9	1765.7	1750.1	1777.1	1750.9	1783.2	1740.3	1761.7	1771.1	1799	1774.1	1760.5	1769.4	1778	1812.8	1801	1799.8	1795	1747.85	1719.78	1705.21	1682.53	1648.17	1613.02
sr2_femur_ACLT_medlat_1_m2	129.219	10.7812	13.9062	1897.33	1912.08	1908.08	1898.75	1891.5	1910.5	1888.33	1890	1891.08	1898.42	1877.92	1895.67	1913.08	1884.58	1898	1888.75	1910.5	1912.67	1895.58	1899.5	1906.5	1878.5	1900.67	1912.58	1895.5	1917.17	1919.92	1891.5	1892.67	1910.17	1921.25	1910.67	1875.33	1921.17	1926.25	1926.42	1934.25	1924.58	1932.33	1957.17	1906.01	1895.14	1888.08	1880.53	1848.71	1817.17
sr2_femur_ACLT_medlat_2_m1	49.2188	13.5938	12.8125	556.048	538.238	538.381	550.048	619.19	740.381	896.524	1021.86	1092.14	1046.71	982.048	875	737.476	669.143	603.476	598.238	580.19	610.905	581	544.81	479.381	465.381	442.19	443.857	431.286	446.286	441.762	443.81	434.857	440.19	445.952	439.571	432.381	443.143	449.667	464.619	516.238	558.714	578.333	586.048	462.731	349.831	255.701	202.68	200.036	209.68
sr2_femur_ACLT_medlat_4_m1	41.5625	8.125	9.0625	1221.09	1190.91	1188.64	1175.64	1154.82	1134.73	1128.09	1117.27	1138.64	1149.55	1130.91	1118.45	1101.27	1089.45	1088.55	1101.27	1124.64	1139	1118.27	1147.45	1161	1169	1139.91	1135.73	1138.36	1120.36	1127.45	1117.91	1122.27	1131.73	1144.18	1173.18	1172.27	1200.45	1203.09	1142.18	1131.45	1175.82	1220	1262.64	1248.43	1215.28	1181.73	1128.48	1082.36	1049.05
sr2_femur_ACLT_medlat_4_m2	49.2188	10.4688	11.0938	1516.12	1493.44	1492.38	1525.62	1508.44	1533.06	1518.75	1534	1530.75	1525.75	1508.81	1511.25	1497.44	1507.56	1480	1501.75	1516	1528.25	1550.12	1554.25	1548.06	1560.5	1548.69	1589.06	1619.31	1607.06	1603.62	1611.62	1641.19	1642.44	1662.38	1682.56	1658.06	1682.5	1662.12	1668.06	1698.38	1708.5	1715.06	1727.44	1690.06	1678.02	1669.35	1625.62	1597.59	1560
sr2_femur_ACLT_medlat_4_m3	96.7188	13.75	12.0312	1817.94	1825	1798.12	1818.94	1818.29	1825.24	1832	1812.94	1820.18	1823.65	1827.88	1845.35	1854.65	1825.94	1825.35	1832.88	1822.65	1854.29	1834.06	1842.88	1850.94	1851.53	1864.59	1878.76	1900.76	1854.94	1867.06	1862.12	1875.82	1892.47	1887.06	1903.94	1911.06	1892.18	1897.59	1909.76	1923.24	1899.59	1881.35	1888.24	1862.8	1783.87	1692.49	1607.95	1502.76	1382.84
sr2_femur_ACLT_medlat_4_m4	154.531	12.9688	12.0312	1874.7	1860.4	1892.2	1910.5	1880.3	1878.8	1867.6	1863.6	1881.5	1882.7	1868.1	1883.7	1872.7	1879	1917.7	1907.2	1904.7	1910.5	1889.7	1902.6	1906.4	1914.4	1927.6	1898	1890.8	1897.2	1885.4	1887.5	1914.5	1915.2	1917.3	1929.9	1924	1911.9	1915	1925.3	1926.5	1920.8	1926.8	1934.4	1943.59	1924.8	1881.76	1835.1	1768.48	1653.15
sr2_femur_ACLT_medlat_4_m5	166.719	10.3125	11.25	1929.07	1942.6	1917.07	1918.53	1911.67	1917.47	1939.73	1934.13	1929.87	1918.07	1908	1904.13	1912.07	1943	1926.6	1933.87	1933.13	1928.8	1947.6	1924.07	1930.67	1918.33	1919.4	1943.8	1939	1908.8	1932.4	1920.13	1935.13	1917.2	1959	1939.33	1928.93	1957.13	1927.07	1935.87	1914.6	1906.6	1906.6	1926.4	1907.92	1896.25	1838.45	1753.34	1688.34	1631.58
sr2_femur_ACLT_medlat_6_m1	41.875
sr2_femur_ACLT_medlat_6_m2	45.7812	8.75	11.25	1575.19	1620.05	1639.62	1691.67	1708	1714.1	1743.81	1756.71	1765.33	1773.38	1772.62	1771.86	1739.52	1692.71	1638.19	1563.52	1424.67	1246.14	1075.05	913.048	782.571	717.095	697	732.381	814.524	905.571	992.143	1086.67	1192.67	1277.95	1396.1	1523.57	1605.1	1687.33	1717.29	1730.67	1748.19	1726.81	1710	1720.33	1713.34	1706.97	1700.23	1680.33	1640.19	1619.04
sr3_femur_ACLT_medlat_1_m1	37.9688	11.0938	12.1875	979.333	982.467	976	969.067	955.733	956.2	953.2	954.333	949.333	931.933	967.6	955	962.267	953.4	939.067	953.333	948.6	947.6	958.4	937.867	939.667	945.133	952.533	964.4	992.933	1013.6	1055.47	1087.13	1099.2	1123.67	1124.2	1132.07	1190.07	1212.13	1221.33	1249.53	1269.67	1326.13	1354.87	1366.73	1341.21	1288.45	1223.54	1139.96	1023.8	935.314
sr3_femur_ACLT_medlat_1_m2	32.1875	8.28125	12.3438	840.615	846.769	835.462	834.769	809.846	795.077	793.846	784.692	774.538	793.385	808.692	826.615	831.154	829.846	848.308	845.769	850.538	868.077	884.538	888.154	907.154	927.077	950.769	1005.23	1052.92	1086.92	1123.69	1126.23	1132.62	1153.85	1159.62	1167.08	1147.69	1172.31	1207.62	1259.69	1312.23	1309.08	1309.15	1342.15	1321.38	1232.51	1057.6	812.723	523.315	245.935
sr3_femur_ACLT_medlat_1_m3	31.25	10.1562	11.7188	165.222	237.167	319.722	390.222	437.611	477.278	523	556.111	574.667	592.778	625.278	672	726.444	790.444	850	939.111	1029.28	1110.28	1157.56	1181.33	1166.44	1124.11	1088.06	1075.17	1069.11	1074.11	1085.22	1113.67	1142.28	1137.44	1134.89	1162.56	1163.94	1154.17	1148.5	1167.94	1204.33	1238.11	1274.28	1333.94	1334.99	1308.77	1282.37	1258.47	1245.03	1219.85
sr3_femur_ACLT_medlat_1_m4	111.094	13.5938	15.1562	1668.9	1681.65	1677.1	1657.9	1657.65	1644.9	1638.65	1639.55	1647.6	1637.35	1635.55	1647.15	1628.9	1636.75	1636.55	1610.85	1638.6	1650	1642.15	1617.8	1628.7	1636.95	1622.05	1628.7	1635.45	1617.4	1634.4	1631.95	1619.25	1613.9	1629.65	1637.35	1655.05	1672.5	1699.65	1697.9	1704.9	1726	1754.3	1804.15	1766.9	1697.61	1579.7	1391.09	1167.75	920.47
sr3_femur_ACLT_medlat_1_m5	72.0312	9.6875	16.5625	1405.94	1388.5	1384.89	1382.72	1376.11	1368	1363	1375.22	1399.94	1395	1377.78	1379.89	1378.56	1381.61	1391	1407.44	1377.22	1379.5	1379.11	1401.17	1396.83	1396.89	1401.89	1431.83	1418.94	1431.94	1433.78	1464.61	1461.06	1457	1435.22	1440.56	1460.28	1472.28	1473.11	1465.83	1455.72	1474.5	1483.67	1512.5	1494.03	1456.55	1446	1426.08	1413.13	1359.32
sr3_femur_ACLT_medlat_3_m1	115.469	12.3438	12.0312	1613.59	1605.81	1651.67	1607.56	1634.26	1607.15	1599.89	1605.59	1618.48	1637.78	1639.41	1623.3	1609.63	1602.96	1599.74	1634.07	1634.07	1631.26	1628.26	1614.26	1621.63	1611.48	1598.67	1599.89	1610.37	1608.7	1628.33	1630.44	1627.48	1648.26	1664.15	1658.89	1663.89	1669.74	1710.41	1755.04	1792.41	1816.89	1830.11	1827.41	1823.24	1787.1	1739.53	1694.68	1624.25	1529.22
sr3_femur_ACLT_medlat_4_m1	60.625	8.59375	12.3438	1124.93	1143.73	1133.4	1120.93	1124.8	1116.07	1128.87	1135.47	1134.13	1151.87	1158.6	1198.6	1177.73	1176.4	1147.8	1168	1160.8	1176.67	1186.53	1165.13	1158.53	1180.07	1184.8	1212.87	1209.13	1245.2	1254.53	1238.6	1247.13	1256.47	1281.07	1293.47	1326.8	1357.67	1362.13	1442.53	1435.67	1460.27	1504.47	1520.87	1518.04	1489.58	1430.42	1393.64	1368.14	1322.21
sr3_femur_ACLT_medlat_7_m1	35.9375	9.53125	10.625	834.923	844.654	833.192	836.385	853.385	854.192	850.385	848.923	848.423	849.231	871.038	880.308	894.615	902.962	924	939.808	948.385	957.769	963.846	961.231	954.615	990.577	1015.92	1021.23	1043.27	1075.73	1098.19	1114.58	1134.23	1148.54	1157.12	1201.73	1269.31	1296.15	1302.46	1293.19	1314.81	1356.54	1387.54	1361.65	1161.64	947.713	705.375	502.028	371.718	316.173
sr3_femur_ACLT_medlat_7_m2	114.844	14.0625	15.3125	1753.62	1796.38	1739	1761.56	1775.44	1744.81	1749.62	1759.62	1782.31	1791.06	1779.25	1743.94	1756.44	1771.12	1764.25	1775.44	1762.75	1745.38	1765.75	1766.31	1767.44	1767.56	1758.56	1784.62	1791.44	1795.44	1751	1770	1793.75	1775.88	1805.88	1790.5	1787	1819.81	1819.5	1804.62	1833.56	1802.94	1823.56	1852.38	1851.33	1825.67	1717.98	1554.84	1380.17	1130.08
sr3_femur_ACLT_medlat_7_m3	157.656	14.375	13.9062	1869.48	1878.52	1882.9	1877.1	1889.71	1876.48	1880.9	1897.57	1894.86	1898.9	1880.29	1892.19	1871.71	1894.14	1918.71	1908.33	1904.67	1889.71	1909.71	1885.19	1896.29	1910	1909.24	1906.52	1904.38	1895.14	1879.52	1918.76	1900	1900.71	1911.14	1902.67	1894.14	1905.19	1899.81	1911.71	1909.62	1903.57	1897.05	1899.1	1868.16	1813.42	1735.45	1652.86	1527.57	1336.99
sr3_femur_ACLT_medlat_8_m1	35	8.59375	10.7812	848.333	862.067	865.867	858.6	859.2	850.2	837.2	837.4	848.667	835.333	827.8	845.333	844.867	840.867	833.2	839.4	856.933	875.067	889.133	877.667	855.267	853.667	859.133	855.733	861.133	872.867	865.2	857.333	857.533	862	881.333	906.067	898.2	880.467	913.267	965.533	1002.4	1038.4	1059.4	1071.07	1048.94	1004.27	925.348	861.139	846.781	820.949
sr3_femur_ACLT_medlat_8_m2	37.0312	8.90625	10	797.87	797.783	791.913	786.696	787.652	788.348	784.739	787.174	782.261	790.87	779.522	756.826	774.478	804.913	808.522	805.217	781.174	759.348	760.391	746.783	751.739	758.696	754.696	759.565	772.478	776.609	774.783	780.565	771.391	760.783	770.13	780.435	798.391	795.739	816.087	861.783	897.087	912.391	939.043	961.174	954.408	926.395	871.433	811.695	760.484	703.025
sr3_femur_ACLT_medlat_8_m3	37.9688	8.90625	10.1562	1132.67	1087.75	1092.92	1110.5	1096	1083.17	1059.92	1082.08	1104.75	1111.92	1137.08	1141.67	1123.83	1143.83	1144.42	1133.58	1120.58	1125.42	1150.5	1163.42	1181.92	1178.5	1179.75	1194.08	1206.33	1222.08	1239.25	1216.08	1212.33	1210.42	1207.67	1227.58	1236.75	1247.67	1231	1177.58	1134.58	1082.83	1023.25	950.833	866.455	834.592	824.263	845.774	882.873	914.566
sr3_femur_ACLT_medlat_8_m4	42.6562	8.4375	12.3438	760.143	759.429	768	760	775.143	796.357	811.929	811.286	808.929	811.286	801.857	806.571	817.071	828.5	817.786	811.643	835.143	834	830.786	864.286	885.357	882.143	869.286	873	900.929	923.5	934.5	928.286	948.357	953.857	942.857	985.929	1005.86	1016.07	1016.64	1038.29	1095.43	1148.36	1190.93	1206	1192.1	1161.59	1089.56	1023.53	977.473	929.074
sr3_femur_ACLT_medlat_8_m5	42.9688	8.59375	12.3438	928.818	926.636	920.909	921.091	929	922	925.818	926	909.545	927.727	928.909	912.727	916.455	932	957.364	961.364	953.818	955.455	956.545	939.909	948.273	980.727	999	1022.64	1027.27	1017.36	1031.18	1035.73	1036.27	1042.73	1011.55	1005.91	1048.45	1090.18	1114.55	1175.64	1237.27	1285.64	1341.82	1374.09	1287.33	1125.85	902.344	708.478	616.324	628.645
sr3_femur_ACLT_medmed_2_m1	49.2188
sr3_femur_ACLT_medmed_2_m2	55.3125
sr3_femur_ACLT_medmed_2_m3	72.6562			1762.9	1733.86	1743.48	1750.43	1756.57	1770.86	1760.05	1734.05	1786.67	1778.52	1768.24	1764.95	1771.48	1767.14	1756	1764.86	1785.48	1782.81	1764.1	1763.9	1779.19	1771.62	1750.57	1779.52	1786.43	1782.48	1769.67	1795.52	1801.14	1785.43	1794.33	1819.14	1793.86	1795.14	1806.19	1813.95	1851.29	1881.29	1854.48	1818	1743.89	1734.64	1715.85	1685.14	1667.63	1687.13
sr3_femur_ACLT_medmed_2_m4	42.5			1444.95	1438.71	1430.48	1429.38	1400	1428.14	1411.52	1405.48	1411.43	1395.05	1394.62	1412.52	1407.38	1397.14	1422.38	1393.29	1423.1	1431.14	1409.95	1414.67	1415.86	1426.86	1421.14	1433.38	1432.19	1458.19	1459.1	1484.52	1478.33	1469.48	1479.57	1520.48	1540.71	1576.95	1568.81	1552.24	1576.67	1644.67	1711.33	1747.67	1738.44	1678.92	1579.69	1483.02	1408.35	1387.69
sr3_femur_ACLT_medmed_2_m5	45.1562			1455.3	1458.25	1462.85	1455	1462.7	1479.4	1432.75	1459	1449.3	1464.35	1464.1	1448.45	1451.6	1458.75	1452.15	1465.5	1440.75	1468.7	1462.3	1495.35	1481.95	1481.75	1479.1	1472.55	1481	1495.7	1466.35	1456.45	1486.95	1480.05	1476.45	1499.4	1515.25	1519.6	1531.25	1540.25	1520.45	1544.5	1598.5	1644.6	1620.58	1593.23	1577.35	1567.93	1551.35	1534.2
sr3_femur_ACLT_medmed_2_m6	95.625			1867.55	1874.41	1880.45	1876.14	1881.91	1884.23	1876.68	1876.45	1888.95	1879.59	1874.73	1885.5	1844.59	1895.09	1894.45	1863.55	1876.14	1888.18	1876.55	1901.82	1883.09	1864.55	1895.27	1882.91	1887.05	1898.05	1877.59	1882.32	1884.27	1861.09	1899.09	1896.23	1891.36	1895.73	1902.82	1919.14	1908.36	1902.36	1914	1929.32	1919.87	1904.59	1886.98	1880.93	1893.73	1893.17
sr3_femur_ACLT_medmed_2_m7	87.3438			1864.94	1868.39	1859.17	1853.83	1892.44	1876.33	1879.67	1854.44	1873.72	1836.22	1861.83	1870.44	1861.44	1874.67	1873.83	1858.28	1864	1843.28	1859.78	1866.94	1883.94	1883.72	1865.22	1870.72	1866.56	1855.17	1886.56	1868.06	1863.89	1866.67	1849.89	1882.22	1894.17	1884.17	1892.89	1871.39	1892.17	1897.83	1911.28	1922.44	1872.54	1863.55	1882.31	1861.1	1807.42	1714.2
sr3_femur_ACLT_medmed_4_m1	29.8438			1505.15	1515.95	1538.65	1538.6	1536.5	1531.9	1523.25	1522.6	1548.7	1531.3	1513.3	1528.15	1531.9	1530.9	1524.75	1540.9	1539.85	1533.95	1543.5	1533.15	1540	1556.9	1566.65	1562.5	1545.8	1577.4	1580.65	1586.4	1595.7	1592.15	1598.7	1618.7	1649.9	1651.55	1659.75	1678.8	1681.8	1710.55	1733.9	1749.45	1733.68	1695.47	1660.11	1605.63	1512.4	1407.24
sr3_femur_ACLT_medmed_4_m2	35.3125			1496.77	1482.15	1506.92	1514.46	1508.62	1504.23	1513.31	1485.54	1496	1504.46	1504.15	1544.15	1515.23	1539.85	1539.69	1530.54	1549.15	1545.23	1528.38	1548.69	1520.92	1555.77	1558.08	1536.38	1571.38	1582	1554.54	1555.85	1568.46	1557.69	1582.54	1623.85	1596.38	1605.46	1638.62	1645.92	1663.92	1666.23	1677.31	1686.69	1634.89	1591.82	1548.2	1483.32	1425.89	1378.61
sr3_femur_ACLT_medmed_4_m3	58.9062			1702.56	1704.76	1688.88	1720.84	1694.72	1676.76	1669.88	1695.56	1675.52	1683.36	1678.16	1660.36	1684.16	1659.64	1687.12	1682.72	1660	1670.32	1676.04	1676.88	1681.04	1675	1698.32	1658.44	1693.16	1661.92	1672.84	1691.32	1675.16	1693.52	1696.72	1705.68	1708.16	1738.08	1693.52	1734.52	1735.24	1742.72	1751.76	1758	1722.08	1657.87	1600.28	1594.28	1600.99	1606.05
sr3_femur_ACLT_medmed_4_m4	61.7188			1729.85	1719.75	1721.5	1742.9	1727.9	1711.1	1744.9	1709.6	1726.85	1719.8	1711.5	1736.55	1729.7	1741.55	1743.45	1744.9	1743.35	1729.2	1738.8	1724.55	1751.1	1737.75	1751.15	1730.4	1748.85	1770.1	1763.15	1752.8	1743.45	1753.45	1769.75	1751.9	1775.65	1774.6	1783	1784.4	1790.8	1795.65	1793.4	1821.05	1815.79	1816.03	1815.22	1785.47	1744.65	1711.58
sr4_femur_ACLT_medlat_4_m1	44.2188			559.5	569.231	565.115	566.462	571.923	569.346	556.808	553.846	592.5	573.731	591.538	575.462	573.577	606.692	637.538	630.846	622.308	622.5	628.192	644.923	655.385	635.769	632.577	595.462	618.077	621.346	622.808	561.385	493.269	441.346	421.731	413.615	394.923	350.038	368.192	431.346	558.038	724.962	879.385	998.808	909.257	787.569	694.588	580.332	435.648	275.979
sr4_femur_ACLT_medlat_4_m2	35.4688			460	474	469.278	484.056	466.778	458.389	449.333	439.222	434.722	454.111	462.389	461.833	453.667	422.167	406.167	396	411.389	443.833	452.278	454.833	462	462.111	479.278	495.167	497	486.944	467.056	466.722	467.222	467.444	481.611	478.5	477.444	508.222	545.333	598.167	626.389	617.278	626.111	626.667	598.003	498.595	354.355	233.724	172.713	177.472
sr4_femur_ACLT_medlat_4_m3	92.1875			1824.6	1831.5	1797.3	1819	1801.5	1813.15	1803.95	1848.6	1818.1	1808	1798.55	1843.8	1816.2	1817.15	1800.15	1797.25	1760.35	1768.7	1764	1764.4	1765	1715.2	1737.95	1747.3	1723.5	1721.85	1727.55	1714.85	1720	1744.1	1729.35	1735.8	1769.6	1790.2	1779.1	1798.6	1815.75	1826.05	1810	1817.95	1821.16	1822.39	1784.83	1736.51	1693.53	1626.75
sr4_femur_ACLT_medlat_5_m1	47.3438			1328.16	1338.16	1316.05	1291.16	1296.74	1304.63	1301.89	1286.47	1285.37	1267.05	1250.74	1241.32	1223.58	1204.63	1180.05	1166.47	1159.79	1147.11	1137.89	1128	1132.63	1146.11	1153.95	1146.16	1143.47	1142.42	1135.32	1149.05	1152.26	1159.11	1158.11	1151.74	1144.79	1155.79	1160.05	1147	1166.95	1159.47	1161.63	1164.58	1154.97	1138.12	1121.18	1101.78	1080.23	1062.53
sr4_femur_ACLT_medlat_6_m1	35			465.312	443.688	463.062	466.438	480.188	487.812	481.938	477.062	466.188	466.25	443.875	423.938	432.375	435.75	446.5	443.625	415.562	415.5	399.25	397	417.938	433.25	438.875	441	444.25	446.812	445.938	460	471	468.5	455.125	463.812	476.438	448.75	464.938	467.562	488.125	517.5	552.188	574.688	594.541	572.363	539.428	523.436	523.151	530.766
sr4_femur_ACLT_medlat_6_m2	79.6875			1420.46	1422.33	1431.29	1425.5	1429.12	1449.75	1445.83	1452.5	1444.92	1453.54	1454.04	1464.04	1439	1429.33	1435.12	1453.46	1455.54	1450.79	1468.25	1460.92	1449.96	1448.5	1463.96	1468.21	1506.25	1509.79	1499.5	1485.92	1476.5	1509	1536.88	1520.71	1527.58	1516.58	1494.75	1489.17	1493.46	1544.54	1605.33	1643.5	1619.67	1558.79	1477.26	1365.09	1220.8	1090.37
sr4_femur_ACLT_medlat_9_m1	68.4375			871.842	866.947	890.211	872.368	865.263	873.316	851.368	829.632	847.105	827.158	822.737	799.895	793.632	783.421	795.211	813.421	850.316	842.526	848.316	849.737	856.632	867.526	863.895	846.053	880.211	893.105	911	906.105	924.263	940.368	942.421	951.053	955.316	974.316	960.947	966.421	1017	1111.37	1213.74	1289.32	1185.84	1032.91	847.67	638.964	475.253	346.264
sr4_femur_ACLT_medmed_2_m1	78.5938			1190.57	1128.64	1127.57	1158.5	1146.29	1151	1112.07	1118.29	1138.64	1181.93	1188.5	1166.43	1169.07	1217.29	1210.14	1186.43	1211.21	1196.79	1204.5	1215.93	1196.5	1203.29	1222.57	1255.57	1247.71	1252.57	1282.36	1315.71	1300.29	1350.07	1351.71	1363.07	1340	1334.29	1314.21	1346.14	1414.14	1481.43	1555.64	1611.21	1580.38	1504.47	1410.31	1348.97	1237.19	1004.47
sr4_femur_ACLT_medmed_2_m2	72.0312			1479.4	1468.6	1460.53	1468.6	1465.6	1474.4	1492	1443	1451.2	1467.27	1456.67	1470.8	1472	1479.07	1430.73	1481.13	1438.47	1433.6	1418.47	1427	1461.73	1474	1451.6	1423.4	1432.53	1452.87	1473.27	1469.53	1453.73	1415.53	1412.27	1425	1425.47	1461.2	1474.47	1465.13	1435.6	1476.13	1501	1543.33	1568.65	1543.98	1504.72	1457.43	1430.21	1385.82
sr4_femur_ACLT_medmed_2_m3	88.9062			1617.29	1588	1588.12	1583.65	1587.06	1580.12	1575.18	1588.88	1612.12	1593.18	1610.35	1589.88	1603	1611.29	1612.94	1609.71	1620.35	1612	1600.94	1580	1578.18	1562.88	1588.24	1612.41	1648	1653.06	1640.59	1648.88	1669.71	1721.35	1697	1714.18	1706.82	1720.53	1700.35	1699.65	1719.65	1725.65	1723.47	1743.82	1707.48	1684.97	1635.11	1524.79	1386.04	1236.85
sr4_femur_ACLT_medmed_3_m1	39.2188			1223.57	1205.71	1207.95	1214.29	1222.57	1223.76	1231.05	1254	1249.52	1292.43	1275.33	1292.24	1281.29	1301.71	1304.9	1290.67	1288.57	1288.76	1299.9	1301.67	1314	1333.05	1375.76	1390.81	1389.86	1375.95	1380.48	1350.76	1355.43	1383.19	1382.76	1394.14	1416.95	1400.43	1403.81	1426.19	1455.62	1528.33	1573.43	1642.67	1626.65	1585.51	1528.23	1441.76	1363.02	1318.87
sr4_femur_ACLT_medmed_3_m2	34.375			1139.06	1123.56	1138.44	1133.12	1144.62	1112.94	1114.88	1136.69	1128.31	1137.56	1146.56	1149.38	1153.12	1160.94	1154.31	1125.94	1141.12	1159.44	1178.62	1168	1183.81	1183.06	1186.31	1199.75	1196.62	1186.12	1208.56	1199.38	1199.12	1197.94	1219	1241.19	1259.12	1279.38	1291.25	1328.62	1327.38	1362.31	1381.44	1390	1408.35	1388.17	1368.94	1381.6	1381.96	1361.48
sr4_femur_ACLT_medmed_3_m3	51.875
sr4_femur_ACLT_medmed_4_m1	43.4375			1483	1480.24	1460.1	1456.9	1462	1499.1	1500.57	1508.48	1503.29	1490.86	1466.48	1470.43	1456.76	1487.33	1490.05	1488.71	1510.52	1524.81	1534.14	1535.81	1546.86	1543.14	1567.48	1549.52	1576.48	1605.43	1633.05	1656.71	1675.57	1686.57	1708.14	1753	1748.14	1753.81	1760.29	1745.24	1760.43	1757.76	1760.38	1762.62	1745.79	1717.14	1694.45	1688.42	1686.02	1677.26
sr4_femur_ACLT_medmed_4_m2	32.3438			1295.47	1281.6	1258.67	1225.13	1197.2	1199.8	1232.13	1251.2	1259.47	1256.47	1247.33	1265.6	1265.8	1272.27	1249.53	1233.2	1211.2	1219.67	1225.47	1227.93	1230.53	1227.73	1228.87	1243.87	1244.93	1227.8	1237.53	1241.8	1266.33	1282.13	1272.73	1278.87	1287.8	1310.93	1332.27	1341.27	1381.73	1443.2	1493.2	1522.33	1513.52	1488.02	1448.4	1406.22	1345.01	1279.63
sr4_femur_ACLT_medmed_4_m3	32.8125			1183.36	1182.09	1174.55	1171.73	1186.27	1179.73	1192.18	1197.09	1205.95	1220.91	1222.09	1231.64	1231.14	1211.91	1210.14	1211.91	1220.59	1211.23	1191.41	1208.05	1199.95	1220.14	1256.59	1270.09	1270.14	1277.36	1272.64	1272.77	1283.45	1290.95	1289.45	1314.45	1311.91	1305.68	1305.05	1337.45	1406	1491.14	1518	1564.23	1553.54	1516.24	1438.07	1330.37	1225.63	1142.76
sr4_femur_ACLT_medmed_5_m1	67.8125			1685.94	1690.27	1681.92	1673.67	1678.53	1699.53	1701.39	1697.51	1699.57	1706.57	1715.63	1728.43	1740.27	1741.2	1733.25	1738.22	1753.63	1756.16	1752.8	1744.27	1747.75	1722.63	1758.33	1755.49	1760	1755.29	1739.14	1750.22	1736.33	1737.94	1740.53	1742.53	1735.73	1757.8	1778.61	1767.73	1758.47	1769.12	1781.1	1794.1	1795.43	1776.96	1761.88	1748.34	1731.35	1729.13
sr4_femur_ACLT_medmed_6_m1	83.5938			1705.17	1691.92	1674.33	1655.42	1639.5	1637.29	1645.75	1663.21	1661.75	1674.25	1715.04	1747.54	1773.96	1778.92	1777.38	1781.88	1777	1779.67	1782.33	1749.79	1715.21	1689.21	1683	1695.21	1717.17	1717.58	1714.67	1723.17	1721.21	1709.79	1687	1705.21	1724.46	1737.12	1763.08	1797.75	1812.62	1828.21	1852.88	1848.83	1831.55	1814.73	1800.02	1773.06	1747.89	1697.77
sr4_femur_ACLT_medmed_6_m2	67.5			1569.13	1574.65	1576.23	1575.19	1576.74	1571.52	1569.74	1579.61	1568.74	1559	1546.61	1555	1570.84	1606.45	1590	1603.26	1618.45	1605.35	1625.35	1629.42	1634.84	1636.23	1642.74	1654.74	1652.03	1643.13	1640.68	1627.42	1637.74	1640.77	1631.55	1638.84	1644.1	1654.39	1663.1	1675.68	1689.87	1688.13	1704.32	1726.1	1736.26	1719.38	1680.96	1652.31	1612.86	1526.02
sr4_femur_ACLT_medmed_6_m3	80.9375			1709.57	1737.57	1750.57	1728.38	1719.33	1722.33	1722.52	1731.95	1733.9	1743.33	1758.33	1755.24	1771.67	1766.19	1789.48	1751.48	1749.38	1734.52	1747.57	1755.38	1762.71	1778.86	1762.76	1743.86	1747.52	1774.95	1753.48	1753.9	1765	1760.9	1762.19	1744.1	1756	1758.19	1778.81	1809.29	1817.05	1825.71	1829.57	1837.95	1820.78	1799.8	1760.71	1707.08	1654.8	1589.32
sr5_femur_ACLT_medlat_1_m1	100.781	10.9375	11.25	816.636	822.182	816.273	820.955	816.909	828.5	831	823.455	829.818	842.136	855.091	851.227	855.955	840.591	854.773	846.591	849.864	868.909	877.864	852.318	869.136	843.5	831.864	851.318	855.591	859.091	885.455	891.455	880.136	889.909	916.409	936.682	973.727	1001.45	1064.5	1129.64	1189.82	1236.41	1266.68	1263	1210.66	1167.6	1129.06	1083.17	1055.67	1052.07
sr5_femur_ACLT_medlat_1_m2	151.406	11.0938	10							1089.24	1085.59	1071.53	1069.35	1072	1054.24	1085.65	1106.82	1135.06	1150.18	1147.59	1170.88	1147.47	1121.71	1098.29	1081.29	1072.35	1091.35	1068.12	1106.18	1107.59	1116.18	1114.76	1118.29	1158.18	1157.12	1159.47	1214.12	1240.24	1241.12	1250.24	1265.65	1282.94	1289.12	1271.49	1249.23	1186.65	1104.84	1010.86	907.801
sr5_femur_ACLT_medlat_2_m1	65.9375	14.8438	11.4062	615.143	626.143	636.786	638.929	635.429	617.143	611.5	624.929	614.143	606.571	597.357	590.857	593.357	598.071	600.929	594.286	582.143	589.571	592.786	577.929	594.357	602.286	597.071	607.786	613.429	586.5	602.214	610.929	607.357	622.571	635.929	635.286	628	632.857	657.857	703.429	739.286	775.929	801.071	829.143	806.497	770.024	717.35	634.537	546.951	469.469
sr5_femur_ACLT_medlat_2_m2	107.812	10.4688	9.84375	806.227	798.727	809.227	797.636	797.5	783.091	806.818	819.864	828.455	819.591	814.409	828.455	817.136	844.045	845.773	850.591	876.273	868.364	888.727	883.909	853.273	865.227	855.136	859.409	873.955	916.182	936.045	942.455	959.091	987.227	997.136	1036	1051.91	1057.45	1088.27	1116.05	1156.82	1162.95	1193.27	1214.36	1213.47	1198.99	1176.07	1135.44	1091.29	1059.55
sr5_femur_ACLT_medlat_3_m1	32.0312	9.84375	12.1875	416.846	423.923	436.308	429.154	426.231	422.192	415.115	413.385	423.462	416.269	421.577	414.846	411.885	419.962	428.346	426.077	402.731	413.038	417.192	419.192	416.885	434.077	448.269	438.192	427.077	423.769	414.692	413.115	410.154	433.269	425.769	430.885	440.885	445.231	426.269	424.269	423.692	442.538	438.808	449.846	437.715	431.763	414.562	407.734	400.707	378.81
sr5_femur_ACLT_medlat_3_m2	72.6562	11.4062	10.4688	572.706	572.294	543.824	567.471	567.647	577.941	551.529	542.235	540	551.412	545.412	546.529	569.294	556.176	539	560.118	551.235	532.235	552	557.235	555.294	574.882	579.118	578	580.529	589.471	589.176	612.353	629.118	638.706	622.882	649.765	667.647	711.941	766.882	788.529	843.176	851.647	871.412	900.471	854.133	770.856	613.97	447.967	309.115	186.446
sr5_femur_ACLT_medlat_3_m3	81.4062	11.875	10.7812	687.667	695.815	690.889	681.222	667.778	664.852	670.63	668.296	677.185	670.519	647.926	651.074	648.815	638.259	648.926	661.074	664.148	648.074	649.444	622.333	649.889	642.407	629.593	627.778	634.519	620.593	627.741	644.926	652.185	664	688.444	714.741	741	797.556	842.037	897.593	954.259	955.481	990.593	977.259	974.654	960.166	932.093	877.993	782.579	686.186
sr5_femur_ACLT_medlat_3_m4	112.188	10.625	8.59375	875.65	894.6	880.55	875.05	867.95	881.65	854.6	859.5	870.25	868.6	883.9	878.3	866.45	840.8	837.3	848.05	839.35	839.75	838.8	866.9	891.05	883.3	883.15	902.35	877.95	896.05	918.3	906.6	922.3	936.9	955.6	964.25	991.4	1022.7	1055.7	1096.65	1162.2	1190.95	1242.35	1259.9	1237.64	1212.58	1175.34	1108.45	1035.23	976.015
sr5_femur_ACLT_medlat_4_m1	71.7188	10.4688	12.1875	550.875	539.208	526.542	534.292	525.5	529.833	543.292	545.208	542.875	552.083	551.125	544.625	542.333	549.25	541	549.125	557.75	546.125	536.25	545.333	535.292	543.667	542	531.625	543.917	547.417	558.25	556.667	557.417	559.917	568.25	590.125	594.833	619.417	651.375	683.958	721.958	761.458	811.292	854.083	868.729	850.757	806.604	750.487	702.534	646.371
sr5_femur_ACLT_medlat_4_m2	69.375	9.21875	10.7812	476.379	479.172	477.414	489.207	482.414	483.207	501.931	510.828	507.483	503.31	494.793	494.172	496.552	499.897	495.379	486.138	502.138	504.69	504.931	508.552	506.069	521.138	527.069	533	547.828	551.172	553.621	547.276	518.172	498.69	504.828	546.345	579.517	636.759	662.172	690.034	761.862	853.483	902.862	917.069	825.357	695.261	509.597	349.155	265.943	206.72
sr5_femur_ACLT_medlat_7_m1	44.5312	11.5625	12.6562	812.778	794.111	782.278	775.889	768.111	773.889	772.556	767.833	774.667	786.278	790.778	803.278	805.889	818.167	806.056	795.722	793.111	789.222	773.222	779.222	755.5	746.278	754.667	746.556	746.167	754.5	771.444	772.889	781.556	800.056	805.889	819.556	819.278	819.444	825.778	849.778	895.889	902.611	925.833	934.556	913.196	871.334	828.214	755.648	666.366	586.351
sr5_femur_ACLT_medlat_7_m2	91.0938	10.1562	13.125	916.278	923.833	906.333	890.889	879.944	898	918.5	925.667	918.778	907.444	895.611	904.444	912.833	913.111	929.833	923.833	918.611	926.556	930.389	930.056	931	916.889	898.5	894.778	897.611	894.5	904.889	902.611	934.389	955.722	962.889	974	995.111	1035.67	1076.61	1147.67	1233.56	1334.89	1427.17	1468.94	1430.1	1296.21	1077.27	830.175	596.297	412.56
sr5_femur_ACLT_medlat_7_m3	98.2812	10.9375	11.5625	1076.45	1094.95	1119.5	1131.2	1134.7	1136.9	1129.8	1113.8	1113.75	1092.35	1066.75	1076.4	1084.7	1097.05	1087.75	1078.15	1073.65	1045.55	1040.7	1056.45	1048.45	1046.15	1064.55	1078.55	1108.45	1126.85	1134.3	1131.05	1123.55	1142.7	1160.35	1175.45	1190.5	1211.6	1249.6	1294.35	1333.25	1383.15	1429.75	1441.15	1390.78	1289.22	1145.81	965.398	760.413	574.489
sr5_femur_ACLT_medlat_7_m4	97.6562	13.75	11.0938	978	980.917	982.167	995.083	996	992.5	998.5	1002.58	1028	1032.33	1014.58	1036.17	1062.5	1061.5	1084.75	1091.75	1079.58	1071.5	1060.17	1038.08	1052.58	1025.58	993.333	1007.92	1004.75	1023.5	1040.67	1033.08	1042.5	1066.33	1064.75	1062.92	1100.17	1140.17	1167.33	1171.5	1221.92	1264	1293.67	1343.25	1331.71	1290.49	1231.77	1155.38	1059.59	965.133
sr5_femur_ACLT_medlat_7_m5	95.1562	12.0312	11.4062	898.75	902.333	898.083	901.708	898.75	893.625	880.333	876.292	871.167	855.75	855.417	853.875	851.792	861.208	847.125	835.042	844.083	851.958	855.917	870.75	886	887	883.25	887.875	905.542	924.667	945.583	977.5	980.5	981.875	980.583	966.333	988.875	989.125	1018.29	1061.79	1112.25	1159.12	1185.38	1217.92	1206.82	1193.7	1167.48	1114.66	1082.03	1064.52
sr6_femur_ACLT_medlat_1_m1	64.375	8.90625	9.21875	1680.77	1677.45	1701.68	1678.09	1674.05	1700.23	1685.68	1706.09	1716.27	1718.32	1683.27	1685.73	1688.91	1672.27	1684.14	1663.68	1653.14	1657.91	1680.55	1697.23	1719.45	1718.91	1746.59	1757.59	1763	1773.91	1759.86	1764.73	1771.55	1761.09	1768.36	1786.23	1788.91	1789.68	1788.77	1783.23	1761.09	1760.95	1762.27	1757.64	1764.96	1752.62	1729.86	1710.96	1699.8	1694.1
sr6_femur_ACLT_medlat_1_m2	77.0312	9.53125	11.5625	1736.27	1711.13	1720.07	1734	1750.93	1744.67	1729	1727.13	1733.53	1736.13	1743.67	1751.4	1743.87	1737.87	1762.53	1754.87	1755	1764.33	1756.13	1761.07	1755.8	1749.87	1760.67	1773	1789.33	1799.8	1828.47	1834.93	1835.07	1847.6	1865.73	1864.73	1855	1855.67	1869.53	1860.87	1871.07	1864	1883.33	1884.67	1864.48	1846.99	1840.89	1805.73	1763.33	1762.61
sr6_femur_ACLT_medlat_1_m3	160.625	12.6562	12.6562	1849	1843.43	1833.76	1841.76	1837.29	1827.1	1814.43	1816.52	1819.29	1827.62	1839.38	1848.48	1843.05	1861.43	1838.19	1820.9	1815.14	1812	1797.38	1799.1	1805.24	1816.76	1821.19	1830.76	1828.33	1824.38	1835.67	1849.52	1837.1	1854.57	1869.33	1888.48	1875.67	1861.19	1855.62	1855.38	1878.76	1878.24	1887	1894	1876.37	1847.64	1811.21	1748.41	1657.05	1548.96
sr6_femur_ACLT_medlat_1_m4	161.719	12.5	11.25	1841.76	1852.52	1839.29	1830.81	1823.86	1795.1	1795.95	1815.24	1830.86	1832.43	1832.33	1830.76	1841.19	1845.14	1834.86	1841.19	1848.33	1850.19	1863.62	1866.57	1848.48	1867.48	1883.05	1864.14	1876.33	1890.43	1905.43	1901.1	1875.67	1901.71	1886.71	1877.43	1873.38	1879.81	1881.38	1859.33	1877.24	1875	1840.9	1829.29	1838.56	1824.49	1817.55	1804.7	1770.83	1725.2
sr6_femur_ACLT_medlat_2_m1	42.3438	9.375	9.375	1667.22	1679.22	1700.22	1682	1703	1716.28	1701.17	1710.39	1726.22	1710.67	1736.94	1727.22	1731.56	1723.94	1698.39	1734.89	1733.94	1719.28	1688.39	1696.72	1683.11	1687.39	1672.61	1677.22	1668.33	1668.56	1679.17	1663.72	1651.28	1662.28	1626.28	1686.89	1670.44	1710.5	1698.06	1718.06	1741.78	1758.22	1781.17	1784.78	1766.5	1754.89	1747.95	1706.62	1678.55	1656.97
sr6_femur_ACLT_medlat_3_m1	55.7812	9.375	11.4062	1860.25	1856.06	1866.94	1859.75	1862.88	1864.31	1844.69	1848.31	1856.25	1850.06	1833.62	1852.12	1843	1841.81	1840.81	1843.19	1853.25	1851.75	1863.38	1852.75	1810.12	1831.88	1831.31	1822.81	1817.69	1824	1832.06	1822.62	1810	1825.62	1819.5	1819.75	1826.5	1872.81	1853.31	1834.12	1871.5	1868.94	1867.31	1860.19	1837.72	1788.94	1711.05	1692.64	1624.82	1426.05
sr6_femur_ACLT_medlat_3_m2	80.4688	9.53125	12.1875	1883.83	1903.72	1891.78	1896.11	1881.67	1896.83	1875.44	1863.33	1885.33	1898.72	1880.83	1862.33	1875.67	1887.11	1880.89	1867.11	1873.94	1856.28	1875.67	1868.89	1859.94	1859.94	1845.39	1846.72	1837.61	1855.44	1841.39	1857.78	1869.22	1868.39	1882.56	1874.06	1863.78	1869.5	1885.5	1871.94	1844.33	1829.28	1840.67	1851.33	1790.68	1738.28	1616.85	1497.83	1363.45	1242.8
sr6_femur_ACLT_medmed_3_m1	52.6562	7.34375	11.25	1512.86	1529.48	1541.29	1541.81	1533.48	1527.43	1528.33	1538.71	1536.24	1540.05	1553.14	1551.81	1549.57	1552.48	1548.81	1560.76	1573.76	1553.95	1569.95	1579.81	1563.86	1581.76	1593.95	1590.57	1586.38	1592.43	1614.86	1617	1595.24	1612.57	1618.57	1618.38	1619.14	1631.52	1647.38	1658.14	1681.57	1697.52	1700.29	1739.14	1719.8	1696.32	1690.25	1671.65	1616.59	1562
sr6_femur_ACLT_medmed_3_m2	55.9375	14.2188	13.125	1221	1217.11	1226.82	1227.25	1231.64	1227.68	1230.82	1232.29	1232.89	1230.04	1220.5	1224.86	1235.36	1231.11	1221.46	1231.11	1237.93	1241.32	1237.25	1254.29	1263.36	1295.11	1295.71	1319.25	1331.54	1333.32	1350.5	1378.68	1377.07	1381.46	1388.64	1406.61	1413.39	1430.07	1430.86	1436.14	1436	1432.5	1443.07	1438.36	1423.29	1420.71	1411.83	1388.38	1368.88	1350.95
sr6_femur_ACLT_medmed_3_m3	83.5938	12.5	12.8125	1353.58	1343.5	1355.46	1328.62	1341.38	1355.54	1356.29	1378.29	1381.25	1361.71	1393.67	1400.79	1396.25	1387.62	1392.08	1384.92	1401.25	1394.58	1388.42	1401.62	1404.29	1405.21	1405.29	1412.62	1434.08	1441.33	1466.38	1458.58	1490.38	1496.25	1516.79	1532.08	1551.42	1572.46	1572.42	1586.5	1591.25	1598.71	1593.92	1603.54	1580.25	1563.93	1556.29	1545.07	1557.4	1565.7
sr6_femur_ACLT_medmed_3_m4	100.469	9.6875	7.5	1607.82	1637.29	1690.47	1718	1682.41	1667.12	1650.71	1659.82	1628.71	1629.18	1645.24	1658.59	1639.94	1641.29	1608.94	1611.06	1604.76	1591.06	1605.12	1597.47	1601.71	1584.06	1573.65	1600	1592.65	1582	1572.29	1557.71	1555.06	1567.06	1571.12	1541.35	1559.53	1573.35	1616.59	1626	1635.24	1647.29	1649.59	1654.59	1636.07	1628.25	1649.88	1666.85	1656.68	1654.12
sr6_femur_ACLT_medmed_4_m1	70.4688	12.5	12.0312	1216.3	1219.09	1200	1214.83	1225.48	1229.65	1226	1234.61	1233.65	1227.83	1215.96	1211.13	1220	1213.48	1217.78	1213.57	1232.65	1225.52	1228.52	1227.57	1231.65	1224.39	1251.3	1222.22	1227.48	1257.22	1269.48	1289.78	1294.04	1315.39	1327.57	1343.83	1356.61	1371.78	1397.65	1435.61	1470.7	1495.96	1510.96	1499.7	1429.7	1392	1356.02	1320.32	1257.28	1208.48
sr6_femur_ACLT_medmed_4_m2	93.125	12.5	10.625	1216.64	1221.52	1228.16	1212.48	1242.8	1226.28	1227.52	1255	1266.76	1258	1266.52	1262.76	1266.28	1268.76	1283.52	1291.92	1302.96	1318	1334.6	1331.92	1329.48	1335.4	1341.8	1334.32	1329.92	1363.8	1362.68	1363.96	1350.28	1362.12	1398.64	1398.52	1415.72	1437.32	1455.72	1508.92	1531.08	1552.2	1560.12	1565.28	1570.25	1542.59	1510.95	1495.06	1471.22	1456.62
sr6_femur_ACLT_medmed_4_m3	44.2188	9.53125	9.0625	1117.34	1115.76	1089.52	1079.97	1058.45	1022.41	1013.62	1008.34	1021.9	1018.72	1018	1008.66	1002.41	1013.21	1030.21	1034.62	1041.93	1064.28	1083.1	1096.24	1100.1	1092.38	1088.34	1098.45	1096.83	1100.62	1120.55	1105.17	1103.41	1101.52	1100.79	1122.21	1134.38	1153.62	1164.83	1182.86	1194.48	1235.38	1268.41	1275.41	1270.9	1254.1	1230.71	1202.55	1178.72	1155.98
sr6_femur_ACLT_medmed_4_m4	56.7188	7.8125	11.0938	1156.24	1176.82	1177.29	1172.53	1153.41	1157.18	1170	1165.35	1165.47	1167.41	1164.71	1160.35	1156	1145.24	1148.59	1145.88	1141.76	1144.88	1147.24	1154.06	1145.71	1138.06	1119.53	1126.35	1156	1164.35	1150.53	1143.12	1143.94	1157.29	1182.65	1202.41	1219	1231.71	1264.35	1292.47	1360.24	1421.59	1477.47	1505.06	1464.74	1417.44	1376.16	1366.89	1368.57	1338.75
sr6_femur_ACLT_medmed_4_m5	70.1562	9.53125	11.25	1288.42	1265.75	1291.67	1279.83	1291.83	1271.75	1242.58	1257.67	1285.5	1259.17	1256.83	1268.67	1282.58	1310	1304.67	1342.67	1345.08	1361.83	1350	1341.5	1362.75	1363.5	1352.83	1358.08	1330.5	1313.75	1341.75	1345.42	1341.08	1310	1316.92	1331.92	1339.58	1318.25	1355.67	1373.42	1367.75	1408.17	1429.25	1439.92	1378.18	1312.1	1271.12	1272.09	1288.53	1311.74
sr6_femur_ACLT_medmed_5_m1	81.5625	8.59375	9.375	623.9	632.55	628.7	630.9	625.2	621	612.35	586.95	588.2	602.3	605.5	604.55	595.65	580.35	563.35	560.85	573.7	586.7	594.15	611.8	625	618.35	616.5	612.1	621.3	643.55	651.7	647.1	660.5	682.25	661.05	657.35	687.65	711.5	728.95	745.45	767.2	812.75	828.05	821.15	796.98	745.394	669.865	590.089	513.024	444.817
sr6_femur_ACLT_medmed_5_m2	42.3438	7.03125	10.625	731.267	719.067	741.467	744.933	741.2	741.067	756.533	764.733	736.267	710.733	692.4	682.533	676.8	665.067	677.533	695.067	666.733	688.467	666.467	650.8	645.733	626.6	652.467	639.533	637.467	656.8	641.533	637.067	638.533	657.467	669.067	672.8	674.4	685.867	676	679.267	687.133	716.6	752.733	751.8	738.833	715.931	701.672	654.203	607.253	581.97
sr6_femur_ACLT_medmed_5_m3	75.7812	10.1562	10.7812	659.417	669.708	656.792	661.167	660.542	664.417	683.583	667.667	692.833	683.292	683.792	675.125	675.292	669.5	651.083	659.25	659.542	662.292	653.125	661.958	661.292	658.042	673	671.333	675.5	694.458	688.458	680.708	680.083	677.792	675.125	668.833	660.375	669.667	667.292	663.458	688.833	686.833	688.792	687.417	663.452	639.325	620.765	602.039	587.847	581.412
sr6_femur_ACLT_medmed_7_m1	58.125	12.1875	12.9688	979	989.19	1013.19	1041.24	1047.62	1068.05	1031.57	1002.43	1003.52	988.381	974.714	944.524	948.905	918.762	913.524	910.952	900.667	906.857	898.571	879.905	884.333	887.571	857.667	848.286	819.857	831.714	809.381	832.81	819.19	833.905	852.381	855.238	853.857	861.286	859.667	878.095	902.286	943.476	969.143	986.333	1020.66	996.286	984.93	986.708	956.205	928.236
sr6_femur_ACLT_medmed_7_m2	70.9375	8.4375	12.1875	1174.32	1166.68	1153.58	1132.26	1085.74	1046.05	1019.11	1026.84	994.684	1002.53	989.263	982.474	967.842	978.316	969.526	965.368	940.368	928.211	921.947	914.947	902.579	924.053	935.684	931.158	937.632	930.211	926.105	906.842	906.368	951.263	953.474	1006.21	1047.26	1106.16	1150.63	1175.37	1202.58	1253.32	1246.05	1254.26	1224.28	1177.82	1110.81	1023.48	916.143	789.151
sr7_femur_ACLT_medlat_2_m1	59.0625	10.3125	11.5625	582.929	620.429	623.643	614.429	591.857	578.571	587.429	607.357	657.786	687.286	697.714	711.714	702.571	689.571	696.5	707.786	723.714	734.286	737.286	736.714	723.643	705.286	678.786	677.071	679	665.714	695.571	714.643	761.429	798	810.286	860.857	875.643	907.429	958	1009.07	1070.21	1098.79	1142.07	1141.64	1054.31	966.725	858.937	727.635	616.249	549.721
sr7_femur_ACLT_medlat_2_m2	88.4375	10	13.125	1462.52	1454.9	1444.38	1439.76	1436.38	1448.71	1443.33	1450.48	1451.95	1461.38	1440.24	1454.05	1458.81	1458.57	1453.14	1465.71	1479.24	1482.14	1490.95	1490.14	1479.14	1480.86	1486.1	1479.19	1472.81	1475.29	1494.14	1488.48	1479.81	1479.52	1498.33	1476.67	1485.1	1482.62	1463.14	1485.57	1480.71	1483.52	1490.62	1512.24	1527.14	1517.97	1509.32	1489.13	1448.93	1405.85
sr7_femur_ACLT_medlat_3_m1	62.8125	12.0312	14.0625	1120.96	1117.4	1114.16	1109.84	1115.72	1103.24	1113.2	1122.16	1130.88	1149.84	1156.6	1135.64	1143.16	1138.84	1146.8	1136.44	1146.32	1145.92	1139.2	1140.68	1137.12	1164.68	1142.52	1152.36	1147.44	1146.04	1149.56	1196.88	1175.36	1199.4	1221.12	1207.84	1197.76	1207.76	1255.92	1279.68	1331.28	1361.56	1388	1391.52	1380.62	1372.62	1336.97	1302.24	1280.04	1262.75
sr7_femur_ACLT_medlat_3_m2	87.5	12.5	13.2812	1511.8	1517.04	1487.52	1511.08	1492.92	1507.24	1507.16	1518.4	1527.96	1537.44	1520.72	1496.8	1524.76	1514.6	1517.36	1507.84	1511.04	1500.04	1527.08	1535.36	1525.64	1544.16	1544.12	1548.08	1532.72	1530.08	1523.96	1555.2	1537.76	1561.24	1566.04	1547.32	1577	1553	1553.48	1547.04	1574.28	1576.84	1588.12	1607.72	1608.72	1578.72	1572.84	1566.27	1553.81	1565.66
sr7_femur_ACLT_medlat_3_m3	91.875	9.84375	10.625	1743.75	1732.17	1747.54	1723.33	1690.08	1675.08	1631.71	1621.33	1598.67	1544.79	1543.08	1560.42	1585.04	1588.38	1590.21	1619.58	1603.46	1586.88	1625.67	1634.5	1641.71	1642.42	1669.46	1654.25	1650.96	1653.88	1646.17	1648.08	1649	1646.79	1668.88	1700.67	1698.08	1756.42	1760.58	1771.54	1753.75	1766.75	1759.88	1782.67	1748.55	1735.47	1717.55	1673.44	1616	1575.09
sr7_femur_ACLT_medlat_3_m4	110.625	11.25	12.6562	1704.46	1682.96	1700.54	1681.92	1686.92	1689.38	1693.38	1693.17	1698.25	1698.96	1674.46	1693.25	1684.25	1682.33	1700.04	1695.12	1697.54	1703.04	1702	1692.83	1700.96	1696.17	1705.33	1697.17	1713.54	1724.96	1733	1717.17	1723.5	1722.58	1711.21	1719.33	1708.29	1699.04	1718.17	1717.46	1734.96	1721.79	1769.88	1787.33	1807.25	1801.77	1796.18	1775.21	1745.54	1709.8
sr7_femur_ACLT_medlat_4_m1	65.7812	7.1875	11.4062	783.588	789.059	776.529	758.059	768.412	779.941	802.706	803.059	807.059	819.647	800.824	817.118	816.647	826.647	816.765	819.882	834.765	828.176	813.294	826.118	870.294	861.824	850.412	849.176	843.471	868.353	892.471	909.294	912.765	903.353	906	921.588	942.294	977.765	991.471	1055.94	1088.18	1116.24	1133.88	1145.18	1117.18	1090.87	1056.99	1024.42	994.786	965.955
sr7_femur_ACLT_medlat_4_m2	82.8125	8.90625	12.5	988.208	995.167	1015.17	997.542	1022.17	1039.21	1040.58	1040.04	1025.92	1016.62	988.292	1007.5	998.875	990.083	985.792	993.708	1032.33	1048.33	1063.54	1052.75	1037.5	1015.25	989.458	981	958.75	987.208	1007.92	1024.25	1029.67	1018.21	994.5	998.542	1015.33	1040.38	1091.38	1119.25	1189.12	1226.29	1260.08	1275.88	1257.3	1210.02	1136.21	1082.29	1067.63	1070.07
sr7_femur_ACLT_medlat_5_m1	37.9688	9.375	12.0312	256.724	266.345	262.379	275.552	278.931	287.345	292.621	303.172	309	304.172	315.379	333	335.379	318.517	328.621	346.69	363.034	383.655	395.931	404.862	419.069	428.69	446.31	446.138	451.621	449.241	443.793	457.414	493.621	512.862	513.379	526.897	524.655	536.034	546.552	562.828	568.897	574.517	598.517	618.724	608.077	591.171	563.221	541.875	510.233	481.715
sr7_femur_ACLT_medlat_5_m2	46.7188	11.25	11.875	172.96	159.8	164.28	155.64	164.44	148.68	138.16	146.8	138.24	158.12	168.32	173.56	161.6	160.12	161.08	172.16	171.68	179.76	182.48	181.44	171.52	166.68	165.48	143.32	170.52	194.28	216.84	224.32	226.24	222.64	217.48	230.92	236.64	241.84	275.96	284.28	296.04	293.68	296.16	300.04	295.127	283.494	265.13	246.915	226.516	214.201
sr7_femur_ACLT_medlat_5_m3	34.8438	11.7188	13.75	190.061	187.788	191.545	181.758	177.879	180.606	169.879	177.576	191.606	214.697	236.788	236.303	234.879	238.697	242.061	239.606	234.606	229.576	220.152	232.152	240.576	252.636	266.606	268.636	266.394	269.697	282.848	277.758	257.121	258.697	262.909	291.758	319.091	350.333	396.758	419.273	440.455	471.121	476.939	470.697	415.998	386.722	357.22	303.297	278.818	250.934
sr7_femur_ACLT_medlat_5_m4	89.8438	13.125	12.6562	517.4	515.65	532.3	565.75	580.75	601.05	596.35	587.8	583.4	571.35	583.85	619.6	624	607.65	599.85	586.75	596.8	618	618.7	615.1	619.1	609.05	602.05	639.85	671.1	685.4	678	652.75	638.8	636	646.35	667.85	689.25	726.1	770.75	815.4	873.85	943.9	1010.35	1046.25	1048.01	1011.58	956.312	848.538	703.318	564.465
sr7_femur_ACLT_medlat_5_m5	56.0938	13.2812	10.1562	401.095	415.619	431.571	446.857	437.571	408.429	380.714	386.857	397.095	395.333	399.619	397.667	396.524	396.381	410.857	443.238	477.714	520.857	536.667	518.762	528.19	569.667	633.095	701.286	770.286	786.81	757.19	692.667	599.286	479.762	385.619	323.619	309.905	368	465.905	568.762	666.714	733.714	759.476	778.143	713.235	645.737	588.048	552.696	515.477	477.894
sr7_femur_ACLT_medlat_5_m6	77.1875	11.875	11.0938	620.45	608.35	600.15	594.5	592.3	584.65	594.8	622.65	633.65	652	673.5	658.05	671.55	665.15	655.55	645.45	632.85	629.4	654.15	668.05	673.75	687.1	686.7	674.3	695	702	710.25	717.35	704.7	707	723.25	735.85	738.85	764.75	795.25	832.95	889.05	930.4	952.8	957	942.013	936.816	923.003	885.951	830.255	768.156
sr7_femur_ACLT_medlat_5_m7	73.75	9.21875	12.6562	676.391	689.217	681.217	654.435	654.304	654.87	653.348	655.696	637.87	609.696	578.391	556.739	573.783	578.13	607.652	625.174	637.217	651.826	649.957	651.957	633.826	642.217	644.174	667.913	689.739	717.304	724.783	736.217	724.739	717.304	709.435	703.565	704.435	695.478	705.87	717.043	743.435	788.217	844.261	889.696	885.429	842.074	800.485	796.44	786.228	775.467
sr7_femur_ACLT_medlat_6_m1	80.9375	10.9375	12.3438	833.227	852.5	857.682	880.364	882.818	861.273	835.182	803.955	797.273	814.455	799.682	818	850.636	881.909	918.455	910.409	869.318	879.455	877.727	880.545	877.727	872.636	878.318	859.682	847.727	858.409	853.091	878.682	880.318	905.182	939.636	951.545	990.727	1002.55	1016.23	999.045	998.818	989.682	1032.59	1046	1020.21	974.301	908.28	835.977	766.218	736.94
sr7_femur_ACLT_medlat_6_m2	98.2812	11.4062	13.5938	1048.35	1024.65	986.882	953.765	921.118	917.118	948.235	965.706	984.706	1006.12	989.588	974.882	953.353	961.824	979.706	976.706	1003.59	990.765	995.588	1011.88	1036	1082.35	1087.71	1079.18	1066.41	1063.59	1072.82	1102.71	1115.24	1108.18	1093.35	1077.12	1072.12	1097.47	1131	1143.59	1193.65	1279	1302.35	1382.47	1391.07	1370.26	1275.27	1161.68	1020.9	864.134
sr8_femur_ACLT_medlat_1_m1	53.5938	8.59375	11.7188	1076.5	1093.21	1087.64	1094.36	1113.14	1091.21	1120.14	1122.79	1125.57	1089.93	1084.21	1150.36	1170.29	1165.07	1135.14	1147.29	1171.79	1169.21	1128.79	1126.43	1120.79	1114.71	1136.21	1119.07	1141	1174.86	1191	1181.21	1191.14	1215.93	1218.07	1238.71	1243.79	1305.93	1301.36	1301.86	1311.86	1330.79	1363.21	1398.29	1375.57	1377.48	1358.9	1312.63	1293.46	1285.27
sr8_femur_ACLT_medlat_2_m1	42.1875	10.3125	10.1562	467	466	470.6	456.467	444.6	447.6	478.333	465.333	449.6	455.867	431.8	444.6	442.533	414.067	423.6	435.6	449.333	433.133	424.867	429	453.2	470.6	457.8	454.4	485.8	548.6	607.267	588.467	547.133	473.933	477.6	520	535.333	484.733	399.267	340.333	436.6	637.8	844.667	943.933	899.131	815.814	733.03	644.908	581.086	526.45
sr8_femur_ACLT_medlat_2_m2	72.5	12.8125	13.5938	971.5	963.273	956.182	958.5	979.318	991.591	971.455	956.545	918	901.955	922.773	920.364	912	925	898	889.409	919.182	955.227	986	984.591	989.773	997.045	973	989.091	1005.45	1010	1025.91	1019.05	1029.73	1017.23	1033.91	1050.77	1069.36	1078.64	1107.14	1140.14	1179.77	1248.36	1306.45	1350.45	1289.38	1199.19	1129.12	1089.51	1044.97	928.163
sr8_femur_ACLT_medlat_2_m3	82.0312	11.5625	13.9062	1181	1187.29	1182.05	1179.9	1151.62	1146.43	1183.43	1189.62	1171.81	1154.71	1144.38	1166.14	1150.48	1166.71	1186.71	1175.9	1184.76	1193.71	1183	1221.9	1230.29	1243.52	1252.57	1201.33	1176.9	1185.95	1207.48	1231.76	1219.48	1188.43	1183.43	1199.05	1236.95	1258.9	1263.24	1266.57	1325.71	1443.19	1480.52	1525.05	1450.89	1365.84	1237.44	1093.26	909.773	690.233
sr8_femur_ACLT_medlat_2_m4	80.625	13.9062	12.1875	1114.67	1112.33	1131.17	1138.61	1152.5	1160	1152.89	1149.89	1144.06	1149.56	1155.11	1131.67	1116	1127.44	1142.06	1171.33	1187.39	1204.72	1184.11	1175.06	1167.22	1154.56	1150.5	1164.17	1188.22	1189.89	1201.89	1221.94	1239.22	1257.28	1276	1308.94	1335.22	1343.06	1372.33	1416.89	1462.56	1533.06	1598.56	1643.83	1539.36	1380.5	1153.61	899.277	660.761	472.989
sr8_femur_ACLT_medlat_2_m5	90.4688	10.3125	10.1562	1294.24	1306.06	1330.41	1357.94	1359.88	1347.94	1355.29	1364.59	1349.65	1350.12	1366.94	1367.29	1373.35	1378.94	1388.12	1405.24	1394.76	1404	1407.65	1418.18	1410	1394.12	1398.82	1438.94	1443.82	1420.71	1411.59	1428.88	1444	1465.18	1488.47	1471.24	1478.29	1497.59	1520.59	1553.29	1585.82	1649.59	1669.71	1654.47	1640.09	1603.1	1573.86	1553.27	1538.71	1524.72
sr8_femur_ACLT_medlat_3_m1	99.5312	15.7812	14.2188	1666.48	1681.87	1684.48	1678.19	1703.03	1727.97	1725.1	1722.97	1708.9	1719.06	1721.48	1738.39	1763.39	1755.06	1752.16	1743.13	1765.52	1755.32	1764.26	1761.29	1768.81	1769.84	1762.03	1763.77	1751.16	1755.61	1754.45	1754.65	1764.74	1758.13	1786.13	1798.68	1810.9	1812.68	1806.55	1844.52	1840.48	1834.65	1834.97	1833.94	1814.06	1756.54	1661.09	1567.23	1425.64	1295.63
sr8_femur_ACLT_medlat_3_m2	133.125	17.5	14.8438	1807.34	1811.9	1807.28	1813.31	1820.79	1842.48	1851.28	1839.66	1851.17	1855.41	1849.62	1851.07	1844.52	1838.76	1831.24	1834.55	1844.66	1829.72	1823.48	1817.97	1799.34	1786.03	1786.62	1781.31	1777.66	1778.28	1778.07	1758.48	1755.24	1769.86	1784.69	1782.62	1798.21	1808.41	1809.55	1804.17	1795.69	1825.52	1833.97	1830.69	1836.03	1817.61	1809.49	1792.56	1783.84	1779.15
sr8_femur_ACLT_medlat_3_m3	123.281	12.6562	13.4375	1719.6	1706.65	1717.35	1724.35	1704.1	1725.7	1732.4	1708.9	1718.35	1682.7	1696.4	1696.55	1700.45	1707.85	1710.75	1698.45	1714.75	1691.8	1737.75	1735.1	1736.35	1730.7	1727.1	1763.05	1767.75	1768.1	1743.25	1755.3	1759.15	1747.4	1781.8	1756.9	1764.6	1779.5	1791.4	1815.4	1818.1	1821.75	1837.05	1860.9	1854.82	1842.12	1816.19	1784.35	1727.44	1673.41
sr8_femur_ACLT_medlat_4_m1	53.125	13.2812	11.25	1549.11	1539.44	1534.89	1532.67	1517.89	1525.83	1503.44	1491	1519.67	1537.28	1529.44	1506.06	1523.44	1551.39	1548.17	1539.72	1547.22	1537.28	1552.17	1526.61	1563.06	1567.72	1582.5	1571.06	1577	1561.44	1564.11	1576.94	1560.5	1564.61	1594.94	1570.17	1562.83	1571.44	1536.39	1576.22	1577	1614.11	1642.72	1663.61	1652.21	1641.72	1599.83	1537.24	1498.64	1450.24
sr8_femur_ACLT_medlat_4_m2	66.7188	10.7812	15.7812	1566.81	1574.81	1580.92	1593.31	1582.23	1566.69	1561.38	1572.85	1575.58	1587	1577.38	1578.85	1584.81	1588.15	1582.27	1600.35	1612.46	1602.31	1608.15	1616.85	1611.42	1626.04	1603.5	1617.54	1630.81	1631.38	1643.04	1653.46	1671.42	1680.58	1684.42	1695.88	1703.23	1713.69	1721.62	1724.69	1748.65	1767.88	1769.12	1795.5	1780.53	1759.97	1732.08	1685.81	1604.79	1523.64
sr8_femur_ACLT_medlat_4_m3	66.875	12.1875	14.8438	1644	1627.06	1653.88	1643.94	1621.88	1625.24	1636.53	1640.59	1640.47	1669.41	1658.94	1638.06	1647.88	1663.82	1655.71	1648.18	1659.82	1667.47	1678.53	1672.82	1672.53	1687.06	1706.06	1728.71	1737.59	1731.12	1724.18	1746.88	1753.88	1741	1745.76	1775.06	1800.24	1803.53	1794.12	1807.59	1820.24	1820.35	1831.65	1835.41	1804.02	1789	1763.58	1706.26	1655.85	1620.97
sr8_femur_ACLT_medlat_4_m4	49.6875	10.7812	15	1445.69	1437.44	1435.38	1430.94	1444.38	1441.75	1440.75	1457.12	1451.62	1442.38	1460.94	1462.88	1449.81	1454.31	1447.44	1443.88	1438.12	1438.88	1428	1441.88	1477.5	1458.12	1453.38	1479.19	1476.56	1467.12	1458	1497.06	1525.12	1522.62	1506.06	1529.12	1556.06	1638.5	1648.5	1715.69	1770.62	1802.69	1787.38	1813.62	1794.27	1763.86	1701.01	1630.5	1526.98	1407.27
sr8_femur_ACLT_medlat_4_m5	60.625	12.0312	14.5312	1546.75	1572.55	1565.85	1568.9	1575.65	1580.3	1575.6	1596.05	1611.4	1588.8	1565.65	1576.05	1588.5	1576.75	1554.85	1550.55	1555	1538.95	1540.75	1530.15	1533.4	1527	1532.6	1549.45	1542.4	1578.75	1582.2	1562.2	1575.4	1597.15	1623.65	1650.5	1689.45	1738.4	1770.4	1758.4	1740.4	1732.7	1722.9	1740.55	1683.68	1614.99	1532.76	1425.93	1284.65	1158.03
sr8_femur_ACLT_medlat_5_m1	34.0625	7.34375	10.1562	1150.46	1147.08	1150.77	1138.54	1155.85	1142.54	1146.92	1148.08	1162.23	1158.54	1118	1162.54	1184.69	1197.31	1189.46	1177.38	1151.38	1165.08	1193.38	1193.08	1206.77	1215.15	1219	1223.46	1245	1264.92	1275.23	1253.46	1282.54	1319.31	1297.46	1250	1229.31	1225.85	1273.85	1344.23	1391.77	1357.77	1326.15	1337.23	1290.38	1187.48	1056.43	918.457	752.44	604.1
sr8_femur_ACLT_medlat_5_m2	48.75	11.0938	12.1875	1510.12	1504.53	1484.24	1471.71	1468.65	1473.65	1453.65	1462.24	1457.47	1457.06	1440.71	1459.59	1461.06	1459.12	1442.35	1464.94	1442	1448.29	1435.41	1469.12	1445.06	1445.35	1453.06	1498.76	1460.71	1475.59	1486.53	1481.47	1494.06	1494.12	1516.18	1539.35	1564.12	1565.53	1557.41	1558.65	1595.94	1625.24	1663.82	1692.18	1666.09	1651.06	1647.46	1648.99	1621.91	1595.56
sr8_femur_ACLT_medlat_5_m3	67.3438	8.59375	14.2188	1604.83	1613.67	1595.17	1600.28	1619.28	1640.56	1623.94	1654.17	1641.94	1630	1620.28	1656	1650.33	1657.94	1633.94	1643.44	1641.5	1645.17	1639.28	1669.39	1659.78	1648.44	1675.28	1678.11	1675.06	1684.83	1687.89	1678.61	1682.06	1673.11	1627	1682.11	1676.11	1706.28	1703.89	1732.78	1756.44	1775.11	1802.39	1801.22	1797.3	1782.66	1779.67	1754.36	1713.05	1636.39
sr8_femur_ACLT_medlat_6_m1	59.5312	12.9688	12.8125	1441.25	1436.71	1461.54	1437.38	1449.92	1431.58	1433.08	1425.58	1435.62	1412.96	1416	1442.12	1440.38	1445.25	1455.29	1424.5	1434.5	1409.79	1428.12	1439.88	1435.88	1430.54	1452.92	1476.38	1463.04	1481.46	1487	1498.12	1495.08	1496.17	1525.92	1552.42	1561.54	1568	1577.92	1584.08	1615.96	1635.17	1657.5	1656.38	1643.23	1636.01	1623.12	1589.88	1561.53	1519.36
sr8_femur_ACLT_medlat_6_m2	69.0625	11.4062	10.9375	1453.69	1446.15	1450.15	1410.65	1461.92	1475.58	1476.92	1476.85	1469.65	1483.65	1492.15	1505.69	1502.96	1494.58	1483.27	1503.12	1492.5	1486.04	1463.96	1508.04	1505.15	1498.35	1514.58	1493.96	1504.58	1511.08	1498.77	1490.38	1493.12	1509.54	1495.58	1513.92	1540.85	1557.54	1584.35	1585.15	1597.38	1626.88	1643.73	1673.19	1669.7	1646.54	1628.07	1630.2	1618.73	1615.95
sr8_femur_ACLT_medlat_6_m3	46.4062	8.90625	9.53125	1324.67	1332.89	1362.67	1349.39	1340.33	1317.39	1296.94	1296.11	1265.39	1268.67	1257.61	1244.17	1245.17	1229.11	1232	1222.56	1204.94	1231.11	1245.44	1242.94	1239.33	1266.22	1275.78	1295.33	1308.72	1318.78	1354.61	1384.72	1377.89	1361.39	1386.89	1396	1415.5	1457.44	1548.94	1637.39	1679	1680.06	1676.89	1709.44	1702.82	1675.56	1645.63	1576.03	1524.62	1486.28
sr8_femur_ACLT_medlat_7_m1	90.7812			1789.11	1781.05	1764.53	1772.79	1769.53	1767.11	1787	1804.74	1790.11	1778.05	1782.53	1779.95	1801.58	1796.89	1797.16	1796.37	1793.68	1795.89	1791.32	1788.89	1789.68	1777.89	1793.11	1794.89	1807.05	1796.53	1821	1797.74	1817.74	1820.21	1797.11	1809.37	1821.16	1794.79	1795.79	1822.16	1829.05	1824.16	1831.11	1832.74	1827.98	1825.13	1791.65	1766.64	1739.99	1701.07
sr8_femur_ACLT_medlat_7_m2	92.1875			1838.69	1845.38	1822.23	1832.23	1812.08	1852.62	1832.31	1850.92	1836.08	1833	1835.23	1856.31	1828.62	1831.31	1846.85	1841.46	1818.62	1829.46	1830.62	1809.38	1819.62	1841.46	1820.15	1827.85	1833.38	1800.38	1820.46	1849.69	1824.38	1823.77	1810.08	1839.38	1880.85	1841.77	1853.85	1865.69	1830.54	1838.85	1823.38	1830.85	1820.02	1785.91	1766.27	1790.33	1794.5	1795.55
sr8_femur_ACLT_medlat_8_m1	57.6562	10.9375	12.6562	1562.85	1544.85	1576.38	1571.69	1569.85	1579.08	1565.23	1596.08	1599.77	1572.08	1569.23	1598.77	1591.54	1593.62	1592.62	1599.15	1596.54	1592.31	1600.77	1592.38	1604.38	1586.85	1612.38	1623.08	1615.69	1611.54	1614.69	1610.69	1594.46	1609.92	1637.23	1642.54	1634.54	1658.77	1692.46	1710.38	1732.77	1735.23	1742.38	1750.69	1735.78	1718.4	1703.5	1670.26	1610.04	1540.25
sr8_femur_ACLT_medlat_8_m2	66.7188	11.0938	15.1562	1528.94	1526.56	1532.78	1524.33	1559.78	1541.44	1528	1531.17	1526.17	1558.11	1543.61	1578.78	1558.33	1570.56	1564.11	1577.39	1582.67	1591.89	1607.56	1599	1594.72	1585.89	1612.94	1582.22	1587.22	1606.89	1597.22	1625.72	1593	1634.06	1623.33	1609.06	1630.44	1616.06	1632	1659.67	1681.17	1700	1708.22	1750.39	1733.29	1722.28	1670.35	1634.51	1548.39	1400.57
sr8_femur_ACLT_medlat_8_m3	81.25	11.0938	14.0625	1664.04	1654.58	1648.62	1640.88	1656.62	1643.15	1647.62	1663.42	1652.85	1661.31	1669.27	1666.23	1686.46	1681.73	1689.08	1707.27	1711.42	1739.31	1714.69	1727.15	1754.69	1762.69	1769.31	1760.96	1764.5	1783.81	1796.5	1813.31	1809.96	1811.77	1812.42	1831.27	1831.19	1823.04	1834.65	1838.88	1821.62	1822.19	1825.38	1826.31	1794.47	1739.03	1675.86	1592.79	1487.18	1353.01
sr8_femur_ACLT_medlat_8_m4	49.5312	10.9375	10.4688	1722.36	1755.79	1799.93	1812.43	1814.93	1786.64	1778	1781.07	1782.07	1774	1790.43	1800.57	1764	1752.57	1753.07	1745.86	1737.14	1724.79	1746.57	1730.43	1733.14	1735.79	1728.57	1722.29	1741.36	1740.71	1745.07	1736.5	1764.71	1754.64	1762.5	1754.07	1771.36	1755.29	1769.86	1785.64	1780.5	1784.64	1817.79	1835.64	1825.27	1814.26	1795.18	1764.25	1732.36	1711.87
sr8_femur_ACLT_medlat_8_m5	49.5312	8.125	14.8438	1683.25	1644.83	1645.75	1637.67	1616.58	1606.83	1522.92	1438.5	1389.25	1361.58	1328.17	1345	1390.67	1427.33	1439.17	1418.83	1451.83	1460.17	1491.67	1472.75	1515.67	1591.67	1666.25	1728.75	1746.92	1773.17	1783.17	1782.83	1777	1779.25	1774.67	1784.25	1788.58	1764.67	1765.42	1783.08	1774.08	1794.67	1790.83	1815.67	1807.62	1805.6	1776.77	1750.12	1726.82	1720.28
sr8_femur_ACLT_medlat_8_m6	67.6562	9.375	12.8125	1654.64	1652.64	1646.45	1645.68	1641.77	1646.77	1641.18	1659.27	1665.05	1649.45	1642.77	1653.55	1650.55	1646.64	1641.82	1648.18	1665.59	1670.55	1679.59	1656.95	1650.36	1666.73	1655.59	1654.68	1661.86	1660.82	1654.14	1641.59	1658.32	1663.86	1658.23	1687.64	1692.09	1680.14	1694.95	1711.23	1713.05	1704.55	1720.05	1727.41	1720.27	1712.26	1699.83	1681.9	1699.82	1696.15
sr8_femur_ACLT_medlat_8_m7	91.0938	13.4375	13.125	1737.44	1743.5	1748.88	1747.44	1757.38	1776.44	1770.12	1753.81	1744.38	1737	1768.44	1759.69	1766.19	1747.69	1742.69	1768.62	1768.69	1763.38	1760.88	1758.94	1767.06	1800.56	1785.69	1812.31	1794.5	1803.5	1812.25	1808.12	1816.75	1822.88	1797.94	1822	1831.44	1847.25	1861.06	1861.5	1854.69	1853	1833.69	1855.62	1844.74	1834.93	1830.67	1813.44	1811.91	1801.75
sr8_femur_ACLT_medlat_9_m1	45	10.1562	13.5938	1436.87	1439.33	1440.33	1473.73	1463.93	1460.87	1462	1457.2	1450.73	1433.13	1453.07	1454.8	1483.47	1518.73	1518.07	1527.67	1514.13	1482.93	1470.4	1467.8	1483.6	1498.8	1516.07	1504	1499.13	1501.27	1524.33	1556.8	1545.87	1574.4	1579.6	1602.33	1566.87	1591.47	1618.33	1629.4	1677.93	1701.87	1696.13	1719.53	1700.65	1694.99	1649.39	1567.53	1448.12	1284.2
sr8_femur_ACLT_medlat_9_m2	59.375	10.1562	15	1755.57	1772.5	1770.43	1757.43	1720.93	1736.71	1743.43	1732.36	1739.5	1738.14	1763.14	1771.93	1757.5	1728.43	1721.43	1748.43	1753	1751.57	1744.79	1754.29	1733.21	1745.86	1755.93	1752.07	1760.21	1785.43	1772.71	1780.5	1783.29	1781.64	1781.07	1776.21	1788.14	1803.43	1804.57	1796.14	1811.21	1824.57	1806.71	1816.5	1836.23	1806.96	1776.15	1723.29	1600.35	1450.07
sr8_femur_ACLT_medlat_9_m3	87.0312	10.4688	14.2188	1237.16	1252.47	1312.05	1356.74	1418.58	1508.47	1579.21	1632.05	1710.37	1779.26	1796.26	1816.21	1817.11	1835	1842.26	1842.05	1851.47	1863.16	1850.89	1838.95	1845.42	1837.74	1830.74	1857.37	1843	1836.58	1861.32	1833.95	1854.95	1830.89	1833.63	1833.42	1805.05	1829.05	1832.47	1856	1833.37	1835.63	1835.05	1829.58	1801.36	1771.81	1721.11	1608.15	1369.67	1055.64
sr8_femur_ACLT_medmed_1_m1	75.625			1876.64	1862.64	1862.43	1866.14	1882.79	1868.79	1869.71	1882.5	1878.64	1868.79	1854.43	1855.43	1881.36	1841.86	1854.86	1840.07	1848.93	1850.43	1861.64	1854.5	1874.21	1872.5	1847.93	1858.71	1873.14	1846.36	1872.86	1849.29	1847.79	1887.79	1865	1840.86	1859.14	1847.21	1856.07	1874.07	1841.79	1849.71	1832.29	1838.43	1819.2	1787.79	1739.26	1610.94	1477.04	1303.61
sr8_femur_ACLT_medmed_3_m1	40.4688	11.25	14.5312	1638.88	1634.59	1618.82	1620.06	1618.88	1644.12	1635.88	1610.53	1600.06	1617.06	1601.06	1613.47	1625.35	1627.12	1620.47	1630.35	1620.88	1617.06	1632.53	1615	1651.24	1655.35	1638.47	1645.41	1661.59	1659.41	1672.76	1667.59	1663.06	1700.65	1697.82	1705.35	1737.53	1747.47	1742.88	1761.06	1760.47	1759.12	1775.35	1789.76	1753.87	1727.57	1679.39	1598.13	1526.96	1420.37
sr8_femur_ACLT_medmed_3_m2	70.4688	14.375	13.125	1818.2	1811.33	1784.27	1798.47	1767.47	1766.93	1755.73	1772.73	1760.2	1766.93	1773	1767.47	1766.6	1767	1760.13	1764.13	1758.27	1755.73	1774.27	1768.93	1762.6	1770.87	1775.73	1772.2	1787.13	1790.8	1789.07	1782.13	1789.73	1787.73	1760.53	1797.73	1795	1766.47	1768	1783.67	1796.33	1804.67	1820.6	1842.2	1815.42	1810.69	1784.12	1751.49	1742.95	1740.63
sr8_femur_ACLT_medmed_4_m1	50.3125			1707.69	1711.31	1714.46	1720	1719.62	1750.15	1714.15	1739.08	1725.92	1715.38	1737.69	1721.92	1760.15	1738.69	1717.38	1730.54	1755.38	1783	1772.08	1765.77	1763.46	1756.77	1764	1792.92	1808.31	1792.38	1803.92	1813.46	1831.77	1853.23	1832.92	1859.15	1855.08	1833.54	1847.92	1855.46	1858.31	1820.54	1806	1849.08	1807.82	1784.88	1781.61	1780.18	1784.7	1773.14
sr9_femur_ACLT_medlat_3_m1	145.469	12.8125	12.1875	1164.83	1135.61	1162.78	1171.39	1214.33	1206.67	1248.89	1278.78	1305.61	1314.61	1303.28	1300.44	1292	1301.72	1312.78	1334.61	1349.06	1330.83	1291.89	1256.94	1214.33	1206.5	1221.39	1278.33	1349.83	1416.67	1426.5	1444.44	1427.72	1405.89	1412.28	1384.06	1404.67	1391.89	1443.06	1494.78	1540.72	1562.61	1564.72	1588.89	1593.29	1590.76	1553.08	1514.75	1501.06	1452.7
sr9_femur_ACLT_medlat_4_m1	137.969			1502.61	1480.22	1480.61	1482.39	1516.11	1530.56	1526	1513.39	1511.06	1506.61	1531.44	1556.83	1573.67	1583.33	1574.56	1586.72	1589.39	1554.56	1563.72	1591.72	1580.72	1563.72	1564.61	1572.72	1564.06	1587.28	1620.17	1612.33	1614.22	1645.61	1653.56	1676.11	1716.28	1732.39	1738.11	1760	1751.67	1749.28	1761.22	1761.33	1750.58	1725.11	1697.48	1644.07	1544.4	1429.53
sr9_femur_ACLT_medlat_5_m1	110.625	8.4375	12.9688	1515.33	1513.89	1503.89	1492.61	1481.17	1505.06	1517.39	1524.17	1518.61	1512.11	1523.72	1511.17	1504.11	1513.72	1517.33	1533.78	1549.78	1531.28	1530.83	1553.44	1550	1546.83	1526.28	1503.28	1508.22	1511.33	1501.83	1485.78	1482.39	1481.83	1465.22	1480.44	1505.11	1526.39	1567.67	1613.56	1639.11	1674.28	1678.39	1686	1687.93	1654.69	1577.69	1499.01	1428.57	1346.52
sr9_femur_ACLT_medlat_5_m2	106.25	12.6562	14.375	1572.75	1553.5	1565.38	1567.44	1573.5	1580.38	1587.81	1581	1561.5	1568.88	1600.75	1620.62	1611.25	1588.38	1585.62	1582.94	1598.88	1614.62	1616.44	1627	1640.62	1634.12	1624	1621.44	1620.25	1622.88	1638.94	1653.69	1658.62	1649.62	1662	1664.75	1648.75	1675	1678.88	1669.62	1679	1699.19	1724.25	1736.38	1734.54	1717.54	1692.68	1625.8	1579	1560.09
sr9_femur_ACLT_medlat_5_m3	117.969	10.625	11.875	1667	1694.83	1685.86	1674.34	1652.66	1648.34	1649.76	1654.07	1658	1669.07	1670.17	1659.24	1657.86	1648.69	1660.69	1653.62	1628	1654.83	1649.14	1634.62	1652.31	1642.86	1664.14	1678.55	1666.17	1681.76	1671.62	1685.28	1680.66	1673.52	1675.21	1688.97	1695.86	1698.21	1704.93	1705.72	1727.17	1745.17	1760.31	1768.03	1759.46	1746.1	1728	1711.4	1684.21	1665.62
sr9_femur_ACLT_medlat_5_m4	107.812	13.2812	12.9688	1613.42	1617.38	1623.46	1619.25	1622.08	1623.79	1629.17	1638.62	1639.29	1645.38	1632.21	1633.04	1630.96	1636.33	1643.83	1646.08	1662.46	1660.04	1661.33	1654.5	1662.25	1661.25	1666.33	1667.96	1656.71	1657.88	1652.58	1641.96	1650.88	1658.54	1649.33	1655.46	1686.04	1715.29	1742.58	1752.92	1754.46	1753.17	1769.71	1765.71	1762.91	1745.6	1721.68	1669.08	1611.78	1546.1
sr9_femur_ACLT_medlat_5_m5	120.625	11.0938	10.9375	1647	1653.2	1666.67	1682.93	1684.67	1701.8	1716.13	1717.47	1676.87	1668.47	1684.53	1695.07	1693.87	1705.27	1683.67	1709.27	1716.33	1711.8	1700.87	1672.87	1670.73	1679	1673.53	1677.6	1655.8	1656.6	1671.4	1668.07	1675.87	1700	1689.27	1705.47	1709.33	1739	1724.27	1728	1724.4	1756.27	1752.13	1782.27	1776.23	1764.3	1751.08	1742.49	1748.59	1738.63
sr9_femur_ACLT_medlat_6_m1	62.0312			1675.89	1690.63	1688.43	1685.26	1679.14	1681	1690.29	1692.17	1682.03	1691.6	1674.03	1686.06	1711.34	1697.2	1689.97	1717.6	1704.14	1703.49	1697.34	1700.83	1704.23	1708.89	1707.86	1712.49	1706.37	1709.37	1717.74	1722.51	1725.74	1742.23	1743	1751.51	1735.63	1769.83	1770.06	1771.77	1780.43	1766.09	1783.91	1780.49	1758.9	1705.06	1637.86	1547.63	1444.86	1315.17
sr9_femur_ACLT_medlat_7_m1	88.125
sr9_femur_ACLT_medmed_1_m1	64.2188	9.6875	10.4688	1406	1397	1371.36	1368	1367	1376.43	1389.71	1406.43	1400.36	1405.86	1409.64	1409.21	1425.86	1418.36	1426.93	1386.07	1406.79	1409.64	1416	1433.43	1417.79	1421.57	1438.07	1432.71	1468.5	1468.43	1492.57	1487.79	1471.21	1491.79	1499.93	1485.21	1516.29	1520.14	1551.43	1564.14	1574.14	1602.14	1644.21	1670.57	1607.07	1551.34	1473.2	1395.44	1265.4	1184.89
sr9_femur_ACLT_medmed_1_m2	64.5312	7.96875	10.625	1423.14	1409.29	1407.64	1384.36	1387.36	1398.79	1393.93	1391.07	1427.14	1412.86	1403.07	1454.79	1438.07	1428.93	1408.07	1443.29	1454.71	1460.93	1459.43	1437.21	1443.71	1444.43	1462.29	1472.57	1449.64	1453.29	1481.36	1483.57	1481.79	1483.43	1504.43	1515.71	1548.71	1562.93	1571.43	1577.21	1584.5	1616.71	1615	1642.57	1615.5	1608.46	1596.08	1570.24	1549.53	1526.69
sr9_femur_ACLT_medmed_2_m1	40.4688	9.53125	10.7812	1205.6	1207.15	1212.65	1226.35	1228.85	1230.15	1242.9	1243.7	1246.35	1241.25	1257.7	1229.3	1273.1	1260.55	1269.3	1280.65	1280.55	1313.5	1314.9	1323.1	1330.55	1319.7	1351.45	1347.4	1339.85	1353.25	1375.55	1390.45	1398.35	1378.85	1412	1402.75	1398.8	1424.05	1452.3	1467	1511.65	1540.6	1557.45	1585.15	1559.78	1541.35	1510.88	1494.16	1463.65	1428.99
sr9_femur_ACLT_medmed_3_m1	90	9.375	8.59375	1374.4	1381.47	1379	1358.33	1362.27	1375.33	1381.4	1364	1353.93	1339.07	1351.93	1341.07	1354.53	1344.87	1348.4	1370	1351.13	1353.73	1360.67	1351.8	1340.67	1365.73	1367.87	1376.47	1374.53	1389.73	1370.73	1347.93	1377.4	1378.2	1364.27	1380.6	1378.53	1402.33	1422	1425.2	1464.93	1484.53	1510.53	1541.8	1546.64	1539.79	1524.18	1505.87	1486.54	1463.85
sr10_femur_ACLT_medlat_7s1
sr10_femur_ACLT_medlat_7s2
sr10_femur_ACLT_medmed_3_m1	107.344	12.8125	11.4062	1436.36	1453.64	1433.71	1437.93	1441.71	1441.64	1465.71	1459.14	1436.93	1456	1475.79	1469.36	1475.14	1479	1479.86	1486.14	1462.86	1471	1474.29	1493.07	1495.43	1499.79	1491.57	1504.36	1482.07	1473.29	1480.64	1466.29	1456.29	1428.79	1437.14	1440	1435.36	1442.14	1461.07	1466.79	1507.93	1532.93	1554.86	1570.71	1578.78	1565.29	1530.79	1479.57	1435.12	1376.69
sr10_femur_ACLT_medmed_3_m2	151.562	12.8125	14.0625	1840.89	1867.37	1835.26	1838	1854.58	1849.84	1855.84	1845.53	1842.32	1863.11	1836	1855.63	1858	1836.11	1831.53	1821.95	1831.26	1840.53	1842.79	1829.26	1846.37	1831.84	1848.58	1838	1850.05	1848.89	1856.74	1870.16	1859.63	1840.84	1849.42	1848	1824.47	1825.79	1829.95	1837.63	1845.21	1842.47	1847.05	1839.79	1821.12	1805.32	1745.36	1672.14	1587.41	1421.53
sr10_femur_ACLT_medmed_4_m1	120.312			1914.79	1891.5	1907.21	1932.21	1909.29	1917.36	1922.86	1899.43	1892.64	1892.36	1898.71	1911.79	1875	1893.93	1898.36	1886.36	1919.43	1921.79	1900.43	1901.07	1905.71	1893	1893	1907.64	1900.21	1927.79	1895.29	1876.71	1894.93	1911.5	1891.93	1875.5	1897.64	1881	1898.29	1900.43	1904	1896.79	1903.21	1889	1876.19	1869.85	1851.29	1800.81	1770.67	1737.04
sr10_femur_ACLT_medmed_5_m1	76.0938
sr10_femur_ACLT_medmed_6_m1	38.5938	11.25	13.5938	1433.59	1446.18	1445.27	1438.27	1431	1446.91	1445.64	1426.68	1430.14	1436.82	1428.55	1427.82	1430.05	1432.18	1422.86	1417.5	1435.23	1441.05	1437.14	1430.18	1424.27	1434.55	1425.18	1436.14	1428.05	1425.95	1434.09	1439.36	1428.18	1452.82	1494.27	1501.27	1506.05	1504.23	1530	1547.32	1572.23	1616.82	1654.45	1677.82	1654.1	1615.47	1576.84	1530.47	1466.76	1371.22
sr10_femur_ACLT_medmed_6_m2	55.3125	13.5938	17.1875	1656.39	1646.17	1629.44	1642.17	1633.33	1625	1631.67	1621.72	1634.94	1638.78	1629.78	1623.44	1632.89	1622.56	1613.61	1615.61	1606.89	1614	1612.28	1606.5	1628.22	1626.44	1603	1616.17	1627.83	1622.56	1632.72	1629	1644.83	1651.72	1648.33	1662.61	1675.11	1682.5	1660.67	1680.67	1708.78	1711.94	1711.33	1716.56	1691.45	1645.82	1586.63	1546.16	1492.93	1417.73
[truncated: 114 more columns]
