# Supplementary material for: Site-specific glycosaminoglycan content is better maintained in the pericellular matrix than the extracellular matrix in early post-traumatic osteoarthritis
Source: PLoS One. 2018 Apr 25;13(4):e0196203. doi: 10.1371/journal.pone.0196203 (PMC5919041; doi:10.1371/journal.pone.0196203)
Supplement: S1 File — (ZIP) [file pone.0196203.s009.zip › data/medial femur/medial femoral condyle - superficial zone.xlsx]

## Sheet: control
sample	distance	height	width	optical density1	optical density2	optical density3	optical density4	optical density5	optical density6	optical density7	optical density8	optical density9	optical density10	optical density11	optical density12	optical density13	optical density14	optical density15	optical density16	optical density17	optical density18	optical density19	optical density20	optical density21	optical density22	optical density23	optical density24	optical density25	optical density26	optical density27	optical density28	optical density29	optical density30	optical density31	optical density32	optical density33	optical density34	optical density35	optical density36	optical density37	optical density38	optical density39	optical density40	optical density41	optical density42	optical density43	optical density44	optical density45	optical density46
ra1_left_femur_medmed_1_s1	11.25	9.375	14.6875	774.1	769.85	769.25	767.25	776.05	766.4	774.1	796.4	800.2	812.55	782.8	778.95	794.8	773.65	764.2	764.05	778.15	776.75	789.5	805.25	781.8	779.7	774.95	749.9	736.2	753.05	783.3	768.95	798.3	811.35	810.9	813.7	800.85	781.05	785.45	791.6	835.9	892.05	935	950.6	865.494	776.163	700.028	626.549	582.384	565.964
ra1_left_femur_medmed_1_s2	7.03125	6.71875	10.3125	611.917	590.917	592.25	594.833	585.833	590.833	597	627.25	613.25	605.25	602.333	569	564.583	568.667	616.917	604	611.25	582.583	611.333	622.5	641.417	654.333	676.75	668.5	690.75	660.833	661.75	656.75	644.333	660.667	668.25	692.333	702.25	714.75	719.25	710.583	706.417	734.417	742.833	752	733.946	703.886	675.841	641.34	606.741	579.793
ra1_left_femur_medmed_1_s3	6.25	6.875	9.6875
ra1_left_femur_medmed_1_s4	21.0938	7.03125	12.0312	1109.5	1107.42	1111.25	1100.25	1120.33	1109.75	1098.17	1115	1141.5	1125.83	1163.25	1140.58	1147.67	1147.92	1178.75	1152.25	1168.83	1148.92	1188.17	1186.75	1209	1217.08	1176.67	1143.5	1155	1150.83	1151.33	1141.42	1139.67	1172.33	1148.25	1155.83	1179.58	1125.08	1123.67	1115.42	1164.67	1192.83	1244	1278.42	1254.45	1236.34	1202.8	1137.66	1075.98	1016.19
ra1_left_femur_medmed_2_s1	16.0938	8.28125	12.1875	1165.55	1169.45	1163.91	1165.23	1172.5	1176.64	1173.73	1173.14	1186.09	1187.45	1180.32	1170.59	1149.05	1143.27	1120.55	1106.64	1100	1106.32	1116.5	1121.36	1150.73	1167.91	1138.64	1138.23	1139.77	1133.45	1134.68	1123.27	1069.41	1014.73	1004.59	1069.91	1140.82	1204.82	1209.32	1169.68	1161.77	1212.45	1285.68	1293.55	1079.01	853.327	647.072	506.779	443.43	449.279
ra1_left_femur_medmed_2_s2	11.875	7.65625	16.25	894.864	902.182	914.818	915.591	905.773	905.045	909.909	908.182	915.682	936.636	951.455	951.455	957.682	949.455	933.864	947.455	967.909	996	1002.86	997	998	1018.73	1041.91	1027.18	998.136	960.955	925.5	910.045	909.136	883.909	855.5	866.773	883.955	915.136	952.091	971.727	986.909	1025.45	1051	1056.86	1015.54	942.33	879.312	814.973	735.273	651.37
ra1_left_femur_medmed_2_s3	10.625	7.1875	9.375	1102.33	1095.57	1095.95	1070.76	1050.95	1054.95	1067.76	1088.81	1113.48	1116.67	1117.43	1094.9	1048.95	1020.29	1007.57	1017.67	1034.71	1050.43	1049.76	1049.05	1068.24	1076.9	1060.95	1064.52	1070.14	1066.76	1068.43	1066.05	1087.52	1096.62	1080.86	1078.52	1094.52	1087.67	1073.24	1109.48	1160.24	1189.52	1224.14	1239.62	1225.72	1214.38	1211.1	1215.41	1219.98	1209.78
ra1_left_femur_medmed_3_s1	8.75	5.625	12.9688	1230.2	1217.47	1217.4	1216.53	1186.47	1208.8	1187.87	1179	1203.67	1207.07	1204.4	1216.87	1209.93	1195.47	1176.13	1194.67	1219.4	1229.67	1205.53	1205.2	1179.4	1212.27	1216.87	1199.13	1220.93	1199.07	1172.53	1168.27	1194.93	1198.4	1196.4	1183.67	1166.93	1166.93	1149.07	1148.2	1189.93	1201.4	1203.13	1210.87	1194.73	1144.38	1087.28	1024.96	946.179	894.999
ra1_left_femur_medmed_3_s2	13.125	6.875	9.375	1355.75	1337.44	1353.38	1353.25	1361.44	1391.31	1384.69	1394	1410.56	1409.19	1396.44	1388.69	1397.38	1383.56	1381.5	1344.25	1348.94	1357.38	1378.19	1390.88	1362.19	1382.25	1374.25	1386.12	1390.81	1375.31	1378.69	1395.62	1377.38	1368	1374	1398.62	1380.62	1350.88	1324	1349.69	1366.69	1416.38	1431.56	1451.12	1423.67	1402.17	1354.11	1324.97	1305.96	1272.43
ra1_left_femur_medmed_3_s3	9.84375	8.28125	12.9688	1442.06	1419.94	1435.41	1448.59	1459.18	1460.12	1449.82	1435.47	1450.06	1473.06	1464.59	1471.12	1482.12	1462.47	1483.35	1477.35	1462.47	1466.41	1473.24	1484.94	1505.76	1482.65	1512	1521.47	1529.35	1532.88	1528.59	1508.82	1499.24	1511.29	1486.24	1460.65	1453.47	1472.41	1481.47	1505.47	1555.59	1615.65	1686.65	1705.65	1672.63	1599.13	1523.21	1429.95	1315.71	1227.2
ra1_left_femur_medmed_3_s4	15.625	7.8125	8.90625	1529.35	1540.39	1558.39	1565.35	1565.74	1551.57	1557.3	1561.52	1537.43	1543.39	1544.13	1538.26	1536.35	1531.87	1549.3	1539.13	1547.74	1569.52	1588.96	1580.91	1594.7	1585.83	1587.65	1596.3	1573.83	1539.39	1511.52	1551.74	1570.57	1595.48	1661.04	1693.74	1706.96	1713.35	1680.96	1668.83	1652.74	1644.61	1651.13	1659.3	1671.66	1660.3	1624.89	1618.67	1631.21	1631.59
ra1_left_femur_medmed_4_s1	8.75	5.9375	12.5	1466.92	1443.75	1435.33	1426.25	1437.75	1442.5	1433.17	1462.33	1487.5	1484	1507.42	1519.92	1524	1524.92	1542.75	1556.75	1537.25	1527.17	1549.67	1537.33	1532.5	1577.08	1565.33	1579.33	1590	1597.83	1588.92	1598.5	1582.5	1604.92	1615.17	1601.42	1578.08	1598.42	1598.58	1608.42	1609.83	1644	1617	1638.67	1602.85	1570.51	1521.17	1440.04	1391.52	1345.72
ra1_left_femur_medmed_4_s2	14.2188	6.71875	11.0938	1527.56	1520.81	1532.38	1543.19	1554.19	1554	1545.06	1562.25	1559.44	1589.88	1583.5	1582.44	1577	1587.12	1626.75	1642.5	1637.94	1632.94	1629.56	1623.25	1636	1602.06	1599.5	1605.12	1632.56	1647.25	1661.19	1664	1678.5	1661.31	1664.81	1644.12	1654.31	1685.81	1703.69	1689.25	1701.94	1713.81	1700.06	1739.62	1685.15	1623.38	1564.71	1544.13	1529.03	1503.04
ra1_left_femur_medmed_4_s3	24.0625	10.3125	13.4375	1722	1718	1714.91	1717.18	1721.09	1697.27	1749.45	1752.45	1745.91	1749.09	1736.64	1786.45	1774.64	1757.73	1747.45	1782.36	1793	1790.64	1781.64	1797.64	1815	1775	1782	1802.64	1790	1787.18	1792.91	1779.27	1794.91	1816.18	1810.45	1810.27	1836.18	1828.64	1844.82	1852.82	1862	1854.09	1850.82	1864.82	1842.71	1818.69	1802.92	1768.7	1720.87	1695.54
ra1_left_femur_medmed_5_s1	14.8438	9.0625	13.2812	413.4	421.1	436.2	435.65	446.05	473.95	468.3	483.65	480.2	487.45	460.5	477	489.4	463.2	425.1	430.3	450.95	469.25	486.55	480.25	455.45	434.25	440.2	472.45	477.35	468	488.45	483.25	497.55	522.25	532	518.65	492.6	508.1	518.1	559.15	621.25	626.3	656.25	685.45	683.061	681.714	668.883	626.754	551.493	474.699
ra1_left_femur_medmed_5_s2	10.4688	8.75	13.125	440.609	439.348	438.696	420.522	418.261	444	446.957	463.348	442.478	450.87	429.217	419.391	444.217	443.261	450.348	455.87	440.87	441.261	453.261	445.565	450.696	446.957	457.391	459.435	439.783	433.957	442.174	455.652	449.435	422.696	415.739	432.739	442.304	434.913	426.957	392.13	370.522	397.13	401.478	455.826	450.454	408.776	374.857	340.865	314.574	326.935
ra1_left_femur_medmed_6_s1	11.0938	5.3125	12.9688	1785.83	1794.67	1797.83	1814.92	1798.25	1814.83	1808.42	1785.58	1803.92	1820.58	1806.17	1795.83	1818.58	1810.67	1817.25	1798.92	1817.08	1817.67	1832.42	1825.83	1823.33	1827.33	1837.42	1828.83	1818.58	1849.17	1822	1826	1814.17	1829.08	1808.42	1800.42	1804.17	1800.33	1846.58	1833.58	1827.83	1881.5	1864.33	1891.75	1855.99	1850.04	1801.69	1705.35	1644.42	1599.46
ra1_left_femur_medmed_6_s2	23.2812	5.78125	10.625	1904.06	1869.17	1885.5	1874.06	1888.67	1880.11	1871.39	1855.56	1861.5	1880.17	1883.83	1884.17	1892.89	1884.39	1891.22	1878.72	1869.11	1887.22	1894.22	1875.06	1865.28	1874.78	1879.28	1913.44	1888.11	1878.44	1869.22	1880.56	1888.61	1860.17	1883.33	1862.06	1866.61	1890	1871.22	1873.33	1894.44	1891.56	1902.06	1917.67	1901.63	1889.65	1884.69	1878.27	1877.5	1824.48
ra1_left_femur_medmed_6_s3	20.4688	8.75	13.125	1501.31	1604.92	1660.31	1672.85	1668.69	1648	1602.23	1569.23	1548.85	1522.46	1512.23	1494.54	1514.46	1491.15	1469.38	1465.77	1443.54	1442.77	1432	1432.92	1449.08	1458.69	1462	1489.77	1516.08	1529	1534.77	1507.85	1485.31	1486.85	1466.62	1465.54	1478.85	1485.15	1508.77	1533.62	1577.46	1628.77	1666.46	1701	1654.48	1576.39	1437.68	1248.55	1077.12	885.819
ra1_left_femur_medmed_6_s4	9.53125	5.625	10.7812	1704	1707.35	1711.18	1704.12	1718.82	1729.41	1755.41	1745.18	1731.24	1735.53	1729.76	1725.18	1760.47	1753.94	1757.06	1763.65	1764.59	1767.29	1758.41	1774.82	1776.29	1791.06	1779.71	1772.76	1795.65	1792.29	1764.06	1779.94	1773	1799.53	1824.76	1816.35	1831.65	1832.82	1835.06	1828.47	1819.18	1826.76	1866.06	1860.35	1876.81	1859.93	1849.12	1831.42	1810.64	1783.86
ra1_left_femur_medmed_7_s1	19.6875	8.90625	10.9375	1573.61	1579.7	1577.83	1565.65	1579.57	1591	1579.57	1586.83	1597.04	1581.43	1573.13	1594.57	1623.7	1623.3	1611.87	1587.09	1577.7	1568.74	1547.09	1551.65	1574.17	1580.17	1600.91	1583.04	1587.39	1565.65	1581.96	1583.74	1607.61	1648.87	1650.87	1666.74	1679.61	1698.78	1726.22	1746.57	1774.48	1772.52	1783.96	1790.3	1728.08	1680.67	1629.84	1596.64	1577.02	1534.79
ra1_left_femur_medmed_7_s2	10.7812	5.625	12.1875	1810	1825.56	1827	1828.61	1822.22	1825.83	1823.44	1823.72	1837.44	1819.33	1804.5	1813.83	1813.94	1826.94	1827.06	1834.67	1853.44	1868.5	1860.94	1852	1849.67	1840.39	1833.94	1830.11	1848.78	1845.11	1836.33	1859.56	1855.72	1857.39	1868.06	1867.22	1858.67	1871.17	1878.22	1876.06	1886.11	1881.17	1882.67	1881.22	1876.07	1859.56	1834.01	1797.61	1737.73	1634.49
ra1_left_femur_medmed_7_s3	22.3438	5.78125	13.125
ra1_right_femur_medlat_1_s1	8.59375	5.46875	9.21875	1409.4	1521.53	1619.93	1658.2	1706.67	1739.4	1762.4	1778.6	1784.53	1792.87	1788.07	1804.47	1782.53	1792.93	1782.8	1808.87	1816.4	1840.93	1821.53	1832.67	1855.93	1855.33	1833.53	1830.2	1830.2	1819	1841.8	1797.2	1798.8	1825.33	1828.67	1863.73	1853.67	1857.2	1882	1873.47	1875.27	1892	1865.6	1897.27	1875.41	1850.22	1833.39	1831.16	1812.34	1767.87
ra1_right_femur_medlat_1_s2	19.0625	4.53125	11.875	1851.5	1847	1854.8	1823.1	1839.3	1835.5	1832.1	1839.6	1828.4	1841.6	1820	1826.2	1833.2	1823.4	1835.4	1864.2	1834.8	1835.7	1830.5	1808.4	1844	1863.1	1818.5	1811.9	1849.9	1860.4	1834.7	1830.2	1833	1852.6	1875.1	1862	1867.3	1877.3	1828.2	1810.5	1818.8	1784.4	1749.6	1716.1	1580.86	1517.23	1485.44	1473.37	1488.68	1529.99
ra1_right_femur_medlat_1_s3	12.0312	4.0625	8.4375	1527.89	1544	1561.44	1561.78	1554.33	1532.78	1564	1582.89	1611.56	1641.44	1647.89	1678.67	1715.22	1710.89	1690.11	1726.89	1741	1741.56	1760.67	1740.67	1758.33	1775.56	1761.67	1752.56	1729.22	1731	1712.22	1704.56	1649.89	1589.11	1573.78	1536.11	1547.56	1556.11	1552.89	1552.44	1573.22	1565.78	1554.44	1588.33	1593.4	1587.66	1575.22	1556.23	1539.38	1527.36
ra1_right_femur_medlat_1_s4	21.25	8.59375	14.375	1879.76	1875.35	1861.94	1862	1875.29	1882.76	1879.71	1883.35	1873.06	1877.24	1886.65	1867.88	1884.82	1866.59	1861.94	1845.76	1853.53	1835	1859.35	1863.82	1849.47	1855.24	1854.94	1844.12	1846.12	1855.53	1848.41	1865.35	1859.29	1866.47	1861.29	1826.12	1855.06	1860.41	1842.41	1835.88	1818.65	1801.76	1839.94	1846.82	1829.33	1823.44	1810.81	1746.55	1670.01	1560.1
ra1_right_femur_medlat_1_s5	18.2812	7.65625	12.1875	1846.79	1849.14	1843.71	1837.43	1820.29	1833.57	1834.71	1837	1858.64	1845.29	1814.29	1832.79	1811.5	1804.29	1821.14	1841.14	1842.79	1852.21	1860.79	1863.57	1857	1860.64	1869.14	1850.5	1843.36	1883.71	1887.71	1890.57	1894.43	1880.71	1859.86	1873.93	1879.36	1905.71	1894.93	1898.14	1876.29	1885.43	1913.07	1911	1896.42	1875.62	1878.03	1887.81	1879.4	1848.07
ra1_right_femur_medlat_3_s1	10.1562	6.09375	11.4062	1701.45	1740.82	1718.55	1722.55	1730.27	1713.64	1710.18	1706	1712.36	1703.09	1705.36	1734.18	1706	1714.27	1730.18	1726.45	1695	1703.73	1726.55	1705.82	1703.09	1725.36	1716.27	1715.36	1703.64	1716.45	1713.36	1695.27	1705	1678.55	1670.82	1684.82	1649.55	1682.91	1686.27	1687.09	1725.73	1706.36	1692.09	1703.73	1686.9	1657.57	1654.48	1660.21	1635.24	1624.16
ra1_right_femur_medlat_3_s2	17.0312	6.09375	12.9688	1668.47	1685.8	1706.47	1706.87	1694.6	1667	1709.73	1709.93	1724.33	1709.6	1742.6	1735.13	1760.8	1746.13	1751.6	1763.4	1740.8	1766.73	1773.47	1757.6	1751.4	1771.27	1771	1742.47	1758.93	1764.93	1755.93	1762.27	1756.8	1726.2	1745.33	1744.13	1749.47	1757.33	1751.33	1744.6	1772.53	1779.73	1792.73	1799.8	1786.39	1763.6	1733.07	1706.69	1642.87	1518.68
ra1_right_femur_medlat_3_s3	8.59375	4.0625	13.9062	1671.82	1679.73	1641.36	1648	1633.82	1612.18	1610.73	1595.91	1591.18	1585.82	1596.55	1603.36	1613.82	1603.18	1578.73	1607.45	1641.18	1628.55	1605.64	1616.82	1610.27	1600.45	1626.18	1629	1610.18	1595.73	1593.09	1604	1589.73	1576.91	1592.36	1571.45	1600.27	1614.27	1613.45	1636.18	1634.18	1651.55	1668.82	1678.18	1633.94	1597.55	1565.01	1508.8	1423.36	1347.74
ra1_right_femur_medlat_3_s4	15.7812	6.09375	12.3438	1666.24	1653.76	1675.76	1674.59	1646.35	1665.18	1672.18	1688.94	1682	1668.94	1671.12	1657.41	1676.24	1689.12	1680.06	1685.18	1684.35	1695.59	1658.29	1665.88	1670.82	1678.35	1673.47	1697.94	1685.76	1665.53	1678.71	1714.76	1690.41	1661.18	1674.41	1709.06	1683.94	1678.88	1706.41	1704.88	1704.12	1705.35	1707	1711.35	1678.68	1662.27	1651.34	1622.17	1582.85	1542.21
ra1_right_femur_medlat_3_s5	5.78125	5.15625	13.5938	1686.38	1692.12	1688.88	1682.12	1663.25	1703.75	1682.88	1716.5	1707	1702	1672.38	1726.62	1656	1666.5	1650.75	1630.75	1615	1593.5	1590.88	1578.12	1549	1570.25	1552.5	1599.25	1581.25	1582	1595.38	1497.88	1469	1463.62	1413	1465.5	1476.62	1545.62	1603.12	1606.12	1666.75	1630	1644.38	1742.25	1750.63	1752.6	1704.71	1631.67	1498.93	1367.78
ra1_right_femur_medlat_3_s6	17.3438	6.71875	15	1700.38	1708.08	1709.38	1711.54	1723.54	1709	1711.77	1717.31	1706.38	1681.77	1682.77	1678.54	1681.54	1685.92	1676	1672.23	1682.77	1688.77	1669.38	1689.38	1700.31	1686.62	1657.92	1643.46	1631.54	1641.54	1645.77	1639.69	1646.85	1646.54	1649.62	1617.38	1627.77	1629.23	1612.23	1640.69	1647.15	1638.38	1655.77	1664.15	1646.68	1635.2	1624.93	1616.77	1626.24	1613.34
ra1_right_femur_medlat_6_s1	10.4688			1636.08	1637	1640	1642.38	1650.85	1674.54	1663	1667.46	1691.23	1684.38	1677.15	1674.23	1658.38	1692.77	1679.23	1682.77	1673.92	1675.77	1655.46	1649.92	1656.23	1663.46	1630.62	1627.85	1619.85	1636.85	1616.46	1594.69	1592	1599.62	1609.46	1588.62	1605.15	1617.54	1615.46	1620.38	1618.46	1609	1627.92	1621.38	1613.34	1590.1	1576.96	1596.73	1586.77	1587.32
ra1_right_femur_medlat_6_s2	16.7188			1625.78	1611	1607.44	1599.33	1618	1614.11	1604.67	1613.33	1603.78	1605.11	1592.89	1614.44	1611.44	1620.89	1650.44	1651.78	1656.22	1639.22	1630.78	1653.67	1642.11	1640.67	1657.33	1687.67	1684.22	1687.56	1709.44	1699.78	1696.89	1696.44	1722	1702.22	1675.89	1709.56	1741.89	1728.89	1720.89	1706.56	1724.11	1733.78	1660.77	1581.55	1476.6	1363.04	1235.73	1074.73
ra1_right_femur_medlat_6_s3	12.8125			1479.25	1482.69	1446.44	1463.5	1453.94	1448.88	1441.56	1439.06	1444.44	1478.62	1448.88	1469.5	1468.81	1480.31	1473.44	1499.62	1508.31	1524.69	1518.31	1537.62	1549.81	1552.25	1589.62	1559.69	1589.62	1583	1578.5	1578.56	1596.5	1575.94	1595.31	1571.31	1569.44	1592.06	1584.56	1583.69	1601.31	1634.75	1646.19	1693.62	1688.53	1682.43	1686.99	1653.22	1614.82	1522.9
ra1_right_femur_medlat_6_s4	9.84375			1631.73	1618.36	1598.82	1525.64	1422.73	1405.18	1340.27	1366.82	1368.18	1348.18	1352.45	1353.64	1388	1486.45	1562.82	1655.91	1691.45	1714	1721.18	1727.82	1724.09	1682.36	1681.27	1698.45	1686.91	1689.64	1671.27	1642.27	1645.64	1611.55	1615.91	1578.18	1616.27	1608.18	1579.73	1605.18	1611	1612.45	1622.36	1671.09	1629.26	1582.25	1519.79	1480.19	1444.01	1377.29
ra1_right_femur_medlat_7_s1	9.53125	5.46875	13.5938	1119.69	1083.08	1054.15	1080	1049.54	1014.62	1017.92	996	999.308	990	1016.46	978.077	974.923	926.077	910.923	898.846	903.231	864.538	888.769	885.615	871	844.077	859.308	829.231	837.462	844.769	806.692	783.308	757.077	731.308	686.692	694.846	690	664.308	708.615	768.308	817	878	944.923	1001.69	985.69	946.705	878.543	741.145	547.534	408.68
ra1_right_femur_medlat_7_s2	17.1875	5.9375	14.0625	1343	1352.31	1373.62	1387.56	1375.75	1381.62	1379.12	1384.44	1407.38	1435.81	1464.81	1473.44	1480.25	1491.06	1511.31	1514.12	1522.75	1524.19	1525.5	1515.19	1512.81	1551.56	1547.75	1527.88	1527.94	1548.56	1537.56	1542.56	1549.5	1545.31	1544.38	1545.25	1548.94	1536.69	1530.88	1541.75	1552.38	1577.62	1584.94	1597.19	1574.99	1526.85	1429.64	1292.91	1123.65	932.387
ra1_right_femur_medlat_7_s3	15	5.15625	11.0938	1560.31	1544.19	1545	1536.44	1541.62	1518.12	1502.31	1502.19	1495.19	1493.06	1486.06	1473.69	1466.44	1447.31	1443.88	1455.94	1452.5	1441.62	1429.44	1406.62	1400.56	1400.5	1391.12	1392.06	1400.81	1386.94	1355.69	1352.62	1338.75	1323.81	1322.5	1332.44	1341.31	1338.19	1334.88	1329.69	1342.88	1372.81	1397	1413.19	1381.64	1337.34	1261.29	1144.17	1021.96	915.623
ra1_right_femur_medlat_7_s4	6.40625	3.90625	11.25	1317.47	1313.33	1312.53	1317.07	1304.47	1301.07	1295.93	1287.2	1248	1244.67	1248.8	1257.2	1286	1290.67	1291.13	1270.33	1245.6	1213.6	1180.53	1177.47	1192.87	1204.07	1210.2	1228.67	1244.07	1233.07	1214.67	1189.07	1166.6	1185.47	1178.4	1166	1149.27	1111.07	1090.6	1092.93	1096.6	1113.73	1141.6	1146.07	1108.77	1050.16	970.192	894.862	822.874	774.072
ra2_right_femur_medlat_4_s1	7.8125	4.53125	11.0938	1562	1541.67	1570.25	1572.42	1551.25	1548.17	1548	1536.75	1517	1501.42	1521.75	1540.58	1530.08	1506.08	1508.83	1503.42	1471.33	1474.5	1476.33	1444.25	1426.42	1442.75	1454.42	1453.42	1461.83	1471.33	1484.08	1501.5	1499.33	1511	1535.83	1543.5	1536.58	1530.58	1551.83	1562.5	1559.42	1592.08	1603.83	1592.67	1563.93	1538.06	1506.2	1474.83	1444.34	1416.58
ra2_right_femur_medlat_4_s2	7.8125	6.5625	11.7188	1647.17	1650.17	1646.92	1641.67	1661.5	1603.17	1605.5	1608.67	1580.08	1562.75	1565.33	1547.17	1550	1559.17	1549.58	1565.92	1611.58	1623.67	1613.5	1667.92	1706.33	1703.25	1727.58	1745.5	1761.83	1720.58	1719.67	1681.33	1664.08	1664.25	1694.33	1688	1725.33	1758.5	1791.75	1792	1809.83	1790.67	1827.25	1834.33	1818.8	1799.69	1780.1	1765.93	1761.96	1762.98
ra2_right_femur_medlat_5_s1	12.6562	6.09375	11.7188	1759.67	1745.67	1754.25	1757.92	1745.08	1756.33	1778.17	1767.92	1772.08	1745.83	1746.67	1754.75	1736.5	1769.25	1738.5	1744.5	1770.42	1771.67	1752.5	1744.42	1751.75	1774	1749.83	1720.42	1742.08	1764.5	1760.33	1731.83	1717.83	1737.08	1759.92	1746.42	1714.5	1719.92	1697.08	1720.42	1766.92	1767.75	1746.92	1750.33	1745.07	1723.59	1668.76	1612.74	1576.25	1504.75
ra2_right_femur_medlat_5_s2	16.0938	8.59375	13.5938	1725.43	1725.05	1715.19	1717.38	1724.43	1715.9	1713.71	1724.86	1726.9	1721.33	1720.52	1716.86	1707.81	1711.81	1699.05	1689.1	1702.05	1695.9	1699.43	1707.62	1707.62	1729.29	1705.71	1682.24	1684	1687.38	1691.52	1692.48	1690.05	1685.48	1669.38	1654.62	1630.57	1636.9	1652.19	1674.76	1698.48	1738.86	1758.81	1736.48	1699.87	1664.54	1600.47	1573.08	1569.52	1544.7
ra2_right_femur_medlat_6_s1	5.3125	3.28125	10.9375	1664.14	1665.14	1657.29	1677.57	1677.29	1682.43	1680.57	1663.71	1668.57	1687.86	1689	1702.14	1701.71	1675.57	1681.71	1662.43	1656.71	1687.14	1673	1650.71	1628.43	1614	1612.29	1588.29	1615.29	1654.29	1650.86	1652.71	1654.86	1657.43	1670.14	1710.29	1736.71	1691	1703.86	1727.29	1722.71	1716.71	1691	1719.71	1729.43	1705.09	1678.85	1646.76	1636.95	1624.96
ra2_right_femur_medlat_6_s2	9.6875	4.21875	12.5	1792	1811.1	1787	1799	1807.4	1813	1820.2	1813.3	1811.5	1813.6	1827.6	1841.5	1819.6	1804.4	1819.6	1854.4	1842.1	1837.9	1848.1	1828.9	1838.2	1843.2	1808.3	1810.3	1823.9	1849.7	1822.3	1818.7	1845.5	1821	1841.1	1866.4	1848.1	1836.5	1813.8	1818.7	1848.6	1860	1821.3	1839.9	1833.88	1829.26	1830.24	1811.11	1787.56	1785
ra2_right_femur_medlat_6_s3	7.34375	3.59375	10.9375	1769	1773.09	1770.18	1768.91	1751.82	1755.18	1782.45	1787.73	1757.36	1743.64	1744.27	1746	1748.55	1748.82	1744.73	1756.36	1758	1762.18	1764.55	1773.73	1792	1781.82	1776.73	1787.09	1789.36	1801.27	1789.09	1780.18	1788.27	1790.73	1793.73	1798.55	1758.36	1749.27	1756.09	1740.18	1740.55	1747.36	1741.73	1757.73	1751.44	1734.08	1712.92	1675.83	1642.26	1657.24
ra2_right_femur_medlat_6_s4	6.71875	3.90625	12.0312	1688.29	1714.14	1744.43	1775.14	1771.29	1798.57	1804	1797.43	1834.29	1805.86	1772.43	1793.86	1816.71	1814.29	1798	1829.71	1797.43	1789.57	1786.86	1803.86	1779.71	1759.14	1782.29	1766.14	1747.14	1742.86	1765.57	1773	1773.71	1757.57	1749.29	1759.29	1733.57	1780.57	1757.14	1760.14	1788.29	1801.29	1794.29	1794.29	1771.35	1759.67	1746.69	1711.93	1709.16	1705.94
ra2_right_femur_medlat_6_s5	5.15625	2.34375	12.9688	1641.91	1658.18	1670.91	1660.64	1669.27	1660.64	1668.82	1692	1685.55	1648.55	1657.45	1670.27	1677.45	1676.36	1679.27	1669.36	1672.18	1654.73	1663.55	1653	1662.09	1663	1663.27	1637.73	1652.55	1640.45	1620.09	1620	1610.91	1611.18	1632.45	1628	1635.09	1648.91	1648.73	1624.91	1610.27	1648.09	1647.27	1653.27	1639.5	1625.27	1607.28	1593.17	1589.05	1588.34
ra2_right_femur_medlat_7_s1	7.8125	5.15625	12.0312	1493.36	1489	1469.09	1441.73	1440.82	1439.45	1428.73	1447	1438.73	1429	1426.91	1426.27	1432.27	1427.91	1452.45	1443.09	1442.64	1419.55	1383.45	1364.18	1367.27	1346.73	1330.82	1331.91	1333.91	1370	1397.36	1408.36	1437.55	1459.36	1481.09	1492.55	1492.64	1512	1551.09	1571.82	1556.27	1559.64	1602.55	1617.36	1588.61	1534.24	1469.14	1446.83	1449.96	1430.33
ra2_right_femur_medlat_7_s2	8.28125	4.375	11.0938	1688.46	1703.54	1693.38	1716	1723.23	1707.69	1702.62	1699.38	1704.31	1723	1732.69	1702.62	1696.77	1706.92	1719.92	1721.77	1713.54	1715.46	1729	1710.46	1724.54	1730.69	1724.85	1717.92	1718.62	1731.54	1709.31	1695.54	1699.77	1693.46	1700.62	1704.46	1706.77	1708.77	1740.46	1748.77	1737.85	1740.38	1749.92	1757.85	1739.72	1711.76	1674.61	1641.31	1598.92	1547.18
ra2_right_femur_medlat_7_s3	12.0312	5	9.6875	1721	1733.6	1703	1690.13	1706.27	1692.4	1691.67	1684.27	1686.93	1709.47	1697	1697.73	1699.6	1680	1692.53	1701.4	1689.53	1687.6	1686.67	1676.87	1676.27	1661.73	1666.87	1658.6	1665.27	1679.87	1673.47	1656.4	1658.07	1669.8	1651.87	1640.6	1660.93	1678.67	1685.8	1681.93	1701.6	1721.93	1728.67	1753.87	1723.92	1699.77	1668.63	1627.78	1604.27	1586.44
ra2_right_femur_medlat_8_s1	13.9062	8.28125	12.6562	1549.21	1549.11	1560.79	1540.16	1515.32	1500.42	1507.05	1511.37	1503.89	1508.89	1511.42	1499.68	1490.47	1499.53	1507.74	1494.42	1483.79	1468.74	1459.16	1476.63	1473.16	1465	1455.32	1448.05	1435.74	1453.32	1471.37	1477.74	1492.58	1472.32	1450.16	1460.32	1457.26	1437.84	1445.63	1439.11	1459.63	1479.63	1499.68	1498.58	1498.97	1495.91	1489.05	1465.78	1415.49	1363.24
ra2_right_femur_medlat_8_s2	21.4062	9.375	14.5312	1707.5	1675.62	1684.42	1677.96	1686.96	1669.27	1664.88	1648.69	1660.12	1663.54	1641.73	1641.96	1646.23	1623.19	1613.35	1620.69	1626.5	1625.77	1629.69	1633.54	1612.35	1623.23	1612.88	1602.58	1611.69	1621.54	1629.58	1636.92	1631.31	1638.96	1649.5	1639.65	1645.08	1662.46	1647.5	1645.08	1618.88	1607.31	1622.5	1619.92	1614.06	1602.59	1561.68	1518.83	1474.52	1441.08
ra2_right_femur_medlat_8_s3	10.7812	4.84375	17.8125								1429.56	1430	1426.11	1412.78	1435.89	1441.78	1429.67	1420.56	1449	1427.22	1455.78	1441	1436.44	1422	1446.22	1445	1444.22	1442.67	1456.11	1481.22	1485.89	1509.33	1487.89	1506.78	1515	1506.33	1499.67	1528.67	1535.78	1530.44	1496	1547.78	1547.67	1568.07	1547.49	1531.77	1471.9	1487.46	1489.14
ra2_right_femur_medlat_8_s4	11.25	6.40625	12.8125	1588.68	1591.42	1580.11	1579.26	1575.84	1563.58	1584.11	1582.53	1583.37	1603.11	1625.16	1615.26	1603.21	1606.16	1621.89	1626.89	1632.95	1628.16	1632.58	1655.42	1661.11	1640.26	1641.63	1642.47	1650.11	1646.58	1636.37	1638.74	1631.21	1608.84	1616.05	1577.16	1560.74	1583.68	1576.47	1576.42	1592.74	1600.79	1625.68	1651.26	1642.49	1605.73	1541.36	1468.7	1415.77	1344.42
ra2_right_femur_medlat_8_s5	10.4688	3.75	13.4375	1377.7	1499.9	1563	1695.6	1704.2	1708.9	1707.2	1698.8	1708.9	1739.2	1719.8	1710.1	1721.8	1721.8	1655.2	1630	1623.1	1625.4	1617.4	1608.5	1605.4	1642.2	1636	1623.2	1632.6	1629.6	1633.8	1645.4	1669.1	1648.1	1630.5	1644.1	1665.2	1663	1633.8	1663.8	1699.9	1684.2	1687.4	1699.7	1687.12	1663.48	1641.71	1659.6	1662.18	1640.34
ra2_right_femur_medmed_1_s1	6.25	3.59375	10.625	1548.22	1539.22	1534.67	1559.67	1583.89	1532.89	1549	1550.56	1523.22	1541	1563.89	1566.33	1578.33	1591.11	1601.89	1598.33	1575.56	1594.33	1583.78	1603.56	1608.67	1591.44	1602	1581.78	1557.44	1577.44	1608.22	1613.11	1605.67	1603.89	1592.78	1614.89	1630.67	1602.11	1578.56	1604.44	1584.33	1579.44	1629.11	1625	1603.93	1561.77	1494.25	1502.03	1539.58	1562.01
ra2_right_femur_medmed_1_s2	11.25	5.78125	14.375	1105.87	1091.07	1105.67	1116.8	1115.8	1142	1134.53	1171.2	1190.87	1205.33	1215.67	1217.6	1240	1250	1270.67	1269.13	1277.4	1272.87	1303.87	1334.87	1340.4	1332.87	1345.6	1344.33	1374.13	1374	1355.47	1369.07	1366.4	1365.13	1381.73	1381.13	1360.87	1382.07	1395.8	1413.33	1440.6	1444.6	1442.8	1488.13	1485.21	1465.02	1448.99	1379.38	1347.62	1322.64
ra2_right_femur_medmed_1_s3	20	6.875	12.1875	1592.95	1575.86	1605.27	1592.64	1582.23	1590.09	1574	1564.64	1570.36	1562.05	1590.18	1573.82	1575.09	1575.18	1576.36	1579.14	1576.5	1566.18	1580.5	1574.55	1597.23	1595.23	1617.5	1600.41	1601.41	1607.45	1602.82	1592.91	1612.91	1604.82	1595.73	1596.23	1612.64	1628.73	1628.82	1643.73	1691.73	1707	1721.77	1732.18	1691.89	1634.91	1562.59	1478.54	1409.96	1370.34
ra2_right_femur_medmed_1_s4	23.4375	7.34375	12.6562	1827.75	1834.56	1826.5	1843.06	1853.94	1841.81	1848.25	1827	1828.25	1835.94	1831.38	1815.81	1803.31	1808.12	1817.69	1809.31	1803.94	1821.12	1846.69	1840.31	1830.12	1823	1826.94	1812.69	1812.31	1823.12	1831.38	1810.25	1795.19	1790.62	1800.88	1794.56	1795.25	1792	1771.88	1794.44	1790.25	1774.44	1782.25	1797.19	1785.84	1754.03	1724.97	1710.72	1697.06	1688.54
ra2_right_femur_medmed_3_s1	10	5.625	16.4062	702.938	686.688	684	697.75	684.438	693.812	697.625	693.5	695.75	674.375	702.438	686.125	696.812	700.062	701.562	677.312	680	691.812	671	698.25	691.438	692.5	704.688	725.188	724.125	723.625	707.688	694.312	722.625	723.875	722.062	716.875	720.812	740.188	746.312	733.438	767.812	762.125	760	757.062	748.628	740.867	745.268	726.394	714.42	696.151
ra2_right_femur_medmed_3_s2	6.40625	3.125	13.4375	130.091	345.818	613.364	852.545	863.818	868.273	864.091	863.727	862.636	876.091	868.182	857.727	886.636	877.091	873	870	863.636	844.818	839.909	814.273	892.818	851.818	853.818	854.727	835.455	840.273	882.091	854.364	828.091	802.636	790.091	803.182	821.727	810.545	822.636	791.727	801.818	824	816.091	817.455	812.629	779.718	753.86	699.622	713.3	682.407
ra3_right_femur_medlat_2_s1	28.125	9.6875	17.3438	1841	1860.4	1830.73	1830.93	1836.2	1865.73	1848.87	1851.67	1834.87	1848.67	1851.73	1866.73	1867.8	1855.8	1857.53	1892	1855.93	1861.87	1851.07	1835.87	1868.8	1847	1862.13	1883.4	1853.33	1833.27	1852.47	1874.4	1877.93	1837.47	1840.2	1851.93	1853.07	1834.4	1836.8	1846.53	1857.27	1848.6	1862.27	1843.27	1813.18	1796.42	1771.44	1745.82	1693.16	1631.85
ra3_right_femur_medlat_2_s2	14.5312	4.53125	11.875	1826.1	1841.5	1820.7	1823.9	1830	1817.9	1813	1824.1	1807	1823.1	1814	1815.2	1800.4	1809.9	1826.2	1826.1	1795.9	1808.1	1823.1	1806.1	1819.3	1834.2	1848.6	1870.9	1840.9	1827.4	1809.5	1809.5	1811	1781.3	1792.3	1785.1	1793.2	1826.6	1836.7	1812	1825.3	1853.8	1839.1	1801.2	1769.28	1745.68	1697.95	1644.41	1617.11	1578.81
ra3_right_femur_medlat_7_s1	18.2812	5.625	15.1562	1207.75	1191.75	1207.62	1218.56	1226.62	1237.81	1228.19	1203.06	1211.19	1230.25	1220.69	1241.81	1248	1229.31	1242.5	1267.75	1251.12	1254.44	1255.38	1277.19	1298.12	1292.31	1305.69	1322	1339.19	1357.62	1368.88	1335.75	1311.31	1328.94	1293.75	1324.69	1335.5	1337.75	1363.56	1369.56	1399.06	1429.5	1452.69	1459.75	1417.24	1402.79	1411.15	1379.52	1327.08	1277.91
ra3_right_femur_medlat_7_s2	10.3125	3.75	15.625	943.545	908.545	911.273	909.091	943.545	929	966.727	973.636	961.455	947.364	902.455	923.364	952.273	949.545	966.455	961.091	964.364	949.727	949.091	977.273	976.636	978.273	968.545	966.364	948.727	935.818	919.818	933.455	951.364	935.273	942.091	917.909	907.909	894.273	895	886.727	872.364	879.727	910.545	933.545	934.289	878.301	819.181	777.038	720.119	673.583
ra3_right_femur_medmed_1_s1	7.1875	6.25	10.3125	1120.79	1063.93	1078.86	1067.93	1072.29	1070.5	1086	1105.36	1088.57	1074.5	1082.29	1060.93	1047.79	1051.79	1066.07	1089.29	1091.79	1111.29	1140.71	1164.86	1210.5	1191.36	1212	1219.71	1237.43	1250.57	1232.14	1190.57	1172.43	1165	1165.57	1174.71	1202.57	1243.29	1280.57	1301.86	1362.93	1380.14	1388.86	1392.36	1390.54	1369.5	1355.65	1334.69	1303.87	1270.04
[truncated: 114 more columns]

## Sheet: contralateral
sample	distance	height	width	optical density1	optical density2	optical density3	optical density4	optical density5	optical density6	optical density7	optical density8	optical density9	optical density10	optical density11	optical density12	optical density13	optical density14	optical density15	optical density16	optical density17	optical density18	optical density19	optical density20	optical density21	optical density22	optical density23	optical density24	optical density25	optical density26	optical density27	optical density28	optical density29	optical density30	optical density31	optical density32	optical density33	optical density34	optical density35	optical density36	optical density37	optical density38	optical density39	optical density40	optical density41	optical density42	optical density43	optical density44	optical density45	optical density46
sr4_femur_CNTRL_medlat_2_s1	12.3438			1440.44	1432.33	1430.44	1464.11	1455.67	1501.89	1456.89	1459.78	1467.44	1503.56	1496.78	1455.33	1521.22	1493.56	1511.22	1527.22	1486.44	1509	1550.89	1566.78	1565.33	1532.56	1557.78	1550.11	1543.11	1560.33	1550	1569.33	1597.78	1622.11	1621.22	1654.22	1643.33	1663.33	1701.11	1711.89	1708.78	1682.33	1684.89	1699.89	1672.17	1659.49	1660.32	1632.82	1577.42	1533.46
sr4_femur_CNTRL_medlat_2_s2	14.5312			1585.44	1588.56	1597.44	1590.62	1593.94	1615.62	1618.38	1632.19	1622	1611.88	1592.25	1609.25	1619.88	1645.5	1633.56	1634.25	1619.25	1636.25	1649.5	1657	1654.06	1643.31	1651.19	1638.44	1635.19	1644.44	1629.31	1631.19	1613.56	1623.94	1636	1621.06	1612.94	1632.56	1634.69	1648.06	1620.81	1657.38	1677.44	1690	1685.01	1678.84	1656.4	1603.35	1530.97	1455.94
sr4_femur_CNTRL_medlat_2_s3	58.9062			1747.67	1754.08	1733	1734.08	1747.33	1750.83	1754.17	1732	1743.58	1738.42	1754.58	1744.42	1737.08	1734.17	1744.58	1733.67	1709.33	1713.42	1751.83	1765.83	1714.25	1736.75	1719.5	1713.75	1736.08	1743.17	1746.08	1729.58	1714.92	1719.92	1697.92	1712.33	1738.08	1742.75	1699.92	1715.58	1752.33	1753	1767.92	1790.17	1781.08	1772.64	1748.85	1710.53	1675.2	1670.16
sr4_femur_CNTRL_medlat_2_s4	18.5938			1755.69	1720.54	1722.54	1724.85	1721.38	1725.38	1749.85	1745.62	1719.77	1705.31	1728	1733	1728.62	1742.46	1727.31	1724.38	1724	1743.54	1738.46	1738.31	1729.54	1733.92	1731.08	1751.31	1731.77	1694.38	1666.46	1697.54	1709.46	1670.38	1700.92	1727.08	1733.46	1752.69	1741.31	1748.77	1789	1763.46	1739.77	1743.85	1711.88	1700.3	1682.55	1626.45	1567.2	1520.96
sr5_femur_CNTRL_medlat_1_s1	21.0938	6.875	13.2812	1434.53	1447.8	1452.53	1456.33	1458.87	1443.33	1431.2	1463.8	1438.6	1463.73	1447.13	1420.2	1411	1417.2	1402.27	1396.13	1417.33	1422.13	1435.27	1403.47	1400.67	1386.8	1377.8	1426.47	1424.33	1436.07	1431.6	1434.67	1458.67	1456	1471.6	1466.27	1462.53	1454.47	1479.33	1522.47	1556.47	1584.6	1603.4	1611.87	1586.5	1543.72	1483.45	1402.73	1273.27	1119.4
sr5_femur_CNTRL_medlat_1_s2	30.9375	7.65625	12.8125	1469.9	1458.57	1446.38	1451.24	1457.9	1462.71	1453.86	1440.29	1447.76	1466.14	1474.24	1483.67	1491.81	1510.24	1499.38	1490.33	1481.14	1467	1479.95	1483.14	1484.05	1479.1	1458.62	1452.05	1445.19	1445.86	1452	1422.76	1418	1409.33	1409.76	1405.95	1399.38	1379.24	1378.19	1404.43	1428.52	1468.1	1472.38	1474.86	1444.93	1424.09	1393	1342.44	1303.67	1295.77
sr5_femur_CNTRL_medlat_1_s3	32.3438	6.09375	12.9688	1372.5	1351.5	1354.7	1390.45	1377.25	1394.4	1396.15	1404.2	1417.65	1440.5	1446.3	1425.2	1432.3	1455.85	1457.4	1463.05	1488.2	1484.5	1510.6	1504	1512.65	1507.15	1503.55	1532.95	1527.4	1516.45	1519.6	1528.5	1530	1502.25	1522.4	1512.05	1519.35	1515.15	1545.65	1551.2	1569.4	1584.35	1594.95	1599.65	1542.51	1501.2	1447.92	1426.57	1377.96	1264.63
sr5_femur_CNTRL_medlat_2_s1	36.5625	7.65625	13.2812	1433.88	1435.81	1421.38	1408.94	1418	1410.31	1424	1418.06	1416.94	1402.56	1429.94	1409.5	1378.94	1378.5	1388.75	1388.25	1361.75	1359.5	1363.12	1369.44	1342.81	1384.44	1367.38	1372.31	1373.81	1377.44	1355.62	1351.44	1359	1373.62	1413.38	1428.69	1423.88	1406.38	1351.12	1341	1336.69	1428.88	1510.12	1558.44	1519.66	1363.7	1093.14	811.258	508.029	327.981
sr5_femur_CNTRL_medlat_2_s2	31.7188	4.6875	12.1875	1434.72	1422.06	1429.06	1454.83	1454.56	1436.11	1432.89	1447.5	1439.94	1435.61	1450.11	1470.56	1466.39	1467.78	1485.56	1466.67	1466.67	1476.39	1477.17	1484.5	1496.72	1506.83	1513.06	1498.33	1473.72	1491	1505.89	1486.06	1457.78	1442.39	1437.06	1431.28	1430.72	1443.39	1439.89	1422.83	1434.22	1451.17	1468.67	1467.72	1450.77	1400.53	1307.93	1197.43	1073.82	936.739
sr5_femur_CNTRL_medlat_2_s3	48.4375
sr5_femur_CNTRL_medlat_3_s1	21.4062	7.03125	12.5	1482.69	1479.06	1462.75	1452.56	1474.69	1484.69	1465.81	1469.75	1464.5	1469.69	1451.5	1450.62	1447.31	1426.44	1401.56	1385.62	1391.06	1415.69	1448.56	1462.25	1451	1454.31	1451.31	1448.12	1462.44	1470.31	1478.69	1481.38	1486.88	1504.38	1515.12	1515.25	1532.88	1546.31	1548.44	1558.94	1581.88	1587	1633.94	1643.56	1646.7	1591.52	1471.21	1272.03	1083.54	831.13
sr5_femur_CNTRL_medlat_3_s2	33.2812	6.71875	12.5	1471.12	1476.62	1516.31	1515.5	1489.44	1494.75	1509.25	1508.5	1512.5	1484.75	1489.81	1506.06	1512.38	1526.38	1548.19	1546.88	1562.94	1543.25	1522.62	1497.81	1473.12	1452.62	1459.88	1467	1473.75	1437.75	1433.5	1447.69	1435	1426.06	1429.69	1429.31	1419.56	1408.69	1436.19	1422.94	1432.19	1473.44	1528.25	1537.31	1526.66	1493.55	1397.06	1275.22	1177.5	1087.8
sr5_femur_CNTRL_medlat_4_s1	13.4375	6.5625	12.1875	763.8	760.5	781.7	767.3	771.4	753.9	755.2	744.8	756.8	764.9	765.9	746.6	719.6	694.6	685.8	703.6	730.6	741.7	759.6	771.6	736.9	704.1	730.4	703.9	693.5	704.8	686.8	684.8	680	688.7	699.2	702.3	698	669.1	670	671.6	682.3	665.5	686.2	700.9	674.804	648.265	636.561	628.817	611.388	568.082
sr5_femur_CNTRL_medlat_4_s2	18.125	6.09375	12.5											600	907.286	891.143	924	912.786	921.714	943.5	916.071	922.929	922.357	926.571	917.214	903.714	906.357	902.5	899.143	851.071	847.571	833.286	836.714	857.071	854.286	892.929	915.071	909.643	918.857	941.214	984.286	1062.64	1090.5	1108.84	1072.52	1002.43	935.408	861.233	783.951
sr5_femur_CNTRL_medlat_4_s3	23.9062	6.09375	11.7188	1248.76	1242.65	1257.35	1235.53	1249.35	1235.65	1190.18	1202.35	1198.24	1209.06	1247	1257.88	1249.12	1255.47	1223.53	1210.76	1193.24	1170	1150.24	1122.35	1119.24	1158.82	1154.41	1157	1146.06	1131.53	1100.24	1100.18	1080.18	1076.88	1092	1104.65	1135.88	1174.82	1219.76	1240	1279.24	1313.41	1332.71	1369.65	1288.47	1170.4	1044.48	895.376	774.697	665.367
sr5_femur_CNTRL_medlat_4_s4	32.9688	6.25	11.25	479.158	494	492.211	468.105	484.789	465.053	457.947	457.579	444.737	447.579	460.684	484.421	471.316	481.211	466.526	444.211	443.789	428.789	437.158	426.947	432.895	442.789	411.737	410.474	430.105	438.842	419.474	428.579	418.842	398.947	404.263	418.158	420.474	426.842	413.737	457.421	476.632	495.526	513.105	515.316	507.664	494.416	475.57	465.54	440.232	416.837
sr5_femur_CNTRL_medlat_4_s5	46.7188
sr5_femur_CNTRL_medlat_5_s1	20.7812	6.40625	10.7812	1050.47	1085.47	1110.47	1113.35	1144.12	1158.12	1153.76	1132.41	1125.18	1108.41	1100.29	1135.71	1129.35	1140.24	1118.65	1142.18	1156.82	1167.53	1186.94	1207	1188.12	1197.88	1172.29	1194.82	1167.29	1145.18	1157.41	1154.47	1156.12	1153.12	1152.12	1165.29	1185.71	1184.94	1168.82	1178.88	1192	1245.53	1287.82	1325.94	1221.82	1122.3	1015.71	866.193	733.268	592.148
sr5_femur_CNTRL_medlat_5_s2	24.2188	5.9375	13.9062	1018.74	1018.37	970	972.632	993.789	1003.95	998.263	994.421	1013.37	996.421	1003.05	982.789	982	964.947	967.895	947.579	936	928.947	942.316	944.158	961.947	970	969.632	939.053	955.053	949.737	922.895	951	949.368	970	974.842	973.789	983.474	1020.21	1009.42	1033.42	1093.37	1182.05	1209.89	1227.53	1212.58	1189.29	1168.58	1114.72	936.389	641.92
sr5_femur_CNTRL_medlat_5_s3	29.2188	6.09375	12.8125	980.143	973.429	968.286	987.429	973.143	978.214	952.214	978.357	998.5	1007.71	1009.86	1020.5	1013.36	1000.07	1029.93	1016.14	1042.07	1026.5	1043.36	1054.29	1027.29	1049.5	1076.21	1058.29	1060.43	1086.5	1082.79	1106.5	1148.07	1148.36	1147.29	1128.64	1169.43	1198.71	1192.57	1232.5	1288.21	1306.21	1323.5	1374.71	1366.57	1303.75	1212.59	1101.43	923.298	695.878
sr5_femur_CNTRL_medlat_5_s4	33.9062	5.15625	13.5938	1203.47	1192.2	1174.73	1174.53	1158	1154.67	1140.67	1132.73	1132.27	1130.67	1138.27	1127.47	1107.2	1124.13	1114.2	1103	1090.33	1079.53	1089.8	1115.13	1135.53	1166.53	1183.4	1191.93	1181.27	1184.8	1224.87	1215.6	1259.87	1240.67	1265	1254.67	1281.6	1301.47	1302.87	1346.27	1352.4	1377.27	1384.2	1423.07	1377.18	1364.4	1305.55	1215.83	1133.96	1035.88
sr5_femur_CNTRL_medlat_6_s1	18.125	3.90625	12.8125	1431.31	1433.54	1430.23	1451	1427.85	1429.46	1437.15	1445	1428.92	1420.08	1450.85	1439.69	1434.54	1442.46	1455.69	1450.92	1454.46	1454.69	1467.15	1470.31	1467.46	1484.23	1485.92	1493.92	1518.23	1533.15	1535.15	1544.46	1523.23	1524.92	1548.62	1558.46	1547.46	1553.23	1574	1588.92	1606.62	1622.69	1638.92	1637	1590.78	1526.23	1433.69	1280.46	1140.58	1041.41
sr5_femur_CNTRL_medlat_6_s2	30.9375	7.03125	12.6562	1073.59	1151.06	1216.29	1293.53	1362.82	1421	1472.76	1514.18	1539.06	1558.53	1581.47	1580.71	1580.47	1582.76	1551.82	1526.59	1524.18	1527.82	1512.76	1510.41	1542	1550.76	1523.94	1533.41	1528.59	1553.59	1532.41	1542.41	1564.06	1572.53	1535.88	1534.47	1535.76	1566.88	1561.06	1575.65	1613.88	1578.65	1588.47	1611.29	1556.49	1533.29	1515.23	1474.27	1450.77	1410.48
sr5_femur_CNTRL_medlat_7_s1	11.5625	4.375	7.65625	801.538	809.154	813	821.846	837.385	819.462	816.077	823.538	811.769	829.615	825	834.077	841.154	836.308	850.538	844.385	846.077	863.769	851.615	872.846	869.538	866.308	859.231	886.077	911.077	918.462	942.462	934.308	946.308	977.846	993.615	973.923	958.846	963	954.692	942.769	925.385	915.538	912.615	944.462	932.301	927.548	934.15	934.835	917.29	892.362
sr5_femur_CNTRL_medmed_2_s1	6.5625	3.125	12.3438	1448.89	1454.22	1458	1455.56	1429.11	1451.22	1451.22	1477.22	1462.44	1443.44	1455	1446.22	1471	1466	1462	1473.56	1469.89	1484.67	1501.33	1499.11	1513	1542.67	1568.44	1547.89	1527.78	1565.44	1572.22	1582.56	1580.78	1595.56	1600.22	1594.44	1590.22	1601.44	1630.44	1636.11	1663.44	1697.56	1707.22	1719.56	1691.5	1643.01	1573.28	1517.41	1487.16	1425.9
sr5_femur_CNTRL_medmed_2_s2	10.7812	4.6875	14.375	1575.56	1575.81	1577.12	1547.69	1569.75	1548.75	1551.25	1563.81	1568.12	1558.62	1597.62	1562.06	1583.62	1567.44	1581.38	1584.56	1571	1591.38	1564.19	1539.12	1597.56	1589.12	1571.25	1596.19	1602.62	1605.44	1614.38	1607.56	1622.38	1618.19	1657.44	1650.38	1643.5	1664.94	1642.75	1666	1687.06	1685.81	1717.94	1714.25	1688.98	1680.41	1664.3	1637.58	1599.87	1528.79
sr5_femur_CNTRL_medmed_2_s3	8.59375	6.40625	14.0625	1586.15	1611.46	1614.77	1614	1628.62	1613.38	1625.15	1616.62	1599.85	1612.15	1581	1598.15	1595.62	1563.46	1592.23	1591.46	1595.31	1606.92	1611	1614.62	1640.62	1643.31	1675.31	1668.92	1641.38	1645.85	1674	1664.54	1690.15	1700.85	1690.85	1701.15	1710.38	1732.92	1714.69	1723.23	1754.92	1749.38	1729	1747.54	1728.17	1698.58	1701.42	1676.71	1693.92	1676.52
sr5_femur_CNTRL_medmed_2_s4	26.4062	7.8125	12.9688	1757.83	1736.22	1758.3	1730.52	1695.52	1713.22	1724.17	1734	1721.39	1709.52	1654.96	1574.83	1428.3	1266.57	1062.87	857.435	710.391	508.783	300.565	169.174	111.304	98.2174	109.478	138.043	178.87	270.957	414.261	555.565	729.913	894.696	1122.96	1322.65	1456.74	1521	1617.35	1744.57	1768.13	1779.87	1785.35	1783.52	1756.91	1742.27	1704.02	1670.34	1648.39	1617.87
sr5_femur_CNTRL_medmed_4_s1	16.875	6.09375	12.5	1658.22	1642.67	1644.11	1667.06	1652.06	1640.17	1645.17	1636.33	1663.11	1648.78	1653.22	1657.28	1666.83	1662.67	1672	1656.11	1649.67	1653.33	1698.11	1688.33	1666.28	1666.94	1684	1678.06	1663.11	1681.56	1694.89	1692.72	1664.83	1716.5	1712.11	1714.28	1720.06	1707.94	1717.78	1709.56	1713.11	1676.89	1677.11	1702.89	1666.46	1665.81	1640.78	1578.56	1543.57	1538.76
sr6_femur_CNTRL_medmed_1_s1	11.25			1576	1580	1550.17	1522.17	1549.33	1542.33	1533.5	1516.67	1518	1526.67	1498.83	1537.5	1532.5	1499	1532	1498.83	1505.17	1530.67	1504.5	1519.17	1531.17	1519	1558.5	1521.5	1492.33	1477.5	1454.33	1437	1430.33	1456.67	1424.83	1473	1454	1465.83	1453.67	1459.17	1455.5	1429.83	1445.5	1404.17	1433.35	1382.39	1336.5	1328.32	1285.24	1221.09
sr6_femur_CNTRL_medmed_1_s2	15.625			1072.45	1073.09	1103.91	1129.45	1124.91	1140.55	1161.64	1143.73	1134.36	1119.36	1146.27	1145.09	1130	1144.82	1145.55	1138.82	1147	1162	1143.55	1155.09	1158.36	1144.09	1144.55	1155.09	1163	1168	1194.45	1194.64	1214.45	1212	1237	1271.09	1250.27	1316.36	1319.36	1330.27	1418	1438.82	1486.18	1563.91	1531.41	1509.45	1466.18	1397.81	1326.46	1260.43
sr6_femur_CNTRL_medmed_1_s3	14.8438			1123	1121.44	1109	1092.67	1099.11	1117.44	1127.67	1125.56	1114.33	1124.89	1117.67	1124.22	1095.11	1119.56	1143.44	1141	1146.44	1155.78	1154.11	1147.78	1149.33	1157.67	1162	1150.78	1155.22	1202.44	1209.11	1220.22	1248.44	1224.33	1242.78	1246.78	1217.89	1249	1263.22	1257.11	1292.11	1323.78	1329.33	1329.11	1329.53	1275.14	1208.1	1153.49	1095.75	1040.9
sr6_femur_CNTRL_medmed_1_s4	25.625			1355.91	1350.27	1336.36	1343.45	1349.09	1354.73	1384.45	1350.27	1375	1398.91	1388.73	1414.82	1416.27	1415.45	1421.36	1441	1448.18	1453.36	1464.45	1504.27	1502.91	1498.09	1533.82	1546.27	1550.73	1559.64	1569.36	1558.18	1588.73	1567.45	1593.45	1594.18	1569.09	1601.09	1620.45	1584.82	1606.73	1621.09	1628.36	1626.73	1599.25	1533.69	1393.46	1169.4	998.892	896.575
sr6_femur_CNTRL_medmed_2_s1	8.59375			878.786	893.286	907.571	899.786	900.286	908.786	882.357	905.714	907.357	922	909.857	920.214	938.786	942.071	935.571	917.929	882.786	892.857	926	954.429	977.857	992.429	984.429	973.143	978.857	973.286	997	1009.14	971.5	957.857	989	960.286	943.071	937.214	943.714	983.929	986.286	1010.93	1006.43	1021.86	1042.92	1020.88	948.625	890.774	843.399	804.36
sr6_femur_CNTRL_medmed_2_s2	11.7188			813.778	826.111	832.889	858.333	828.889	835.889	795.778	802.778	783.333	790	779.778	763.222	774.111	760.556	824.889	809	841.667	859.111	852.889	882.333	873	875.778	834.111	814.667	807.222	791.333	807.889	807.889	838.889	838.889	817.333	836.889	847.222	855.778	844.222	832.111	750.556	771.333	763.333	768.444	757.495	739.046	711.294	692.106	684.728	704.312
sr6_femur_CNTRL_medmed_2_s3	4.53125			753.857	770.714	828.714	783.714	781	796.286	776.286	795.714	816.857	813.143	846.143	811.286	840.286	830.857	784.286	791.429	747.571	758.714	765.286	753.143	716.571	708.857	685.286	745.571	716.714	708.286	726	752.857	748.429	776.429	757	728.571	677.286	712.286	719	733.286	745.143	769	748.286	812.286	770.865	729.303	741.323	733.848	713.135	726.13
sr6_femur_CNTRL_medmed_2_s4	15.4688			858.5	853.583	878.75	872.417	862.833	847.417	852.25	854.583	852.083	824.083	839.333	834.25	839.083	856.083	825.917	845.333	870.333	864.167	861.417	853.417	860.25	877.333	879.833	875.667	887.833	913.417	912.417	892.667	913.417	923.25	915.917	944.083	919.917	924.5	952.333	953.25	955.167	934.917	967.667	921.75	945.218	917.097	879.591	846.6	811.243	800.777
sr6_femur_CNTRL_medmed_2_s5	16.4062			736.833	722.667	708.083	729.583	712.333	699.417	698.333	696.917	711.917	687.25	693.833	705.833	644.667	681.833	667.75	656.25	668.167	650.583	647.75	638.833	637.167	662.917	694.333	688.417	697.417	721.25	748.167	765.167	754.333	743.75	794.667	794.417	825.083	843.25	828.417	862.25	873.917	918.25	933.167	1004.42	941.959	888.485	819.68	785.046	763.328	739.748
sr6_femur_CNTRL_medmed_3_s1	20.9375			1685.82	1686.53	1680.71	1674.65	1666.47	1664.29	1672	1669.65	1667.59	1702.59	1666.82	1660.53	1657.24	1665.12	1668.18	1643.29	1657.76	1652.18	1644.53	1664.88	1644.53	1613.59	1649.29	1652.18	1649.06	1651.12	1679.35	1671.06	1683.65	1692.94	1708.71	1727.76	1722.88	1729.88	1743.59	1733	1725.41	1725.76	1735.88	1728	1729.91	1717.16	1723.92	1691.86	1629.14	1609.61
sr6_femur_CNTRL_medmed_3_s2	13.4375			1377.32	1356.21	1358	1347.32	1358.68	1358.05	1355.16	1357.32	1356.53	1357.79	1370.74	1347.37	1370.58	1367.58	1356.37	1354.47	1359.42	1343.47	1352.47	1359.21	1364.16	1385.95	1367.74	1368.68	1360.63	1369.05	1378	1400.05	1392	1413.37	1394	1428.16	1418.26	1480.26	1476.74	1493.68	1514.84	1530.63	1524.37	1537.58	1528.05	1515.18	1492.49	1489.04	1484.83	1443.59
sr6_femur_CNTRL_medmed_3_s3	10.7812			1149.43	1149.21	1153.07	1132.86	1106.14	1126.21	1097.79	1111.79	1139.36	1132.29	1112.93	1135.29	1134.57	1122.07	1129.71	1118.86	1119.64	1110.5	1104.07	1112	1113.5	1123.93	1140	1134.93	1141.07	1155.79	1175.93	1175.21	1190.93	1202	1226.64	1235.36	1232.79	1257.14	1253.36	1268.07	1305.79	1343.07	1369.5	1355.07	1360.44	1359.41	1334.95	1292.99	1239.07	1216.81
sr6_femur_CNTRL_medmed_3_s4	26.875			1799	1787	1815.5	1803.5	1806.31	1809.06	1830.69	1817.56	1767.44	1765.44	1789.69	1788.06	1757.69	1757.69	1766.44	1736.88	1732.75	1741.25	1739.56	1727.12	1726.88	1694.62	1728.94	1701.25	1727.25	1703.31	1732.06	1727.06	1716.88	1707	1706.12	1686.31	1657.62	1652.31	1648.75	1630.12	1620.06	1614.06	1639.5	1673.06	1648.08	1646.68	1632.34	1582.8	1557.49	1524.67
sr6_femur_CNTRL_medmed_4_s1	7.65625			1397.44	1398.67	1400	1407.44	1412.67	1421.89	1456	1429.78	1420.11	1416.11	1432.78	1466.67	1440.44	1437.22	1451	1468.22	1424.33	1440.33	1466	1466.78	1467	1493.67	1479.78	1478.44	1499	1465.11	1503.56	1502.67	1496.22	1466.22	1459.22	1467.22	1461.22	1465.33	1488.11	1467.89	1477.89	1452.22	1472.78	1526.67	1497.4	1475.24	1435.75	1387.53	1342.98	1320.07
sr6_femur_CNTRL_medmed_4_s2	11.0938			1548.27	1552.91	1558.36	1572.09	1586.91	1581.91	1601.73	1619.18	1631.09	1659.91	1670.36	1678.18	1684	1676.91	1690.27	1718.82	1729.82	1710.82	1682.45	1689.55	1723.82	1699.27	1702.45	1697.45	1673	1669.09	1650.73	1678.45	1671.27	1667.91	1685	1678.73	1688.45	1703	1717	1728	1729.27	1746.18	1771.73	1797.55	1787.43	1782.1	1763.68	1709.84	1632.49	1542.42
sr6_femur_CNTRL_medmed_4_s3	10.625			1580.38	1587	1599.75	1596.88	1567.12	1559.62	1585.38	1606.62	1572	1552.88	1557.62	1555.62	1564.5	1578.25	1589	1599.88	1599.5	1600.12	1604.88	1572.25	1578.75	1610.75	1649.5	1654.62	1662.62	1679.88	1694.75	1683.25	1686.88	1725	1716.25	1717.38	1728.12	1788.62	1785.25	1765.25	1754.75	1740.12	1718.62	1732.5	1731.32	1711.93	1699.24	1675.8	1637.25	1580.2
sr6_femur_CNTRL_medmed_4_s4	8.75			0	620.286	1512.29	1518.43	1474.57	1435.57	1483.43	1437	1473.57	1493.71	1470.57	1492.14	1481.14	1511	1515.43	1555.14	1574.29	1593.71	1577.43	1589.43	1547.57	1609	1619.29	1640.43	1640.14	1634.71	1658	1684.29	1653.86	1591.14	1616.14	1631.86	1631.86	1652.29	1647.29	1643.86	1641.14	1693.14	1654.43	1655	1644.42	1621.08	1579.64	1541.54	1500.05	1468.03
sr6_femur_CNTRL_medmed_5_s1	12.5			1570	1540.27	1521.36	1524.82	1520.55	1503	1505.45	1507.09	1493.09	1494.09	1489.55	1481.82	1495.09	1505	1486.55	1475.09	1479	1469.27	1457.82	1473.09	1501.91	1495.55	1496.64	1490.91	1480.91	1487.09	1457.82	1470.18	1459.73	1476	1449	1499.73	1508.27	1504.45	1508.55	1528.36	1569.73	1606.36	1632.91	1635.45	1620.52	1602.88	1569.63	1582.02	1557.38	1514.06
sr6_femur_CNTRL_medmed_5_s2	13.4375			1255.33	1249.22	1266.78	1236.56	1239.89	1213	1228.78	1233.22	1207.78	1226.78	1202.89	1218.78	1220.56	1209.89	1221.11	1199.33	1204.89	1205.44	1209.56	1227.89	1230.89	1221	1223.33	1242.44	1259.89	1275.33	1275.89	1278	1303.44	1336.67	1373.67	1377.78	1408.78	1442.22	1474.78	1527.67	1562.44	1536	1516.89	1551.67	1530.55	1475.96	1392.54	1309.3	1252.61	1194.75
sr6_femur_CNTRL_medmed_5_s3	10.7812			1344.1	1336.5	1319	1317.3	1300.2	1310.5	1281.4	1308.4	1313.3	1329.1	1337.2	1364.4	1405.1	1419.3	1409.4	1429.1	1445.3	1433.3	1433	1456.1	1468.5	1505.2	1517.6	1491	1510.3	1517.5	1490.4	1510.9	1483.3	1468.5	1478.5	1464.3	1484.5	1502.1	1496.4	1470.3	1454.9	1478.3	1485	1488.8	1489.59	1480	1480.12	1489.6	1504.47	1539.52
sr6_femur_CNTRL_medmed_5_s4	10.9375			1235.33	1241.67	1205	1248	1238.67	1235.56	1290.44	1273.33	1281.56	1289.56	1282.78	1308.56	1322.78	1309.89	1276.44	1298.22	1317.78	1310	1288.44	1269	1299.89	1254	1290.33	1300.33	1297.44	1312.67	1298.33	1289.89	1301.22	1314	1300.67	1307.33	1326	1365.22	1376.33	1405.44	1439.56	1430.78	1433.56	1454.11	1428.32	1413.23	1383.6	1372.8	1346.48	1341.49
sr6_femur_CNTRL_medmed_5_s5	12.3438			1289.12	1272.75	1297	1272.88	1284.88	1293.38	1297.62	1290.75	1305.25	1303	1293.12	1295.5	1290.5	1302.12	1302.38	1322.88	1294	1314.5	1315.12	1314.75	1314.75	1312	1318.75	1322	1319.38	1319.62	1364.62	1334.25	1331.12	1365.88	1377.12	1379.5	1372.38	1407.12	1458.75	1465.62	1458.38	1474.88	1497.38	1495.75	1476.63	1439.2	1420.97	1405.62	1318.49	1251.73
sr6_femur_CNTRL_medmed_5_s6	8.125			1243.5	1258.5	1283.8	1300	1313.2	1313.6	1333.1	1338.2	1319.5	1373.8	1378.8	1414.7	1394.7	1395.6	1400.2	1403.8	1424.9	1407.7	1413.3	1420.8	1413.6	1408.7	1411.4	1422.5	1456.4	1464.2	1431.8	1415.8	1440.1	1446.8	1439.5	1455.9	1471.3	1488.5	1486.7	1478.7	1490.1	1468.9	1464.2	1468.1	1462.43	1440.88	1425.97	1418.82	1389.98	1362.36
sr6_femur_CNTRL_medmed_5_s7	20.3125			1452.2	1430.3	1435	1422.9	1427.5	1418.8	1402.5	1396.7	1413.8	1380	1381.8	1395.5	1377.5	1391	1366	1368	1374.9	1366.7	1355.8	1343.7	1346.6	1346	1355.9	1375.2	1374.7	1384.1	1393.3	1425.7	1401.3	1441.5	1440	1473.1	1443.8	1448.3	1477.1	1466.1	1510.3	1472.5	1508.3	1510.1	1465.22	1432.83	1423.91	1404.42	1382.14	1372.96
sr6_femur_CNTRL_medmed_5_s8	23.9062			1560	1559.65	1570.35	1575.41	1561.82	1553.76	1559.47	1541.29	1583.47	1588.59	1560.71	1545.41	1581.12	1575.82	1561.06	1537.76	1556	1537.35	1549	1540.29	1517.82	1517.59	1529.88	1550.12	1544.24	1556.12	1518.12	1543.06	1553.41	1593	1609.41	1603.18	1608.82	1643.12	1651.82	1671.71	1693.24	1731.24	1703.06	1714.18	1702.06	1661.52	1640.65	1611.1	1575.81	1527.37
sr7_femur_CNTRL_medlat_2_s1	7.96875	4.53125	11.4062	299.818	327.727	318	339.455	315.455	300.364	325.091	310.545	323.273	341	336.455	331.545	358.909	337	342.727	314.182	307.273	330.273	303.818	308.364	324.182	317.909	333.364	339.545	337.455	340.818	372.545	387.364	357.091	361.545	302.091	275.818	223.091	228.727	290.545	390.273	497.091	561.636	620.273	646.636	587.371	592.308	605.268	587.445	575.311	520.666
sr7_femur_CNTRL_medlat_3_s1	8.4375	4.0625	13.75	903.111	914.667	916.667	918.111	896.889	924.333	977	965.333	995.444	970.778	947.111	941	907.889	930.667	966.222	975.222	983.333	997.667	1022.11	1017	1027.44	1023.22	1016.33	1001.78	1066.67	1145.22	1163.67	1118.33	1068.11	1017.44	1003	1042.89	1141.56	1249.22	1293.11	1289.44	1260.33	1276.22	1319.22	1401.44	1324.37	1153.84	922.642	701.147	483.266	330.473
sr7_femur_CNTRL_medlat_4_s1	17.3438	9.0625	14.5312	878.65	877.9	867.1	845.85	843.8	881.15	887.7	900.9	895.75	890.25	875.1	882.3	874.85	867.15	864.45	853.4	851.05	848.55	844.5	866.15	872.15	869.05	873.15	860.2	855.35	829.95	844.95	831.75	838.85	853.1	929.5	955.9	956.55	962.6	963.1	980.45	1029.65	1127.35	1208.85	1206.35	967.34	658.877	401.98	227.884	144.913	96.5876
sr7_femur_CNTRL_medlat_5_s1	20.4688	10.9375	15.625	1256.5	1239.04	1245.67	1251.54	1236.79	1274.42	1278.08	1288.54	1281.92	1273.08	1263.83	1255.29	1263.67	1244.83	1240.88	1241.46	1235.88	1227.88	1212.79	1208.17	1202.79	1184.33	1196.54	1197.71	1189.5	1196.88	1182	1187.83	1190.12	1192.08	1188.42	1180.08	1178.62	1159.33	1155.75	1113.75	1110.46	1105.83	1116.25	1130.33	1121.72	1103.94	1068.11	1045.06	984.474	913.015
sr7_femur_CNTRL_medlat_7_s1	15.7812	7.03125	10.7812	629.615	626.692	669.385	770.462	744.692	790.385	816.308	817.154	882.923	929.769	983.308	1026.31	1093.77	1134	1151.31	1161.77	1099.77	1089.92	1095.15	1085	1070.38	1073.85	1101.38	1085	1061.08	1059.62	1077.08	1079.62	1073.85	1075.77	1081.92	1081.54	1120.31	1130.15	1087	1058.38	1062.77	1080	1110	1142.85	1115.48	1104.27	1081.49	1041.86	975.599	893.27
sr7_femur_CNTRL_medmed_2_s1	14.0625	4.6875	10.1562	804.364	800.455	804.364	806.182	833.727	856.636	853	852.818	870.545	854.818	866.455	846.636	860.909	858.636	871.636	846.273	825.364	846	842.636	884.182	876.364	916.818	921.909	945.545	944.364	913.091	896.182	923.364	964.273	1006.18	1067.91	1125.18	1184.82	1231.09	1244.73	1251.73	1239.27	1225.73	1240	1285.91	1268.8	1242.01	1222.88	1206.3	1194	1159.8
sr7_femur_CNTRL_medmed_2_s2	13.9062	4.6875	10.7812	1019.11	1021.56	1010.56	987.222	1002.33	1015.33	1022.78	1072.56	1023	1075.44	1100.89	1095.67	1132.33	1115.44	1152	1148.22	1174.89	1187.89	1218.44	1203.11	1174.44	1180	1169.67	1150.33	1182.22	1207.67	1213.22	1224.78	1231.33	1188.56	1190.56	1244.67	1255.11	1288	1317	1329.89	1276.11	1247.22	1235.89	1262.33	1246.18	1232.91	1224.13	1157.98	1040.47	916.78
sr7_femur_CNTRL_medmed_2_s3	13.4375	5	11.25
sr7_femur_CNTRL_medmed_2_s4	13.75	4.84375	10.4688	1257	1267	1283.38	1260.75	1297.12	1289.62	1240.12	1278.62	1281.5	1277.38	1258.25	1240.75	1250.25	1253.38	1253.88	1256.25	1238	1244	1263.5	1263.38	1278.62	1261	1309.75	1334.25	1346.25	1321.62	1328.5	1331.25	1326.25	1340	1325.5	1359.25	1383.5	1460	1461.12	1483.62	1512.62	1555.88	1576.88	1587.12	1573.13	1529.76	1451.02	1395.5	1320.65	1184.97
sr7_femur_CNTRL_medmed_2_s5	19.6875	4.84375	12.5	1348.92	1348.62	1342.23	1352	1361.08	1341.85	1344.85	1352.31	1379.08	1395.08	1387.46	1380.08	1367.54	1382	1389.46	1385.54	1385.38	1372.23	1385	1404.85	1420.08	1399.77	1412.23	1433.62	1433.15	1439.31	1462.54	1491.77	1494.54	1503.77	1536.31	1534.54	1535.92	1553.85	1554.62	1556.23	1546.46	1538.08	1542.38	1547	1538.41	1524.56	1517.84	1510.17	1489.72	1444.48
sr7_femur_CNTRL_medmed_3_s1	14.0625	5.78125	10.625	654.385	655.154	673.923	673	682.077	698.538	685.308	675.923	689.385	694.154	717.077	740.538	746.077	743.538	745.308	753.538	739.308	741.769	757.538	780.462	805.615	822.923	836.308	837	847.692	868.538	900.231	931	934.615	912.538	891.615	928.308	948.308	975.308	1043.77	1133.85	1244.46	1322.15	1383.08	1403.77	1277.7	1167.16	1041.38	908.005	803.182	725.404
sr7_femur_CNTRL_medmed_3_s2	27.6562	7.65625	13.5938	1127.72	1116.28	1114.94	1119.44	1122.94	1152.61	1168.61	1169.5	1157.61	1153.06	1173.83	1186	1203	1235.33	1244	1304.83	1281.44	1304.33	1317.22	1335.94	1351.06	1370.11	1397.44	1428.94	1434.56	1473.33	1487.61	1478.72	1516.94	1533.39	1545.11	1581.61	1596.44	1590.5	1612.11	1619.06	1631.83	1672.83	1690.89	1720.78	1669.84	1568.53	1388.05	1211.42	1033.97	874.681
sr7_femur_CNTRL_medmed_3_s3	11.0938	3.59375	9.53125	523.375	544.25	552	561.625	572	556	557.75	544.25	509.25	513.5	525.875	563.5	556.875	548.375	563.125	549.625	543.125	552.125	547.125	543.125	566.375	581.25	604.875	632	637.875	655.125	702.25	751.25	787.5	825.875	900.625	968.375	985.125	973.75	962.625	961.375	973.375	950.75	979.5	1040.5	1043.3	1037.2	1029.02	988.431	931.146	866.597
sr7_femur_CNTRL_medmed_3_s4	32.1875	7.03125	12.0312	887.524	886.286	878.19	888.571	897.714	915.095	930.857	919.381	937.857	936.857	943.19	935.286	936.333	952.143	958.095	961.429	976.095	1013	1019.1	1022.67	1036.62	1053.76	1055.33	1070.86	1064.86	1095.05	1138.9	1148.95	1162.76	1184.43	1191.71	1219.52	1248	1271.14	1293.81	1355.67	1394.19	1436.33	1500.76	1550.38	1554.68	1542.44	1511.18	1456.34	1363.18	1223.62
sr7_femur_CNTRL_medmed_4_s1	13.4375			495.4	529.6	565.4	562.5	570.4	571.9	608.5	625.3	648.2	686.4	694	663.1	628.3	581.2	561.4	542.1	527	518.6	515.1	551.4	572.7	614.2	676.7	760.1	789.6	830.3	832.8	790.9	756.8	779	781.4	816.2	850.9	873.7	895.1	908.9	921.6	979.3	1024.8	1037.6	1008.26	989.545	954.643	875.314	781.477	718.15
sr7_femur_CNTRL_medmed_4_s2	20.625			458.316	463.316	462.105	478.474	494.053	492.947	507.053	518.895	528.947	534.842	568.579	600	600.316	606.474	622.737	616.947	631.316	662.737	680.421	702.947	703.632	699.421	727.632	744.947	768.789	790	804.316	820.789	844.105	882.526	929	988.737	1016.26	1042.74	1063.47	1103.05	1126.79	1179.21	1198.63	1231.74	1213.69	1182.59	1148.44	1099.11	1035.99	957.659
sr7_femur_CNTRL_medmed_4_s3	18.125			543.933	579.133	583.667	569.467	579.333	588.267	588.333	577.067	564.4	563.333	551.6	572.333	564.533	545.333	538.533	506.4	502.6	489.133	503.867	481.467	506.6	513.733	517.2	528	532	560.8	558.333	561.533	574.6	563	563.467	570.267	590.8	601.933	645	680.2	729	763.533	807.8	804.133	802.729	788.085	754.739	730.305	694.321	652.123
sr7_femur_CNTRL_medmed_4_s4	27.0312			929.364	933.727	942.273	923.182	916	922	910.182	934.364	918.091	943.273	921.545	944.636	952.545	965.091	951.727	977.182	973	989.182	1010.91	1020.27	1047.45	1052.73	1055.18	1125.18	1184	1211	1237.91	1236.91	1257.82	1270.64	1326.82	1319.36	1381.55	1413.27	1428.82	1451.82	1472.73	1491.09	1489.36	1506.64	1478.41	1466.55	1445.3	1411.62	1382.06	1371.57
sr7_femur_CNTRL_medmed_4_s5	42.3438			1255.09	1288.64	1294.82	1285	1297.36	1283.36	1291.09	1296.09	1297.18	1301.18	1314.82	1344.55	1334.73	1344.27	1387.27	1361.55	1388.45	1414.91	1402.09	1396.18	1430.27	1428.45	1456.45	1395.55	1326.27	1295.27	1297.36	1319.09	1375.64	1404.55	1441.09	1542.73	1588.18	1640.27	1623.82	1651.64	1644.64	1656.64	1655.73	1663.09	1630.06	1624.11	1634.32	1608.4	1586.91	1596.64
sr7_femur_CNTRL_medmed_5_s1	21.5625	6.25	9.21875	1069.62	1067.85	1042.08	1044.08	1035.54	1044.15	1066.23	1068.77	1066.15	1070.69	1047.54	1070.46	1069.31	1070.92	1092.31	1087.77	1137	1129.92	1179.62	1187.69	1185.85	1210.31	1223.31	1202.31	1234.23	1231.46	1235.85	1217.69	1253.92	1309.23	1327	1400.46	1440.92	1446.23	1463.85	1480.54	1493.15	1509.54	1548.46	1562.77	1533.07	1491.76	1447.72	1404.97	1359.39	1321
sr7_femur_CNTRL_medmed_5_s2	33.75	6.71875	12.8125	1262.4	1270.87	1268.93	1286.47	1286.73	1285.93	1296.93	1303.33	1310.4	1321.4	1334.87	1346.47	1361.2	1349.73	1340.67	1379.13	1401.67	1390.93	1422.73	1443.27	1435.13	1462.4	1479.07	1504.93	1523.13	1513.6	1518.67	1493.6	1529.53	1549.87	1564	1575.07	1593.33	1615.33	1641.67	1671.47	1715.47	1773.27	1768.4	1807.2	1790.22	1770.84	1765.88	1759.7	1746.9	1733.38
sr7_femur_CNTRL_medmed_5_s3	31.7188	6.875	11.875	1620.89	1623.56	1625.33	1605.67	1615.89	1676.33	1672.67	1646.78	1642.33	1635.44	1675.44	1678.67	1693	1693.44	1657.78	1690.89	1667.67	1661.22	1662.44	1661.89	1668.67	1679	1665.11	1665.89	1664.33	1638.89	1623.89	1601.78	1612.33	1581.78	1610	1662.22	1680.22	1678.56	1692.11	1730.78	1728	1717.89	1704.22	1699.78	1705.65	1687.39	1666.82	1627.98	1524.87	1352.63
sr7_femur_CNTRL_medmed_5_s4	26.4062	5.9375	10.9375	1268.2	1249.4	1245.73	1236.4	1225.4	1214.8	1215.73	1203.93	1212.73	1195	1188.53	1194.93	1206.47	1209.4	1205.27	1211.07	1193.73	1194.33	1224.4	1229.67	1246.07	1251.47	1267.87	1277.07	1275.53	1281.8	1287.6	1294.53	1311.67	1341.33	1349.73	1367.67	1406.13	1417.27	1421.93	1450.47	1478.6	1530.53	1583.47	1586	1572.12	1542.5	1506.16	1444.83	1380.64	1312.66
sr8_femur_C-L_medlat_1_s1	10.7812			1344.82	1325.91	1322.36	1311.91	1310.09	1271.91	1290.36	1245.18	1247.55	1254	1244.64	1261.82	1218.73	1257.64	1227.91	1200.55	1246.91	1220.55	1191.55	1165.55	1174	1153.45	1175	1198.36	1158.91	1178.36	1182	1167.09	1150.09	1146.64	1151.45	1160	1136.18	1170.82	1143.45	1190.18	1192.82	1213.64	1178.36	1185.45	1191.2	1168.97	1127.99	1067.67	1061.1	1053.29
sr8_femur_C-L_medlat_3_s1	18.75	5.9375	12.5	1292	1310.79	1323.07	1313.07	1317.21	1323.21	1316.79	1314.57	1297.21	1271	1259.64	1238.86	1249.86	1257.64	1238.36	1234.36	1246.57	1230.93	1223.21	1224.86	1204.5	1190	1187.43	1208.29	1207	1193.36	1196.57	1182.5	1168.57	1192.14	1173.79	1172.64	1187	1213.57	1244.86	1262.64	1299.93	1322.29	1364	1359.79	1354.17	1303.09	1214.39	1140.3	1064.79	974.876
sr8_femur_C-L_medlat_3_s2	12.0312	5.3125	11.25	1031.06	1017.94	1001.38	990.75	996.125	979.375	966.375	956.125	961.625	963.312	950.625	987.25	971.312	981.438	991.562	992.75	1002.19	981.75	995.5	965.875	983.875	950.312	942.875	903.375	877.312	845.562	826.25	807	801.75	803.688	821.875	868.188	901.938	916.938	944.562	976.438	1019.81	1107.38	1171.94	1246.81	1267.01	1227.4	1149.99	1028.49	898.824	772.5
sr8_femur_C-L_medlat_3_s3	26.0938	5	10.3125	1270.29	1293.71	1271.93	1281.71	1302.86	1307.21	1320.57	1333.36	1336	1335.07	1341.64	1375.5	1379.79	1390.14	1355.79	1350.29	1354.43	1345.36	1349.07	1325.43	1345.36	1317.43	1337.86	1315.14	1297.07	1289.64	1306.14	1286.36	1305.29	1341.93	1309.21	1341.36	1360.43	1381.29	1415.07	1457.79	1499.21	1564.57	1575.29	1575.79	1590.47	1554.71	1511.55	1468.9	1402.72	1343.22
sr8_femur_C-L_medlat_3_s4	19.8438	5.78125	10.3125	1125	1131	1116.67	1133.25	1135.33	1123.42	1113.25	1105.83	1084.67	1083.08	1089.33	1080	1099.67	1110.25	1100.33	1098.83	1091.25	1083	1086.5	1086.58	1069.08	1077.08	1096.08	1108.5	1134.33	1177.5	1229.67	1232	1230	1245.17	1266.67	1271.5	1286.75	1304	1312	1327.25	1313.33	1311.33	1314.42	1315.33	1306.95	1301.08	1284.86	1265.61	1243.68	1234.43
sr8_femur_C-L_medlat_4_s1	21.25	5.625	11.7188	1194.58	1195.33	1205.75	1222.83	1238.25	1246.33	1264.58	1272.08	1280.75	1292.33	1280.58	1246.67	1212.33	1173.75	1155.25	1160.58	1177.83	1182.67	1175.5	1187.42	1200.92	1197.17	1202.67	1187.42	1169.67	1166.5	1189.33	1222	1273.5	1333	1386.25	1406	1450.5	1449.08	1462.67	1486.5	1487.42	1548.58	1585.5	1590	1538.61	1462.47	1355.33	1238.17	1117.61	1004.72
sr8_femur_C-L_medlat_4_s2	32.8125	7.34375	10.9375	1613.62	1628.56	1638.44	1621.31	1650.06	1668.25	1687	1680.38	1677	1691.94	1692.5	1696.94	1684.69	1714.56	1715.81	1721.06	1706.06	1701.06	1685	1671.31	1643.19	1673.19	1667.25	1674.56	1667.88	1664.75	1632.88	1624.81	1618.75	1589.62	1587.81	1594.06	1595.25	1628.5	1643.44	1638.06	1618.75	1630.75	1683.94	1701.5	1703.82	1645.35	1503.86	1336.65	1149.77	945.813
sr8_femur_C-L_medlat_5_s1	19.0625	6.5625	11.4062	783.647	787.706	770.941	781.235	789.118	814.941	805.176	811.765	805.412	820.294	798.353	823.059	839.353	837.412	836.882	837.059	836.706	825.176	849.471	847.882	861.118	850.706	854.118	853.529	842.647	852.765	869.941	882	888.941	901.294	922.647	927.647	969.824	998.412	1026.71	1069.18	1120.71	1170	1191.71	1191.24	1172.21	1121.37	1063.86	995.65	915.636	831.327
sr8_femur_C-L_medlat_5_s2	20.7812	5.78125	8.75	703.083	677.333	655.333	628.25	632	624.917	618.083	650	656.25	634.333	651.25	667.583	670.083	683.583	677.5	690.583	719	698.083	715.167	714.583	732.167	732.417	746.583	773	761.333	776.75	795.167	799.333	809.75	829.75	833.583	876.583	869.833	896.417	898.75	923.333	941.833	982.417	992.75	1001.67	997.365	969.108	929.498	905.527	870.137	799.456
sr8_femur_C-L_medlat_6_s1	16.0938			314.35	284.25	278.35	291.4	276	272.85	288.65	308.15	305.25	304.4	289.05	277.15	287	285.65	277.3	279.55	280.15	284.75	281.5	268.65	266.8	261.35	271.1	290.65	294.55	328.25	368.7	406.15	449.2	456.4	453.15	469.95	477.5	491.75	492.4	526.9	582.55	630.9	681.25	705.65	636.585	566.691	493.472	432.573	369.738	308.325
sr8_femur_C-L_medlat_7_s1	36.25	5.3125	13.125	1554.2	1543.3	1569.1	1585.5	1547.4	1534.4	1539.3	1550.7	1545.5	1557.1	1550.8	1554.6	1559.3	1541.1	1531.8	1556.3	1538.8	1538.4	1549.1	1543.8	1474	1547.1	1550.3	1533.7	1522.7	1552.1	1540.3	1521	1533.7	1545.7	1527.5	1545.6	1565.6	1582.5	1586.6	1594.9	1619.9	1657.3	1688.9	1696.7	1612.61	1462.02	1243.13	963.751	705.488	489.128
sr8_femur_C-L_medlat_7_s2	20	6.40625	9.0625	687.778	714	695.444	684.333	689.667	687.889	690.444	676.667	677.111	694.222	718.222	741.111	745.778	744.778	749.222	762.333	813.444	853.333	876.778	827.556	800.111	819.222	872.222	959.444	1022.22	1032.78	1011.89	983.333	954.667	951.333	967.111	1008.67	1004.78	1023.11	1047.11	1060.89	1051.22	1040.89	1064	1102.33	1097.05	1052.9	984.94	903.93	825.874	775.592
sr8_femur_C-L_medlat_7_s3	25.625	7.1875	10.7812	1110.62	1103.77	1122.08	1094.77	1109.31	1061.69	1079.15	1068.62	1061.69	1071.23	1094.54	1087.23	1128	1100.08	1088.85	1108.92	1083.92	1103.77	1122.69	1109.85	1099.85	1110.15	1113.23	1158.31	1154.08	1183.15	1156.54	1199.62	1241.08	1256.38	1302	1323.85	1369.38	1384.85	1389.85	1375.38	1353	1424.62	1471.54	1561.31	1506.48	1392.57	1209.8	1064.25	995.057	1020.37
sr8_femur_C-L_medlat_8_s1	25	5.78125	11.7188	1047.4	1060.3	1072.1	1073.8	1064.5	1054.7	1054.5	1042.8	1038.6	1055.2	1068.7	1071.9	1081	1069.3	1084	1119.6	1117.4	1102.6	1113.7	1125.1	1174.3	1198.4	1218.1	1259.3	1286.4	1337.4	1355.5	1362.3	1402.8	1422.7	1429.8	1455.7	1482.6	1484.7	1492.6	1495.5	1529.8	1536.5	1549.1	1581.3	1566.98	1528.71	1439.54	1330.95	1249.57	1158.4
sr8_femur_C-L_medmed_2_s1	4.6875			1553.31	1547	1542.15	1528.54	1538.77	1549.31	1549.92	1550.85	1545.62	1549.15	1560.85	1545.23	1544.77	1561.62	1552.08	1561.08	1542.92	1547.23	1570	1562.77	1557.85	1559.38	1557.31	1550.46	1552.23	1559.92	1531.31	1518.23	1518	1499.38	1509.85	1542.85	1561.15	1576.69	1594.15	1587.54	1593.08	1613.77	1638.15	1657.85	1644.58	1630.66	1605.81	1573.34	1535.7	1496.33
sr8_femur_C-L_medmed_2_s2	18.5938			1697	1697.7	1687.3	1690.1	1670	1657.3	1691.4	1665.9	1668.3	1684.8	1675.4	1682.7	1677.4	1678.8	1708.1	1733.7	1744.5	1740	1723.3	1738	1738	1718	1723.4	1740.8	1745.7	1750.4	1748	1761.7	1755.1	1747.8	1767.1	1768.2	1780.7	1801.5	1803.4	1815.9	1828.3	1803	1819.4	1824.9	1785.46	1771.61	1775.19	1763.36	1739.56	1731.54
sr8_femur_C-L_medmed_3_s1	6.875			1364.75	1414.62	1436.88	1425.88	1426.62	1387.25	1368.25	1363.12	1357.5	1350.38	1368.12	1364.38	1363.62	1375	1357.12	1355.88	1375.88	1366.38	1359.62	1337.12	1318.62	1323.12	1297.12	1289.75	1298.12	1328.62	1351.38	1354	1349.88	1357.88	1372.38	1383.5	1411.62	1441.12	1440.12	1458.88	1482.62	1458.62	1472	1509.12	1472.45	1428.11	1394.33	1388.17	1401.15	1398.07
sr8_femur_C-L_medmed_3_s2	8.75			1455.2	1466.2	1511.3	1520.5	1499.5	1501.6	1496.1	1508.6	1500.4	1508.2	1501.3	1544.6	1556.3	1574.6	1559.9	1554	1555.3	1558.7	1539.4	1555.9	1542.1	1549.1	1520.7	1507.9	1508.4	1538.3	1520.3	1544.1	1532.2	1553.7	1560.8	1564.8	1608.6	1646.7	1649.6	1664.1	1680.8	1644.7	1670.8	1672.1	1610.36	1585.04	1544.43	1484.97	1416.17	1368.03
sr8_femur_C-L_medmed_3_s3	9.6875			1018	966.6	939.9	948.1	958.2	961.8	953.3	961.6	963.4	988.3	1015.1	998.3	1035.5	1071.9	1070.1	1088.7	1099.5	1141.9	1181	1234.1	1295.2	1306.7	1367.9	1396.8	1457.6	1463.3	1521.3	1540.1	1566.4	1554.3	1565.7	1571.4	1586	1595.6	1615	1580.6	1631.5	1668.9	1654.7	1664.9	1656.37	1647.65	1627.82	1565.42	1503.46	1412.01
sr8_femur_C-L_medmed_3_s4	10.625			1552.46	1519.38	1525.54	1521.85	1500.77	1521	1512.31	1514.38	1505.46	1523.62	1500.77	1506.23	1499.92	1509.38	1522.92	1496.54	1495.08	1518.62	1511.15	1474.92	1496.31	1495.08	1511.92	1490.77	1515.54	1494.38	1540.15	1519.08	1544.15	1554.15	1584.15	1590.92	1597	1594.85	1664.62	1696.62	1672.23	1670.46	1681.69	1745.77	1730.74	1713.26	1668.18	1555.62	1408.74	1248.45
sr8_femur_C-L_medmed_3_s5	8.90625			1370.33	1334.44	1329.44	1355.22	1357.11	1331.56	1317.44	1331.33	1327.44	1358.67	1372.67	1335.56	1381.11	1356.33	1344	1383.67	1352.22	1399.89	1370.11	1410.22	1393.78	1424.56	1403.67	1422	1404	1402.67	1387.78	1366.33	1331.44	1316.22	1274.67	1306.33	1339.89	1349.89	1371	1450.44	1442.89	1483.22	1513.44	1565.33	1571.71	1556.7	1533.09	1455.63	1361.79	1285.05
sr8_femur_C-L_medmed_3_s6	19.5312			1566.16	1567.74	1580.74	1581.63	1578.26	1550.79	1552.42	1574.74	1595.11	1568.95	1560.79	1570.58	1574.95	1570.79	1551.74	1557.32	1576.63	1576.47	1580	1598.53	1575.21	1587.16	1601.95	1607.47	1588.05	1603.63	1589.95	1596.21	1575.16	1583.42	1586.53	1589.79	1585.32	1573.16	1563.58	1559.63	1563.21	1569.21	1582.68	1604.74	1596.04	1580.7	1548.08	1494.65	1432.9	1391.35
sr8_femur_C-L_medmed_3_s7	28.4375			1593.5	1624.89	1584.56	1602.83	1603.5	1608.06	1617.22	1616.72	1621.28	1617.44	1640.28	1640.39	1617.33	1629.67	1619.94	1642.17	1633.06	1628.06	1608.5	1618.39	1628.61	1629.17	1634.61	1648.67	1647.94	1643.06	1653.78	1655.83	1681.61	1664.11	1675.94	1666.72	1690.67	1696.56	1691.33	1694.22	1702.17	1711.39	1706	1721.67	1710.89	1690.82	1642.28	1561.87	1482.71	1363.18
sr8_femur_C-L_medmed_4_s1	6.25			1784.4	1796.7	1768.7	1774.4	1780.9	1786.9	1796.1	1807.9	1800.6	1773.8	1791.3	1784.3	1779.9	1779	1813.5	1799.6	1790.5	1796.4	1773.4	1766.8	1778.3	1791.1	1797.1	1809.7	1801.7	1789.8	1820.5	1805.2	1789.7	1793.6	1820.1	1816.2	1777	1764.1	1806.2	1838.9	1826.2	1794.2	1794.8	1798.2	1813.94	1787.74	1731.72	1685.7	1647.79	1607.97
sr8_femur_C-L_medmed_4_s2	4.375
sr8_femur_C-L_medmed_6_s1	9.6875	5	12.9688	1081	1268.75	1267.5	1257.62	1253.56	1269.62	1249.69	1253.75	1234.56	1224	1216.25	1191.12	1221.81	1231.94	1222.38	1225.38	1229.25	1242.31	1242.56	1236.5	1216.56	1217.44	1218.75	1203.62	1206.88	1208.12	1176.19	1166.69	1161.25	1165.06	1215.56	1218.12	1270.06	1290.81	1331.44	1356.81	1369.5	1403.25	1426.94	1453.94	1450.25	1429.24	1399.09	1347.07	1296.73	1271.2
sr8_femur_C-L_medmed_6_s2	9.84375	4.84375	12.3438	1188.36	1184.73	1181.55	1218.09	1222	1238	1275.73	1282.18	1264.27	1294.73	1300.82	1311.82	1332.18	1353.27	1322.91	1304.09	1316.91	1302.91	1333.82	1328.09	1317.73	1357.73	1348.27	1371.73	1360.82	1382.82	1330.64	1346.45	1349.55	1397.45	1395.45	1391.55	1380.18	1378.27	1362.45	1373.73	1401.45	1379.73	1439.45	1450.27	1460.63	1435.91	1433.24	1388.77	1359.78	1324.97
sr8_femur_C-L_medmed_6_s3	11.0938	5.46875	9.84375	1174.18	1211	1204.45	1203	1229.73	1227.64	1195.82	1178.09	1185.18	1147.73	1189.55	1203.55	1203.55	1194.73	1182.09	1179.64	1150.91	1140.18	1142.73	1173.36	1153.91	1184.55	1159.73	1151.09	1153.82	1138.27	1142.55	1161.45	1193.27	1197.73	1204.27	1215.82	1224.82	1205.82	1194.27	1193.82	1161.64	1188.45	1228.82	1269.36	1250.72	1217.09	1193.31	1137.56	1041.88	945.448
sr8_femur_C-L_medmed_7_s1	17.5			1850.56	1851.5	1831.19	1823.81	1834.44	1834.38	1864.5	1848.38	1851.56	1843.44	1846.56	1857.44	1851.75	1841.94	1844.12	1838.25	1842.12	1847.12	1869.94	1845.5	1827.62	1821.62	1864.5	1846	1849.75	1828.5	1838.25	1847.81	1834.44	1843.5	1855.31	1828.75	1852.12	1844.31	1852.56	1847.25	1860	1863.69	1855.62	1857.38	1831.77	1806.52	1774.1	1724.18	1660.07	1605.82
sr8_femur_C-L_medmed_7_s2	9.375			1662.31	1657.31	1651.62	1658.46	1642	1640	1658	1657.46	1647.23	1632.69	1645.38	1637.23	1638.85	1666.38	1662.08	1649.23	1658.69	1673.77	1680.92	1676.46	1688.92	1698.38	1672	1677.54	1697.15	1692.23	1722.08	1717.38	1712.46	1744.08	1733.46	1738.62	1741.85	1733.62	1736.15	1763.38	1787.46	1759.77	1770.92	1780.54	1771.52	1758.91	1738.68	1719.87	1701.31	1677.37
sr10_femur_C-L_medlat_3_s1	24.6875			1512.31	1544.08	1520.23	1524.46	1542.31	1526.15	1537.62	1528.46	1545.92	1516.23	1519.92	1540.46	1551.62	1529.23	1572.46	1563.15	1575.54	1585.46	1566.23	1571.54	1569.31	1566.46	1577.85	1619.08	1610.46	1614.08	1620.77	1640.38	1661	1640.85	1653.38	1636.54	1657.92	1638.77	1634.62	1684.69	1687.77	1726.23	1719.92	1746.92	1686.83	1649.58	1628.25	1558.17	1470.29	1344.31
sr10_femur_C-L_medlat_3_s2	20.625			1357.46	1368.15	1350.23	1344.62	1343.31	1355.69	1368.85	1369.77	1378	1370	1388.69	1359.23	1348.54	1371.54	1348.46	1376.08	1344.92	1343.46	1330.85	1317.46	1317.46	1331.54	1324.38	1327.54	1353.69	1326.46	1333.85	1348.62	1344.38	1341.62	1318.46	1351.38	1384.31	1396.92	1418.92	1402.69	1389.46	1382.08	1391.77	1401.31	1374.54	1356.21	1333.61	1304.79	1263.92	1212.21
sr10_femur_C-L_medlat_3_s3	14.8438			1459	1454	1425.1	1461.2	1433.9	1431.1	1448.9	1398.9	1417.4	1399.1	1404.9	1407.4	1372.4	1365.6	1378.8	1359.1	1353.6	1402.8	1408.5	1360	1319.9	1320	1265.7	1295	1343.3	1300.3	1337.2	1326.6	1312.2	1346.2	1382.8	1378.5	1401.7	1412.5	1392.5	1374.3	1402.2	1394.7	1423.2	1444.5	1404.27	1360.39	1339.45	1339.34	1329.77	1300.94
sr10_femur_C-L_medlat_5_s1	36.25	5.78125	11.0938	949.154	931.154	936.385	937.154	949.769	971.615	973.538	1000.38	997.385	981.692	982.385	971	977.538	996.538	1016.08	1040.31	1024.38	1015.23	1018.46	1039.69	1025.38	1059.54	1084.08	1090.77	1062.31	1082.23	1093.85	1127.38	1126.69	1162.31	1154.85	1161.69	1175.69	1196.92	1197.38	1196	1218.38	1255.62	1304.62	1331.92	1366.19	1333.12	1265.9	1206.64	1121.35	974.351
sr10_femur_C-L_medlat_6_s1	6.71875			1221.2	1243.2	1272.3	1238	1264.5	1265.8	1255.3	1243.5	1251.7	1274.9	1302.4	1294.3	1306.7	1283.8	1262.2	1252.4	1274.1	1273.1	1299.5	1316.8	1309.3	1265.1	1274.5	1296.4	1299.2	1301.2	1289.7	1261	1275.1	1259.8	1261.2	1251.7	1269	1304	1325.3	1365.9	1351.5	1412.2	1497.8	1526.8	1476	1427.11	1347.13	1278.46	1184.57	1066.74
sr10_femur_C-L_medlat_7_s1	21.4062			1066.25	1059.92	1063.83	1073.67	1067.33	1069	1077.58	1085	1101.5	1106.33	1095.25	1069.17	1066.08	1067.42	1079.08	1085	1107.08	1114.67	1123.92	1138.58	1146.92	1154.92	1151.67	1166.5	1175.83	1181.42	1206.17	1215.75	1224.33	1237.08	1256.42	1276	1277.17	1274.92	1299.08	1316.08	1327.25	1365.33	1393.92	1407.08	1390.51	1381.42	1363.42	1308.68	1235.89	1188.78
sr10_femur_C-L_medlat_7_s2	35.625
sr10_femur_C-L_medmed_6_s1	15.1562	4.6875	7.96875	1458.17	1481.17	1500.75	1490.92	1506.58	1485.42	1476.33	1473.67	1492.83	1455.58	1472.33	1473.17	1495	1486.33	1494.08	1485.33	1478.75	1457.08	1451	1440.33	1458.17	1442.25	1433.5	1480.17	1495.5	1506.08	1498	1490.67	1505.83	1514.83	1517.25	1537.92	1536.92	1566.58	1566.67	1582.5	1585.5	1602.75	1638.92	1639.5	1648.23	1641.49	1637.59	1630.1	1627.25	1645.02
[truncated: 114 more columns]

## Sheet: aclt
sample	distance	height	width	optical density1	optical density2	optical density3	optical density4	optical density5	optical density6	optical density7	optical density8	optical density9	optical density10	optical density11	optical density12	optical density13	optical density14	optical density15	optical density16	optical density17	optical density18	optical density19	optical density20	optical density21	optical density22	optical density23	optical density24	optical density25	optical density26	optical density27	optical density28	optical density29	optical density30	optical density31	optical density32	optical density33	optical density34	optical density35	optical density36	optical density37	optical density38	optical density39	optical density40	optical density41	optical density42	optical density43	optical density44	optical density45	optical density46
sr2_femur_ACLT_medlat_1_s1	57.5	6.09375	11.7188	1665.67	1647.11	1642.56	1635.11	1622.67	1619.22	1634.22	1612.89	1595.56	1619.78	1611.33	1616.56	1628.11	1581.22	1582	1595.56	1558.67	1578.56	1568.67	1591	1578.44	1574.22	1585.56	1645.67	1636.11	1640.33	1674.22	1640	1672.11	1653.11	1677.33	1681.89	1703.11	1731.44	1698.78	1735.44	1747.89	1755.56	1742.56	1784.11	1695.15	1671.24	1681.68	1658.28	1578.41	1526.2
sr2_femur_ACLT_medlat_1_s2	37.8125	6.5625	12.9688	511.7	520.6	522.8	538.1	568.6	544.5	549.5	588.9	556.3	552.6	535.7	557.4	543.6	560	585.3	573.8	584.5	589	575.8	576.1	594.7	577.1	592.4	614.7	584.5	623.1	552.8	577.4	576.9	567.5	584.7	616.5	614.7	641.9	657.5	695.5	710.4	755.4	752.5	777.4	743.505	686.952	595.711	532.128	462.482	392.477
sr2_femur_ACLT_medlat_1_s3	19.0625	7.5	10.4688	1117.17	1091.25	1095	1135.25	1105.08	1091	1084.5	1093.58	1064.83	1063.25	1063.92	1045.33	1061.67	1013.83	1057.08	1008.33	1048.17	1023	986.583	982.833	963.917	982	971.667	964.917	987.333	979.083	959.583	958.833	974.917	944	940	949.25	949.5	966.083	964.667	986.667	996.5	1012	1036.75	1061.42	1061.74	1046.8	1032.49	1025.22	969.806	937.697
sr2_femur_ACLT_medlat_2_s1	40.4688	11.25	12.5	253.917	233.917	186.083	187.417	170.25	207.667	192.417	175	178.083	153.417	143.917	156.167	185.5	178.667	182.25	216	235.25	249.917	286.833	288.833	298.083	294.167	286	259.583	267.583	263	254.667	210.917	206.667	255.583	275.5	299.083	313.083	277.667	244	285.25	290.75	320	386.25	359.083	334.043	258.782	172.487	102.162	70.3696	56.8232
sr2_femur_ACLT_medlat_4_s1	37.0312	7.34375	14.6875	1377.14	1372.5	1338.86	1338.86	1359.86	1397.64	1406.64	1393.57	1382.36	1376.14	1372.07	1377.36	1394	1372.43	1380.43	1390.79	1393.71	1412.79	1401.07	1398.43	1392.36	1375.57	1372.07	1392.86	1397.86	1389.71	1389.86	1394.79	1403.14	1419	1393.86	1386.43	1403.57	1395.29	1428.14	1461.43	1468.71	1509.79	1512.36	1509.71	1496.19	1467.16	1408.11	1339.87	1210.65	1023.64
sr2_femur_ACLT_medlat_4_s2	35.4688	8.4375	10.9375	1144.92	1089.67	1041	1060.25	1094.33	1136.92	1155.25	1168.17	1156.75	1125.17	1122.5	1168.33	1189.58	1228.08	1245.08	1224	1186.83	1178.08	1194.58	1203.5	1255.25	1316.08	1324.33	1311.58	1283.42	1275.92	1255.33	1232.92	1208.25	1214.17	1193.75	1183.83	1200.08	1218.42	1258.33	1274.75	1277	1331.83	1390.25	1400.42	1324.63	1180.47	946.862	662.075	374.492	165.02
sr2_femur_ACLT_medlat_6_s1	38.75	7.65625	15	1355.21	1342.57	1348.07	1371.93	1368.79	1392.93	1386.21	1389	1381.86	1371.57	1376	1384.79	1403.64	1392.57	1393.36	1368.29	1376.79	1359.86	1339.07	1367.5	1372.64	1357.93	1344.29	1371.71	1385.29	1398.93	1359.36	1393.64	1411.21	1406.64	1429.5	1410.07	1418.36	1421	1449.21	1437.36	1458.93	1476.21	1526.36	1568.57	1563.9	1501.81	1393.61	1206.44	962.617	697.097
sr2_femur_ACLT_medlat_6_s2	34.8438	8.28125	10.9375	1147.8	1157.07	1132.87	1126.4	1123.47	1120.13	1140.27	1157	1186.53	1185.93	1156.6	1207.53	1188.2	1205.87	1200.67	1223.6	1211.87	1216.4	1238.27	1258.6	1267.73	1268.93	1265.73	1264	1271.2	1239.13	1259.27	1238.13	1219.27	1175.07	1183.13	1168.67	1166.2	1155.4	1134.6	1187.53	1245	1326.8	1424.67	1465.07	1396.9	1265.34	1057.13	790.372	503.767	265.412
sr2_femur_ACLT_medmed_6_s1	58.125			1322.24	1329.94	1337.82	1346.65	1364.41	1373.82	1378.12	1376.59	1372.06	1384.59	1393.59	1409.82	1424.12	1399.12	1410.94	1424.24	1432.06	1446.47	1460.65	1492.59	1501.12	1505.18	1523.12	1514.94	1513.65	1530.18	1512.65	1501.94	1493.53	1488.94	1476.29	1470.41	1512.88	1527.18	1515.41	1514.59	1522.65	1541.29	1529.35	1524.35	1526.83	1503.93	1509.08	1477.54	1444.9	1446.12
sr3_femur_ACLT_medlat_1_s1	18.9062	8.4375	13.4375	737.227	741.227	735.909	726.636	731.955	732.091	723.955	729.182	737.364	727.364	726.818	733.955	726.227	719.955	719.818	726.909	732.091	735.136	728.636	729.409	738.727	725.636	745	746.409	729	731.273	737.727	742.318	755.045	764.045	777.136	786	795.773	789.318	796.955	820.909	860.318	919.409	979.727	1033.23	1053.46	1025.46	946.73	794.549	633.67	497.763
sr3_femur_ACLT_medlat_2_s1	22.0312	8.59375	13.5938	888.062	881.312	885	888.5	907.438	910.062	902.312	902.688	905.25	923.125	905.375	912.625	922.75	920.312	914.312	924.375	940.438	928.938	929.5	956.438	966.312	953.812	977.625	1001.44	1015.31	1056.12	1055.81	1033.69	1052.62	1082.62	1112.38	1108.25	1117.31	1105.81	1117.56	1124.88	1138.62	1207.44	1263.25	1275.75	1120.85	946.592	794.61	730.259	700.518	602.021
sr3_femur_ACLT_medlat_3_s1	20.1562	7.65625	9.6875	592.389	596.833	611.278	624.333	614.833	623.222	642.556	627.556	644.5	663.222	663.667	675.333	642.722	645	655.5	659.111	662.611	676.611	694.667	673.222	684.444	702.944	716.278	739.611	742.278	738.667	736.611	766.167	762.944	791.444	816.889	849.444	883.556	930.167	983.278	1018	1017.94	1006.56	1009.33	1014.78	950.34	876.728	782.836	680.591	593.237	543.121
sr3_femur_ACLT_medlat_3_s2	19.0625	5.3125
sr3_femur_ACLT_medlat_3_s3	22.3438
sr3_femur_ACLT_medlat_3_s4	50.1562	8.75	11.4062	952.667	957.4	939.533	938.2	922.467	905	879	861.133	853.867	848.533	849.4	870.8	874.067	871.733	887.267	880	908.333	903.133	900.2	901.533	887.8	889.133	877.467	874.8	891.6	915.2	938.733	935.8	934	913.6	928.667	960.6	980	1036	1085.8	1086.4	1115.87	1153.73	1201.73	1253.33	1249.02	1214.81	1131.1	1003.64	863.917	727.365
sr3_femur_ACLT_medlat_3_s5	75.4688	7.5	9.84375	603.067	583.267	597.333	608.4	620.8	613.533	637.467	633.133	636.933	644.6	649.733	657.8	671.467	645.4	652.067	654.133	655.267	661.8	665	681.133	679	694.533	700.267	709.467	729.267	731.133	719.133	722.333	737.933	745.067	766.067	815.4	847.467	895.267	964.733	1000.2	1002.27	1011.93	992.933	1008.8	991.081	919.915	819.075	726.219	636.505	575.991
sr3_femur_ACLT_medlat_4_s1	20.9375	6.875	10.3125	680.583	651.083	655.917	664.333	677.917	674.417	676.25	681.667	687.167	701.5	700.25	688.75	709.75	707.667	727.083	744.5	759.583	762	770	783.167	801.167	798.333	790.917	814.75	817.333	833	844.417	855.5	870.083	889.75	897.167	937.75	958.417	974	1025.83	1084	1109.58	1112.67	1124.33	1139.5	1092.35	1015.49	886.336	743.446	593.312	465.21
sr3_femur_ACLT_medlat_4_s2	12.8125	5	11.0938	598.636	618.182	593.727	589.273	589.182	591.818	595.545	584.455	597.182	577	584.727	593.909	603.364	579.909	578.182	567.545	560.909	564.091	541.909	514.182	519.455	536.273	547.455	548.182	541.818	533.182	530.182	536.091	529.182	550.364	594.727	603.091	600.636	652.455	653.727	677.636	702.455	719.727	763.636	780.818	754.228	701.313	617.985	538.918	448.191	365.817
sr3_femur_ACLT_medlat_4_s3	27.6562	5.78125	10.4688	911.857	909	917.071	887.571	904.357	888.571	915.929	917.071	910.571	905.214	915.643	912.786	935.786	928.429	957.143	965.286	951.286	995.786	1013.07	996.143	972.143	997.286	993.571	985.929	988	995.214	1005.43	973.286	978.429	968.714	1000.07	1019.07	996	1019.5	1021.5	1037.43	1062.71	1048.71	1071.93	1055.36	1047.36	1046.93	1044.22	1015.34	982.958	964.351
sr3_femur_ACLT_medlat_5_s1	20	4.84375	10.625										741	887.455	901.636	873	866.455	897.818	895.182	891.818	867	866.273	868	856.727	852.455	825.364	827.636	849.364	862.545	882.909	879.636	888	902.545	899.273	913.182	943.545	992.455	1025.36	1092.18	1137.55	1171.27	1194.82	1197.09	1179.19	1118.45	1048.4	972.425	878.635	810.977
sr3_femur_ACLT_medlat_7_s1	20.7812	4.84375	10	720.8	709.1	710.3	694.5	687	696.4	687.4	682.7	689.5	691.1	679.7	659	678.9	672.8	682.4	694.9	701.6	723.7	717.3	724.4	734.3	716.3	723.1	735.3	725.7	703.6	707.2	713.6	710.7	726.6	728.6	732.8	716.1	711.6	719.2	709.7	708.8	745	748.4	752.9	757.728	742.359	704.226	682.016	666.776	647.743
sr3_femur_ACLT_medlat_7_s2	22.8125	6.40625	12.3438	661.091	679.273	698.909	703.182	707.364	668.909	672.182	663.273	662	669.364	692	672.636	676.182	670.091	662.364	669.364	667.273	664.182	642.909	663.455	652.545	696.727	715.364	696.182	688.818	703.273	704.909	662.545	678	682.182	691.091	676	710.545	739.273	766.636	771.273	792.818	814	850	855	831.046	774.313	721.722	654.591	593.203	567.554
sr3_femur_ACLT_medlat_8_s1	16.5625	6.25	12.5	881.154	880.308	854.231	880.923	877.538	860.846	854.308	835	846	867.769	860.077	841.769	819.615	823.308	819.385	811.308	802	806.923	810.308	813.077	802.231	791.154	789.462	770.462	772.923	781.308	801.462	801.154	784.615	774.769	758.231	742.231	738.308	762.615	779.231	771.154	780.615	801.692	900.538	1000	1003.98	888.369	673.375	393.664	171.963	90.5949
sr3_femur_ACLT_medlat_8_s2	35	7.34375	13.125	958.125	949.125	960.125	960.5	947.125	959.438	980.562	976.375	979.5	998.688	986.5	978.812	989.938	1010.38	1009.31	1008.19	1022.5	1012.75	1035	1045.06	1045.75	1059.06	1053.06	1062.75	1078.12	1091.62	1107.5	1101.94	1126.94	1137.81	1143	1175.31	1198.5	1223.25	1242.5	1261	1282.19	1335.12	1410.44	1456.5	1439.84	1344.69	1199.7	1087.79	999.136	830.377
sr3_femur_ACLT_medmed_2_s1	9.0625			905.375	889.75	903.125	937.625	970.25	1033	1022.75	1025.88	1002.12	993.875	981.125	1015.75	1049.25	1072.12	1091.75	1111.12	1092.5	1086.25	1034	1022.88	1007	1004.75	1031	1007.75	1048.12	1103.5	1144.38	1173.62	1180.75	1107.88	1004	985.75	1030	1077.5	1081.12	1106.25	1142.5	1187	1241.25	1257.75	1222.74	1187	1139.67	1067.84	1054.76	1044.69
sr3_femur_ACLT_medmed_2_s2	12.9688			867.333	898.25	909.167	938.917	980.667	990	1059.42	1078.42	1129.17	1148.17	1193.25	1238.58	1250	1275.83	1295.5	1335.17	1326.08	1325.25	1327.92	1294.33	1261.08	1247.17	1251.83	1232.17	1217.83	1212.58	1186.08	1143.33	1165.25	1163.58	1152.58	1134.42	1177.67	1162.58	1170.5	1181.75	1196.5	1192.17	1158.83	1172.25	1131.58	1141.72	1129.79	1074.05	1052.64	1027.28
sr3_femur_ACLT_medmed_2_s3	11.4062			1027.82	1036	1026.18	987.182	983.182	966.636	1001.73	965.182	972.545	979.455	962.091	968.909	936	955	941.818	902.545	920.273	927.091	956.364	952	944.636	919.364	950.818	960.364	956.909	978.364	982.909	1043.91	1034	1082	1085.55	1147.73	1157.18	1196.64	1198.73	1255.73	1321.91	1355.82	1362.18	1368.82	1340.36	1321.97	1303.98	1291.41	1266.77	1227.12
sr3_femur_ACLT_medmed_4_s1	5.15625			846.7	835.5	841.5	870.7	844.9	843.5	854.1	862.6	865.9	874.3	887.9	904.5	910	929.5	935.2	893.7	917	954.7	978.4	992	973.6	955.5	941.2	993.3	989.3	998.5	990.7	969.3	938.3	923.5	897.2	840.6	755.5	737.3	737.1	759.2	823.6	925.7	1025.8	1087.2	1080.99	1001.1	872.366	728.043	589.9	482.473
sr3_femur_ACLT_medmed_4_s2	11.5625
sr3_femur_ACLT_medmed_4_s3	21.875			1266.93	1272.47	1278.4	1274.53	1282.93	1280.4	1259.07	1247.8	1262.47	1263.93	1263.6	1263.07	1249.13	1242.47	1255.33	1232.8	1238	1259.13	1267.07	1250.13	1233.47	1247	1244.13	1243.27	1251	1264.33	1284.27	1305.73	1318.8	1325.93	1332.93	1328.13	1317.33	1334.8	1338.53	1330.47	1328.4	1346.4	1364.13	1385.2	1367.71	1355.95	1329.45	1296.93	1269.74	1233.39
sr4_femur_ACLT_medlat_1_s1	18.75			1054	1071.56	1085.56	1090.78	1077.11	1086.22	1076.44	1070.67	1075.56	1041.22	1052.56	1052	1047.33	1038.33	1045.11	1080.33	1092.67	1081.33	1085	1039.78	1035.78	1009.11	983.667	1017.33	1020.89	1084.89	1074.67	1057	1073.89	1014.11	1010.44	1064.89	1085.33	1151.67	1176.67	1254.56	1283.78	1310.56	1369.67	1405.44	1371.24	1281.27	1129.1	964.793	790.831	605.746
sr4_femur_ACLT_medlat_1_s2	18.2812			932.158	970.632	976.158	964.579	984.947	932.053	950.526	927.211	923.421	925.421	963	970.579	941.526	931.737	925.632	914.684	967.895	965.211	949.632	956.474	915.053	893.579	895.053	900.526	894.632	910.684	925.842	924.211	886.895	876.263	886.368	880.895	892.579	894.053	886.737	905.211	901.842	901.895	923.684	922.053	901.582	874.75	871.476	835.517	791.998	769.087
sr4_femur_ACLT_medlat_1_s3	9.375			1028.45	1013.55	1038.55	1052	1060	1064.55	1054.36	1070.18	1060.27	1067.36	1071.09	1044.09	1088	1045.09	1048	1065	1042.18	1071.82	1045.64	1040.91	1057.09	1083.27	1069.73	1133	1133.27	1150.64	1130.73	1132.09	1119	1079.09	1049.09	1068.73	1059.82	1058	1058.82	1097.27	1153.82	1240.91	1293.82	1332.73	1320.96	1261.48	1135.07	975.858	790.613	625.167
sr4_femur_ACLT_medlat_2_s1	9.53125			603	588.5	566.7	496.6	422.1	398.1	362.2	389.6	355.1	366.7	355	332.4	314.9	292.9	295.4	317.7	357.2	393.9	400.9	408.7	373.2	353.1	327.4	343.9	351.9	397.7	413.1	439.2	397.6	358.9	341.1	331.7	361.5	377.9	416	449.2	530	687.8	780.7	844.4	720.306	618.096	546.069	452.949	400.751	362.203
sr4_femur_ACLT_medlat_2_s2	9.84375			348.467	336.2	299.8	319.6	321.733	341.6	325.6	350.133	339.4	314.933	308.133	313.133	310.8	308	326.4	325.133	326.667	299.267	295.667	319.2	337.933	309.2	275.733	312.067	334.667	339.6	332.6	302.8	303.667	313.8	292.467	277.8	256	251.933	263.133	244	319.667	383.8	483	558.533	565.936	530.463	452.628	377.942	330.672	297.913
sr4_femur_ACLT_medlat_2_s3	5.9375			590.889	608.778	605.889	612.444	597.111	599.333	618.222	651.889	648.889	586.556	543.667	563	540.667	538.111	551.111	556.222	559.111	548.556	551.556	523	563.778	587.889	565.667	532.889	498.333	507.444	492.444	522.889	487.222	509	549.556	570.111	653.889	678.556	687	691	670.556	668	712.778	718.778	698.616	666.324	631.684	562.51	485.01	416.959
sr4_femur_ACLT_medlat_2_s4	12.8125			547.545	535	535.182	492.545	531.727	501.636	524.091	494.091	516	531.455	563.455	576.182	588.727	611.182	617.545	580.091	534.909	527.727	495.636	522.364	567.455	583.273	584.182	594.545	578.273	548.636	548.636	545	519.455	507.364	482	499.636	499.727	470.273	491.455	549.636	616.818	723.364	770.545	811.818	789.586	773.509	729.681	672.617	636.244	608.11
sr4_femur_ACLT_medlat_2_s5	12.3438			668.727	689.273	682.182	666.818	684.818	685.636	686.273	615	559.091	540.273	545.727	555.273	565.273	540	531.455	502.636	508.545	552.545	563.727	561.273	526.364	520.818	534.636	547.273	577.273	589.545	578.364	584.273	595.909	608.091	571.636	539.182	493.727	477.364	522.182	589.273	680.455	711.727	761.909	788.364	750.446	697.729	639.568	572.306	505.94	458.669
sr4_femur_ACLT_medlat_2_s6	25.625			655.2	648.133	644.333	646.533	644.933	638.333	625.6	648.867	638.133	626.667	633.933	631.133	627.867	635	622.267	622.4	600.133	606.867	613.8	618.6	614.867	642.2	637.267	649.333	651.6	640.933	594.933	597.533	614.867	632.2	646.267	636.867	627.8	647.067	649.4	690.533	750.733	771.133	766.933	773.8	766.133	741.644	709.49	673.898	638.217	597.213
sr4_femur_ACLT_medlat_3_s1	4.21875			412.188	406.75	388.25	404.875	412.188	387.5	388.75	398.812	379.312	371.5	351.688	367.25	359.125	389.688	384.438	389.438	368.25	369.125	339.75	323.812	300.312	316.312	320.125	315.312	297.125	293.938	273.688	295.375	276.5	273.688	290.188	319.312	375.5	368.125	370	379.312	384.812	399.25	423.938	431.875	401.06	362.797	331.633	299.956	275.528	260.181
sr4_femur_ACLT_medlat_3_s2	5.78125			254.438	249.312	247.312	244.875	243.5	251.375	261.188	276.188	265.312	241.75	222.875	227.562	230.438	188.938	167.375	180	211.062	250.5	273.312	275.375	288.562	304.25	304.688	288.688	268.562	258.125	250.5	247.875	241.188	246.188	262.25	263.438	277.312	297	337.125	365	374.312	409.25	445.375	467	467.491	463.345	449.835	427.045	401.838	382.496
sr4_femur_ACLT_medlat_3_s3	5			408.333	366.667	368.467	365	361.6	351.933	342.333	362	380.667	405.533	387.267	374.333	376.667	382.8	400.8	416.6	408.2	425.733	445.533	409.8	411.133	392.867	346.933	335.4	316.267	309.533	309.667	282.933	248.4	245.2	252.267	253.467	247.6	259.2	289.267	296.867	327.267	370	423.933	426.667	440.938	424.992	391.882	331.667	266.256	216.798
sr4_femur_ACLT_medlat_3_s4	12.5			212.733	224.4	210.667	197.6	205.867	244.133	266	277.333	277.667	260.133	255.733	233.133	237.533	233.467	223.733	214.267	211.733	196.6	200.067	217.267	241.867	250.4	207.467	186.533	181.267	166.667	176.467	144.933	97.2667	99.8	73.3333	53.1333	90.5333	100.067	116.933	177.533	250.533	365.933	521.2	670.4	642.34	572.767	480.192	350.675	206.617	133.279
sr4_femur_ACLT_medlat_4_s1	12.0312			474.125	471.375	474.688	478.375	465	463.5	456.062	463.188	467.375	486.562	499.438	518.125	482.25	474	487.5	479.688	474.812	472.562	458.188	454.375	463.125	478.312	467.875	439.062	465.438	443.438	471.25	495	535.5	547.625	515.688	479.625	517.312	580.875	638.125	665.688	639.625	634.25	611.875	646.688	658.672	602.337	465.707	294.514	155.19	101.614
sr4_femur_ACLT_medlat_5_s1	15.1562			519.235	528.353	530.765	519.647	516.176	505.059	465.941	444.235	447.294	460.353	471.824	469.882	469.647	468.588	470	483.706	485.353	496.353	489.059	474	474.765	471.941	450.706	442.471	456.471	450.059	454.294	456.588	458.294	491.353	487.706	491.235	525.882	557.294	579.941	590.412	624.941	677.235	712.882	726.118	654.741	594.348	517.531	431.263	360.717	310.106
sr4_femur_ACLT_medlat_5_s2	10.625			342.875	322.562	339.125	378.625	445.312	475.625	456.562	418.188	393.312	396.188	381.25	362.562	370.562	375.25	416.812	408.188	392.625	398.5	394.062	378	392.188	369.688	344.75	337.125	330.375	297.188	272.062	274.375	286.375	347.688	330.812	358.75	396.688	361	374.062	395.375	431.562	473.562	508.375	517.375	495.794	470.851	427.855	373.085	324.593	297.724
sr4_femur_ACLT_medlat_5_s3	15.625			625.824	620.235	622.294	625.412	622.882	599.471	587.118	581	566.471	540.588	514.471	510	504.294	497.529	511.235	512.882	506.176	518.059	520.412	503.412	477.882	467.647	455.059	438.941	436.706	437.706	439.118	452.471	486.235	529.294	547.471	533.647	497.882	473.235	471.588	491.353	514.588	521	564.176	604.059	609.318	588.845	543.429	494.656	447.099	389.828
sr4_femur_ACLT_medlat_6_s1	15.9375			476.933	509.733	478.733	469.733	472.667	495.267	491.467	464.933	415.133	416.733	402.533	400.467	415.533	449.533	469.6	500.4	439.533	401.067	388.333	365.867	360.8	362.533	357.133	402.867	431.2	426.4	400.4	460.667	516.667	500.067	457.933	447.267	466.467	465.133	505.933	523.4	549.733	572.333	606.4	621.4	600.58	529.738	382.495	217.043	150.518	105.07
sr4_femur_ACLT_medlat_8_s1	16.875			107.5	123.083	140.417	130	132.167	120	124.167	123.583	137.25	162.583	174.833	156.667	177.667	148.25	156.833	118.167	123.5	113.083	96.25	134.833	113.333	113.083	89.4167	144.667	116.75	150.333	156.917	142.917	112.583	133.75	151.583	145.75	112.667	75.5	31.4167	30	100.917	247.083	440.667	511.25	484.106	416.313	376.679	337.319	246.223	84.3519
sr4_femur_ACLT_medlat_8_s2	27.6562			245.75	260.25	272.188	262.312	250.562	246.125	239.312	234.562	238.25	250.875	236.688	233.188	255.875	265.562	262.75	270	268.375	251.25	257.312	257.812	241.938	232.938	228.75	252.688	276.062	285.125	284.062	265.812	278.812	249.312	238.75	207.562	167.062	156	180.062	258.688	369.125	524.5	582.125	625.25	589.921	562.765	517.374	386.088	218.259	102.11
sr4_femur_ACLT_medmed_1_s1	36.25	7.8125	12.3438	516.7	518.2	515.2	517.2	509.05	499.85	506.5	497.65	509.1	515.55	527.3	555.4	553.35	568.65	566.55	568.45	555.85	548.35	554.6	560.75	564.25	575.7	599.35	616.65	622.6	627.2	629.5	638.9	655.25	661.05	683.1	680.3	698.8	707.3	735.45	761.45	802.25	866.75	890.75	903.8	911.414	871.023	806.255	720.972	634.138	558.513
sr4_femur_ACLT_medmed_2_s1	16.25			805.857	795.929	780.143	796.214	778.714	774.429	769.429	755.429	774.643	772.643	765.643	795.357	776.786	809.357	770.214	778.071	800.071	791.286	820.786	831.286	828.786	828	872	833.429	883.5	870.857	891	882.929	923.786	909.071	911.143	895.786	863.286	878.857	909.571	941.214	1022.86	1055.14	1091.79	1101.14	1071.89	1060.02	1036.65	1033.43	1041.54	1029.58
sr4_femur_ACLT_medmed_2_s2	26.4062			786.133	850.467	944.067	960.467	963.333	919.267	927	939.533	901.667	867.333	857.6	827.4	797.533	787.467	779.8	812	819.133	805.8	803.467	815.267	856.733	890.667	918.467	920.133	944.867	957.8	962.467	975.667	977.4	962.133	933.467	922.733	906.133	953.2	972.067	1003.53	1056.93	1126.2	1219.47	1314.33	1321.26	1262.6	1143.77	1016.45	882.924	786.262
sr4_femur_ACLT_medmed_3_s1	17.5			1274.75	1247.17	1223.25	1235.92	1240.08	1231.33	1221.08	1200.08	1186.42	1201.08	1226.92	1222.83	1249.92	1282.5	1271.42	1275.58	1275	1284.08	1297.17	1289.67	1314.67	1326.42	1340.67	1353.5	1351.92	1341.75	1346.08	1360.17	1368.83	1377.08	1367.25	1371.17	1396.67	1429.42	1468.08	1502.25	1540.58	1587.75	1658.75	1692.58	1672.97	1640.89	1630.27	1639.89	1609.24	1557.91
sr4_femur_ACLT_medmed_3_s2	9.0625			935.722	941.5	941.611	958.667	974.444	972.611	987.056	962.389	947.944	960.111	963.778	988.111	1000.22	1018.5	1016.28	1008.33	996.222	1014.06	992.222	986.111	946.167	982.833	982.722	976.556	984.611	996	1011.22	1071.56	1071.28	1044.78	1046.17	1052.61	1072.5	1113.89	1135.44	1189.22	1243.39	1298.83	1350.61	1366.06	1348.94	1254.09	1106.14	969.754	840.843	738.719
sr4_femur_ACLT_medmed_3_s3	19.6875			1005.88	993.059	1007.71	1026.94	1038.47	1048.41	1043.65	1016.65	1018.59	1008.65	998.059	965.824	919.529	937.176	958.412	975.118	1008.53	1032.35	1087.24	1111.12	1115.12	1136.94	1175.76	1190.35	1190.41	1179.71	1125.76	1081.06	1058.35	1084.41	1094.06	1102	1106.59	1122.06	1140.88	1201.06	1267.41	1355.12	1406.76	1426.12	1402.46	1365.5	1321.37	1255.37	1185.87	1123.19
sr4_femur_ACLT_medmed_4_s1	12.6562			912.111	924.444	1000.22	1034.44	1056.89	1095.11	1107.22	1099	1125.33	1154.67	1204.56	1212.78	1234.89	1224	1225.78	1222.78	1186.44	1204.33	1204.56	1187	1207.33	1240.67	1230	1207.67	1212.44	1199.67	1217.89	1202.67	1154.22	1144.89	1150.33	1109.67	1098.33	1072.56	1067.44	1003.11	1007.78	1002.67	1029.11	1066.11	1094	1075.69	1058.16	1038.78	1020.85	1015.54
sr4_femur_ACLT_medmed_5_s1	22.6562			1040.62	1045.69	1062.31	1089.38	1100.54	1165.38	1174	1196.38	1251.62	1303.85	1339.23	1386.85	1388.08	1419.69	1430.08	1425.38	1421.77	1396.38	1389.15	1370.77	1375.85	1356.54	1329.08	1299.38	1316	1343.46	1361	1375.69	1400.92	1430.23	1422.92	1391.92	1393.46	1408.38	1430.15	1520.08	1582.15	1662.38	1676.46	1717.38	1636.63	1585.23	1532.14	1461.41	1390.6	1324.24
sr4_femur_ACLT_medmed_5_s2	14.5312			1307.94	1302.53	1300.82	1330.06	1340.76	1358.12	1358.71	1374.82	1347.76	1341.35	1340.41	1375.71	1389.53	1421.41	1453.88	1454.12	1459	1434.88	1413.59	1400.41	1433.29	1460.88	1474.76	1463.65	1461.82	1455.35	1436.35	1443.76	1405.71	1391.65	1414	1455.59	1479.35	1517.06	1526.35	1572	1571.88	1596.71	1611.24	1611.47	1615.42	1591.13	1538.76	1492.12	1438.53	1399.76
sr4_femur_ACLT_medmed_5_s3	24.0625			856.231	854.385	885.923	905.538	926.615	926.231	975.923	980.846	1002.08	1022	1011.77	1036.62	1035.38	979.308	980.154	994.692	1034.92	1029.85	1036.46	1006.46	1018.92	1021.92	1035.54	1052	1008.31	992.538	1013.23	999.769	1012	1031.38	1047.31	1042.69	1056.62	1114.54	1089.15	1126.23	1172.54	1172.38	1228.85	1238.54	1251.02	1268.07	1268.94	1269.93	1282.87	1301.4
sr4_femur_ACLT_medmed_5_s4	31.7188			906.471	905.706	899.647	883.824	869.412	880.941	886.588	913.412	934.765	966.824	925.765	905.882	926	918.118	928.529	978.471	979.647	982.647	973.765	938.941	941.176	940.765	961	961.412	978.412	961.941	972.235	999.235	963.706	896.882	831.706	816.647	845.118	877.647	975.941	1042.06	1136.94	1163.35	1175.41	1174.76	1171.91	1147.38	1075.27	948.695	833.049	717.53
sr4_femur_ACLT_medmed_6_s1	31.875			1306.1	1302.43	1314.67	1290.86	1287.1	1272	1271.1	1275.05	1276.81	1286	1279.57	1265.9	1266.67	1277.05	1292.86	1318.33	1341.19	1338.71	1329.57	1332.19	1328.38	1336	1325.38	1312.29	1324.14	1310.76	1312.43	1351.43	1368.9	1374.29	1400.71	1433.52	1469.76	1484.48	1490.76	1507.43	1551.62	1587.9	1616.57	1635.38	1572.12	1497.17	1412.49	1330.44	1254.29	1198.56
sr4_femur_ACLT_medmed_6_s2	30.7812			1383.62	1363.62	1364.08	1374.54	1378.08	1355.15	1353.92	1357.31	1355.15	1355.38	1370.77	1365.08	1345.77	1347.23	1342.85	1319.77	1311	1297.62	1290.92	1273.23	1253.85	1254.46	1251.38	1279.38	1296.38	1279.69	1293.77	1297.23	1275.69	1270.92	1288.54	1304.85	1324.23	1349.77	1373.62	1443	1555.54	1640.77	1693.38	1717.15	1698.7	1645.39	1522.71	1380.13	1231.15	1065.95
sr4_femur_ACLT_medmed_6_s3	29.8438			1285.17	1285.25	1289.92	1296.33	1337	1339.67	1325.04	1308.58	1336.92	1335.58	1334.71	1342.25	1353.88	1346.79	1378.67	1393.92	1386.42	1380.25	1388.75	1393.29	1419.79	1421.75	1436.96	1449.42	1449.96	1429.75	1429.54	1439.21	1418.04	1442.79	1461.62	1487.71	1493	1501.38	1510.71	1521.83	1536.92	1547.21	1569.25	1582.38	1580.39	1556.42	1508.99	1447.45	1367.44	1284.66
sr5_femur_ACLT_medlat_5_s1	25.1562	9.0625	12.5	24.6875	32.5625	34	38.25	35	37.125	32	41.3125	47.1875	23.9375	41.125	24.4375	37.0625	33.625	37	31.3125	29.0625	36.875	36	19	21.875	33.0625	28.8125	26.0625	27.625	23.125	20.5625	18.1875	26.125	32.6875	29.125	38.9375	40.1875	39.125	70.6875	60.5	73.625	62.6875	105.75	121.688	137.054	97.41	78.9209	73.994	55.5843	31.1611
sr5_femur_ACLT_medlat_5_s2	28.9062	5.9375	11.4062	31.5833	31.75	31.25	37.5833	20	15.5833	27.3333	24.25	24.3333	37.5833	50.9167	58.25	42.6667	40.1667	49.3333	63.3333	59.25	33.4167	52.0833	30.5	31.5	42.75	51.3333	45.6667	53.5833	42.0833	51.3333	70.25	54.0833	57.25	50.3333	41	56.25	44.9167	50.8333	61.4167	97.8333	124.333	175.583	187.5	170.688	148.176	141.625	136.343	87.2563	42.302
sr5_femur_ACLT_medlat_5_s3	12.0312	5.3125	12.0312	15.2667	15.1333	14.3333	14.8667	17.3333	15.8667	19.2	21	14.5333	16.8	14.0667	19.8	20.6667	14	16.7333	20.9333	21.8	23.9333	21.8667	23.3333	18.3333	16	14.0667	17.2667	14.3333	14	16.1333	14.0667	14.0667	18.4667	14	17.6	14.1333	17.0667	29.6667	28.0667	48	47.2	38.1333	37.7333	43.1153	31.345	32.0399	29.1885	26.3222	41.5514
sr5_femur_ACLT_medlat_6_s1	18.2812	6.5625	11.4062	318.421	322.579	308	291.842	274.632	279.105	274.474	276.053	266.368	264.947	252.737	261.474	264.105	273.105	276.421	259.737	274.263	284.368	268.316	308.368	306.632	295.263	284.211	275.789	273.053	266.895	262	246.105	256.684	259.474	285.316	279.158	295.632	301.316	345.789	386.368	407.947	414	445.263	446.684	428.224	376.7	295.913	218.225	167.777	119.572
sr5_femur_ACLT_medlat_6_s2	21.7188	5.78125	14.0625	285.533	269.2	246.4	239.867	242.067	284.667	285.133	273.4	295.333	275.8	275.4	279.133	274.467	280.867	258.267	251.8	250.6	270.733	269.467	255	269.667	282.333	259.6	265.667	251.067	249.6	243.8	237.867	255.933	262.6	301.533	292.6	309.667	285.933	286.267	305.733	303.933	314.933	317.333	327.2	330.555	331.343	324.914	305.39	287.467	254.676
sr5_femur_ACLT_medlat_6_s3	17.6562	5	13.5938	335.545	334.545	317.545	350.818	319.091	272.545	268.818	281.818	275.455	269.818	260.364	280.818	317	354.727	367.364	355.273	341	295	291.091	292	293.909	287.727	281.818	284.636	276.182	277.818	241	292	293.545	342.455	342.818	383.727	423.545	389	378.273	372.545	359.273	362.273	328.636	354.727	332.572	315.594	266.686	184.144	168.991	129.614
sr5_femur_ACLT_medlat_7_s1	16.25	5.46875	10.7812	297.833	297	279.833	268.833	272.667	285.917	287.917	277	300.167	315.333	304.917	307.833	311.333	312.833	307.917	299.917	309.917	308	321.833	317	300.5	314.333	318.667	337.083	360.75	338.083	364.5	340	341.417	348.5	341.417	345.75	346.167	384.583	416.667	458.25	486.833	531.25	554.167	558.583	502.065	454.78	396.943	316.324	227.291	159.501
sr5_femur_ACLT_medlat_7_s2	28.2812	8.125	12.1875	518.1	519.55	522.55	542.05	538.2	544.1	549.55	543.3	540.3	531.7	512.55	523.25	529.45	550.8	546.65	544.7	561.95	559.85	557.75	568.4	568.4	563.8	560.6	582.5	564.65	577.7	595.95	608.4	604.7	611.2	623.75	628.65	647.3	668.7	680	705.45	739.45	753.8	769.4	787.5	783.735	750.035	691.561	625.593	545.68	452.749
sr6_femur_ACLT_medlat_1_s1	12.5	6.09375	12.1875	1787.38	1806.46	1801.62	1785.08	1785.15	1811	1764.69	1769.62	1712.31	1633.46	1523.77	1464.85	1393.85	1391.31	1380.77	1439.38	1454.85	1458.38	1457.77	1464.38	1414.08	1398.69	1365.08	1356	1323.69	1295.85	1274.85	1246	1246	1234.31	1244.85	1273.31	1290.15	1295.54	1294.69	1312	1316.08	1365.62	1410.85	1480.85	1513.6	1467.8	1374.65	1268.05	1107.78	929.061
sr6_femur_ACLT_medlat_1_s2	12.0312	5.625	11.7188	1189.71	1193.21	1169.93	1161.43	1148	1134.71	1146.43	1142.71	1135.86	1153.07	1170.21	1168.14	1164.29	1171	1178.5	1189.71	1195.21	1197.93	1233.57	1245.14	1242.5	1249.79	1245.64	1260.21	1272.07	1309.14	1328.86	1334.14	1349.43	1368	1367.79	1375.21	1394.57	1405	1405.36	1395.14	1392.5	1389.93	1381.79	1417.36	1402.05	1388.34	1334.28	1236.61	1134.25	1018.35
sr6_femur_ACLT_medlat_1_s3	13.125	5.46875	11.4062	1139.86	1120.86	1118.71	1137.07	1133.29	1126.64	1148.43	1148	1145.07	1139.79	1133.5	1153.14	1179	1200.29	1212.93	1194.29	1224.71	1218.57	1226.21	1208.14	1242	1247.07	1279	1296.36	1305.29	1303.71	1285.5	1287.14	1276.14	1279.07	1296.21	1304.21	1349.86	1332.43	1312.21	1334.07	1356.5	1367.14	1396.29	1412.93	1377.97	1341.22	1274.79	1176.54	1106.03	1033.38
sr6_femur_ACLT_medlat_1_s4	12.8125	4.375	12.5	1020.43	1007.86	1034.14	1053.86	1070.43	1078.86	1072	1079.71	1078.71	1074.43	1065.14	1064.86	1084.86	1078.86	1080.57	1100.29	1070.57	1064.57	1044.71	1035	1055.57	1064.14	1088.14	1106.14	1105.57	1136.71	1173.14	1168.86	1172.57	1153	1131.29	1121.14	1106.71	1133	1148.71	1156.57	1173.14	1175.71	1182.14	1190.14	1093.85	1012.13	913.829	824.016	741.446	660.97
sr6_femur_ACLT_medlat_2_s1	9.6875	4.6875	12.5	678.692	801.923	937.462	1067.15	1153.85	1225.85	1311.46	1398.38	1473.31	1542.77	1566.54	1581.69	1583.85	1557.85	1511.85	1477.08	1471.38	1455.92	1423.46	1397.54	1414.77	1431	1453.92	1488.46	1505.92	1473.69	1470.08	1448.15	1407.92	1423.92	1416.15	1450.23	1432.15	1458.77	1460.38	1459.77	1498.77	1516.62	1495.15	1532.62	1514.83	1475.31	1422.59	1334.22	1174.78	1001.88
sr6_femur_ACLT_medlat_3_s1	16.5625	8.4375	11.7188	1499.41	1534.53	1550.82	1560.59	1594.82	1574.29	1608.35	1638.41	1599.06	1599.59	1612.71	1612.59	1622.41	1612.71	1604.12	1615.35	1618.18	1644.94	1664.53	1665.12	1702.65	1695.59	1705.12	1714.76	1733.35	1704.12	1711.47	1737.41	1741.41	1766	1764.76	1780.94	1794.24	1777.47	1768.88	1795.65	1779.88	1757.24	1769.71	1761.59	1729.94	1695.48	1656	1608.8	1540.97	1498.5
sr6_femur_ACLT_medlat_3_s2	21.4062	7.03125	9.6875	1838.36	1804.57	1782.64	1736.07	1736.93	1666.86	1616.86	1643.86	1634.14	1603.64	1659.86	1687.93	1665.07	1727.79	1763.29	1801.21	1826.21	1835.43	1829.93	1828.79	1808.14	1842.93	1847.86	1841.29	1837.57	1847.64	1849.71	1840.14	1819.64	1825.07	1822.93	1797.5	1811.29	1830.29	1830.71	1835.86	1834.07	1799.29	1785.36	1798.93	1813.42	1794.95	1768.86	1775.48	1721.3	1621.59
sr6_femur_ACLT_medmed_3_s1	9.84375	4.375	12.0312	1093.8	1059.7	1007.1	1013.3	947.5	930.6	885.7	888	861.7	858	870.4	857.3	843.2	880.7	856.9	875	888.4	908.1	921.2	943.5	983.4	1006.8	1052.6	1055.8	1097.1	1119.9	1116.9	1147.5	1190.2	1178.7	1244.9	1291.4	1286.3	1288.8	1334.4	1349.4	1353.4	1401.5	1415.9	1437.9	1419.32	1414.44	1400.92	1364.03	1321.6	1270.82
sr6_femur_ACLT_medmed_3_s2	17.9688	6.71875	12.5	861.474	860.474	878.737	878.474	889.789	893.474	881.842	894.895	903.684	920.211	914.632	943.526	950.632	954.842	963.105	986.579	991.842	981.158	995.579	997.737	1025.16	1040.05	1037.84	1066.53	1081.84	1090.21	1106.79	1105.63	1123.63	1133.11	1123.74	1139.37	1159.37	1175.74	1182.74	1208.68	1223.47	1217.58	1247.21	1267.37	1235.24	1225.6	1201.19	1179.3	1165.91	1148.75
sr6_femur_ACLT_medmed_4_s1	11.25	2.65625	10.1562	801.818	800.364	788.909	750.545	769.545	781.636	760.273	734.727	689.364	666.273	655.364	673.364	695.273	717.182	739.182	736.273	742.545	737.273	733	726	721.545	704.727	707.091	692.636	652.545	626	611.909	599.182	576.182	559.273	552	535.455	531	535.818	541.364	555.182	576.727	576.364	564.091	582.909	567.908	549.654	533.682	515.31	495.48	500.945
sr6_femur_ACLT_medmed_4_s2	26.5625	5.3125	9.6875	855.5	849.8	841.3	849.3	848.3	841.1	838.8	853.4	854.7	840.7	857.6	864.8	864.5	835.9	828.7	794.9	805.5	813.5	802.9	813	811.3	817.8	809.9	806.2	814.2	833.5	836	859	869.3	847.5	859.4	902.4	920.7	912.1	945.9	992.9	1038.6	1083.9	1119.3	1134.2	1103.14	1075.71	1044.97	1028.1	1010.84	994.653
sr6_femur_ACLT_medmed_4_s3	22.1875	5.78125	11.5625	900.889	908.222	928.333	918.778	903.111	910.667	903.111	905.667	891.889	886.111	890.222	887.222	861	847	850.556	875	872	871.444	872.111	878.444	888.111	889.556	899.667	903.778	924.222	947.444	955.444	997.333	1013.44	1035.67	1099.89	1094.11	1099.56	1097.33	1084.22	1087.89	1114.33	1111.78	1117	1130.67	1067.39	1025.14	1013.72	1033.93	1084.63	1154.59
sr6_femur_ACLT_medmed_5_s1	27.0312	7.1875	9.84375	256.923	250.385	290.231	301.769	336.769	328	351.462	362.154	339.154	347.769	332.615	304.769	304.308	308.692	296.231	281.769	268.462	274.077	275	258.462	260.077	254.923	262.769	280.615	297.769	314.154	293.538	292.846	277.538	284.615	273.769	277.692	307.615	319.154	325.077	388.231	424.308	439.923	460	465.462	460.403	448.016	431.886	404.823	379.608	362.25
sr6_femur_ACLT_medmed_5_s2	33.4375	7.96875	10	205.739	201.391	195.652	217.435	222.739	228.435	215.783	218.739	220.739	224.913	206.957	195.348	194.783	201.174	223.391	216.826	231.565	207.913	234.348	224	226.13	234.435	237.522	212.522	227.435	240.261	246.783	234.696	232.043	243.348	234.304	256.652	259.391	287.826	302.435	325.304	354.478	378.217	393.261	419.609	419.375	415.337	393.553	376.341	360.341	351.832
sr6_femur_ACLT_medmed_5_s3	22.9688	5.46875	10.1562	284.583	287.583	292.833	309.5	320.417	303.583	258.5	280.083	274.5	273.417	283	299.667	273.75	290.75	285.917	282.167	291.917	299.417	301.917	281.667	306.333	321.667	341.167	332.833	309	315.75	320.5	314.167	319.083	295.917	311.833	331.417	316.25	364.833	382.25	396.75	422.833	446.083	412.75	435.75	386.515	375.877	384.023	387.963	411.658	440.628
sr6_femur_ACLT_medmed_5_s4	18.4375	4.53125	9.375	211.818	211.636	234.364	211.364	208.273	224.636	209	200.455	240	217.818	238.818	223.455	199.182	213.636	243.273	221.455	209.636	205.455	213.636	205.273	213.273	217.273	219.727	217	200.182	207.818	204.636	221.727	239.364	238	263.273	264.636	268.818	252.545	223.545	252.455	269.636	313.636	357.364	365.727	347.902	339.779	318.136	315.506	313.376	301.36
sr6_femur_ACLT_medmed_5_s5	7.03125	2.96875	11.0938	207.778	218	207.333	205.222	219.111	207	210.778	225.444	209.444	173.778	185	172.889	192	167.222	179.667	195.333	187.222	213	209	236.444	213.778	216.667	200.444	182	184.333	177.889	218.778	222.444	239.889	237.556	235.889	233.444	276.889	252.111	271.111	283.556	301.111	333.222	330.778	335.222	315.729	304.555	306.641	291.166	256.902	234.762
sr6_femur_ACLT_medmed_7_s1	13.2812	5.78125	12.8125	409	422.824	420.588	400.235	394.176	396.235	380.529	382.647	391.412	381.118	389.824	388.765	387.471	382	409.941	414.353	429.471	423.235	454.706	478.294	497.294	488.706	512.588	523.471	550.647	559.588	595.412	606.588	643.118	650.471	678.824	683.176	729.059	772.882	807.235	815.294	828.176	852.412	862.235	879.176	890.955	886.275	856.362	819.489	804.167	805.266
sr7_femur_ACLT_medlat_1_s1	22.9688	9.53125	12.5	521.333	510.833	502.167	497.944	501.444	494.667	497.389	512.333	510.111	509.889	522.278	526.167	530.833	547.111	548.5	535.278	533	539.444	542.389	534.722	526.167	532.556	524.667	528.278	555	552.222	533.556	545.389	535	549.444	548.167	564.778	593.167	651.889	737.611	812	918.944	986.056	1021.94	1014.67	904.356	798.023	688.918	582	497.378	430.183
sr7_femur_ACLT_medlat_1_s2	23.5938	7.65625	10.4688	408.25	401.167	408.833	400.833	415.5	419.167	391.75	363	344.083	317.417	302.083	321	336.583	358.5	374.083	357.333	325.25	344.333	349.75	364.167	377.5	408.25	411.667	416.667	426.25	427.333	411.167	417.833	419.417	405.25	409.417	436.333	457.917	510.25	583.75	622.083	660.833	671	668	678	638.176	577.705	511.93	462.193	409.847	377.799
sr7_femur_ACLT_medlat_2_s1	18.2812	8.75	11.875	275.889	253.741	225.926	239.593	248.185	253.926	255.037	260.074	262.63	264.667	277.444	264.63	268	257.222	263.222	260.333	266.111	268.333	257.926	258.926	261.333	259.074	263.148	264.333	266.185	285.111	294.889	303.074	319.815	313.074	291.222	269.148	250.852	248.741	265.63	311.407	360.037	402.444	426.037	415.111	399.426	358.041	304.286	254.182	202.405	163.683
sr7_femur_ACLT_medlat_2_s2	30.625	9.53125	11.4062	284.522	271.652	268.478	260.478	256.696	257.043	261.522	259.913	268.174	266.348	270.957	259.739	257.609	247.913	258.174	258.261	279.391	286.13	292.87	269.174	268.087	254.739	254.174	258.783	245.522	251.478	269.957	274.739	285.739	300.348	327	354	394.783	438.957	483.696	526.87	558.783	605.261	622	634.043	588.34	551.108	494.204	430.57	372.728	312.993
sr7_femur_ACLT_medlat_2_s3	34.5312	9.53125	12.9688	266.368	258.368	251.211	262.947	247.737	246.895	251.895	271.684	280.105	316.895	299.842	304.263	311.684	317.474	311.842	309.053	292.368	288.211	310.842	330.316	338.316	350.053	371.789	382.368	373.211	334.684	324.842	308.105	294.526	294.632	324.895	357.737	393.316	426.263	431.421	441.474	482.632	532.316	559.474	578.316	526.521	447.912	374.534	300.577	236.269	211.226
sr7_femur_ACLT_medlat_2_s4	28.4375
sr7_femur_ACLT_medlat_3_s1	13.5938	8.59375	11.875	741.6	740.35	734.25	723.65	705.3	663.95	650.3	633.05	615.35	618.5	598.3	615.55	604.15	626.15	611.3	630.65	638.9	651.85	664.05	686.45	702.75	722.9	734.55	726.6	742.4	735.85	730.2	738.1	725.6	698.6	729.65	724.1	745.7	817.55	839.2	910.6	954.35	1007.25	1066.8	1094.55	1038.49	994.168	938.124	849.142	769.463	715.239
sr7_femur_ACLT_medlat_3_s2	22.6562	5.78125	10.625	570.4	580.933	591.533	592.8	582.6	574.667	556.533	555.733	566.8	561.667	551.667	546.533	535.733	539.467	548.867	551.2	588.333	571.733	581.933	587.333	596.867	578.267	574.2	555.267	568.933	559.067	549	562.4	574.467	597.333	600.8	621.733	643.267	662.133	648.667	664.067	731.733	788.133	881.4	928.867	873.072	820.69	782.255	729.697	668.107	642.207
sr7_femur_ACLT_medlat_3_s3	20.625	7.96875	11.7188	633.529	631.765	620	608	614.176	625.529	631.471	623.412	638	625.412	643.471	626.882	649.824	647	639.647	645.353	644.941	613.529	626.647	634.706	646.471	641.765	659.176	683.882	688.118	724.529	733.176	754.471	754.412	765.647	800.118	794.647	798.941	806.882	803.294	854.765	892.471	924.647	1007.59	1014.12	998.801	933.695	836.785	737.823	649.557	580.537
sr7_femur_ACLT_medlat_4_s1	9.53125	6.25	10.4688	402.952	409	392.762	373.19	355.952	352.81	360.571	349.333	367.286	371.429	374.524	368.905	360.381	338.619	323.143	332.619	340.095	359.048	354.286	355.238	375.381	399.524	388.238	403.19	394.476	397.762	391.048	372.476	357	353.048	364.238	418.714	411.571	425.524	442.857	481.905	536.762	635.952	714.905	773.381	682.873	582.33	445.367	318.282	237.586	212.029
sr7_femur_ACLT_medlat_4_s2	10.625	6.5625	12.0312	362.2	341.667	361.333	354.067	353.733	344.867	338	315.4	304.6	311.6	302.933	332.333	313.467	290.867	267.267	268.6	264.133	287.733	279.467	282.667	293.733	301.267	304.067	305.667	274.267	278.733	286.133	296.4	317.467	361.867	381.4	394.467	395.533	428.6	399.067	435.133	454.8	485.6	537.2	563.2	529.567	509.558	494.357	461.559	425.419	385.372
sr7_femur_ACLT_medlat_4_s3	26.0938	8.90625	12.9688	438.5	431	421.889	392.056	370.722	377.278	365.611	395.222	416.278	430	432.611	418.167	415.278	420.611	445.556	452.611	442.444	437.389	448.778	423.222	444.444	447.056	456.722	472.389	466.556	463.167	446.222	453.222	455.333	467.056	476.611	485.778	480.389	509.556	518.667	522.667	550.222	563.389	577.444	577.111	562.058	512.568	439.177	393.572	373.931	362.744
sr7_femur_ACLT_medlat_5_s1	11.7188	6.09375	11.5625	170.188	172.625	195.562	201.312	200.375	210.875	199.125	180.938	190.312	192.562	179.125	192.062	172	161.75	160.375	166.625	149.688	131.812	118.75	129.375	124.812	134.438	140.688	157.562	175.625	178.562	200.188	217.625	222.75	221.125	238	219.625	188.438	191.625	209.562	255.312	309.812	362.938	402.438	436.688	422.876	385.415	329.002	282.775	252.022	234.197
sr7_femur_ACLT_medlat_5_s2	10.7812	6.875	10	171.833	183.25	166.833	200.167	224.75	212.917	219.833	214	211.833	215.5	240.5	237.833	239.167	223.167	221.667	213.75	226.333	212	190.917	161.333	158.667	173.75	176.833	179.25	183	175.583	184.333	200.833	204.417	206.833	196.083	197.917	229.75	247.667	267.25	281.75	311	313	311.75	319.25	309.299	299.058	288.291	236.583	191.909	155.109
sr7_femur_ACLT_medlat_5_s3	8.90625	7.34375	10.1562	369.222	390.722	381.111	380.5	367.444	329.667	288.833	246.278	231.889	218.056	234	243.278	245.833	248.556	228.5	211.611	217.389	232.778	240.333	234.278	228.222	211.833	209.611	213.556	231.222	233	224.611	192.556	155.722	167.278	184.333	205.5	228.667	270.556	272.889	277.444	298.667	310.667	309	316.389	292.932	287.705	287.719	275.576	252.738	230.206
sr7_femur_ACLT_medlat_6_s1	24.2188	7.03125	9.6875	164.05	164.1	153.65	151.1	151.6	167.7	163	145.8	148.2	119.8	128.35	146.8	147	148.2	162.15	165.25	175.4	154.25	153.6	165.9	152.8	140.95	145.85	156.55	192.45	220.4	214.4	204.9	185	176.6	192.75	220.7	260	296.25	314.65	320.1	333.1	360.25	355.7	365.15	352.371	323.924	298.21	269.872	227.439	177.713
sr7_femur_ACLT_medlat_6_s2	11.7188	7.03125	10	256.25	256.667	293.417	268.417	257	252.833	255.25	257.917	261.833	245	234.333	222.417	201.083	178.417	187.167	188.25	183.5	194.25	219.333	232.833	247.333	233.167	241	210.833	204.917	184.667	174.417	203.833	267.167	304.333	315.833	299.083	326.5	321.583	317.75	305.167	372.417	423.917	467.833	479.333	436.81	379.383	277.142	183.714	115.825	76.276
sr7_femur_ACLT_medlat_6_s3	10.1562	8.75	9.84375	190.944	216	203.778	191.389	187	185.889	185.5	184.056	213.778	232.722	222.889	213.778	207.667	190.444	203.444	207.5	182.167	197.5	196.667	189.111	193.722	218.833	234.167	222.833	230.333	236.278	258.056	270.222	260.444	240.056	255.778	261.889	293.111	352.667	398.889	447.111	469.111	500.222	518.556	537.333	538.511	520.103	482.977	426.622	363.411	312.573
sr7_femur_ACLT_medlat_6_s4	14.8438	7.1875	11.0938	400.722	414.667	401.444	399.222	409.667	395.444	414.889	418.889	410.333	395.722	382.111	372.5	355.611	364.222	352.278	328.722	311.444	303.667	287.833	275.5	283.778	276.444	274.111	275.444	272	250.167	250.611	262.722	251.944	263.722	274.667	253.056	244.944	235	237.778	233.167	268.278	295.222	310.444	340.833	333.032	313.187	272.635	245.675	212.413	176.347
sr8_femur_ACLT_medlat_1_s1	13.5938	6.40625	11.875	480.182	508.909	514.545	513	518.909	536.364	558.818	549.545	569.727	528.636	513.818	517.182	523.273	537.182	539.182	538.182	521.909	516.273	515.091	513.545	517.545	544.455	587.273	594	613.909	631.273	629.909	641.545	647.636	654.273	644.182	666.636	662.727	623.273	611.545	613.364	655.909	734.727	804.636	846.364	853.981	801.507	752.491	721.99	707.406	686.901
sr8_femur_ACLT_medlat_1_s2	22.0312	7.1875	8.125	629.667	633.75	624	605.583	595.583	584.083	585.667	571.583	581.75	595	598	608.5	621.417	631.417	663.25	693.333	688.75	665.083	685.417	705.75	734.5	736.75	717.417	722.917	724.917	729	691.583	676.25	663	665.083	681.5	721.417	751.25	776.583	782.583	749.417	750.5	793.333	882.667	930.833	925.336	878.398	824.986	731.644	625.982	571.179
sr8_femur_ACLT_medlat_1_s3	19.2188	7.1875	11.875	370	417.947	440.368	459.789	483.474	482	453	450.474	436.053	444.684	457.105	472.842	492.526	509.211	508.105	508.368	513.263	486.684	468.474	452.737	430.947	443.105	440.263	420.474	412.737	426.474	416.737	419	429.368	437.105	467.474	457.579	462.053	485.789	518.789	576.632	629.526	693.316	730.737	780.526	784.757	756.864	714.649	651.259	596.196	552.605
sr8_femur_ACLT_medlat_1_s4	40.625	6.71875	9.375								581.5	702.2	691.6	684.1	695.9	633.3	657.6	668.8	656	725.6	808.8	797.7	805.7	819.6	817.9	820.7	827.9	821.1	796.3	814.3	776.2	821.8	781.8	810.1	805.1	774.5	814.5	825.7	836.5	813.9	830.2	836.8	843.9	837.855	827.603	803.876	749.472	711.105	685.122
sr8_femur_ACLT_medlat_1_s5	24.8438	8.125	8.90625	433.857	419.857	400.643	417.5	421.429	414.143	426.357	436.286	434.214	432.643	432.214	420.214	411.143	423.143	464.286	492.571	495.786	491.643	469.857	468.143	480.214	503.286	529.429	524.786	498	466	421.286	424.357	456.429	499.5	550.714	572.5	556.786	523.429	581.5	695.929	795.071	873.286	901.857	905.214	851.275	779.009	647.751	474.354	314.158	200.443
sr8_femur_ACLT_medlat_2_s1	15.1562	9.0625	13.9062	447.8	484.05	512.95	506.7	479.5	471.4	493.9	534.9	522.3	505.2	487.95	489.05	481	512.75	493.9	501.65	538.4	526.8	559.1	572	581.8	540	543.85	566.65	586.2	597.15	607.15	570.65	551.05	567.35	591.75	619.8	658.85	682	709.15	758.05	809.2	841.5	888.45	896.45	835.329	779.495	746.56	686.651	600.581	514.63
sr8_femur_ACLT_medlat_2_s2	33.5938	9.84375	15.1562	478.611	480.889	478.5	458.222	428.722	429.111	433.056	448.556	436.222	425	389.389	358.556	375.944	361.444	362.111	366.333	336.333	339.444	348.889	350	364.5	361.722	339.5	299.333	311.556	328.222	371	393.167	428.5	470.389	522.278	584.5	659.556	664.944	650.333	615.5	610.944	643.167	730.278	797.111	783.328	727.209	678.463	661.375	677.615	648.262
sr8_femur_ACLT_medlat_2_s3	26.0938	7.34375	11.25	411.062	391.312	366.562	339.188	310.5	281.875	271.438	283.812	312.25	307.438	310.5	301.688	318.188	329.375	338.5	318.062	327.75	333.5	327.688	308.5	306.688	294.75	317.75	366.375	411.312	436.188	421.188	389	336.125	280.375	261.062	214.375	192	215.375	259.625	392.25	604.625	777.625	913.625	951.5	886.687	834.902	775.177	663.234	510.102	336.396
sr8_femur_ACLT_medlat_3_s1	9.0625	5.46875	11.25	708.3	697.2	669.3	670.3	672	648.3	642.5	647.7	638	639.4	651.8	688.2	662.7	643	640.3	641.4	643	638.5	618.7	614.8	653.1	682.8	662	616.3	571.6	565.6	601	647.7	654.9	652.9	657.1	626	579.8	533.3	542.5	597.6	670	766.7	869.5	879.2	789.841	692.437	577.158	489.993	438.53	389.441
sr8_femur_ACLT_medlat_4_s1	18.2812	8.4375	11.0938	1047.57	1031	1019.52	1001.05	993.714	996.571	997.143	995.429	979.667	980.238	976.286	989.048	1002.62	996.19	990.857	1000.24	1001.48	1001.14	1006.1	999.619	1017.81	1024.33	1038.81	1026.81	997.286	968.238	940.333	930	897.571	879.429	888.952	892.857	906.857	942.524	998.476	1102.29	1222.29	1316.81	1371.62	1388.71	1363.61	1303.29	1231.93	1140.45	1049.35	990.556
sr8_femur_ACLT_medlat_4_s2	10.1562	5.3125	9.84375	1189.2	1177.1	1164.1	1146.6	1193.4	1216.2	1272	1189.6	1168.2	1155.9	1211.5	1300.3	1315.5	1322.9	1319.9	1250.7	1197.2	1173.8	1202.3	1165.9	1121.7	1136.6	1154.3	1131.3	1124.4	1161.4	1196.3	1198	1126.6	1141.9	1123.2	1130	1120.7	1102.6	1040.7	1035.3	1109.7	1239.3	1358.9	1432.4	1428.99	1376.9	1291.41	1116.93	929.459	745.419
sr8_femur_ACLT_medlat_5_s1	17.3438	5.625	12.3438	937.556	973.333	1001.89	1003.56	1018.22	1018.78	1030.11	1032.78	1031.33	1023.89	1012.33	986	1020	1030.56	1030.44	1075.22	1075.56	1119.22	1143.56	1104	1081	1055.89	1036	1064.22	1061	1066.89	1084	1146	1192.89	1185.67	1107.56	986.667	825.667	667.889	581.333	650.556	873.556	1216.67	1473.22	1576.11	1448.2	1214.76	952.878	736.226	475.734	236.248
sr8_femur_ACLT_medlat_5_s2	17.5	6.71875	9.21875	664	677.812	663.625	687.188	685.688	693	710.438	712.812	725	733.25	734.75	724.188	739.75	755.688	759.875	751.75	747.75	753.875	757.375	764.812	742.125	752.438	737.625	745.312	739	750.562	764	783.688	792.5	850.812	863.938	849.062	793.625	716.25	666.875	664.25	745.938	824.125	995.375	1102.62	1162.79	1143.08	1083.85	1008.88	866.078	672.785
sr8_femur_ACLT_medlat_5_s3	14.8438	5.3125	12.3438	990	989.4	963.1	953	963.1	961.8	943.6	955	951.2	951.9	929.7	932.6	933.2	953.5	940	940.5	893.7	903.6	879.5	850.6	806	799.8	785.5	795.1	787.2	765.8	769.3	756.4	779.2	778.7	780.8	758	731.1	708.3	757	831.9	825.5	868.8	910.1	927.9	920.514	886.423	833.099	760.615	660.125	556.83
sr8_femur_ACLT_medlat_5_s4	17.0312	4.6875	10.4688	852.091	886.182	900.909	941.455	927	897.455	908.727	882.273	888.091	873.182	883.636	855.818	894.182	889.455	888.636	888.727	894.636	898.727	919	918.909	919.091	924.545	928	955.364	1004.91	983.455	959.182	938.636	931.636	920.636	909.182	928.545	969.545	1041.64	1068.36	1161.45	1226	1275.09	1323.91	1336.45	1314.65	1290.19	1236.12	1145.93	1049.96	926.342
sr8_femur_ACLT_medlat_6_s1	18.9062	7.34375	10.625	749.154	735.923	719.846	690.385	674.538	679.308	668.154	661.154	621.692	606.462	572.769	614.923	640.538	660.615	696.231	697.923	690.769	698.538	693.538	716.692	716.769	682.615	653	665.692	644	597.769	606	623.154	667.923	692.538	672.615	672.077	701.231	726.769	730.769	715.462	761.077	874	976.077	1025.54	998.294	959.456	919.734	862.948	774.182	684.889
sr8_femur_ACLT_medlat_6_s2	21.7188	7.5	11.25	1314.43	1283	1228.43	1209.57	1193.79	1160.79	1153.07	1148.14	1134.86	1160.93	1146.86	1174.86	1155.71	1193.71	1173.36	1177.57	1176.43	1134.71	1105.64	1104.57	1104.5	1082.07	1072.36	1083.79	1093.71	1119.29	1150.29	1170.5	1176.36	1182.57	1182.07	1170.93	1174.36	1139.79	1183.21	1225.93	1283.57	1304.79	1341.86	1389.86	1389.88	1349.51	1270.33	1153.88	1066.93	1005.99
sr8_femur_ACLT_medlat_6_s3	19.375	8.28125	10.4688	978.286	1210.57	1350.43	1451.79	1498	1468.5	1434.57	1413.21	1383.57	1409.79	1397.14	1336.57	1270.5	1285.29	1238.21	1220.86	1233.36	1230.71	1206.07	1201.57	1204.14	1236.29	1244.71	1265.43	1263.43	1280.21	1299	1308.07	1317	1338.36	1326.57	1341.86	1327.14	1357.14	1416	1427.71	1428.29	1473.93	1608.93	1621.14	1628.51	1562.34	1433.72	1221.47	970.895	694.737
sr8_femur_ACLT_medlat_6_s4	25.625	6.875	11.4062	1060.71	1048.79	1049.43	1055.5	1031.57	1047.86	1027.64	1035.57	1069.64	1097.43	1070.71	1060.07	1047.43	1053.57	1029.64	1053	1065.07	1056	1051.5	1039.07	1064.29	1070.21	1090.29	1096.07	1135.29	1171.79	1214	1201.43	1253.21	1264.64	1301.29	1282.14	1308.71	1290.43	1328.93	1379.5	1405.5	1407.64	1431.14	1457.14	1473.3	1437.39	1368.96	1280.17	1195.48	1129.31
sr8_femur_ACLT_medlat_6_s5	21.5625	8.90625	11.25	1123.93	1094.21	1084.93	1032.36	995.929	961	976.857	992.786	1027.21	1032.57	1030.07	1012	1025.64	1007.36	1015.86	977.214	1000.07	976.429	966.214	958.5	998.143	991.643	1019.21	1016.57	1052.07	1049.79	1045.86	1029.5	1011.57	1035	1070.64	1108.29	1162.71	1221.93	1299.36	1330.71	1369.14	1392.71	1416.86	1418.71	1367.71	1251.69	1065.06	796.109	529.447	301.311
sr8_femur_ACLT_medlat_7_s1	12.8125			1276.5	1307	1327.5	1321.3	1293.4	1231.3	1201.9	1205.3	1183.1	1164.5	1138.7	1128	1149.1	1146.9	1144.6	1128.2	1127.2	1141.2	1137.7	1140.9	1157	1147.9	1157	1169	1131.8	1083.3	1008.7	923.8	860.7	775.4	742	754.4	827.6	999.2	1187.2	1368.4	1387.9	1349.9	1332.6	1367.1	1269.11	1163.46	1046.63	925.641	849.152	808.74
sr8_femur_ACLT_medlat_7_s2	17.0312			1345.36	1342.18	1342.45	1354.09	1343.82	1358.45	1316.64	1330	1314.91	1287.36	1277.64	1275.82	1266.36	1275.45	1282	1286	1265.64	1276.55	1294.64	1287.09	1280.82	1299.73	1284.45	1319.64	1342.45	1329.82	1324.18	1344.64	1329.27	1319.45	1322.55	1298.73	1346.45	1397.45	1425.82	1427.45	1422.73	1407.09	1425.09	1461.27	1449.39	1438.54	1418.91	1344.52	1259.97	1220.27
sr8_femur_ACLT_medlat_7_s3	27.9688			1524.73	1517.64	1512.64	1509.55	1499.27	1490.18	1514.64	1548.36	1547	1540.55	1521.09	1519.09	1520.64	1525.82	1505.18	1491.64	1513.82	1544.82	1535.18	1518.64	1524.91	1541.45	1560.64	1568.36	1559	1559.09	1547.18	1492.64	1459.36	1452.18	1472.55	1469.55	1472.82	1505.91	1516.27	1516.09	1515.82	1533.55	1516.27	1534.45	1508.48	1484.19	1470.29	1422.62	1378.06	1337.69
sr8_femur_ACLT_medlat_7_s4	35.3125			1474.07	1492.27	1511.73	1506.93	1521.13	1527.8	1509.13	1535.53	1527.13	1499.53	1511.4	1533.53	1510.73	1530.07	1537.87	1545.2	1533.53	1540.07	1561.47	1530.07	1537.07	1507.33	1520.4	1507.33	1525.2	1520.13	1518.93	1485.27	1513.27	1550.2	1535.47	1543.2	1552	1554.13	1556.87	1597.93	1645.8	1650.2	1669.4	1676.93	1664.36	1632.38	1536.18	1394.97	1304.97	1234.91
sr8_femur_ACLT_medlat_8_s1	20.4688	5.9375	11.4062	1023.8	1010.87	1001	997.333	999.467	985.933	991.267	989.867	979.2	962.067	954.533	952.467	939.2	940.867	948.067	941	918.6	914.333	914.867	929.6	937.133	937.2	917.733	918	925.933	936.8	931.333	945.467	952.667	978.467	1016.13	1031.93	1096.33	1145.33	1197.07	1271.27	1322.8	1399.73	1483.27	1517.8	1494.73	1462.48	1406.85	1330.39	1243.63	1157.39
sr8_femur_ACLT_medlat_8_s2	16.0938	6.71875	13.125	1205.43	1213.14	1215.64	1207.14	1215.57	1231.86	1224.29	1201.57	1184.14	1167.07	1169.64	1191.71	1191	1177.07	1169.29	1169.07	1136.79	1132.21	1128.71	1118.64	1112.36	1095.64	1104.07	1108.29	1139.64	1162.93	1138.36	1138.43	1146.86	1125.36	1104.86	1102.93	1082.71	1091.43	1096.86	1087.93	1102.71	1139.93	1176.21	1204.5	1207.05	1164.79	1116.28	1109.68	1133.27	1193.91
sr8_femur_ACLT_medlat_8_s3	12.5	5.625	10.625	841.5	839.929	827.429	813.571	842.857	858.929	844.214	840.714	819.643	812.143	803	804	808	837.071	839.5	837.786	810.571	791.643	764.143	755.5	737.786	776.357	817.143	820.143	799	752.071	715.286	687.357	638	598.214	613.929	678.429	748.143	838.929	890.143	902.429	910	835.071	819.429	836.143	818.065	775.122	720.699	688.066	661.909	658.715
sr8_femur_ACLT_medlat_8_s4	14.0625	5.625	10.1562	1095.43	1108.71	1102	1086.14	1076.14	1079.21	1096.57	1090.07	1062.79	1059.29	1073.14	1050.43	1017.93	1018.43	1016	1006.71	988.714	982.857	988.5	1007.79	1008.71	968.714	956.643	961.857	947.786	926.429	934.071	930.286	930.429	919.714	906.357	904.857	906.643	913.143	912.5	925.929	921.643	941.714	941.071	940.714	938.605	929.528	920.368	897.114	879.657	870.244
sr8_femur_ACLT_medlat_9_s1	6.875	5.15625	10.1562	877	869.059	880.588	898.882	893.882	887.235	870.412	860.706	837.412	860.059	866.176	880.118	870.176	853.176	848.529	867.235	902.471	926.941	954.118	948.059	944.529	951.941	952.882	971.647	971.294	954.471	918.765	906.706	918.706	913.235	887.765	920.118	951.176	950.882	956.118	1003.18	1060.35	1141.24	1200.41	1196.18	1118.91	1015.74	882.4	785.033	685.966	583.521
sr8_femur_ACLT_medlat_9_s2	22.5	6.875	10.625	846	818.714	786.643	771.143	779.214	809.071	807.357	835.571	841.357	799.5	794.286	780.143	786.357	790.643	763.286	732.643	753.214	736.786	735.786	748.071	790.214	843.786	925.286	941.643	959.214	968.214	975.357	1012.14	1029.71	1046.93	1010.21	1026.71	1022.36	1083.71	1101.21	1125.36	1167.5	1230.14	1295.29	1314.36	1289.41	1219.7	1109.88	980.612	854.023	771.855
sr8_femur_ACLT_medlat_9_s3	9.375	5.625	9.53125	1218.2	1193.5	1203.9	1210.1	1193.9	1163.7	1156.5	1149.2	1125.2	1121.1	1079.7	1043.5	1005.8	964	911.3	878.5	870.1	855.2	821.9	815	822.2	817.5	816.1	829.4	852.2	867.2	869.2	899.4	944.8	906.4	825.1	759.7	765.4	820.5	903.6	940.5	915.7	854	829.9	897.2	913.685	848.345	762.328	658.516	560.675	491.769
sr8_femur_ACLT_medlat_9_s4	17.1875	5.9375	10.1562	1126.14	1106.36	1074.71	1098.29	1106.79	1118.07	1108.21	1126.5	1141.43	1135.79	1137.43	1108.29	1110.36	1131.07	1119.36	1129.79	1144.71	1150.86	1177.86	1183.5	1175.86	1145.21	1121.93	1126.79	1158.36	1147.64	1097.86	1000.93	971.714	963.786	960.429	1019.86	1083.57	1127.64	1186.43	1219	1251.5	1351.5	1445.14	1509.71	1453.06	1415.57	1356.69	1270.01	1171.19	1032.6
sr8_femur_ACLT_medlat_9_s5	28.9062	8.125	14.5312	1159.39	1150.39	1156.28	1166.5	1165	1148.89	1152.17	1161.22	1161.33	1145.17	1133.28	1161.78	1172.67	1179.17	1160.61	1159.33	1180.94	1192.89	1175.11	1171.56	1168.5	1173.78	1169.56	1190	1195.78	1219.83	1241.67	1255.67	1266.5	1273.61	1263.61	1266.33	1268.5	1257.67	1270.22	1311.28	1364.5	1447.78	1494.28	1502.39	1479.91	1425.16	1339.31	1218.96	1092.99	972.516
sr8_femur_ACLT_medmed_1_s1	17.1875			1586	1584.9	1548.8	1552.1	1591	1572.4	1582.3	1634.5	1617.3	1589.4	1614.6	1616	1614.8	1622.4	1603.4	1609.1	1581.1	1638.4	1632.5	1642.4	1654.5	1617.4	1623.5	1668.2	1680.4	1667.1	1661.1	1692.8	1721.4	1704.3	1680.4	1698.6	1724.5	1757.6	1763.4	1795.6	1823.8	1807.7	1848.9	1825.8	1819.71	1795.1	1735.53	1693.72	1658.49	1632.01
sr8_femur_ACLT_medmed_2_s1	12.1875			1572.22	1534.56	1566.56	1548.89	1533.78	1516.22	1532.56	1543.22	1557.44	1518.44	1528.56	1486.78	1508.78	1498.78	1538.11	1510.11	1519.44	1499.89	1518.22	1474.11	1485.44	1502.22	1521	1524.33	1500.67	1530.78	1480.67	1462.78	1428	1379.89	1417.56	1430.56	1486.89	1519.44	1501.89	1518	1521.56	1527	1552	1582.22	1497.14	1445.71	1419.48	1408.36	1374.66	1364.85
sr8_femur_ACLT_medmed_2_s2	10.1562			1559.5	1528	1577.25	1586.88	1566.12	1542.38	1532.5	1559.62	1550.88	1520.25	1517.25	1528.25	1521.75	1546.88	1539.75	1551.25	1592.38	1578.25	1563.88	1578.12	1585	1580.38	1571	1560.38	1577.12	1586.38	1589.62	1620.25	1584.88	1621.12	1649.25	1627.25	1635.62	1674	1693.62	1685.12	1666.12	1648.5	1623	1633.62	1632.59	1613.26	1588.23	1566.65	1520.2	1441.43
sr8_femur_ACLT_medmed_2_s3	11.4062			1560.65	1583.06	1586.41	1570.59	1606.29	1582.29	1576.06	1590.76	1592.35	1588.88	1579.29	1596.94	1606.65	1581.06	1580.18	1549.53	1582.88	1581.47	1578.35	1583.18	1582.47	1585.47	1611.88	1601.41	1594.35	1609.18	1618.65	1637	1628.94	1639.35	1629.47	1642.53	1689.76	1693.88	1698.06	1673.41	1674.47	1696.53	1664.76	1661.35	1674.63	1650.7	1608.96	1592.21	1589.3	1563.66
sr8_femur_ACLT_medmed_3_s1	12.3438	5.3125	11.7188	1330.15	1340.69	1361.38	1367.92	1362.92	1341.46	1352.77	1359.08	1346.38	1371.85	1391.38	1380.85	1347	1310.62	1316.54	1329.69	1318.15	1305.23	1315.15	1324.85	1334.15	1361.15	1366.62	1364.23	1376.77	1387.23	1377.15	1386.92	1427.31	1456.46	1454.23	1478.38	1488.92	1529.92	1538.08	1538.69	1585.46	1605.62	1600.38	1625.38	1604.76	1601.35	1590.75	1540.6	1482.79	1460.52
sr8_femur_ACLT_medmed_3_s2	14.5312	5.78125	10.7812	1214.67	1226.11	1234.33	1208.33	1221.56	1226.89	1210.89	1235.44	1252.89	1243.89	1256	1259.67	1264.67	1289.11	1307.44	1350.56	1319.78	1344.56	1357.11	1344.22	1348.44	1325.67	1353.11	1357.56	1403.33	1417.89	1413.78	1435.11	1428.44	1416.11	1427.22	1424.89	1434.56	1458.22	1448.78	1492.67	1534.11	1566.78	1620.67	1627.56	1582.75	1536.73	1449	1326.92	1230.19	1138.06
sr8_femur_ACLT_medmed_4_s1	12.8125			1432.45	1398.91	1412.27	1366.91	1346.73	1368	1361	1331.09	1331.09	1296.36	1316.55	1283.36	1256.82	1251	1219.36	1175.45	1190.64	1192.09	1166.18	1173.09	1181.45	1158.09	1182.82	1157.36	1171.55	1170.55	1141.82	1164.45	1208.18	1215.27	1239.91	1275.73	1297.36	1327.09	1384.82	1388.73	1389.55	1428.45	1404.82	1448.36	1419.38	1408.07	1412.98	1403.88	1352.69	1328.39
sr8_femur_ACLT_medmed_4_s2	13.125			1431.62	1454.23	1460.46	1444.23	1435.54	1430.23	1448.46	1425.77	1426.92	1427.85	1470.54	1459.92	1474.77	1477.38	1488.31	1490.23	1447.85	1483.08	1475.69	1492.77	1460.85	1502.46	1497.31	1508	1484.62	1549.23	1512.77	1548.08	1582.69	1559.85	1598.38	1571.77	1629.15	1617.38	1626	1604.31	1618.92	1590.69	1610.31	1625.08	1591.45	1562.61	1544.96	1536.59	1494.12	1439.1
sr8_femur_ACLT_medmed_5_s1	12.6562			1677.62	1684.19	1692.75	1680.12	1680.38	1691.38	1690.06	1680.75	1707.5	1705.69	1707.19	1681.5	1693.25	1723.56	1714.06	1732	1707.38	1732.06	1740.44	1772.5	1754.38	1731.19	1734.62	1753.31	1748.06	1754.12	1743.94	1766.31	1768.12	1778.5	1777.62	1784.06	1778.25	1788.56	1773.62	1794.25	1786	1791.06	1778.38	1785.88	1779.93	1775.8	1762.14	1745.19	1725.09	1704.18
sr8_femur_ACLT_medmed_6_s1	13.5938			1447	1448.12	1450.88	1471.25	1480.94	1462.25	1468.25	1459.94	1469.88	1473.44	1483.06	1465.38	1501.44	1481.5	1494.25	1498.56	1519.56	1521.25	1519.88	1495.81	1510.19	1520.44	1505.06	1534	1515.88	1531.38	1571.31	1568.5	1578.81	1568.75	1593.56	1642.31	1634.81	1649.88	1633.44	1655.31	1687.5	1684.06	1671.75	1696	1662.38	1642.37	1626.22	1603.04	1562.15	1532.11
sr8_femur_ACLT_medmed_6_s2	10.4688			1501.31	1515.25	1505.38	1510.81	1526.56	1534.38	1524.19	1524.38	1529.75	1530.56	1525.94	1505.69	1504.5	1524.81	1543.5	1573.06	1596.88	1599.56	1593.19	1594.31	1607.12	1586.56	1589.69	1602.94	1592.06	1576	1590.19	1579.25	1588.38	1607.69	1625.25	1634.75	1640.5	1654	1665.94	1665	1680.38	1676	1673.88	1683.88	1682.24	1658.78	1618.1	1570.22	1530.76	1491.32
sr8_femur_ACLT_medmed_6_s3	17.6562			1479.36	1477.27	1481.91	1479	1483.45	1499.18	1507.36	1502.09	1473.91	1507.55	1469.73	1476.82	1473.27	1466.45	1481.82	1492.18	1495.45	1511.45	1480.82	1480.73	1498.91	1494	1473.36	1471.55	1461.45	1474.73	1482.55	1511.91	1541.18	1559.73	1569	1575	1603.55	1623.64	1624.09	1600.55	1610.73	1647.64	1685.64	1744.64	1738.42	1718.05	1702.45	1674.68	1665.26	1655.12
sr9_femur_ACLT_medlat_3_s1	35.4688	5	12.3438	635.7	624.5	609.6	607.4	589.8	574.7	595.9	603	629.7	656.4	664	636.2	664.2	684.2	693.4	700	690.5	679.8	679.5	676.1	707	724.2	743.1	770.2	772.8	792.3	796.1	784.2	787.2	811.8	839.5	854	870.9	883.4	913.3	1006.1	1132.4	1265.3	1356.8	1363	1207.98	1005.23	772.257	548.387	340.038	229.767
sr9_femur_ACLT_medlat_3_s2	21.4062	6.09375	10.9375	768.909	761.818	768.091	769.909	777.636	780.364	802.091	825.182	858.364	868.727	894.727	904.182	895.182	910.273	908.818	917.818	948.727	934.818	941.909	941.455	911.909	908.273	915.636	931.455	956.182	954.727	941.636	968.545	988.455	1004.18	1022.55	1033.36	1068.55	1096.45	1092.64	1148.45	1219.82	1217.64	1284.27	1276.82	1264.18	1266.91	1237.62	1207.73	1194.96	1155.45
sr9_femur_ACLT_medlat_5_s1	8.59375	5.15625	10.7812	970.833	995	965.5	954.167	970.167	956.5	939.167	926.5	976.333	1003.83	1020.83	1015.67	1032.17	998	1055.67	1046.67	1070.5	1115.5	1159.67	1182.5	1168.33	1186.33	1197	1182.5	1203	1183.5	1188.83	1204	1151.67	1157.33	1181.67	1201.83	1170.67	1196.5	1201.67	1256.83	1338.5	1386.67	1400.5	1464.5	1420.5	1386.55	1372.85	1353.76	1303.26	1253.55
sr9_femur_ACLT_medlat_5_s2	5.78125	3.75	12.5	1093.5	1070.67	993	992.833	984.833	965.833	1022.83	1064.83	1052.5	1063.5	1028	1038.67	1015.33	1017.5	1053.67	1068.17	1067.33	1088.5	1070.83	1015.5	984.5	996.833	997.833	1003.17	1021.5	1001.83	983.167	964.5	953.667	939.667	915	925.833	974.333	1065.33	1154.33	1175.33	1252.33	1337	1434.83	1489.83	1462.16	1408.89	1352.51	1310.39	1246.63	1177.39
sr9_femur_ACLT_medlat_7_s1	89.0625
sr9_femur_ACLT_medlat_8_s1	9.375	4.53125	12.8125	1432	1422	1382.38	1403.25	1367.88	1371.38	1355.88	1355.25	1370.5	1367.25	1396.12	1377	1385.12	1350.25	1376.88	1388.62	1400.88	1390	1435.25	1468	1482.62	1471.38	1440.62	1439.62	1466	1471.88	1460.62	1460	1447.38	1447.38	1468.25	1487.5	1497.88	1531	1561.88	1576.5	1623	1612.88	1651.62	1685.38	1655.85	1640.54	1616.05	1572.27	1470.84	1301.32
sr9_femur_ACLT_medlat_8_s2	12.1875	5.46875	12.0312	894.222	895.667	908	930.333	908.667	890.556	872.444	843.667	864.889	897.333	893.667	900.778	880.778	849	848.889	837.222	820.444	824.889	839.111	845.111	842.333	872.111	880.667	871.889	867.222	846.556	839.222	844.889	870.889	839.889	826.111	868.333	870.889	859.333	863.778	894.667	883.667	929.667	973.444	1042.33	1059.58	1041.97	998.763	940.84	894.928	829.16
sr9_femur_ACLT_medlat_9_s1	13.5938	4.84375	8.59375	719.333	727.583	722.917	734.167	720.583	700	682.667	650.917	650.167	642.667	633.25	624.25	608.5	644.5	680.083	674.833	660.75	651.583	643.5	645.583	653.833	680.667	716.25	744.75	747.333	765.917	768.167	798.75	832.833	815.583	794.667	791.667	760.167	717.25	697.333	672.083	708.5	772.583	803.5	836.167	853.267	827.055	794.466	764.199	734.49	705.436
sr9_femur_ACLT_medmed_2_s1	11.0938	4.0625	8.75	946.25	962	964.125	972.5	1021.62	1029.25	1034.25	1030.88	1003.25	966.625	965	999.125	1023.38	1057.12	1064	1077.12	1089.38	1095.5	1089.5	1082.62	1117.25	1127.62	1108.62	1118.88	1151.12	1160	1181.75	1215.88	1226.25	1239.5	1264.62	1297.88	1291.5	1308.88	1333	1356.25	1374.38	1418.12	1428.5	1440.75	1378.02	1296.52	1182.15	1046.76	911.186	797.635
sr9_femur_ACLT_medmed_2_s2	19.6875	4.53125	12.8125	1322.46	1322.31	1315.77	1319.54	1305.69	1335.23	1337.54	1320.46	1315.92	1372.23	1376.85	1388.69	1398	1385.62	1387.92	1422.23	1404.08	1413.69	1389.54	1368.46	1367.54	1334.38	1335.77	1322.77	1325.62	1311.15	1357.92	1359.38	1369	1379.69	1392.08	1387.85	1391.62	1363.31	1322.46	1341.77	1373.31	1380.92	1388.31	1425.08	1393.81	1376.3	1341.53	1327.36	1313.74	1300.57
sr9_femur_ACLT_medmed_3_s1	46.0938	5.9375	10.7812	1128.75	1129.25	1102.92	1104.08	1117.08	1109.42	1126.75	1106.92	1103.33	1089.17	1118.58	1111.58	1117.17	1123.17	1118.67	1141.33	1161.75	1153.75	1152.33	1168.33	1180.75	1198.17	1162.92	1181.08	1185.5	1180.83	1201.25	1236.42	1226.67	1271.08	1279.5	1298.83	1335.75	1348.92	1383	1383.08	1409.67	1431.5	1461.67	1465.75	1450.6	1423.57	1364.16	1274.87	1204.88	1191.12
sr9_femur_ACLT_medmed_3_s2	18.75	6.09375	11.25	1185.93	1198.5	1212.71	1198.14	1180.5	1200.86	1210.86	1221.43	1251.57	1240.57	1230.07	1227.93	1199.07	1177.57	1207.57	1255.5	1272.21	1276.29	1269.14	1268.57	1277.07	1279.57	1300.79	1326.5	1331.5	1329.86	1356.21	1385.29	1398.5	1426.93	1430.86	1431.64	1448.5	1457.07	1445.79	1439.57	1479.29	1507.14	1571.57	1585.57	1535.58	1503.31	1468.68	1423.93	1423.37	1466.18
sr9_femur_ACLT_medmed_4_s1	17.8125	5.15625	9.375	1086.54	1043.08	1041.92	1042.23	1039.62	1060.38	1076.08	1105	1080.46	1067.92	1049	1043.92	1051	1023.62	1055.23	1050.77	1083.77	1036.46	1039.38	1058.46	1059.15	1075.15	1089.69	1111.46	1139.54	1142.38	1132.15	1128.54	1122.23	1121.85	1164.77	1193.08	1218.15	1230.15	1224.38	1247.46	1295.38	1354.77	1401.77	1440	1455.44	1435.88	1408.33	1401.6	1420.45	1456.29
sr9_femur_ACLT_medmed_4_s2	23.4375	4.375	10	1064.36	1029	1054.55	1045.91	1055.73	1034.18	1106.36	1103.73	1098.55	1097.91	1104.55	1091.73	1074.91	1081.45	1067.27	1089.64	1094.45	1071.45	1075.27	1100.55	1071.45	1094.91	1067.91	1071	1051.64	1062.64	1076.09	1084.09	1078.91	1115.18	1120.45	1135.64	1151.55	1160.82	1155	1179.73	1244.27	1275.73	1282.55	1347	1324.35	1296.1	1255.37	1184.26	1138.89	1066.76
sr9_femur_ACLT_medmed_4_s3	14.5312	5.3125	10.3125	1328.8	1285.4	1284.6	1289.1	1290	1302.6	1323.2	1314.8	1322	1342	1337	1351.4	1352.4	1337.3	1327.4	1334.9	1334.1	1331.3	1371.7	1339.7	1362.3	1369.2	1382.4	1377	1328.7	1304.4	1311.4	1294.1	1310.4	1313.1	1288.2	1310.4	1316.1	1329.3	1329	1341.9	1370.2	1385.9	1406.4	1413.8	1401.65	1369.09	1373.94	1344.38	1291.21	1225.79
sr9_femur_ACLT_medmed_5_s1	9.84375
sr9_femur_ACLT_medmed_6_s1	13.9062			1265.2	1256.8	1255.1	1269.2	1267.4	1264.6	1260	1244.1	1235.5	1256.5	1257.4	1283	1285.9	1294.4	1296.3	1338.7	1341.5	1369.3	1375.3	1385.2	1388.1	1367.9	1372.1	1378.5	1386.9	1382.6	1362.4	1353.6	1379.5	1413.9	1457.6	1496.1	1514.9	1540	1536.8	1533.7	1551.4	1544.8	1542.8	1574.2	1600.35	1586.79	1570.85	1568.75	1568.09	1561.01
sr9_femur_ACLT_medmed_6_s2	18.2812			1240.21	1248.57	1259.5	1270.79	1276.21	1266.14	1242.64	1250	1273.14	1308.21	1322.21	1320.57	1305.93	1305.14	1325.5	1324.07	1300.93	1303.14	1298.57	1301.93	1329.79	1356.64	1361.43	1381.5	1422	1439.93	1461.36	1470.14	1483.21	1495.07	1500	1510.5	1518.21	1544.36	1569.36	1580.64	1569.36	1553	1563.29	1570.86	1565.99	1558.49	1538.99	1509.91	1496.5	1508.72
sr10_femur_ACLT_medlat_5_s1	16.7188	7.96875	14.8438	1397.7	1367.45	1375	1368.55	1371.2	1388.75	1400.65	1398.45	1418	1402.05	1405.15	1376.85	1405.65	1391.55	1407.35	1401.3	1414	1420.4	1385.4	1378.25	1383.55	1373.75	1350.05	1347	1330.5	1335.5	1322	1342.4	1361.25	1366.75	1362.9	1347.5	1361.1	1363.75	1367.85	1369.5	1362.5	1380.1	1408.4	1411.35	1351.17	1251.4	1160.19	1080.51	1059.4	1035.61
sr10_femur_ACLT_medlat_6_s1	21.25			1684.27	1709.82	1719.45	1709.55	1726.55	1682.18	1744.55	1693.27	1681.73	1711.55	1705.18	1713.73	1705.55	1728.27	1720.27	1719.91	1729.18	1730.73	1732.27	1755.73	1761.45	1758.09	1749.18	1785	1788.27	1781	1779	1801.64	1799.82	1733.73	1791	1765.64	1785.36	1773.36	1790	1772.27	1730.18	1728.64	1735.91	1748.73	1721.87	1680.25	1547.55	1319.1	1023.06	726.954
sr10_femur_ACLT_medlat_6_s2	24.2188			1807.06	1782.31	1808.12	1816.56	1804.75	1801.25	1802.56	1788.19	1791.81	1801.94	1821.75	1786.81	1811.69	1823.94	1812.81	1793.38	1790.31	1824.06	1815.38	1818.81	1810.12	1819.19	1802.12	1805.06	1782.38	1793.81	1794.81	1820.06	1795	1804	1809.75	1808.94	1804.44	1803	1845.06	1815.44	1824.75	1809.31	1791.06	1802.56	1773	1748.5	1693.5	1684.48	1636.58	1531.45
sr10_femur_ACLT_medmed_4_s1	21.0938			1280.44	1298.17	1308.78	1294.28	1303.39	1308.67	1310.72	1338.78	1358.78	1358.06	1361	1368.89	1375.06	1405.44	1404.39	1404.11	1438.61	1434.89	1432.89	1438.11	1430.17	1446.72	1442.39	1450.33	1473.22	1451.72	1442.06	1444.72	1442.11	1441.72	1458.67	1455.39	1464.72	1476.11	1483.22	1516.17	1554	1595.33	1624.56	1640.67	1631.52	1623.39	1599.93	1557.58	1497.7	1391.38
sr10_femur_ACLT_medmed_5_s1	13.2812			757	761.5	754.9	756.2	769.2	784.2	766.4	756.2	772.2	759.8	744.1	755.3	780.5	764.8	770.4	778.9	767.1	780.1	790.1	779.9	785.4	818.8	819.2	831.9	819	852.3	843.8	873.1	893.2	891	900.5	906.4	923.7	929	951.4	1000.6	1047.6	1099.3	1117.5	1135.2	1080.24	1026.83	951.591	859.975	772.766	694.383
sr10_femur_ACLT_medmed_5_s2	15.9375			704.727	691.818	678.364	694.545	686.273	708	723.455	704.091	703.909	733.636	730.364	699.909	715	703.727	715.364	705.818	689.273	688.364	703.818	719.818	704.636	722.818	749.909	740	753	774.182	754.727	766.545	790.818	811.727	809.273	789.636	807.727	812.545	804.091	811.182	809.182	822.818	838.545	836.636	830.117	819.93	786.242	727.325	667.264	604.181
[truncated: 114 more columns]
