# Supplementary material for: Site-specific glycosaminoglycan content is better maintained in the pericellular matrix than the extracellular matrix in early post-traumatic osteoarthritis
Source: PLoS One. 2018 Apr 25;13(4):e0196203. doi: 10.1371/journal.pone.0196203 (PMC5919041; doi:10.1371/journal.pone.0196203)
Supplement: S1 File — (ZIP) [file pone.0196203.s009.zip › data/medial tibia/medial tibial plateau - deep zone.xlsx]

## Sheet: control
sample	distance	height	width	optical density1	optical density2	optical density3	optical density4	optical density5	optical density6	optical density7	optical density8	optical density9	optical density10	optical density11	optical density12	optical density13	optical density14	optical density15	optical density16	optical density17	optical density18	optical density19	optical density20	optical density21	optical density22	optical density23	optical density24	optical density25	optical density26	optical density27	optical density28	optical density29	optical density30	optical density31	optical density32	optical density33	optical density34	optical density35	optical density36	optical density37	optical density38	optical density39	optical density40	optical density41	optical density42	optical density43	optical density44	optical density45	optical density46
ra1_left_tibia_medlat_6_d1	132.188	33.125	23.75	1997.27	2000.78	2005.08	2009.24	2012.46	2005.59	2010.32	1997	1987.3	2004.16	2013.76	2019.3	2010.35	2005.22	2022.27	2011.19	2003.27	1999.11	1991.89	2007.35	2014.27	2007.11	2008.92	2014.27	2015.35	2031.35	2021.43	2012.92	2019.43	2012.76	2012.76	2016.03	2018.51	2023.49	2038.84	2016.16	2033.62	2037.22	2031.7	2029.05	2024.7	2018.79	2016.11	2015.29	1996.5	1995.59
ra1_left_tibia_medlat_6_d2	279.375	22.3438	15	2048.07	2068	2057.67	2056.73	2055.6	2094.07	2081.07	2060.27	2075.27	2079.53	2074.13	2067.53	2060.53	2073.4	2062.6	2049.13	2062.2	2072.53	2050.13	2056.2	2070.07	2072.2	2070.53	2060.6	2050.4	2069.6	2073.6	2062.73	2058.33	2065.73	2054.53	2073.93	2091.73	2074.6	2088.73	2060.6	2059.67	2076.73	2057.07	2100.93	2076.35	2079.29	2060.11	2048.03	2031.06	2013.09
ra1_left_tibia_medlat_6_d3	141.406
ra1_left_tibia_medmed_1_d1	378.438	18.5938	13.2812	1992.82	2002.24	1992.76	2031.82	2008	2013.71	2006.35	2008.71	1985.47	2004.12	2000.18	2032.47	2001.53	2005.76	2017.18	2029.94	2009.29	2002.18	2007.71	1986.47	1994.24	2002.18	1997.71	1991.41	2004	1994.41	2014.65	2005.65	2007.82	2038.59	2011.65	2035.59	2049.82	2046.41	2042.65	2036.24	2051.88	2029.88	2017.94	2038.65	1999.38	2003.61	1985.43	1988.55	1946.75	1887.98
ra1_left_tibia_medmed_1_d2	158.125	20.3125	12.9688	1943.69	1945	1939.54	1916.54	1951.54	1933.38	1928.31	1946.08	1956.69	1959.15	1951.23	1953.62	1953.08	1933.38	1899.54	1883.15	1887.31	1882.08	1919.85	1926	1921.62	1934	1936.38	1923.69	1920	1933.92	1960.77	1971.46	1944.23	1956.92	1984.38	1986.46	1969.38	1940	1945.62	1946.62	1975.77	1969.23	1942.69	1969.15	1941.28	1899.76	1873.45	1848.43	1808.31	1741.88
ra1_left_tibia_medmed_1_d3	353.75
ra1_left_tibia_medmed_1_d4	88.75
ra1_left_tibia_medmed_2_d1	226.719	23.9062	15.625	1984.07	1966.27	1963.8	1973.27	1967.8	1962.8	1977.87	1966.2	1947.2	1956.93	1968.73	1972.2	1973.4	1979	1988.73	1967.07	1964.47	1975.13	1981.53	2009.47	2000.73	1994.47	1987.13	1962.47	1964.33	1989.13	2002.13	2007.73	1991.67	1957.2	1969.87	1986.33	1993.8	1990.2	1979.53	2014.8	2022.6	2004.8	2009.53	2027.6	2014.92	2002.58	1990.66	1980.76	1975.89	1975.95
ra1_left_tibia_medmed_2_d2	441.562
ra1_right_tibia_medlat_2_d1	308.75	15.625	15.1562	2005.47	1990.4	2006.33	2001.33	1977.07	1968.27	1987.47	1954.73	1966.8	1986.67	2000.6	1995.47	1991.2	1998.73	2017.73	2035.47	2027.33	2010.8	2023.27	2038.47	2036.2	2011.87	2011.67	2036.27	2023.8	2011.07	2013.13	2032.73	2040.93	2050.13	2041.2	2025.2	2021.87	2030	2037.27	2024.07	1990.73	2006.13	2030.33	2009.8	2001.83	1991.91	1968.05	1938.58	1929.61	1874.58
ra1_right_tibia_medlat_3_d1	387.969	23.9062	19.6875	2095.1	2100.9	2098.95	2086.24	2080.76	2094.38	2082.81	2098.67	2076.05	2080.43	2076.1	2085.19	2073.52	2095.57	2104.05	2116.62	2092.14	2090.24	2105.24	2095.14	2086	2106.29	2121.38	2115	2103.9	2074.52	2099.48	2071.95	2095	2088.62	2104.33	2088.38	2101.9	2090.71	2090.19	2114.76	2100.05	2082.67	2098.67	2093.81	2090.33	2066.6	2070.21	2043.19	2045.84	2044.9
ra1_right_tibia_medlat_3_d2	345.781	26.4062	19.8438	2074.59	2079.06	2085.18	2067.94	2035.35	2069.65	2078.35	2098.24	2078.24	2069.06	2089.47	2076.24	2059.53	2074.82	2082.76	2093	2081.47	2045.29	2058.82	2066.29	2061.76	2081.18	2073.29	2059.59	2068.88	2078.35	2073.12	2064.88	2049.82	2066	2060.88	2058.47	2069.59	2055.94	2068.24	2043.06	2059.53	2064.18	2055.59	2058.18	2061.49	2039.53	2036.8	1967.53	1927.59	1855.68
ra1_right_tibia_medlat_3_d3	377.969	20.9375	13.125	2030	2020.42	2038.42	2023.58	2028.33	2059	2064.92	2055.67	2044.25	2079.83	2083.83	2063.83	2079.5	2094.33	2079.58	2097.08	2070.5	2073.83	2094.5	2073.58	2063.08	2068.5	2096	2068.83	2078	2069.83	2078.58	2071.08	2086.92	2076.33	2082.5	2080.83	2082.67	2077.75	2102.92	2074.58	2083.42	2086.58	2063.58	2092.17	2088.24	2094.22	2069.85	2045.01	2018.71	2004.1
ra1_right_tibia_medlat_4_d1	213.906	20	14.0625	1913.42	1888.33	1892.08	1908.58	1896.67	1932.42	1898.75	1882.58	1881.25	1884.83	1892	1913.83	1908.5	1881.17	1880.92	1866.08	1921.92	1941.75	1914.25	1893.17	1913.92	1914.75	1941.58	1949.17	1950.08	1950.17	1920.67	1980.75	1950.5	1933.83	1970.58	1944.25	1938	1989.58	1976.83	1965.83	1946.33	1935.92	1952.25	1959.17	1940.53	1907.22	1928.13	1896.35	1858.32	1857.24
ra1_right_tibia_medlat_4_d2	185.312	21.25	15.9375	1943.81	1936.94	1931.56	1940.69	1927.5	1921.31	1922.06	1915.19	1900.94	1918.56	1895	1912.25	1905.44	1935	1937.44	1916.31	1941	1906.56	1917.31	1941.25	1918.5	1933.69	1926.5	1920.25	1919.31	1940.56	1906.94	1941.19	1919.75	1924.12	1918.06	1926	1961.44	1930.88	1939.81	1940.69	1941.81	1931.94	1932.75	1972.81	1919.84	1915.74	1885.16	1875.49	1845.45	1821.45
ra1_right_tibia_medlat_4_d3	140.156	22.0312	16.25	1916.43	1906.52	1918.95	1928.67	1926.33	1943.05	1928.24	1916.71	1945.14	1933.33	1937.05	1941.29	1932.86	1941.9	1942	1933.38	1934.29	1919.71	1929.9	1950	1938	1934.76	1938.67	1932.1	1939.71	1950.24	1932.62	1941.86	1928.24	1933.43	1935.95	1940.48	1930.05	1945.38	1938.19	1930.71	1912.33	1916.86	1929.71	1918.1	1922.74	1918.5	1903.61	1880.73	1838.16	1813.22
ra1_right_tibia_medlat_4_d4	325.469	15.9375	15.625	1840.79	1855.26	1875.53	1883.42	1869.32	1886.89	1909.16	1920.32	1903.95	1900.16	1919.26	1904.11	1911.84	1928.47	1933.05	1934.47	1906.47	1910.95	1934.16	1944.53	1939.95	1958.89	1943.63	1953.89	1958.79	1973.95	1998.05	1994.42	1971.32	1999.63	1979.79	1982.89	1996.89	1978.47	1989.05	1954.89	1973.79	1986.58	1979.79	1988.47	1994.18	1983.14	1967.18	1962.13	1923.94	1914.36
ra1_right_tibia_medlat_5_d1	125.156	27.1875	16.0938	1944.6	1957.13	1972.8	1962.93	1987.4	1936	1942.6	1974.2	1942.67	1951.2	1939.8	1964.2	1954.27	1969.87	1963.07	1988.87	1963.13	1970.27	1967.87	1970.4	1973.73	1951.13	1950.53	1966.67	1974.2	1967.47	1965.87	1977.8	1972.4	1954	1968.27	1965.07	1997	1971	1974.73	1973.93	1951.67	1951.87	1977.33	1994.67	1974.52	1962.21	1968.62	1960.82	1950.71	1930.54
ra1_right_tibia_medlat_6_d1	337.656	19.5312	13.2812	1931.7	1960.9	1947.4	1940.7	1950.8	1954	1971.3	1987.1	1983.6	2006.3	2012.7	1991.5	2010.9	1992.7	2009.3	2009.9	1994.4	2019	2004.8	2025.7	1986.2	2039.2	2009.7	2005.4	2001.1	2006.5	2023.9	2029.3	1988.8	1996.9	1996	2010.4	2010.5	1996.4	2019.5	2050.3	2023.6	1972.9	1972.8	2018.8	1983.18	1986.29	1954.39	1900.99	1918.64	1851.62
ra1_right_tibia_medlat_8_d1	241.719	23.9062	12.5	1997.42	1978.37	1995.42	1947.95	1961	1948.95	1956.74	1958.37	1960.53	1965.68	1972.11	1984.79	1974.11	1974.47	1990.68	2006.37	1965.05	1965.11	1887.63	1855.47	1812.79	1726.58	1639.11	1532.42	1464.63	1471.89	1497.53	1543.47	1557.53	1566.63	1640.16	1704	1805.79	1857.21	1910.95	1909.05	1934.42	1934.68	1943.42	1970.32	1940.91	1902.4	1879	1880.55	1890.4	1884.18
ra1_right_tibia_medlat_9_d1	290.156	29.375	15.1562	1905.85	1907.08	1932.23	1925	1955.69	1954	1976.62	1974.85	1971.15	1993	1982.31	1978.46	1969.92	1995.46	1974.77	1952.23	1966.08	1956	1966.46	1970.77	1985.38	2010.69	2041.85	1996.23	2016.23	1982.62	2028.69	2007.92	1996.62	1996.15	1993.69	1974.77	1979.85	1950.23	1935.08	1923.62	1979.23	1979.08	2003.31	2007.85	1952.26	1950.15	1936.38	1888.28	1831.54	1761.8
ra1_right_tibia_medmed_2_d1	90.625
ra1_right_tibia_medmed_3_d1	160	33.4375	17.3438	1971.1	1991.58	1977.84	1982.77	1992.03	1966.87	1984.52	1990.94	1985.23	1976.23	1997.39	1985.35	1987.39	2003.97	2012.48	1997.35	1990.55	1970.19	2005.87	1966.52	1982.32	1960.03	1972.71	1976.35	1973.84	1977.61	1970.23	1955.97	1963.48	1973.9	1977.39	1986.03	1968.97	1983.97	1976.19	1976.94	1966.87	1980.61	1986.9	1987.35	1970.63	1960.44	1959.78	1943.61	1927.24	1855.08
ra1_right_tibia_medmed_3_d2	160.469	33.5938	13.9062														1253.22	2029	2019.67	2031.33	2014.89	2046.78	2026.11	2002.56	2027.78	2003.67	2018	2026.67	2011.78	1993.33	1971.78	1990	1990.78	2022.44	2033.56	1996.33	2014.56	1998.78	1982.22	1991.56	1987.67	2011.33	2019.56	2000.98	1957.88	1969.08	1978.58	1967.72	1938.74
ra1_right_tibia_medmed_3_d3	255.625	37.6562	16.875	2022.2	2007.07	2036.47	2024.53	2007	2000.33	2007.27	2011.27	2033.2	1981	1987.8	2028.73	2022.87	2044.13	2021.47	2018.87	2019	2040.73	2036	2024.2	2007.53	2008.53	2017.27	1993.27	2005.67	2041	2052.07	2030.27	2016.93	2026.8	1992.73	2014.2	2023.87	2015.73	2027.47	2020.53	2026.13	2029.4	2022.27	2051.73	2024.97	2014.77	1978.58	1963.56	1890.93	1835.46
ra1_right_tibia_medmed_6_d1	258.281	34.5312	11.7188	2049.87	2067.07	2063.67	2024.13	2054.53	2034.6	2014.47	2015.6	2012.8	2021.93	2004.87	2044.4	2017.73	2012.73	2027.67	2011.6	2047.33	2042.27	2010.13	2086.6	2034.87	2041.07	2028.93	2066.87	2043.07	2059.13	2050.13	2045.13	2043.67	2049	2031.33	2054.8	2035.27	2043.6	2040.87	2032.13	2043.2	2058.67	2023.4	2033.07	2058.57	2024.55	2003.21	1986.73	1947.25	1923.82
ra1_right_tibia_medmed_6_d2	146.094	23.75	10.3125	2036.38	2027.88	2018.25	2014.88	2002.69	2030.75	2020.44	1990.5	1997.62	2034.88	2019	2016.44	2014.88	2016	2005.75	2013.69	1999.19	2005.56	2022.19	2008.38	2024.69	2003.62	2016.69	2004.19	2013.25	2025.5	2001.69	2024.81	2021.38	2021.56	2031.5	2030.19	2017.12	2024.19	1994.88	2012.44	2015.44	1999.44	2000.75	2008.88	1992.07	1978.8	1980.3	1972.84	1942.26	1913.86
ra1_right_tibia_medmed_6_d3	347.656	29.8438	13.75	2047.89	2015.78	2007.44	2015.33	2027.44	2054.11	2026.44	2021.44	2058.33	2067.22	2026	2029.67	2020.89	2045.67	2057.22	2022.44	2018.33	2038.33	2035.78	2057.67	2082	2059	2047.22	2046.33	2062.67	2040.56	2038.78	2046.44	2043.22	2090.89	2060.33	2044.33	2063.78	2048.33	2076.22	2074.67	2057.67	2064.11	2065.11	2080.67	2062.17	2062.05	2040.26	2028.51	2018.28	2001.27
ra2_left_tibia_medlat_1_d1	231.25	27.3438	17.3438	2004.93	1997.36	2001.64	2014.21	1997.07	2005.86	2012.86	1998.57	1994.29	2006.36	1980.5	1990.86	2003.5	1984.43	2006.36	2004.14	2007.64	2001	2008.07	2013.5	1986.71	1984.57	1997.21	1987.14	1981.14	1987.93	2005.43	1998.07	1984.5	1983.93	1981.79	1994.93	1950.14	1972.64	2013.14	1999.21	1999.07	1977.29	1977.43	2010.5	1973.47	1964.15	1953.12	1941.08	1912.15	1872.7
ra2_left_tibia_medlat_1_d2	398.75	25.9375	19.2188	2024.83	2013.25	2003.67	2005.08	2006.42	1995.17	2008.42	2020.5	2018.25	2034.58	2011.92	2019.17	2020.25	2002.33	1990.58	2000.17	1985.42	2017.83	2011.5	2024	2012.67	2029.83	2048.5	2027.75	2008.58	2032	2002.58	2029.42	2023.5	2004.67	1990.58	2013	1990.5	2009.83	2012.75	2044.33	1996.58	2010.08	2049.58	1999.25	2022.09	2016.72	2000.79	2004.39	1982.85	1980.45
ra2_left_tibia_medlat_1_d3	307.5	19.375	7.1875	1976.79	1984.86	1985.79	1943.57	1973.71	1978.64	1982.86	1985	1985.57	1981.71	1978.14	1972.14	1984.21	2002.86	1989.71	1980.57	1984.71	1994	1997.57	1987.07	1982.71	1969.57	1974.79	1989.57	1979.21	1993.71	2014.14	1994.93	1987.43	1990.5	1994.86	2009.79	1996.29	1980.14	1984.29	1991.71	2010.86	1981.36	1936.93	1966.21	1962.94	1936.61	1894.12	1849.41	1815.38	1784.41
ra2_left_tibia_medlat_1_d4	195.938	17.0312	12.8125	1956	1946.29	1956.43	1961.14	1994.29	1967.14	1949	1962.43	1947.29	1918.29	1987.86	1943.57	2008.14	1957	1974.86	1959.57	1971.71	1966.43	1937.14	1963.14	1919	1989.86	1945.43	1957.86	1951.14	1972.29	1929.43	1938.29	1967.71	1942.71	1968.29	1945.43	1999.86	1942.29	1966.14	1953.86	1932.86	1928.57	1954.14	1953.71	1931.27	1928.84	1929.72	1923.32	1862.89	1855
ra2_left_tibia_medlat_1_d5	172.969	19.5312
ra2_left_tibia_medlat_3_d1	183.594	23.75	12.3438	1944.58	1957.42	1945.58	1982.58	1960.42	1939.83	1978	1941.08	1953.25	1930.33	1961.33	1969.42	1943.08	1948.42	1949	1974.75	1947.75	1957.83	1932.75	1937.58	1942.92	1942.5	1939.33	1961.83	1944	1923.33	1926.75	1933.58	1967	1967.17	1921.17	1959.83	1922.25	1963.75	1950.33	1924.5	1931.08	1942.92	1949.08	1931.92	1933.88	1929.53	1916.93	1881.31	1842.34	1760.7
ra2_left_tibia_medlat_3_d2	191.875	24.6875	10.7812	1946.09	1989.73	1964.45	2009	1966.18	1969.82	1968.55	1984.64	1950.82	1960.91	1970.91	1952.27	1969.64	1970.45	1947.18	1939.73	1975.18	1976	1940.55	1956.45	1966.45	1971.27	1950.45	1971.91	1938.91	1945.91	1953	1974.18	1942.18	1963.27	1982.91	1965.64	1957.55	2004.45	1980	1995.91	1942.45	1973.73	1935.91	1946.45	1964.27	1952.04	1952.66	1945.58	1906.99	1885.5
ra2_left_tibia_medlat_3_d3	189.219	27.9688	14.5312	1982.36	1934.27	1960.45	1945	1957.36	1951.73	1940.27	1959.82	1962.09	1976.45	1987.64	1945	1956.64	1996	1954.82	1968	1945.45	1963	1952.45	1953.73	1942.27	1949.09	1944.45	1971.55	1967.27	1975.18	1962.18	1922.64	1940.64	1940	1930.55	1959.91	1971.82	1947.27	1918.91	1938.55	1948.82	1954.27	1942.45	1935.55	1953.57	1939	1922.13	1897.56	1890.64	1871.6
ra2_left_tibia_medlat_3_d4	211.719	21.25	15.1562	1963.5	1971.64	1951.21	1980.86	1965.71	1948.14	1949.64	1959.79	1952.07	1958.79	1971.21	1965.14	1971.43	1974.57	1927.43	1955.36	1961.21	1955.86	1941	1946.93	1976.07	1986.71	1938	1960.29	1966.29	1958.57	1956.36	1939.57	1958	1972.79	1948	1930.57	1936.21	1982.36	1973.57	1953.64	1958.36	1921.36	1933.71	1960.64	1946.38	1928.93	1914.2	1913.66	1891.13	1836.23
ra2_left_tibia_medlat_3_d5	224.688	24.8438	12.8125	1969	1934.88	1980.31	1980	1986.88	1965.75	1961.62	1974.75	1970.19	1978.75	1953.81	1963.44	1989.31	1961.38	1974.88	1978.19	1957.69	2005.56	1974.19	1976.94	1974.38	1970.88	1980.5	1970.31	1977.19	1974.69	1978.19	1971.44	1986.5	1968.81	1975.94	1964.38	1960.88	1974.69	1981.12	1975.25	1958.88	1964.5	1967.38	1987	1978.81	1982.47	1963.69	1943.7	1936.27	1926.68
ra2_left_tibia_medlat_3_d6	314.531	17.1875	12.6562	1988.47	1988.76	1995	1983.29	1988.47	1983.76	1977.47	1999.88	1974.29	2008.06	1998.41	1982.24	1958.12	1984.24	1988.18	1999.65	2002.35	1986.18	1977.29	1993.18	1983.65	1987.76	2009.53	1956.41	1985.65	1974.76	1997.71	1978.76	1981.82	2001.59	1986.24	1986.71	2021.59	1976.47	1967.53	1976.88	1969.06	1989.82	1959.71	2000.29	1971.82	1956.61	1933.28	1923.97	1905.56	1865.17
ra2_left_tibia_medlat_4_d1	156.719	16.0938	12.8125	1998.25	2004.88	1997	1987	1947.5	1957.5	1957.12	1983	1950.38	1995.12	1985	1956.25	1994.38	1976.5	1944.38	1991.38	1977.5	1957.5	2004.62	1977.88	1963.25	1998.75	1976.75	1982.75	1987.5	1979	1976.12	1972.38	1986.88	1977	1987.25	1993.25	1954	1993.75	1982.25	1958.75	1947.38	1979.38	1982.5	1955.88	1993.01	1970.1	1946.51	1933.35	1910.93	1886.75
ra2_left_tibia_medlat_4_d2	180.938	15.9375	17.9688	1985.35	1975.4	1963.85	1979.25	1973.25	1961.9	1989.45	2002.65	1983.7	1973.1	1975.2	1981.3	1977.55	1965.55	1972.25	1977.65	1968.7	1957.4	1958.1	1979.15	1970.95	1981.15	1979.55	1970.85	1982.75	1962	1954.35	1936.9	1943.45	1935.35	1907.9	1921.5	1914.2	1893.95	1874.1	1896.5	1898.65	1903.5	1912.8	1905.05	1849.86	1786.58	1682.59	1531.4	1383.08	1213.59
ra2_left_tibia_medlat_4_d3	135	17.3438	15	1976.82	2012.18	1963.09	2022.27	1997.27	1982.73	1980.91	2005.55	1993	1993.09	1997.45	2007.09	2007.64	2009.55	2006.55	1991.82	1991.55	2000.73	1989.45	1979.55	2006.91	2008.64	2006.64	2006.64	1998.64	1987.45	2000	1998.45	2004.82	2007.55	1995.55	1990.36	1980.45	1986	1970.82	1992.73	1991.73	1984	1989.09	2003.09	1985.94	1952.83	1961.43	1979.97	1962.27	1934.08
ra2_left_tibia_medlat_5_d1	257.5	18.9062	14.0625	2021.15	1988.45	1983.7	2011.35	1998.9	2004.1	1991.6	1990.9	2008.8	2003.4	1994.3	1992.65	2024.65	1996.85	1996.7	2005	2004.25	1985.25	1978.6	1976.7	1976.15	1994.4	1994.25	1976.25	1979.05	1979.4	1975.15	1988.8	1994.55	1992.55	1987.45	1978.4	1981.1	1967.4	1989.4	1981.75	1966.9	1977.95	1987	1984.1	1979.67	1967.59	1955.34	1937.16	1907.15	1863.47
ra2_left_tibia_medlat_5_d2	278.906	18.2812	13.125	1988.89	1984.78	1981.61	2007	2003.06	1969	1991.28	1999.33	1977.17	1990.17	2009.67	2003.56	1982.61	1986.33	1980.78	1989.22	1996.44	1984.22	1959.39	1959.17	1969.67	1978.56	1997.22	1975.11	1974.72	1994.72	1980.89	1954.78	1966.06	1975.61	1982.94	1996.17	2002.11	1989.06	1949.67	1970.39	1976.11	1962.67	1972.56	1965.83	1940.68	1918.52	1837	1703.03	1520.83	1279.72
ra2_left_tibia_medlat_5_d3	257.656	18.9062	16.25	1998.38	1968	1970.25	2004.94	1992.5	2008	1990.19	1985.44	1986.06	1980.5	1990.19	1960.75	1982.62	1994.06	1981.62	1988.75	1989	1986.75	1981.69	1988.12	1987.44	1962.81	1981.88	1978.62	1976.5	1965.38	2003.5	2001.94	1979.12	1965.94	1991.5	1977.94	1968.94	1985.5	1997.12	1978.31	1969.38	1983.69	1964.69	1973.25	1968.13	1952.86	1943.34	1918.45	1887.16	1837.84
ra2_left_tibia_medlat_5_d4	236.719	17.0312	15.1562	1980.71	1968.86	1986.14	1989.57	1995	2003.14	1995.43	2010.57	1981	1971.29	1974.43	1976.71	2014.29	2004.43	1984.86	1987.29	1995.71	1996	1985.43	1990.86	1983.43	1985.57	1977.14	1952.86	1963.14	1972.14	1979	1984.86	1969.57	1969.14	1963	1965.57	2010.43	2011.29	1991.14	1978.43	1954.86	1958.29	1955	1961.43	1956.64	1908.66	1861.37	1816.56	1808.18	1802.11
ra2_left_tibia_medlat_5_d5	229.531	14.2188	13.5938	1993	2011.1	2002.85	2006.5	1993.2	1984.2	1992.55	1984.95	1999.45	2010.85	1980.5	2018.1	1997.15	1993.95	2010.6	1988.75	1996.35	1993.8	2006.55	1982.3	1987.8	1998.25	2010.85	1972.25	1997.25	1969.55	2000.75	1993.65	2009.15	1992.75	1992.75	2011.45	2007.1	2007.65	1981.75	2006.35	2010.05	1987.25	1965.6	1980.5	2004	1981.7	1974.6	1969.69	1945.12	1913.27
ra2_left_tibia_medlat_5_d6	212.656	25.1562	17.0312	1967.91	2003.82	1993.18	1994.55	1974.55	1965.45	1978.27	1976	1981.82	1967.91	2020.91	1996.91	1986.27	1970.82	1988.18	1980.91	1977.82	1949.09	1975.36	1975.91	1984	1965.82	1962.82	1980.18	1978.18	1975.73	1999.36	2008.91	1982.45	1972.09	1997.73	2002.36	1990.55	1982	1978.73	1953.18	1974.91	1951.36	1962.55	1988.45	1957.51	1906.38	1862.64	1819.92	1737.26	1639.78
ra2_left_tibia_medlat_5_d7	212.344	14.0625	14.375	2023.89	1989.67	1968.67	1987.67	2000.56	1948	1989.11	2012.44	1970.22	2027.67	1986.67	1928.89	1988.22	2009.67	2004.56	2025.33	1995.89	2034.89	2031.56	2076.11	2028.33	2007.11	2017.11	1999.22	1994.89	1953.89	1947.22	1986.11	1997.11	1976	2000.22	1967	2008.56	2008.44	1973.78	1961.78	1946.22	1959.67	1926.89	1935	1917.99	1881.34	1842.85	1815.01	1799.3	1772.96
ra2_left_tibia_medlat_5_d8	241.562	21.0938	12.5	1988.75	1978.69	1989	1991.75	1971.81	1956.88	1992.19	1974.38	1985.12	1986.31	1991.75	1990.94	1997	1967.75	1965.81	1977.88	1967.06	1968.06	1968.25	1991.06	1962.75	1959.75	1985.62	1968.81	1974.25	1991.88	1991.75	1972.56	1980.06	1973.19	1965.56	1975.88	1988.12	1984.12	1970.38	1978.38	1966.38	1964.12	1986.38	1987.31	1965.77	1952.35	1937.52	1906.32	1860.83	1816.8
ra2_left_tibia_medlat_6_d1	201.25	21.7188	18.75	1991.29	2021.88	2010.53	2012.82	2037.94	2016.18	2032.71	2020.35	2025.82	2022.82	2047.18	2024.76	2002.71	2017.76	2030.88	2014.24	2014.82	1994.59	1995.29	2015.24	2019.47	2009.65	2012.29	2017.12	2005.47	2017.12	2035.35	1987.71	2014.18	1984.12	2051.71	2034.65	2019.59	2012.76	2001.53	2027.47	2023.35	2022.18	2023.18	2018.35	2001.46	2017.42	1994.47	1996.44	1980.37	1966.67
ra2_left_tibia_medlat_6_d2	428.438	16.0938	19.0625	2034.53	2026.13	2082.73	2046.2	2034.8	2086.07	2030.2	2065.93	2024.53	2047.8	2052.33	2048.13	2021.13	2051.4	2046.53	2065.33	2032.8	2032.33	2035.4	2040.8	2053.2	2038.27	2030.6	2041.53	2042.4	2031.67	2002.6	2022.2	2031.33	2044.2	2023.93	2038.27	2048.13	2024.67	2040.13	2040.27	2038.8	2069.93	2047.73	2066.2	2043.45	2045.31	2047.16	2022.01	2029.62	2006.26
ra2_left_tibia_medlat_6_d3	365.781	26.7188	14.0625	1995.36	2016.86	2040.14	2018.64	2037	2025.86	2012.64	2028.29	2027.29	2004.36	2002.14	2009.43	2001.29	1989.29	2025.21	2037.29	2019.64	2021.79	2020.43	2014.57	2021.79	2028.5	2021.29	2009.07	2029.86	2032.71	2012.71	2019	2033.86	2019.57	2012.71	2020.86	2011.43	2010	2029.14	2003.57	2000.43	2001.14	2011.43	2018.36	2006.81	2009.81	2005.38	1985.18	1956.8	1890.88
ra2_left_tibia_medlat_6_d4	405.938	22.0312	15.4688	2037.29	2035.57	2026.71	2024.29	2050.43	2000.14	2056.71	2046.86	2015.86	1982.71	2024.86	2038.57	2069	2014.71	2040	2037	2023.86	2013.71	2035.71	2015.29	2023.29	2053	2032.29	2035.43	2040	2038	2026.57	2006.57	2031.57	2029	2015.43	2002.43	2017.43	1990.86	2031.86	2023.86	1973	1980.14	1986.57	1996.86	1985.7	1952.2	1890.95	1750.14	1562.04	1305.24
ra2_left_tibia_medmed_1_d1	193.75	24.5312	20.9375	1953.62	1924.19	1943.33	1955.76	1953.24	1943.67	1925.76	1946.48	1974.62	1944.19	1944.67	1930.95	1934.33	1934.81	1945.43	1974.86	1929.38	1940.38	1951.86	1953.95	1946.71	1945.57	1926.38	1944.43	1953	1944.52	1954.43	1942.76	1944.33	1953.14	1946.76	1937.48	1960.29	1924.52	1951.95	1938.48	1958.81	1957.29	1972.05	1946.48	1948.98	1952.98	1948.17	1923.68	1921.18	1886.49
ra2_left_tibia_medmed_1_d2	294.219	21.0938	13.9062	2003	1995.55	2011.59	2002.05	1991.82	1983.05	1988.5	1995.23	1993.09	2010.95	1998.86	1994.45	1999.59	1994.77	1987.82	1990.36	1987.41	1999.82	2000.27	1985	2008.18	1994.77	2004.36	1995.18	1995.18	1987.59	1985.68	1987.45	1985.55	1993.05	1997.86	1979.68	1981.32	1991.18	1983.05	2000.86	1976.95	1978.55	2000.05	2012.09	1996.53	1989.98	1975.27	1978.28	1983.95	1961.96
ra2_left_tibia_medmed_1_d3	169.688	15.7812	24.8438	1955.42	1978	1980.37	1952.84	1959.21	1944.95	1952.79	1962.16	1963.05	1964.58	1953.47	1954.63	1961.42	1966.95	1966.63	1941.42	1943.58	1961.42	1962.58	1944.79	1954.84	1940	1964.95	1984.95	1956.74	1970.37	1961.37	1949.47	1952.47	1955.37	1941.53	1945.89	1927.58	1940.89	1970.37	1955.74	1953.74	1920.63	2002.53	1968.68	1947.96	1930.91	1917.09	1887.64	1870.46	1854.85
ra2_left_tibia_medmed_1_d4	177.5	17.3438	19.0625	1947.62	1956.57	1960.48	1940.95	1977.67	1940.62	1964.24	1957.14	1956.76	1944	1952.48	1916.86	1961	1954.52	1937.19	1945.57	1948.71	1940.57	1955	1922.1	1966.38	1943.24	1955.52	1961.86	1972.95	1964.9	1944.62	1953.29	1963.24	1958.48	1954.71	1946	1947.19	1932.24	1960.52	1932.19	1953.19	1970.05	1980.52	1952.86	1941.99	1950.56	1931.27	1904.82	1882.38	1871.64
ra2_left_tibia_medmed_3_d1	174.375	21.7188	16.25	1926.1	1923.75	1935.65	1899.75	1925.3	1929.25	1951.15	1927.5	1911.4	1912.3	1925.15	1900.15	1910.85	1922	1922.3	1927	1919.3	1913.45	1896.6	1897.4	1927.2	1912.5	1890.65	1895.6	1909.65	1909.6	1920.5	1933.15	1905.75	1914.15	1907.25	1910.35	1905.65	1910.5	1917.05	1927.1	1903.35	1900.3	1900.95	1916.05	1895.08	1888.86	1848.09	1794.54	1698.78	1622.64
ra2_left_tibia_medmed_5_d1	290.469	21.5625	16.7188	1976.28	1979.94	1979.33	1971.56	1981.72	1998.28	2010.39	1980.56	1983.67	1995.89	1992.89	1975.78	1988.78	1975.06	1989.56	1972.89	2013.61	1987.39	2000	1980.61	1976.83	1993.78	2005.72	1990.28	1988.11	1983.61	1954.06	1980.83	2006.33	1992.83	2002.83	1997.28	1985.33	1981.28	1971.11	1996.22	1984.78	1979.17	1975.28	1986.17	1979.35	1971.49	1943.24	1906.76	1862.93	1811.76
ra2_left_tibia_medmed_5_d2	237.812	21.4062	18.9062	1974.81	1960.19	1974.12	2005.44	1978.19	1980.81	1984.62	1986.19	1970.94	1982.12	1989.56	1964	1983.62	1978.25	1971.88	1992.5	1994.38	2005.75	1995.44	1980	1991	1979.25	1994.38	1972.38	1986.69	1984.19	1968.5	1966.25	1973.56	2004.62	1974.94	1988.25	1987.88	1990.31	1995.38	1989.94	1993.75	1978.62	2008.06	2018.06	2007.95	1990.64	1972.93	1959.72	1921.95	1903.36
ra2_left_tibia_medmed_5_d3	324.531	20.3125	13.9062	1950.3	1974.6	1949.6	1965.8	1971.2	1981.9	1969.2	1968.1	1946.9	1945.7	1943.1	1943.4	1968.5	1957.6	1967.3	1997.7	2002.8	1986.4	1965.9	1954.9	1956.8	1957.2	1941.8	1981.7	1946.8	1954.5	1928.7	1980.3	2013.9	1982.1	1964.2	1948.4	1971.3	1973.4	1982.8	1983.6	1985.2	1949.4	2012	1967	1947.71	1939.85	1941.88	1910.15	1912.92	1899.74
ra2_left_tibia_medmed_5_d4	286.875	21.4062	11.25	1953.73	1966.73	1944.27	1924.18	1930.09	1947	1935.55	1934.27	1945	1938.36	1904.45	1904.45	1909.91	1953.64	1956.36	1954.64	1959.18	1959.27	1966.27	1959.91	1967.91	1984.64	1991.36	1985.09	2005.64	1987.45	1974.45	1942.27	1927.91	1958.64	1947.73	1952.45	1953.27	1944.27	1936.36	1924.64	1947.55	1918.45	1924.36	1924.91	1898.23	1877.73	1832.66	1779.8	1772.29	1810
ra2_left_tibia_medmed_5_d5	270.156	15.9375	15.3125	2009.62	1991.38	1974.81	2002.69	1989.94	1975.12	1997.12	1981.88	1975.12	1979.31	2011.12	1967.81	1978.38	1960.88	1999.06	1989.25	1982.5	1987.06	1995.06	1967.31	1972.38	1969.94	1978.94	2012.38	1994.12	1991.69	1997.56	1976.06	1976.44	1990.94	1999.06	2002.88	1997.06	1986.69	1963.56	1960.31	1988.81	1996	1974	1997.56	1990.1	1982.42	1981.52	1946.51	1945.55	1939.33
ra2_left_tibia_medmed_6_d1	166.094	22.8125	18.2812	1911.25	1882.05	1863.35	1895.6	1890.05	1896.75	1856.55	1903.6	1886.35	1893.7	1902.15	1888.35	1872.8	1874.75	1877.7	1889.6	1866.2	1880.7	1894.8	1904.3	1894.55	1867.75	1907.8	1880.75	1902.15	1885.45	1872.85	1869.6	1900.95	1861.4	1875.2	1886.1	1916.65	1897.1	1908.25	1896.1	1903.25	1909.55	1897.75	1907.9	1899.19	1890.78	1872.93	1812.55	1772.19	1732.59
ra2_left_tibia_medmed_6_d2	142.188	20.7812	16.4062	1893.17	1885	1872.96	1898.74	1890.04	1889.74	1882.09	1897.35	1877.3	1883.3	1881.96	1879.13	1878.78	1875.3	1869.09	1867.43	1875	1870.35	1885.17	1889.17	1897.22	1882.09	1868.04	1887.91	1896.43	1899.35	1887.83	1895.65	1894.65	1874.48	1891.91	1917.7	1906.17	1909.3	1899.7	1889.87	1888.96	1897.04	1918.43	1902.26	1894.98	1838.26	1825.77	1778.06	1695.78	1558.87
ra2_left_tibia_medmed_6_d3	165	21.0938	13.125	1935.22	1924.04	1924.19	1930.78	1920.78	1924.3	1920.15	1912.59	1917.11	1932.78	1940.78	1920.89	1948.37	1933.78	1932.37	1937.26	1931.33	1936.41	1926.15	1924.89	1916.93	1938	1932.93	1940.81	1923.3	1928.48	1931.26	1933.11	1938.15	1936.48	1918.56	1926.26	1925.85	1940.33	1926.78	1943.26	1928.96	1920.7	1925.37	1931.11	1922.31	1921.12	1899.26	1877.11	1854.95	1819.75
ra2_left_tibia_medmed_6_d4	173.75	27.6562	12.5	1905.28	1919.89	1899.67	1920.72	1908.67	1911.56	1909.22	1916.72	1927.56	1925.39	1922.17	1940.11	1921.44	1926.33	1925.44	1923.39	1940.89	1918.33	1918.89	1941.06	1940.89	1938.06	1941.72	1938.89	1929.22	1925.94	1938.67	1948.61	1922.94	1947.94	1936.89	1938.28	1924.78	1929.83	1938.72	1924.11	1942.78	1927.67	1922.94	1962.33	1905.51	1878.95	1827.82	1761.88	1663.83	1543.3
ra2_left_tibia_medmed_6_d5	174.375	22.9688
ra2_left_tibia_medmed_6_d6	240.938	22.9688	15	1958	1961.37	1974	1965.21	1952.47	1961.53	1940	1961.11	1964.32	1956.21	1950.42	1949.74	1958.53	1966.58	1953.79	1977.16	1976.84	1957.26	1957.74	1972.11	1982.63	1939	1963.42	1938.63	1967.95	1968.11	1967.68	1967.74	1990.53	1937.26	1978.11	1957.84	1977.68	1982	1971.68	1955	1989.26	1959.32	1976.42	1966.37	1945.88	1921.3	1921.73	1916.25	1887.85	1815.03
ra2_left_tibia_medmed_6_d7	275.781	27.3438	13.4375																							1795.62	1947.85	1943.23	1935.62	1967.85	1944.77	1980.15	1949.15	1976.38	2010.85	1968.85	1979.62	1982.62	1988.54	1972.54	1972.92	1954.38	1962.46	1964.7	1935.83	1895.92	1879.41	1847.5	1799.17
ra2_left_tibia_medmed_6_d8	304.531	28.4375	12.0312	1907.65	1929.26	1943.3	1926.09	1928.87	1932.04	1946.17	1933.96	1924.13	1924.74	1931.78	1926.17	1928.48	1934.48	1921.39	1916.43	1913.22	1910.26	1928.57	1930.61	1905.61	1930.48	1934.13	1941.7	1925.13	1928.22	1932.91	1952.17	1934.09	1937.74	1913.43	1901.26	1931.52	1893.91	1896.52	1913.74	1921.35	1908.57	1904.48	1922.43	1907.98	1902.72	1885.22	1869.79	1854.93	1834.59
ra2_left_tibia_medmed_6_d9	154.219	15.4688	12.3438	1946.8	1946.2	1921.33	1950.47	1926.47	1931.73	1957.33	1948.4	1938.13	1943.87	1947.13	1922	1926.07	1932.73	1968.6	1928.2	1938.93	1937.6	1916.4	1929.4	1952.27	1940	1947	1941.8	1909.67	1903.07	1966.67	1936.47	1953.67	1932.2	1934.73	1939.6	1941.4	1923.53	1922.93	1937.4	1926.13	1926.33	1951.13	1921.6	1928.11	1916.7	1922	1914.71	1859.86	1818.76
ra2_right_tibia_medlat_2_d1	261.562	22.5	12.5	1964.33	1964.83	1975.92	2019.58	2006.08	1980.08	1968.08	1985.75	1976.33	1989.83	1986.17	2015.5	1993.33	1977.25	1999.42	1995.92	2012	1971.33	2010.25	2005.67	1979.08	1987.42	1996.33	2005.08	1985.25	2022.08	2022.25	2031.33	2031	2017.5	2032.5	2025.58	2024.33	2001.75	2013.67	2006.25	1975.17	1987.83	2004.08	2009.33	2012.49	1974.86	1964.52	1940.87	1916.97	1903.28
ra2_right_tibia_medlat_2_d2	212.812
ra2_right_tibia_medlat_3_d1	381.719	19.375	17.5	2056.95	2056.71	2045.05	2073.76	2059.62	2055.9	2052.95	2058.05	2043.52	2066.57	2070.14	2065.29	2070.14	2054.1	2047.67	2038.1	2045.95	2074.19	2043.05	2042.05	2058.48	2073.86	2056.14	2046.95	2064.95	2067.19	2060.86	2073.95	2067.19	2073.67	2056.81	2060.52	2063.48	2063.9	2046.57	2058.05	2055.95	2053.86	2039.29	2052.29	2047.01	2032.66	1999.48	1925.11	1802.26	1686.84
ra2_right_tibia_medlat_3_d2	153.906	20.3125	12.9688	1988.6	1930.6	2001.7	1974.7	1975.4	1993.4	1985.7	1954.5	1980.1	1996.1	1993.8	1997.3	1998.5	2017.6	1970.3	2023.2	2013.5	1999.8	2006.6	1976.8	2019.5	2010.2	2005	2035.2	1987.1	2024.1	2021.8	2027.7	2018.1	2030.7	2032.4	2058.7	2007.9	2015.6	2026.4	2023.4	2019.9	2027	2002	2004	2012.94	1994.76	1970.4	1968.52	1926.03	1899.59
ra2_right_tibia_medlat_4_d1	168.281	29.6875	14.5312	2022.87	2010	2007.6	2004.93	2007.87	2014.2	2013	2030	2022.4	2015.53	2027.6	2017.53	2012.73	2001	2005.6	2001.13	1983.2	1973.27	2030.13	2008	1970.53	2008.27	2022.2	1980.93	1962.13	1980.47	1987.33	1996.27	1969.4	1969.07	1982.73	1997.07	2000.67	1979.87	1970.73	1989.07	2020.73	2037.67	2004.07	1981.87	1963.74	1958.02	1951.56	1858.38	1802.79	1639.39
ra2_right_tibia_medlat_5_d1	348.125	13.4375	16.25	1964.64	1964	1977.29	1976	1987.86	1993.29	1979.57	1970.43	1998.64	2015.64	2018.79	2021.79	2012.36	1995.93	1985.79	2010.79	1995.93	1995.71	2012.57	2019.64	2019.79	2004.86	2014.79	2020.5	2029.93	2014.57	2003.57	2052.5	2040.64	2029.93	2056.07	2059.14	2039.71	2015.43	2006.71	2029.29	2038.86	2048.21	2054.07	2075.86	2047.26	2053.41	2031.91	2033.64	1978.34	1925.07
ra2_right_tibia_medlat_5_d2	164.375	25.625	16.25	2009.52	2006.22	2008.52	2018.74	2014.22	2004.61	2022.3	2013.35	2012	2016.13	2015.35	2017	2019	2002.26	1997.35	2009	2005.74	2006.43	1992	1996.35	2015.09	2015.87	1989.43	1996.22	2007.91	2000.65	2013.39	1992.91	2006	2003.65	1998.83	1998.04	2005.7	2012.57	2017.3	2004.43	2000.7	1998.17	2000.52	1999.7	1974.01	1947.22	1921.95	1859.84	1815.54	1785.63
ra2_right_tibia_medlat_5_d3	227.188	30.4688	16.7188	1899.77	1916.31	1903.38	1931.38	1935.08	1913.23	1922.54	1942.62	1983	1933	1958.15	1947	1951.46	1937.62	1944.85	1934.54	1975.23	2005.08	1954.69	1971.46	1926.15	1960.77	1938.31	1963.54	1977.31	2002.92	1990.69	1999.23	2009.69	1990.92	1982	1996.08	1986.23	1990.15	2033.85	1981.31	2008.08	2004.77	2016.77	2029	2022.43	2018.33	2005.28	1970.73	1939.05	1911.05
ra2_right_tibia_medlat_5_d4	380	26.875	16.5625	2056.67	2011.75	2011.25	2037.92	2011.08	1984.58	1982.17	2007.33	1986.83	1996.83	1993.25	2030.83	2026.67	2042.83	2038.17	2047.17	2004.42	2007	2053.08	2059.17	2041.08	2029	2045.75	2056.25	2067	2069.83	2036.92	2039.5	2050	2048.58	2063	2048.33	2038.08	2012	2046.75	2054.25	2047.92	2034.25	2065.75	2045.83	2045.37	2035.74	1998.3	1987.19	1900.38	1752.39
ra2_right_tibia_medlat_6_d1	305.469	28.5938	13.75	1763.8	1844	1843.6	1861.4	1869.6	1868	1841.9	1886.4	1829.1	1887.8	1871.3	1870.2	1890.8	1875.8	1914	1912.2	1885.7	1912.4	1945.4	1928.8	1919.6	1967.9	1919.5	1962.2	1955.5	1993.8	1959.3	1992.5	1975	1954.3	1990.2	1981.7	1954.9	1964.8	1955.7	1942	1942.6	1931.5	1943.4	1967.4	1959.77	1919.19	1849.74	1705.93	1560.12	1524.01
ra2_right_tibia_medlat_7_d1	126.25
ra2_right_tibia_medmed_1_d1	248.125	19.8438	13.125	2011.2	1991.5	2007.8	1995.9	2002.5	2008.2	2034.5	2032	1998.7	2012	1992.4	2006.8	1990.8	1998.3	2040.9	2052.7	2038.8	2023.5	2004.8	2019.1	2011.1	2025.2	2020	1998.7	2033.7	2009.9	2005.4	1987.5	1973.3	2022.3	2029.6	2012.9	2005	1997.4	2006.4	2011.9	2003.1	1997.1	2010.4	1998.3	1982.23	1947.17	1901.05	1827.53	1675.28	1530.52
ra2_right_tibia_medmed_3_d1	69.8438
ra2_right_tibia_medmed_5_d1	189.062	24.5312	13.2812	1965.74	1979.16	1995.68	1994.11	1996.74	1990.63	1963.21	1969.42	1993.16	1998.42	1992.79	1983.95	1977.89	1987.05	1984.26	1986.37	2001.89	1982.58	1978.63	1974.16	1998.95	2004.89	1990.47	1997.47	2005.37	2022.63	1985.68	1974.68	1986.47	1986.21	1982.95	1985.89	1998.68	1993.95	1983.11	1994.47	1975.74	1986.37	2002.79	2000.58	1970.54	1957.97	1951.68	1894.32	1801.46	1711.34
ra2_right_tibia_medmed_5_d2	119.219	26.0938	10.9375	1996.43	2010.71	2009.5	2006.5	2013.36	2008.79	2012.36	2006.07	2002.14	1990.21	1984.5	1996.36	2008.79	2003.79	1979.64	1991.86	2001.57	1995.36	1998	2006.86	2015.07	1993.43	2002.64	2019.5	2007.71	1997.21	1986.14	1983.07	1979	2000.57	2021.07	2010	2002.93	2000.71	1991.29	1998	1983.29	1986.64	2007.21	1995.71	1999.38	1996.22	1977.8	1958.39	1944.74	1930.69
ra2_right_tibia_medmed_6_d1	440.312	15.4688	10.625	2104.35	2079.24	2096.94	2085.76	2103	2105	2090.82	2103.06	2096.41	2083.53	2092.06	2096.18	2100.12	2085.29	2077.35	2099.35	2094.12	2090.71	2088.65	2102.71	2087.88	2094.59	2101.53	2103.06	2099.88	2113.53	2095	2098.82	2085.24	2108.29	2100.71	2117.06	2120.59	2099.12	2119.59	2097.06	2082.53	2054.12	2077.94	2085.35	2059.3	2063.69	2061.34	2051.94	2024.98	2014.93
ra2_right_tibia_medmed_6_d2	411.406	19.5312	10.9375	2103.6	2089.07	2085.53	2063.93	2095.6	2107.6	2109.87	2105.53	2073.13	2067.07	2086.2	2090.53	2087.8	2090.4	2082.93	2084.33	2066.8	2070.6	2089.47	2115.33	2114.33	2113.07	2099	2095.93	2107.2	2097.33	2108	2077	2072.33	2094.13	2114.8	2110	2093.87	2093.8	2088.33	2064.2	2063.93	2067.13	2058.4	2086.27	2067.58	2054.01	2071.05	2056.47	2036.35	2048.16
ra2_right_tibia_medmed_6_d3	143.281	20.7812	15	2038	2037.5	2042.06	2014.44	2031.61	2036.44	2024.56	2020.78	2016.78	2042.67	2034.78	2029.94	2016.72	2039.89	2026.89	2039.94	2015.11	2023.22	2017.67	2002.72	2033	2021.5	2028.94	2030.61	2043.5	2007.72	2025.94	2030.39	2015.5	2026.56	2010.22	2011.72	2019.94	2031.44	2027.28	2023.5	2037.39	2002.89	2022.83	2012.67	2013.59	1999.16	2006.84	2001.52	1985.71	1946.38
ra3_left_tibia_medlat_1_d1	185.469	18.125	13.9062	2011.09	1972.36	1977.64	1991.91	1961.73	1971.55	2004	1955.91	1973.55	1940.27	1970	1966.82	1985.18	1974.55	1973.45	1947.91	1980.45	1986.82	1968.64	1968.91	1953.64	1986.09	1969.55	1966.36	1983	1974.55	2007.91	1986	1990.27	1959.27	1957.09	1957.09	1976.55	1965.45	1986.55	1976.73	1970.45	1964.18	1955.55	1940.18	1963.37	1941.65	1930.35	1914.54	1846.67	1785.3
ra3_left_tibia_medlat_1_d2	198.906	17.3438	19.375	1952.62	1987.69	1964.85	1950.23	1974.62	1958.85	1955.08	1956.46	1958.08	1963.69	1971.46	1953.46	1972.15	1972.38	1956.31	1969.38	1965.85	1969.46	1964	1979.38	1957.62	1965.15	1985.92	1961.15	2006.31	1985	1966.85	1977.08	1977.23	1991.69	2015.31	1977.08	1953.31	1963.38	1968.77	1971.23	1952.69	1966.31	1970.54	1970.08	1965.17	1946.92	1911.3	1891.34	1844.57	1798.32
ra3_left_tibia_medlat_2_d1	296.875	17.6562	12.8125	1967.62	1971.5	1999.25	1977.06	1962.75	1986.75	1985.56	1996.88	1977.5	1991.62	1977.19	1975.88	1974.19	1977.75	2003.62	1982.81	1970.81	1962.94	1986.94	1983.81	1954.44	1984.81	1978.44	1984.75	1972.62	1964.62	1980.06	1975.25	1963.88	1984.31	1992.06	1975.94	1997.88	1995.06	1974.88	2005.5	1981	1949.06	1986.88	1964.69	1956.13	1941.44	1913.4	1870.65	1814.48	1740.9
ra3_left_tibia_medlat_2_d2	175.312	17.9688	11.5625	1927.67	1939.67	1964.67	1950.44	1933.89	1962.22	1941.56	1976.89	1950	1929.11	1931.56	1934.22	1924.33	1921.56	1897.56	1952	1917.44	1920.22	1961.11	1928.44	1920.22	1937.11	1966.78	1895.56	1935.33	1915.67	1958.33	1927.67	1917.33	1962.89	1952.11	1957.44	1944.67	1951	1919.33	1939.22	1912.56	1942.78	1936.11	1965.78	1927.2	1915.58	1868.12	1883.47	1910.99	1889.78
ra3_left_tibia_medlat_4_d1	191.875	20	15	1926.75	1919.83	1922	1945.17	1939.5	1933.42	1965.67	1937.67	1919.5	1939.5	1945.83	1944.58	1968.33	1954.83	1948.5	1958	1950.17	1910.83	1926.17	1938.75	1947.42	1928.33	1934.33	1953.33	1948.67	1950.92	1923.08	1956.75	1963.25	1927.83	1979.17	1970.25	1952.83	1947.83	1948.92	1925.58	1929.92	1951	1936.17	1947	1920.77	1906.03	1906.02	1897.85	1861.86	1813.86
ra3_left_tibia_medlat_5_d1	182.969	20.7812	12.1875	1920.43	1927.14	1936.21	1919.79	1922.43	1924.57	1900.86	1935.29	1931.43	1910.79	1925.93	1929.43	1912.07	1942.64	1941.5	1927.93	1933.43	1938.79	1958.64	1960.21	1906.5	1905	1902.93	1932	1922.86	1942.5	1913.14	1936.29	1932.64	1936.79	1901.71	1923.93	1928.93	1942.07	1944.5	1934.86	1920.36	1923.14	1897.5	1937.93	1902.93	1901.82	1886.33	1841.52	1816.01	1787.97
ra3_left_tibia_medlat_5_d2	163.281	23.75	14.6875	1927.08	1958.42	1967	1928.83	1948.92	1953.83	1921	1923.25	1967.42	1925.83	1915.75	1950.67	1981.5	1965.42	1938.67	1935.92	1943.33	1962.92	1941.83	1916.17	1938.83	1963.08	1958	1950.5	1938.83	1945.75	1957.33	1944.25	1939.42	1927.42	1931.5	1921	1926.42	1927.17	1918.67	1923.67	1917.5	1928	1955.17	1937.42	1917.09	1891.66	1822.29	1704.17	1626.17	1499.14
ra3_left_tibia_medlat_5_d3	211.094	18.125	11.0938	1935.31	1920.75	1943.5	1949	1931.19	1952.75	1939.88	1925.94	1947	1942.5	1936.44	1945.38	1949.19	1950.25	1939	1940.88	1949	1940.5	1965.25	1938.19	1934	1952.31	1973.81	1952.19	1937.69	1945.81	1959.25	1955.69	1941.06	1938.12	1935.5	1966.75	1952.62	1937.69	1928	1916.5	1931.19	1935.62	1933.75	1927.75	1916.27	1903	1873.52	1804.08	1719.73	1597
ra3_left_tibia_medlat_6_d1	192.031	25.1562	16.0938	1905.12	1938.94	1929.06	1924.29	1935.24	1923.24	1911.82	1908.76	1918.47	1889.76	1885.24	1921.12	1925.94	1946.82	1924.41	1915.12	1902.65	1905.53	1926.41	1927.59	1930.06	1926.94	1920.94	1923.88	1922.94	1919.82	1914.53	1911.76	1919.29	1936.47	1942.41	1913.47	1926.47	1909.59	1902.41	1903.65	1905.41	1894	1909.35	1917.41	1863.26	1833.43	1829.04	1784.14	1740.88	1662.98
ra3_left_tibia_medlat_6_d2	291.25	20.1562	10.4688	1966.25	1957.31	1945.25	1929.69	1929.56	1936.5	1915.19	1962.69	1945.31	1919.19	1923.5	1932.5	1928.75	1923	1931.62	1927.12	1906.5	1917	1924.06	1921.44	1931.44	1923.31	1927.94	1922.88	1897.44	1926.12	1923.56	1924.06	1907	1898.06	1903.56	1908.19	1879.81	1897	1903	1907.94	1907.12	1908.19	1893	1903	1879.76	1816.73	1750.05	1702.82	1654.05	1577.43
ra3_left_tibia_medlat_6_d3	203.75	24.6875	14.5312	1913.08	1916	1912.38	1935.15	1921.23	1910.77	1919.92	1912.69	1909.92	1909.15	1901.54	1916.85	1920.69	1921.08	1935.08	1898.08	1940.23	1916.54	1940.85	1903.92	1945.85	1912	1914.54	1917.38	1924	1924.15	1919.23	1907.92	1921.77	1934.85	1919.62	1897.31	1925	1944.85	1965.54	1925.23	1920	1929.31	1930.54	1938.54	1936.58	1924.76	1937.21	1896.61	1888.62	1870.52
ra3_left_tibia_medlat_7_d1	203.75	17.1875	13.125	1944.79	1939.5	1916.36	1945.43	1953.79	1926.29	1927.07	1933.14	1938.14	1955.21	1951.57	1935.93	1931.86	1949.86	1940.93	1946.43	1939.93	1927.79	1964.5	1937.57	1924.5	1931.64	1938.43	1939	1932.29	1956.36	1947.14	1945.5	1930.5	1939.64	1932.29	1938.14	1940.5	1925.14	1937.14	1952.29	1935.64	1919.36	1915.07	1928.5	1874.41	1804.65	1702.04	1564.51	1455.52	1403.59
ra3_left_tibia_medlat_7_d2	179.375	26.875	18.2812	1899.75	1921.12	1922.75	1910	1902.94	1910.12	1918.38	1912.62	1906.88	1930.38	1937.44	1929.12	1917.69	1928	1948.06	1945.31	1945.19	1935.38	1942.56	1918	1913.75	1931.31	1949.25	1968.75	1953.88	1946.06	1934.25	1920.38	1924.25	1922.19	1940.25	1929.94	1924.69	1938.25	1942.31	1927.94	1920.38	1950.31	1946.06	1951.06	1941.72	1942.32	1939.54	1898.44	1810.56	1766.79
ra3_left_tibia_medlat_7_d3	169.844	19.5312	19.2188	1941.56	1931.44	1927.94	1930.44	1903.56	1932.94	1936.62	1922.31	1945.88	1909.62	1912.94	1923.88	1938.31	1921	1906.56	1934.06	1922.19	1931.44	1914.62	1926.94	1936.06	1925.25	1917.94	1919.19	1932.31	1924.12	1930.31	1936.25	1926.25	1917.75	1952.06	1933	1936.62	1922.62	1931.31	1923.25	1945.25	1926.19	1952.44	1954.19	1935.99	1938.38	1927.31	1937.46	1926.53	1896.96
ra3_left_tibia_medlat_7_d4	187.031	19.5312	12.1875	1966.62	1965.06	1934.56	1962.62	1969	1941.94	1949.75	1944.94	1946.06	1950.62	1944.06	1939.44	1937.94	1952.25	1954.44	1946.88	1947.31	1935.75	1966.56	1949.62	1936	1933.81	1956.06	1943.5	1964.88	1936.75	1923.88	1942.5	1939.19	1917.25	1941.94	1942.5	1956.56	1952.56	1945.94	1944	1929.19	1957.88	1947.12	1952.25	1960.84	1940.58	1915.13	1917.5	1905.96	1894.83
ra3_left_tibia_medlat_7_d5	266.719	21.4062	12.0312	1415.19	1484.19	1518.94	1570.75	1600.06	1637.06	1707.5	1777.56	1810.75	1823.25	1871.25	1881.88	1893.25	1915.12	1920	1926.81	1922.19	1922.5	1908.75	1911.56	1903.88	1924.25	1922.38	1908.94	1909.38	1932.69	1919.56	1923.69	1902.81	1922.06	1931.31	1908.56	1927.94	1925.94	1956.38	1919.94	1906.19	1918.69	1918.44	1918.94	1906.8	1908.3	1901.58	1876.84	1873.66	1864.46
ra3_left_tibia_medlat_8_d1	204.062	26.7188	12.9688	618.133	607.333	649.067	695.333	736.267	764.4	786.067	803.467	839	884.4	970.867	1048.47	1098.6	1223.93	1333.8	1460	1591.73	1710.33	1798	1879.73	1883.67	1885.07	1894.27	1887.47	1886.27	1926.13	1892.27	1890.93	1919	1897	1896.93	1912.87	1895.07	1900.53	1888.13	1883.07	1860.67	1881.4	1876.8	1879.8	1865.4	1869.79	1838.6	1791.7	1697.23	1509.69
ra3_left_tibia_medlat_8_d2	176.406	17.5	17.8125	1887.15	1884.31	1897	1879	1895.23	1928.92	1909.08	1881.54	1879.23	1898.85	1883.62	1909.38	1906.46	1897.08	1877.62	1905.69	1899.15	1888.15	1898.31	1891.85	1883.62	1901.69	1914.31	1905.31	1887.15	1905.54	1892.23	1881.08	1901.62	1889.54	1890.23	1894.23	1892.92	1902.23	1891.38	1892.23	1864.15	1875.62	1884.38	1875.69	1877.49	1852.98	1837.64	1785.32	1689.14	1575.18
ra3_left_tibia_medlat_8_d3	145.781	21.5625	14.5312	1875.27	1875.4	1881.8	1901.47	1904.13	1892.53	1878.27	1886.2	1882.8	1904	1899.67	1879.6	1890.67	1880.87	1869.33	1911.07	1912.47	1864.8	1910.8	1916.2	1897.13	1877.13	1873.87	1900.07	1895.67	1900.6	1900.07	1902.93	1883.4	1901.27	1913.13	1876.27	1884.8	1890.6	1881.13	1888.93	1873.87	1877.07	1902.67	1913.8	1913.17	1885.08	1855.77	1800.1	1732.19	1673.85
ra3_left_tibia_medlat_8_d4	212.031	26.7188	13.75	1911.33	1914.56	1904.78	1914	1929.33	1949.22	1932.22	1881.11	1904.22	1928	1911.78	1901.67	1891.56	1921.67	1917.22	1906.56	1900.89	1910.78	1912.56	1910	1892.89	1867.67	1892.67	1911.78	1924.56	1913	1902.67	1890.56	1904	1895.22	1911	1905.67	1866.11	1891.89	1898.78	1910.56	1883.78	1895.78	1903	1892.22	1891.08	1865.84	1832.95	1794.02	1730.51	1688.57
ra3_left_tibia_medlat_8_d5	223.281	27.3438	17.0312						1858	1907.09	1903.27	1901.73	1913.18	1932.27	1897.91	1912.36	1903.64	1920.36	1905.27	1921.18	1912.55	1935.18	1914.36	1940.82	1914.27	1912.64	1927.45	1909.18	1895.09	1895.36	1912.64	1901.09	1893.64	1939.55	1903.45	1932.91	1931	1923.36	1919	1906	1913.73	1927.36	1930.82	1915.09	1924.68	1903.3	1858.65	1813.14	1728.15
ra3_left_tibia_medlat_8_d6	229.844	20.7812	14.375	1925.36	1905.18	1914.82	1929.27	1915.18	1930.55	1892.18	1922.36	1939.36	1906.82	1952.64	1951	1905.91	1927.45	1894.18	1902.55	1910.09	1907	1905.73	1930.73	1908.27	1925.91	1918.45	1899.27	1905.45	1915.45	1904.09	1943.91	1897.73	1913.82	1917.91	1907.64	1895.55	1920.36	1918.27	1921.91	1918.73	1886	1884	1915.91	1912.57	1859.77	1834.65	1832.53	1746.72	1499.73
ra3_left_tibia_medlat_8_d7	156.562	25	12.1875	878.957	860.391	871.565	871.043	894.87	902.739	888	866.087	802.696	735.478	666.435	600.783	549.174	528.826	525.609	523.217	534.13	574.304	593.783	605.217	642.652	713	779.13	873.391	1002.96	1093.87	1253.48	1390.22	1518.52	1654.17	1748.74	1806.52	1844.52	1875.91	1868.22	1840.04	1849	1847.57	1836.52	1839.7	1839.45	1827.07	1780.93	1638.91	1385.47	1056.5
ra3_left_tibia_medlat_8_d8	287.969	17.5	12.5	1944.24	1923.41	1939.41	1931.35	1950.35	1927.47	1930.71	1910.18	1961.06	1959.88	1978.76	1936.65	1945.06	1970.12	1935.71	1934.12	1956	1934.06	1924.53	1925.12	1940.71	1939.41	1936.53	1930.71	1918.35	1952.35	1951.41	1924.24	1961.94	1962.29	1973.65	1918.88	1935.47	1914.76	1928.53	1910.47	1949.76	1923.47	1948.88	1979.65	1943.57	1940.39	1932.29	1939.15	1943.69	1911.36
ra3_left_tibia_medlat_8_d9	260.312	23.125	13.125	1929.71	1932.59	1921.76	1927.76	1925.88	1940.35	1944.82	1920.82	1937.47	1906.82	1931.88	1900.41	1923.94	1924.59	1936.35	1908.88	1925.41	1944.76	1941.41	1898.35	1929	1911.47	1920.88	1921.35	1939.59	1922.12	1902.35	1925.59	1914.24	1913.06	1910.59	1923.82	1909.47	1927.47	1919.47	1920.59	1928.06	1913.71	1911	1914.47	1895.65	1873.25	1866.01	1851.03	1781.11	1625.62
ra3_left_tibia_medlat_9_d1	237.344	13.2812	17.0312	1925.42	1937.17	1935.25	1937.25	1934	1913.08	1948.33	1931.83	1921.33	1932.25	1935.83	1943	1936.33	1904.67	1935.33	1911.5	1968.92	1942.33	1930.67	1953.83	1938.75	1933.17	1946.33	1937	1961.17	1966.42	1920.67	1974.25	1955.92	1967.33	1945.67	1957.42	1948.25	1944.25	1927.42	1951.83	1933.67	1957	1966.25	1957.83	1936.81	1913.53	1895.01	1860.84	1767.21	1681.08
ra3_left_tibia_medlat_9_d2	229.375	16.5625	9.0625	1908.09	1916.55	1923.82	1941.09	1932.27	1930.82	1945.55	1936.91	1927.09	1920.82	1927.27	1937.82	1933.55	1939.55	1958.18	1944.82	1942	1949.09	1928.18	1913.91	1921.91	1915.73	1910.64	1940.09	1928.18	1924	1921.73	1918.45	1944.73	1937.82	1946.45	1934.18	1931.45	1930.91	1897.36	1917.18	1927.55	1919.18	1907.36	1900.73	1887.67	1876.28	1854.13	1814.64	1762.3	1711.3
ra3_left_tibia_medmed_1_d1	190.156	24.2188	11.5625	1780.71	1777.62	1767.29	1733.52	1747.1	1744.48	1737.95	1727.29	1738.95	1717.19	1724.43	1759.62	1756.33	1769.76	1745.81	1766.95	1747.95	1762.1	1750.95	1742.71	1732.71	1745.24	1775.52	1777.81	1766.05	1787.67	1758.81	1765.57	1747.38	1784.9	1770.43	1762.48	1771.76	1772.48	1760.1	1781.05	1800.62	1761.86	1799.19	1824.81	1836.65	1807.23	1784.89	1777.82	1719.97	1659.71
ra3_left_tibia_medmed_1_d2	136.094	22.9688	14.375	1100.2	1033.07	958.667	865.267	802.133	775.8	774.133	802.267	850.933	882	914.067	961	1005.8	1042.07	1085.07	1091.6	1129.87	1194.07	1259.07	1367.53	1442.6	1532.53	1560.47	1593.13	1644.6	1681.93	1714.33	1754.27	1768.8	1771.53	1767.33	1763	1770.13	1764	1757.4	1750.53	1758.13	1738	1783.8	1785.73	1763.43	1694.31	1609.23	1558.1	1492.28	1352.82
ra3_left_tibia_medmed_1_d3	167.188	15.1562	17.5	1815.21	1819.92	1831.71	1819	1823.21	1821.38	1828.08	1824.17	1814.21	1813.88	1814.08	1802.29	1803.46	1817.46	1820.38	1828	1819.79	1826.62	1815.54	1814.71	1817	1821.08	1818.96	1831.54	1817.42	1817	1820.04	1828.67	1818.96	1804.46	1809.04	1800.29	1813.21	1819	1813.58	1808.42	1796.21	1792.04	1807.21	1804.21	1786.85	1757.17	1729.2	1686.48	1589.26	1443.11
ra3_left_tibia_medmed_1_d4	244.844	17.3438	13.9062	1837.75	1805.19	1803.44	1807	1803	1806.69	1817.94	1826.31	1814.81	1824.81	1799.44	1791.12	1783.19	1802.12	1788.12	1799.75	1808.69	1780.38	1782.06	1802.81	1802.06	1801.5	1790.38	1785.88	1784.56	1766.19	1788.44	1819	1777.25	1779.69	1805.75	1810.69	1799.38	1799.81	1796.81	1818.12	1815.38	1805.38	1805.5	1807.69	1805.28	1803.7	1774.19	1749.75	1704.82	1604.53
ra3_left_tibia_medmed_2_d1	233.125	19.375	11.25	1894.6	1913.47	1905.27	1931.8	1932.73	1919.87	1899.8	1901.33	1920.2	1929.73	1930.07	1908	1906.93	1910.53	1893.73	1909.73	1924.8	1935.47	1916.47	1925.33	1923	1904.8	1933.6	1928.87	1910.53	1877.33	1930.93	1911.4	1907.93	1918.67	1922.8	1900.93	1909.47	1921.67	1880.8	1916.6	1893.8	1928	1903.6	1926.2	1897.21	1880.82	1876.5	1869	1818.84	1746.85
ra3_left_tibia_medmed_2_d2	203.125	21.25	11.5625	1943	1939.55	1929.64	1911.64	1910.09	1932.55	1918.27	1908	1928.27	1913.82	1920.64	1912.91	1922.09	1928.73	1912.18	1936.82	1950.91	1920.27	1921.91	1936.64	1922.64	1957.09	1947.36	1903.36	1902.82	1917.18	1913.73	1923.73	1929.64	1937.09	1934.64	1923.91	1931.55	1920.91	1939.45	1936.09	1896.73	1908.27	1936.27	1927.91	1902.75	1894.52	1902.91	1880.66	1837.65	1827.48
ra3_left_tibia_medmed_2_d3	235.469	15.625	7.5	1934.82	1896.27	1941.27	1926.73	1914.18	1935.27	1941.55	1903.82	1940.64	1914.82	1929.36	1940.36	1928.55	1944	1920.82	1936.82	1946.09	1924.64	1936.82	1944.82	1913.18	1917.64	1931.09	1902.18	1930.82	1936.36	1948.55	1935.09	1938.55	1944.73	1873.18	1904.91	1924.36	1946.09	1902.27	1942.27	1966	1919.27	1931.64	1914	1913.47	1876.83	1882.57	1888.59	1865.43	1854.33
ra3_left_tibia_medmed_3_d1	137.344	18.125	13.2812																				1473.77	1878.69	1894.46	1882.62	1866.31	1870.92	1869.23	1888.77	1890.31	1866.54	1897	1878.62	1882.62	1856.38	1900.38	1878	1885.85	1869.38	1883	1872.46	1877.23	1883.86	1863.45	1826.94	1741.95	1591.24	1398.3
ra3_left_tibia_medmed_3_d2	160.781	16.25	16.0938	1882.16	1900.26	1887.42	1879.37	1886.79	1909.05	1884.58	1871	1876.26	1871.47	1885.53	1885.37	1894.68	1903.11	1869.58	1870.53	1875.74	1883.84	1882.68	1896.95	1887.26	1893.84	1870.79	1876.05	1880.26	1879.11	1881.16	1859.79	1870.68	1877.16	1883.21	1870.74	1870.74	1877.47	1856.05	1868.11	1862.95	1884.89	1874.21	1844.42	1852.58	1848.38	1839.84	1808.31	1797.51	1768.5
ra3_left_tibia_medmed_3_d3	165.938	15.4688	18.4375	1892.53	1911.88	1898.53	1891.12	1906.65	1896.12	1882.88	1882.24	1895.35	1890.06	1884.12	1885.88	1900.59	1895.53	1896.94	1898.71	1887	1897.71	1919.88	1903.88	1881.41	1894.47	1903.88	1898.06	1899.47	1903.29	1902.53	1888.88	1915.35	1917.88	1901.82	1900.29	1907	1899.82	1890.76	1895.76	1896.12	1890.35	1878.29	1907.82	1897.9	1893.77	1877.02	1862.43	1844.64	1797.71
ra3_left_tibia_medmed_3_d4	210.469	19.0625	12.3438	1871.22	1858.72	1866.72	1850.89	1859.17	1849.39	1853.28	1838.5	1836.5	1829.67	1865.61	1856.67	1850.72	1854.39	1859	1845.06	1839.61	1860.06	1878.94	1878.44	1862.72	1855.89	1858.17	1841	1850.22	1862.17	1866.33	1848.22	1858.67	1850.17	1868.28	1865.61	1820.56	1842.39	1856.11	1841.22	1840.11	1838.72	1832.61	1850.11	1826.33	1790.43	1748.65	1674.58	1572.95	1429.18
ra3_left_tibia_medmed_3_d5	195.781	13.2812	18.9062	1909.18	1912.18	1906.09	1894.64	1903.18	1898.36	1906.91	1930.18	1938.82	1948.55	1941.09	1942.64	1933.27	1929	1923.55	1909.18	1927.91	1915.91	1909.18	1891.45	1911.73	1924.45	1933.36	1911.45	1896.36	1913.91	1925.27	1913.18	1907.64	1916.36	1901.18	1916.09	1911.45	1907.09	1905.09	1894.45	1895.45	1882	1901.82	1912.73	1883.78	1844.65	1752.62	1691.05	1588.49	1545.83
ra3_left_tibia_medmed_3_d6	214.844	17.0312	11.0938	1846.94	1857.35	1878.18	1842.71	1814.76	1843.47	1852.18	1846.29	1849.29	1859.71	1863.65	1862.06	1849.06	1837.76	1846.41	1845.76	1837.94	1830.53	1861.59	1856.88	1846.59	1831.88	1849.41	1838.94	1853.65	1837.18	1829.35	1845.71	1867.06	1844.94	1865.76	1874.18	1869.24	1873.59	1887.94	1856.24	1856.41	1871.94	1885.06	1893.35	1904.82	1887.5	1849.32	1836.26	1796.57	1659.12
ra3_left_tibia_medmed_4_d1	171.719	13.125	16.875	1924.93	1913	1907.57	1931	1940.64	1925.57	1940.57	1905.07	1927.93	1916.21	1938.43	1905.21	1909.5	1927.71	1910	1919.5	1920.71	1909.93	1927.71	1927.14	1920.36	1937.64	1927.64	1916.5	1916.29	1932.64	1923.14	1910	1899	1898.07	1900.86	1895.14	1937.36	1917.71	1932	1917.86	1923.93	1896.79	1920.64	1913.29	1909.3	1889.93	1888.55	1822.29	1777.24	1641.29
ra3_left_tibia_medmed_4_d2	175.469	15.4688	14.375	1919.25	1920.19	1909.06	1945.31	1931.81	1925.5	1931.88	1944.81	1930.44	1907.31	1915.62	1903.75	1932.62	1964.06	1918.31	1912.31	1924	1936	1940.81	1938.06	1930.62	1924.75	1917.56	1938.62	1929.38	1927.38	1928.62	1940.62	1937.75	1900.94	1929.62	1950.31	1930.69	1957.69	1914.75	1912.06	1911	1939.69	1936.5	1919.38	1930.2	1919.15	1879.82	1840.03	1788.32	1706.84
ra3_left_tibia_medmed_4_d3	146.875	13.9062	15.3125	1917.61	1911.06	1896.89	1918.89	1930.11	1919.78	1914.33	1908.67	1903.06	1911.5	1904.11	1907.78	1915.89	1912.28	1924.17	1915.78	1881.89	1926.78	1945.06	1913.72	1923.94	1893.56	1938.78	1919.06	1895.94	1921.5	1929.5	1921.83	1888.94	1913.33	1918.83	1909.39	1917.28	1906.56	1908.28	1915.28	1913.89	1897.44	1904.56	1895	1880.21	1873.72	1899.68	1889.87	1865.65	1813.04
ra3_left_tibia_medmed_4_d4	237.5	12.6562	11.7188	1935.18	1931.09	1924.27	1922.82	1942.09	1933.64	1907.64	1907.91	1929.09	1956.27	1915.18	1923.55	1921.36	1954.55	1911.27	1962.73	1938.55	1913	1897.18	1939.18	1911.64	1922	1963.73	1929.73	1910.27	1952.55	1944.36	1923.18	1927.91	1906.36	1920.09	1880.73	1957.64	1913.09	1902	1900.64	1891.55	1902.73	1881.64	1939	1929.41	1912.55	1907.93	1912.46	1888.74	1863.73
ra3_left_tibia_medmed_4_d5	188.594	28.75	15	1961.5	1937.4	1948.5	1932.7	1970.9	1935.2	1909.4	1982	1977.4	1930.9	1984.8	1968.5	1962.7	1927.6	1925.1	1941.5	1945.1	1915	1937.4	1928.7	1928.2	1947.5	1951	1933.7	1944.4	1925.9	1934.2	1920.2	1950.2	1937.8	1948.8	1936.1	1963.8	1936.2	1931.7	1956.3	1931.7	1907	1930.7	1943.1	1901.47	1900	1902.44	1880.61	1846.56	1820.01
ra3_left_tibia_medmed_5_d1	147.188	25	13.5938	1923.65	1926.85	1916.27	1939.65	1923.54	1926.77	1934.31	1929.23	1945.46	1962.92	1944.69	1949.62	1934.15	1945.73	1936.38	1933.23	1937.96	1936.54	1920.04	1919.85	1929.46	1938	1947.08	1920.69	1920.88	1918	1936.38	1939.73	1928.88	1956.5	1935.08	1927.04	1925.35	1906.04	1923.5	1925.54	1931.81	1902.92	1931.27	1903.58	1914.69	1892.84	1864.33	1828.29	1817.63	1794.07
ra3_left_tibia_medmed_5_d2	166.094	19.2188	15.9375	1964.59	1934.18	1929.76	1935.29	1930.94	1930.53	1937.41	1943.53	1952.65	1945.18	1945.12	1967.12	1955.94	1938.29	1937.47	1968.35	1938.53	1977.71	1938.71	1952.59	1950.47	1953.53	1968.94	1971.06	1927.76	1921.12	1935.29	1955.12	1929.29	1936.94	1939.35	1951.47	1929.71	1933.41	1961.65	1930	1949	1967	1933.24	1937.71	1951.7	1929.65	1923.97	1919.03	1905.55	1920.2
ra3_left_tibia_medmed_6_d1	134.531	15	14.2188	1916.89	1922.11	1925	1907	1904.33	1916.78	1919.44	1929.56	1915	1934.11	1960.33	1922.44	1925.78	1920.33	1932.78	1935.56	1902	1929	1931.89	1930	1909.67	1874.33	1914.44	1943.22	1935.67	1903.78	1907	1902	1905.11	1922.22	1892.78	1884.78	1907.56	1902.89	1904.56	1908.67	1918.33	1896.33	1877.44	1905.67	1901.65	1875.49	1866.51	1849.04	1851.71	1822.2
ra3_left_tibia_medmed_6_d2	168.75	12.5	19.375	1932	1934.19	1946.19	1947.06	1929.75	1921.56	1924	1940.88	1923.31	1901.12	1927.56	1929.81	1911	1924.62	1941.12	1916.5	1914.12	1917.88	1933.12	1927	1925.94	1925.25	1907.81	1924.62	1903.31	1945.12	1919.31	1940.12	1929.94	1911.81	1916.81	1931.5	1921.25	1914.56	1917.56	1912.12	1872.94	1878.69	1907.5	1906.75	1893.66	1917.74	1898.63	1870.17	1822.61	1762.7
ra3_left_tibia_medmed_7_d1	192.969	18.2812	15.4688	1941.73	1902.64	1916.73	1918.27	1924.18	1918.36	1929.55	1902.91	1912.64	1920.91	1904.82	1919.91	1952.27	1918.09	1915.36	1938.45	1944.55	1925.64	1911.27	1909.18	1894.82	1899.27	1938.18	1900.18	1896.55	1942.82	1907.91	1923.73	1908.64	1914.45	1914.55	1914.18	1931.45	1881.55	1896.36	1940.55	1907.36	1896.36	1907.36	1925.36	1895.65	1889.4	1865.4	1819.58	1771.57	1672.73
ra3_left_tibia_medmed_7_d2	229.375	24.6875	9.0625	1923.1	1908.19	1891.33	1897.43	1900.14	1915.48	1907.43	1906.43	1918.19	1916.29	1914.05	1942.81	1897.33	1903.52	1917.24	1905.43	1904.19	1907.52	1908.33	1897.38	1908.57	1910.9	1894.57	1928.71	1935.62	1919.05	1912.57	1925.62	1908.76	1895.05	1909.33	1921.05	1906	1911.95	1900.62	1899.57	1922.67	1889.24	1905.24	1905.62	1890.37	1881.9	1852.39	1845.56	1837.26	1804.43
ra3_left_tibia_medmed_7_d3	209.844	17.6562	13.9062	1924.92	1916.92	1901.23	1940.85	1919.08	1913.46	1916.69	1890.46	1888.38	1911.92	1926.62	1899.92	1904.54	1899.69	1917.77	1898.92	1926.08	1925.31	1907.08	1883.92	1908.31	1878.69	1895.54	1913.08	1930.85	1924.31	1945.85	1933	1915.54	1898.69	1900.08	1911.23	1906.46	1934.69	1908.38	1954	1944.23	1927.92	1937.15	1953.62	1882.53	1871.99	1867.23	1814.49	1770.02	1732.36
ra3_left_tibia_medmed_7_d4	244.219	11.25	11.5625	1924.07	1910.27	1910.4	1904.07	1925.93	1939.33	1915.87	1911.67	1870.07	1890.07	1883.73	1910.93	1865.13	1896.93	1875.07	1920.87	1918.4	1889.93	1875.93	1928.53	1919	1903.8	1914.87	1915.73	1906.2	1905.47	1900.53	1877.53	1889.07	1940.73	1916.13	1884.13	1919.87	1931.87	1903.07	1874	1904.33	1888.33	1883.4	1872.87	1835.14	1769.39	1697.32	1672.55	1659.74	1661.43
ra3_left_tibia_medmed_7_d5	229.062	15.7812	13.75					834.222	1426	1652.89	1583	1582.33	1681.44	1819	1851.78	1845	1826.78	1868.33	1829.22	1826.89	1873.78	1844.11	1820.67	1840.89	1851.22	1846.78	1857.33	1869	1902.67	1870.67	1867.89	1906.67	1878.11	1914.67	1888.44	1876.78	1897.89	1866.56	1875	1879.78	1875.78	1901.67	1937.44	1900.78	1898.35	1923.86	1903.21	1876.39	1882.87
ra3_right_tibia_medlat_4_d1	153.906	22.6562	14.8438	1883.38	1892.5	1917.12	1908.88	1917.75	1931.62	1880.12	1860.75	1876.88	1916.5	1929.62	1893.5	1928.62	1944.88	1926.75	1923.12	1918	1914.12	1914.62	1940.12	1925.12	1909.12	1951.25	1925.5	1937.38	1928.12	1910.25	1962.38	1955.38	1952.12	1970.88	1975.62	1980.38	1924.62	1956.12	1993.12	2007	1933.38	1927.62	1940.5	1923.6	1883.26	1902.47	1834.38	1777.3	1795.42
ra3_right_tibia_medlat_7_d1	276.875	17.9688	16.25	1998.41	1966.7	1954.04	1977.07	1976.93	1965.48	1979.96	1980.48	1990.26	1999.63	1997.59	1994.56	2005.22	2016.15	2008.52	2000.67	1997.19	2002.04	2004.07	1993.44	2006.48	2033.41	2022.85	2013.26	2021.19	2014.56	2016.74	2012.22	2021.7	2046.85	2050.78	2029.26	2022.78	2045.37	2046.78	2019.63	2031.44	2027.63	2033.81	2038.48	2035.9	2004.64	1997.21	1966.38	1917.2	1860.46
ra3_right_tibia_medlat_8_d1	189.844	20.1562	13.75	1997.9	2002.75	2025.55	2007.45	1992.25	1986.85	2029.55	1991.15	1993.15	1991.55	2016.55	1974.85	1992.35	1994.45	1990.15	1985.35	1992.25	1999.6	1992.6	1958.9	1983.85	2012.35	1985.75	1987.3	2004.5	2000.6	1982.4	1985.2	1980.3	1994.45	1979.1	1960.25	1989.4	1999.2	1994.7	1984.95	1988.75	1988.2	2001.3	1989.35	1990.25	1976.51	1972.04	1915.81	1854.06	1759.63
ra3_right_tibia_medmed_3_d1	164.219	30	22.6562	1947.06	1953	1953	1939.55	1939.19	1950	1930	1957.13	1953.29	1944.77	1926.74	1956.39	1960.9	1965.71	1944.52	1943.1	1953.32	1940.16	1956.58	1949.39	1951.71	1924.55	1953.23	1949	1955.16	1954.29	1933.58	1964	1944	1949.94	1948.74	1961.03	1941.81	1956.74	1938.23	1944.77	1949.55	1940.35	1935.97	1930.26	1932.6	1916.01	1852.91	1755.59	1592.58	1403.92
ra3_right_tibia_medmed_4_d1	143.281	29.6875	18.2812	1876.95	1869.89	1890.63	1932.74	1933.68	1902.58	1914.47	1917.47	1913.11	1901.84	1913.89	1945.79	1921.58	1898.42	1896.58	1915.42	1935.37	1932.47	1927.89	1931.21	1937.63	1953.05	1947.79	1922.42	1939.42	1950.84	1947.26	1937.95	1952.58	1962.63	1948.32	1937.26	1944.79	1949.47	1939.68	1943.95	1949.47	1939.11	1941.26	1936	1922.23	1874.65	1735.29	1530.3	1304.35	1138.41
ra3_right_tibia_medmed_4_d2	159.844	26.875	15.9375	1946	1959.18	1947	1951.45	1956.18	1944.91	1913	1927.18	1912.82	1895.55	1910.73	1927.64	1937.55	1940.27	1934.55	1939	1939	1937.36	1923.45	1933.73	1934.45	1930.36	1928.18	1930.09	1946.45	1929.73	1918.45	1921.73	1913.64	1917.73	1918.45	1913.73	1938	1936.64	1912.73	1918.27	1924.36	1932.18	1948	1947.27	1940.93	1911.87	1849.91	1739.61	1641.02	1508.57
ra3_right_tibia_medmed_5_d1	107.656
ra3_right_tibia_medmed_6_d1	131.875
[truncated: 114 more columns]

## Sheet: contralateral
sample	distance	height	width	optical density1	optical density2	optical density3	optical density4	optical density5	optical density6	optical density7	optical density8	optical density9	optical density10	optical density11	optical density12	optical density13	optical density14	optical density15	optical density16	optical density17	optical density18	optical density19	optical density20	optical density21	optical density22	optical density23	optical density24	optical density25	optical density26	optical density27	optical density28	optical density29	optical density30	optical density31	optical density32	optical density33	optical density34	optical density35	optical density36	optical density37	optical density38	optical density39	optical density40	optical density41	optical density42	optical density43	optical density44	optical density45	optical density46
sr3_tibia_cntrl_medmed_3_d1	315.469	17.9688	14.0625	1781.09	1766.18	1797.55	1807.36	1800.73	1781.64	1798.82	1774.36	1756.82	1815.91	1790.55	1786.27	1775.55	1796.36	1799.09	1800.18	1846.82	1824.73	1803.73	1817.27	1785.18	1798.55	1803.73	1815.45	1821.73	1827.73	1835.36	1856.73	1847.36	1868.45	1860.73	1873.82	1883.09	1872.18	1867.27	1867.91	1871.82	1852.09	1853.55	1890.36	1845.45	1739.29	1608.7	1402.56	1194.56	1046.78
sr3_tibia_cntrl_medmed_3_d2	385.469	23.9062	14.0625	1932.33	1933.6	1936.6	1943.67	1931	1926.27	1934.33	1925.47	1946.33	1933.6	1895.93	1915.4	1941.13	1915.87	1892.13	1883.33	1875.33	1870.73	1855.73	1882.2	1910.8	1944.4	1965.73	1959.93	1940.13	1960.2	1976.4	1969.93	1976.53	1963.73	1969.4	1982.33	1977.67	1975.93	1948.53	1962.47	1988.8	1992.27	1945.87	1954.53	1951.16	1953.9	1953.2	1926.32	1839.86	1715.04
sr4_tibia_cntrl_medlat_2_d1	391.25
sr5_tibia_cntrl_medmed_1_d1	175.938	14.5312	6.09375	1764.5	1818.75	1811.75	1799.75	1805.5	1796.5	1792.75	1782.5	1810	1824.25	1849	1855.75	1835.25	1844.25	1856.5	1856.25	1836.5	1867.25	1904	1849.5	1836.75	1856	1881.25	1921.25	1916.75	1891	1893	1922.75	1978	1928.75	1911.5	1963	1992	1955	1876.5	1900.25	1911.25	1938.5	1952.25	1948	1959.74	1938.26	1896.69	1843.37	1801.24	1782.49
sr5_tibia_cntrl_medmed_1_d2	140	15.1562	6.71875	1848	1835.5	1797.5	1848	1810.5	1832.5	1828.5	1827	1827	1820	1841.5	1878.5	1857	1864	1833	1808.5	1852	1858.5	1877.5	1849	1921	1911.5	1879	1886	1889	1905.5	1863.5	1849.5	1896	1811.5	1876	1879.5	1856.5	1885.5	1879.5	1860	1884	1869.5	1923	1937.5	1922.44	1888.63	1865.1	1856.21	1855.47	1836.3
sr5_tibia_cntrl_medmed_1_d3	172.188	21.7188	9.375	1803.62	1823.5	1819.44	1817.19	1818.81	1842.06	1843.62	1844	1846.69	1825.94	1826.06	1841.12	1838.5	1839.12	1841.44	1829.5	1816.56	1797.31	1798.5	1831.94	1835.69	1840.06	1847.88	1852.19	1868.88	1885.94	1862.19	1864.38	1884.75	1890.81	1896.94	1900.12	1912.62	1909.56	1902	1931.31	1923.06	1908.12	1932.25	1959.38	1952.56	1946.64	1914.66	1867.23	1820.49	1767.52
sr5_tibia_cntrl_medmed_3_d1	131.875	14.5312	10.3125	1914.27	1904.53	1913.67	1895	1934.13	1951.8	1948.27	1926.73	1905.73	1916.2	1969.6	1959.07	1930.27	1935.6	1960.93	1928.73	1943.53	1945.73	1943.6	1941.73	1942.53	1935.47	1938.6	1942.2	1957.47	1944.67	1957.8	1950.47	1938.47	1927.93	1926.4	1925.53	1931.33	1924.67	1926	1931.13	1914.93	1900.07	1915.33	1907.67	1887.77	1890.92	1900.63	1871.81	1789.92	1661.75
sr5_tibia_cntrl_medmed_3_d2	244.062	20.7812	12.9688	1961.73	1968.6	1966.87	1973.4	1980.27	1962.67	1968.07	1968.47	1977	1977.4	1982.13	1955.33	1989.6	1969.73	1983.27	1967.4	1969.73	1961.4	1945.67	1978.8	1948.13	1960.67	1983.47	1963.27	1986.33	1980.67	1966.33	1961.8	1961.67	1969.4	1956.47	1953.73	1970	1944.33	1949.47	1935	1933.07	1924.2	1929.2	1930.4	1908.01	1884.36	1858.72	1842.11	1797.37	1756.41
sr5_tibia_cntrl_medmed_3_d3	211.562	18.75	9.0625	1933.55	1936.18	1964	1946.82	1959.55	1955.27	1956.36	1936.91	1928.18	1910.09	1951.36	1947.91	1967.45	1962.82	1936.27	1957.36	1926.55	1938.27	1950	1943.18	1940.73	1956.82	1959.27	1955.55	1945.64	1962.45	1946.73	1960.27	1979.45	1990.55	1964.27	1941.64	1960.82	1968.82	1974.36	1987.18	1972.91	1967.91	1988	1979.09	1964.61	1963.3	1959.36	1954	1929.52	1896.28
sr6_cntrl_tibia_medlat_1_d1	230.781	20.3125	13.9062	1758.4	1743.87	1797	1793.67	1777.47	1789.87	1771.6	1785.4	1794.8	1787	1746.93	1757.87	1776.2	1791.13	1803.07	1822.67	1838.67	1807.07	1831.07	1825	1832.4	1841	1850.07	1845	1853.07	1879.07	1874.33	1882.93	1893.2	1888.4	1908.13	1925.07	1942.53	1922.53	1910.6	1915.47	1908.07	1905.73	1932.73	1912.6	1908.74	1846.41	1748.71	1637.26	1570.49	1496.29
sr6_cntrl_tibia_medlat_2_d1	226.25	21.4062	10.625	1915	1955	1938.5	1911.5	1896.75	1911.75	1891.75	1898	1952	1930	1950.5	1976	1958	1926.75	1912	1914.5	1925	1905.25	1956	1938.75	1943.25	1917	1901.5	1896.75	1915.25	1920.75	1941.25	1964.25	1960.25	1926.25	1929.5	1858	1986.75	1916.75	1965	1944.5	1923.75	1912.5	1907.25	1974.25	1902.89	1906.35	1916.63	1860.35	1888.08	1840.62
sr6_cntrl_tibia_medlat_2_d2	211.094	17.3438	11.0938	1911.86	1966	1936.57	1953.57	1955.64	1954.93	1909.43	1934.43	1927.5	1929	1957.14	1956.71	1933.57	1979.29	1929.29	1930.07	1951.57	1945.07	1961.57	1931.21	1938.07	1933.43	1934.57	1940.57	1934.71	1913.57	1958.93	1950	1940.36	1946.21	1931.5	1957.64	1962.07	1973.71	1984.64	1958.29	1962.14	1952.93	1965.57	1959.79	1963.3	1952.84	1944.65	1945.57	1919.96	1887.28
sr6_cntrl_tibia_medlat_3_d1	156.25	17.0312	10.4688	1793.27	1785.36	1742.82	1753.91	1770.73	1801.45	1806.09	1791.64	1803.09	1793.64	1771.18	1808.91	1778.64	1814.36	1763.09	1807.82	1796.64	1777.09	1773.27	1792	1769.18	1773.36	1803.09	1802.73	1807	1831.82	1814.64	1808.36	1793	1796.36	1829	1838.82	1828	1887.91	1861.09	1890.91	1902.64	1935	1899.36	1891.36	1906.1	1896.21	1861.07	1792.54	1757.89	1627.66
sr6_cntrl_tibia_medlat_3_d2	134.844	17.5	10.625	1798.4	1740.6	1772.6	1786.8	1729	1770.4	1774.6	1770.6	1775.2	1772.2	1772.4	1741.2	1757.8	1733	1709.8	1740.8	1712.8	1786.2	1768.8	1712.6	1784.2	1726.6	1722.6	1683.4	1716.6	1717	1721.6	1727.2	1757.8	1755.2	1774.4	1741.4	1804.6	1810.4	1812.2	1799.6	1834	1856.4	1823.4	1904.2	1770.63	1672.4	1604.84	1544.84	1469.12	1420.86
sr6_cntrl_tibia_medlat_4_d1	134.844	20.1562	11.5625	1604.68	1600.45	1584.5	1581.18	1572.5	1560.59	1560.91	1582.5	1585.86	1572.64	1562.86	1564.91	1568.32	1581.59	1564.5	1599.77	1589.14	1583.59	1621.27	1604.14	1572.91	1566.64	1577.55	1599.82	1622.77	1632.59	1627.32	1642.45	1640.23	1675.55	1667.68	1676.05	1657.77	1664.05	1695.23	1692.64	1700.68	1720.14	1746.45	1762.73	1761.11	1758.74	1744.61	1695.52	1602.83	1441.58
sr6_cntrl_tibia_medlat_4_d2	226.875	22.5	10.4688	1726.5	1695.8	1704.4	1692.4	1705.4	1722.4	1707.8	1715.8	1735.6	1734.8	1721.4	1695.6	1710.4	1713.7	1739.9	1727.3	1765.8	1786.6	1760.2	1790.2	1774.4	1783.6	1757.1	1792.6	1803.6	1730.5	1801.8	1822.2	1793	1791.6	1808.2	1772.3	1709	1672.7	1673.7	1643.2	1668	1755.6	1754.3	1783.4	1735.84	1701.81	1652.57	1598.44	1528.04	1489.28
sr6_cntrl_tibia_medlat_4_d3	323.125	25.7812
sr6_cntrl_tibia_medlat_5_d1	143.281	20.1562	12.5	1798.07	1831.33	1821.13	1812.2	1799.87	1798.67	1794.8	1817.27	1847.27	1826.07	1831.53	1836	1834	1835.73	1831.87	1855.67	1826.93	1853.47	1852.93	1865.13	1843	1871.2	1891.73	1891.4	1882.67	1859.4	1882.07	1907.8	1907.13	1906.93	1897.87	1920	1924.33	1921.8	1918.53	1924.8	1948.6	1929.93	1918.73	1942.33	1923.98	1901.73	1887.46	1870.19	1813.61	1747.81
sr6_cntrl_tibia_medlat_5_d2	188.125	18.4375	12.1875	1845.36	1834.18	1824.55	1830.82	1820.18	1817.36	1850.27	1855	1843.64	1832.91	1835.27	1818.09	1799.18	1826.55	1835.64	1877.09	1857.09	1850.45	1856.82	1846.55	1825.45	1821.09	1834.64	1840.09	1846.36	1846.27	1820.36	1827.91	1860.64	1860	1851.27	1854.36	1847.27	1856.64	1862.82	1878.45	1882	1865.45	1916.64	1910.82	1844.9	1774.47	1666.64	1553.24	1484.72	1470.7
sr6_cntrl_tibia_medlat_5_d3	301.25	19.2188	12.1875	1905.59	1923.88	1907.47	1905.59	1908.71	1919.12	1894.71	1896.12	1893.71	1883.24	1895.82	1900.18	1886.06	1872.41	1889.06	1880.53	1872.65	1893.82	1919.53	1875.18	1909.76	1902.88	1902.18	1906.24	1887.82	1912.88	1894	1899.18	1883.88	1878.35	1893.82	1891.71	1887.06	1907.65	1909.94	1900	1893.53	1931.94	1928.82	1947.94	1929.49	1933.53	1921.32	1903.64	1886.57	1809.82
sr6_cntrl_tibia_medlat_6_d1	442.188	28.75	16.7188	2030.38	2048	2041.88	2057.88	2052.06	2039.31	2016.38	2033.94	2037.25	2040.69	2028.88	2060.06	2020.12	2034	2001.44	2038.69	2033.06	2023.56	2020.88	2036.06	2018.88	2022.31	2047.25	1999.44	2015.56	1983.25	1987.81	2021.5	2004.38	2006.94	2031	2032.62	1995.25	2024.62	2011.5	2013.19	2042.75	2021.12	2051.12	2039.62	2034.16	2035.58	2017.14	1966.02	1935.8	1846.33
sr6_cntrl_tibia_medlat_6_d2	384.531	18.125	18.125	1956.2	1977.8	1985.5	1990.75	1991.7	1984.45	1981.2	1978.5	1977.3	1980.3	1990.1	2004.1	1997.05	1995.2	2006.65	1985.65	2004.1	2021.45	1994.5	2003.25	2001.7	2005.3	2015.5	2019.85	2010.9	2019.5	2027.35	2016.45	2021.25	2017.4	2002.85	2066.3	2004.45	2017.45	2013.7	2000.95	2012	2035	2022.3	2011.1	1996.15	2011.18	1985.15	1954.08	1890.62	1680.77
sr6_cntrl_tibia_medlat_6_d3	465.625
sr6_cntrl_tibia_medlat_7_d1	140.781	13.125	10.4688	1473.11	1476.32	1470.32	1464.37	1475.16	1482.63	1480.42	1475.32	1473.32	1465.37	1454.47	1460.47	1470.74	1451.37	1458.63	1472.26	1450.21	1427.84	1418.89	1423.37	1430.74	1455.37	1475.89	1498.26	1479.32	1408.58	1389.42	1423.37	1446.32	1473.74	1477.16	1441.32	1431	1420.74	1365.63	1304.32	1302.21	1342.89	1399.79	1473	1484.93	1450.5	1403.03	1374.67	1375.96	1370.92
sr6_cntrl_tibia_medlat_7_d2	205.781	20.9375	9.84375	1738	1734.4	1730.8	1711.1	1680.6	1721.5	1731.7	1752.4	1746.5	1739.6	1763.2	1790.2	1774.1	1753.7	1784.7	1740.5	1780.5	1764.7	1801.7	1764.1	1777.8	1757.4	1775.3	1772.9	1766.5	1756	1768.1	1779.7	1801.7	1792.5	1806.3	1812.4	1777.2	1794.1	1779.4	1854.6	1867.4	1843.6	1873.2	1866.1	1858.8	1841.51	1832.77	1798.68	1737.21	1652.09
sr6_cntrl_tibia_medlat_7_d3	179.062	20.625	13.5938	1776.2	1725.8	1742	1734	1760.6	1755.73	1752.47	1754.27	1767.07	1772.13	1781.33	1792.27	1748.93	1760.33	1781.33	1789	1792.6	1772.53	1801.2	1806.6	1818.8	1807.8	1783.87	1801.33	1795.6	1824.53	1807.87	1797.53	1817.07	1825.53	1789.93	1836.8	1816.33	1800	1835.47	1823.13	1818.73	1833.33	1857.53	1858	1841.97	1816.43	1808.88	1780.31	1750.69	1710.57
sr6_cntrl_tibia_medlat_7_d4	345.156	25.3125	12.3438	1914.7	1926.4	1930.1	1941.8	1924.1	1917.4	1947.2	1940.1	1943.2	1937.2	1940.6	1957.4	1978.5	1974.7	1945.3	1957.4	1947.5	1910.2	1974.8	1947.8	1982.5	1964.2	1974.8	1967.4	1966.2	1951.7	1961.8	1961.1	1963.2	1957	1946.7	1953	1955.9	1962.7	1938.4	1936.4	1961.1	1988	2014.8	2003.1	1978.04	1958.76	1959.69	1959.3	1950.83	1911.03
sr6_cntrl_tibia_medmed_7_d1	295	22.5	12.3438	1974.38	1968.19	1977.14	1976.29	1981.19	1990.86	1994.67	1986.9	1988.43	1964.71	1971.52	1981.29	1978.05	1966.81	1966.86	1989.62	1986.95	1973.86	1964.67	1954.62	1961.86	1982.48	1981.81	1982.52	1956.57	1969.86	1977.95	1969.33	1991.24	1978.48	1963.71	1991.52	2000.9	1984.52	1979.67	1974.43	1987.62	1983.76	1963.62	1984.24	1973.73	1965.86	1947.12	1933.83	1905.27	1860.98
sr6_cntrl_tibia_medmed_7_d2	250.781	16.7188	9.6875	1967	1967.36	1986.91	1994.27	1994.91	1990.91	1959.91	1977	1998	1990.55	1959.82	1997.55	1997.27	1982	1971.45	1984.18	1998.36	2003.09	1961.91	1990.36	1980.55	1987.91	1997.55	1992.27	1969.91	1978.73	1998.27	1974.73	1985.55	1977	2003.09	1980.73	1996.91	1982.18	1949.82	1972.09	1978.55	1975.64	1995.18	1980.36	1955.39	1932.18	1909.57	1902.65	1897.84	1881.07
sr8_cntrl_tibia_medlat_2_d1	187.188	24.6875	10.625	1830.46	1818.38	1861.38	1863.69	1860.69	1835.77	1860.69	1853.85	1853.69	1865	1878.31	1861.38	1858.15	1884.69	1862.08	1882.08	1880.38	1886.08	1865.46	1878.23	1887.15	1916.54	1900.69	1906.69	1917.54	1920.62	1913.92	1930.54	1925.08	1908.92	1923.85	1890.85	1920.54	1931.54	1946	1913.08	1916.85	1925.08	1960.46	1918.08	1894.72	1892.66	1901.76	1868.33	1869.37	1827.83
sr8_cntrl_tibia_medlat_2_d2	327.656	21.875	10.9375	1964.15	1974	1951.9	1968.95	1962.7	1969	1973.7	1980.45	1983.3	1987.05	2000.35	1997.5	1988.3	1971.7	1990.15	2007.9	1992.4	1979.65	1990	1987.15	1992.7	1988.15	1998.9	1984.4	1996.3	2001.05	2000.25	2011.05	2028.75	2007.3	1984.2	1978.55	2012.35	2001.25	1983.2	2005.85	1998.7	2008.55	2000.9	2012.8	1974.36	1959.13	1964.33	1933.82	1875.71	1834.95
sr8_cntrl_tibia_medlat_2_d3	282.188	28.9062	11.25	1960.11	1957.22	1951.78	1985.33	2014.67	1952	1951.56	1981.89	1984.78	1963.22	1952.11	1971.33	1934.89	1979.44	1945.67	1944.11	1952.33	1957.22	1962.89	1976.78	1944.22	1955.44	1957.44	1948.33	1956.67	1903.67	1974.33	1965	1951	1959.89	1963.22	1989.89	1943.44	1961.11	1980.44	1957.89	1997	1962.56	1990.89	1974.78	1965.45	1924.34	1892.56	1875.26	1836.06	1823.33
sr8_cntrl_tibia_medlat_3_d1	404.531	22.9688	10.1562	2011.3	2028.6	2032.7	2037.3	2038.5	2018.8	2042.4	2061.4	2041	1997	2028.2	2034.9	2005.5	2052.4	1983.7	2043.3	2009	2009.9	2016.7	2026.3	2005.9	1994.1	2034.3	2013.7	2015.9	2030.9	2052.4	1994.6	2005.1	2014.3	1996.4	2027.4	2017.5	2005.9	2026.6	1962.5	1970.3	1970.8	1988.6	1984.4	1965.4	1949.57	1943.18	1930.81	1930.02	1906.17
sr8_cntrl_tibia_medlat_3_d2	338.906	25.1562	11.4062	2024.4	2027.6	1990.3	1983.8	1976.9	2003.3	2002.3	2008.8	1980.7	1999.8	2034.3	2022.7	1997.1	2004.6	2021.1	2049	1998.9	2015.2	2008.6	1989.5	2017	2027	2023.7	1994.8	2021.9	2008.7	1994.5	2032.8	1999.2	1964.3	2050.8	2019.6	2005.8	1988.9	1983.7	1999.5	2014.9	1945	1990.7	1985	1985.34	1951.59	1920.34	1865.47	1799.37	1819.59
sr8_cntrl_tibia_medlat_3_d3	432.812	21.0938	13.2812	2000.44	1987.67	1993.06	2021.5	2019.72	2013.78	2002.5	2002.28	2004.94	2000.39	2003.11	2010.17	2005.22	2010.5	2026.83	2012.5	2019.56	2047.39	2020.28	2015.56	1996.44	2021.67	2020.06	2002.5	2019.78	2024.78	1996.78	2023.33	2040.94	2015.39	2043.28	2035.72	2006.5	2015.56	2018.72	2018.44	2026	2005.78	2032.78	2031.44	1997.24	1996.28	1966.44	1954.76	1907.51	1877.06
sr8_cntrl_tibia_medlat_7_d1	89.2188
sr8_cntrl_tibia_medmed_2_d1	121.875
sr9_cntrl_tibia_medlat_5_d1	198.75	23.4375	10.7812	1901.83	1916.5	1890.67	1907.75	1908.33	1889.83	1901.08	1899.58	1887.75	1896.92	1869.83	1887.42	1877.17	1895.42	1924.83	1895	1904.25	1888.17	1884.75	1901	1901	1887.67	1896.33	1903.92	1895.33	1904.25	1911.5	1923.75	1897.5	1880.83	1896.17	1908.83	1895.92	1879.75	1863.67	1915.33	1891.75	1903.67	1914.67	1899	1904.86	1882.15	1819.66	1747.51	1668.48	1569.88
sr9_cntrl_tibia_medmed_8_d1	138.438
sr10_cntrl_tibia_medlat_4_d1	211.875	22.6562	11.5625	1994.67	1989.27	1976.93	2002.13	1994.33	2002.67	1987.87	1994.6	1976.27	1989.93	1971.87	1985.13	2002.2	1990.67	1980	2011.87	1995.6	1976.2	1965.27	2017.73	2011.93	2002.67	2007.07	1993	1975	1969.8	1987.53	1977.33	1978.13	1984.53	1956.73	1960.4	1982.6	1999.73	1985.53	1993.47	1981.93	1982.53	1972.27	1983.87	1985.12	1968.44	1944.48	1915.28	1881.18	1843.99
sr10_cntrl_tibia_medmed_1_d1	344.062	21.875	13.9062	1937	1980.9	1959.7	1952.4	1931.4	1991.3	1949.5	1943.6	1990.2	1952.3	1937.1	1926	1920.2	1955.4	1944.7	1931.1	1930.8	1920.8	1978.5	1937.4	1956	1967.8	1965.4	1991.5	1984.5	1981	1957	1936.8	1939.3	1935.6	1950.5	1945.4	1953	1978.8	1961.5	1971.9	1942.6	1955	1939.9	1939.5	1939.12	1936.22	1926.93	1889.36	1882.25	1876.42
sr10_cntrl_tibia_medmed_1_d2	466.25
sr10_cntrl_tibia_medmed_3_d1	349.375	17.5	11.875	1901.83	1891.5	1871.08	1894.08	1875.75	1884.17	1880.33	1863.67	1872.17	1886.42	1912.58	1862.33	1891	1871.83	1893.17	1883.83	1913.75	1888.33	1900.33	1897.42	1913.83	1882.58	1885.58	1883	1905	1902.75	1910.92	1919	1910.17	1899	1898.42	1933.17	1931.25	1906.42	1917	1921.92	1918.58	1919.08	1919.83	1923.5	1907.88	1884.02	1809.94	1707.58	1616.85	1519.19
sr10_cntrl_tibia_medmed_3_d2	331.094	21.5625	9.6875	1901.81	1868.62	1869.88	1893.94	1895.31	1896.62	1883	1890	1878.31	1879.06	1873.5	1868.38	1876.19	1885.62	1858.88	1891.56	1877.88	1863.94	1869.44	1868.31	1851.69	1908.94	1899.75	1891.56	1848.38	1867.88	1895.38	1878.38	1867.31	1892.25	1875.19	1860.75	1865.12	1872.06	1879	1867.19	1885.5	1872.25	1864.88	1893	1836.29	1769.25	1676.63	1564.3	1436.74	1301.27
sr10_cntrl_tibia_medmed_3_d3	209.688	19.5312	13.4375	1872.08	1869.5	1863.58	1860.25	1856.33	1851.83	1853.29	1869.12	1879.62	1866.38	1877.58	1855.5	1872.96	1858.21	1838.21	1840.71	1871.83	1857	1845.12	1846.96	1850.79	1856.21	1852.42	1860.08	1870.04	1878	1850.5	1865.08	1840.58	1861.83	1850.25	1871.38	1877.33	1894.17	1889.5	1901.75	1906.46	1927.92	1924.62	1930.83	1915.3	1894.49	1880.76	1873.81	1850.63	1811.71
sr10_cntrl_tibia_medmed_5_d1	371.094	20.625	10.3125	1896.8	1895.29	1904.23	1906.34	1916.23	1919	1911.11	1888	1889.49	1893.2	1911.63	1898.69	1913.86	1922.63	1915.23	1913.74	1911.71	1894.26	1911.74	1917.74	1912.17	1913.89	1925.63	1917.8	1909.06	1900.86	1912.14	1896.66	1893	1919.03	1917.37	1917.37	1927.6	1913.54	1912.91	1906.34	1911.69	1922.26	1914.89	1936.23	1924.82	1919.44	1922.02	1905.94	1873.41	1826.65
sr10_cntrl_tibia_medmed_5_d2	383.438	22.9688	13.9062	1866.86	1850.21	1860.21	1886.64	1864.79	1880.43	1841	1845.86	1843.36	1876.93	1857.14	1859.21	1863.71	1853.86	1831	1864.86	1859.79	1869.43	1864.71	1870.43	1904.86	1888	1880.07	1895.57	1887.07	1881.79	1883.36	1862.71	1873.57	1861.71	1875.64	1920.64	1922.36	1934.07	1940.14	1937.36	1930.79	1923.07	1925	1923.29	1922.74	1892.46	1851.31	1829.88	1789.38	1730.4
sr10_cntrl_tibia_medmed_5_d3	230.625	17.0312	11.875	1765.18	1761.73	1750.91	1734.09	1762.55	1778.18	1757.09	1754.45	1752.64	1748.82	1720.36	1709.82	1744.18	1745.45	1755.82	1751.91	1766.45	1773.18	1748.36	1761	1749.45	1745.45	1757.55	1787.64	1784.45	1772.09	1753.91	1746.91	1758.09	1756.91	1780.64	1777.18	1793.91	1794.45	1787.73	1821.27	1858.64	1846.82	1858.18	1857.64	1787.06	1719.98	1652.49	1566.32	1466.58	1391.11
sr10_cntrl_tibia_medmed_6_d1	382.344	20.9375	11.0938	1881.58	1862.92	1865.75	1844.58	1840.17	1882.33	1901.75	1864.25	1874.25	1873.83	1863.17	1859.58	1845.83	1853.33	1852.67	1888.58	1890.17	1865.08	1869.83	1848.75	1854.58	1838.83	1854.25	1856.17	1882.58	1886.92	1888.5	1903.5	1926	1896.25	1890.83	1930.42	1918.83	1936.92	1943.67	1922.83	1937.17	1948.67	1911.42	1933	1913.71	1893.08	1859.8	1816.23	1791.77	1716.8
sr10_cntrl_tibia_medmed_6_d2	386.719	31.4062	14.6875	1927	1945.31	1910.19	1920.44	1915.81	1905.88	1906.06	1916.62	1929.94	1885.38	1903.31	1905.75	1916.12	1928.75	1920.62	1900.5	1911.44	1924.75	1897.44	1901.75	1898.44	1877.06	1906	1905.06	1885.31	1892.06	1907.25	1887.94	1892	1885.56	1883.44	1915.12	1899.69	1921.81	1949.5	1924.88	1933.94	1917.81	1917.31	1928.5	1927.04	1920.93	1915.91	1888.9	1874.11	1849.39
[truncated: 114 more columns]

## Sheet: aclt
sample	distance	height	width	optical density1	optical density2	optical density3	optical density4	optical density5	optical density6	optical density7	optical density8	optical density9	optical density10	optical density11	optical density12	optical density13	optical density14	optical density15	optical density16	optical density17	optical density18	optical density19	optical density20	optical density21	optical density22	optical density23	optical density24	optical density25	optical density26	optical density27	optical density28	optical density29	optical density30	optical density31	optical density32	optical density33	optical density34	optical density35	optical density36	optical density37	optical density38	optical density39	optical density40	optical density41	optical density42	optical density43	optical density44	optical density45	optical density46
sr3_tibia_ACLT_medlat_2_d1	398.906	30	17.0312	1913.47	1906.33	1912.2	1924.2	1934.87	1942	1954.2	1952	1922.4	1913.93	1928.47	1945.87	1940.2	1938.47	1941.33	1958.47	1947.67	1945.13	1939.8	1924.07	1934.93	1953.67	1968.93	1959.4	1958.13	1996.07	1992	1977.4	1975.53	1993.67	1998.53	1997.13	2016.87	2009	1979.67	2033.4	2004.67	2006.87	2012.33	2044.67	2016.61	2001.98	1982.85	1985.53	1931.72	1831.26
sr3_tibia_ACLT_medlat_2_d2	316.094	22.8125	16.4062	1893.36	1875.59	1858.73	1871.23	1851.64	1860.77	1857.09	1880.23	1864.45	1865.27	1848.91	1869.32	1880.36	1895.14	1885.95	1896.09	1881.32	1869.86	1892.09	1904.55	1901.05	1913.23	1907.95	1909.64	1906.23	1895.82	1885.91	1911.59	1927.86	1899.45	1915.05	1890	1914.64	1905.73	1915.73	1923.41	1943.64	1939.86	1948.77	1958.95	1947.43	1945.53	1890.87	1838.54	1759.21	1657.53
sr3_tibia_ACLT_medlat_2_d3	490.156	19.0625
sr3_tibia_ACLT_medlat_5_d1	490
sr3_tibia_ACLT_medmed_1_d1	325.938	22.0312	14.5312	1966.67	2017.75	2019.83	1986.25	2023.67	1988.33	2014.17	2019.92	2018.58	2045.17	1998.42	2004.92	2026.58	1993.58	1988.33	2015.5	2031.58	2005.92	2014.58	2005.67	2006.33	2009.83	2018.58	2013.5	1984.5	2041	2031.33	2004.25	2018.33	2015.92	2046.75	1984.33	2035.58	1992.67	2004.25	2001	2006.42	2010.75	2005.33	2030	1995.32	2001.55	1979.77	1966.6	1922.12	1885.85
sr3_tibia_ACLT_medmed_1_d2	308.125	26.0938	11.5625	2006.3	1976.5	2003.5	1997.4	2066.2	2007.7	2019.9	2019.2	2032.6	1981.9	2003.1	2047.3	1998.4	2003.8	2016.9	2024.5	2014	2014.8	2031	2009.1	2017	2000.9	2045.8	2025.1	1974	2015.5	2042.8	2016.6	2011.3	1999.7	2042.1	2026.4	2016.7	2035.4	2017.4	2022	2027.9	2004.5	2023.7	2005	2007.35	1964.18	1926.16	1852.23	1767.27	1654
sr4_tibia_ACLT_medlat_4_d1	138.906	15.1562	13.4375	1886.88	1865.38	1907.81	1881.38	1888.5	1888.81	1881.81	1884.56	1899.69	1863.88	1898.44	1907.06	1883.69	1866.19	1875	1893	1889.81	1867.75	1874.81	1861.88	1891.5	1906.56	1886.62	1871.19	1875.12	1892	1871.5	1876.19	1887.88	1878.44	1900.19	1883.38	1924.06	1916.88	1903.38	1911.12	1923.12	1919.25	1946.94	1921.88	1924.65	1925.22	1904.69	1909.58	1886.59	1832.56
sr4_tibia_ACLT_medlat_4_d2	204.688	26.25	18.2812	1985.88	1954.88	1982.44	1956.25	1974.94	1975.44	1948	1940.25	1958.31	1976.12	1969.5	1984.81	1957.94	1967.12	1953	1996.69	1985.75	1964.56	1960.31	1958.62	1949.69	1987.38	1979	1959.94	1963.19	1961.31	1983.06	1970.69	1992.19	1961.81	1977.19	1974.31	1983.12	1990.19	1959.69	1962	1967.81	1956.12	1985.31	2008	1976.43	1976.18	1974.09	1958.68	1943.66	1938.94
sr6_ACLT_tibia_medlat_1_d1	202.031	18.2812	11.875	1884.95	1901.25	1880.7	1881.95	1882.9	1890.1	1875.1	1865.1	1858	1872	1865.1	1861.5	1840.85	1841.85	1846.4	1855.2	1856.35	1877.55	1857.4	1860.75	1859.5	1849	1884.1	1876.55	1880.35	1879	1888	1885.1	1897.6	1883.95	1906.75	1903.05	1909.4	1895.8	1902.5	1934.45	1932.3	1925.95	1944.45	1949.15	1935.63	1925.91	1902.68	1903.11	1905.09	1896.31
sr6_ACLT_tibia_medlat_1_d2	274.219	22.9688	13.75	1909.54	1923.08	1939	1928.54	1914.77	1906.77	1939.31	1913.92	1940.38	1913.69	1934.54	1931.46	1971.46	1939.46	1941.38	1944.92	1948.31	1965.08	1947.23	1951.38	1907.77	1939.62	1945.62	1929.92	1948.92	1979.31	1945.62	1943.15	1967.08	1955.92	1963.77	1980.62	1949.15	1953.62	1973.46	1960.46	1962.69	1976.23	1987.08	1996.31	1941.85	1940.9	1924.43	1918.78	1878.38	1834.44
sr6_ACLT_tibia_medlat_1_d3	350.625	15.4688	13.2812	1966.39	1987.83	1980.26	1993.65	1975.09	1991.91	1999.61	1996.78	1980.09	1991.74	1983.61	1984.52	1977	1984.87	1971.3	1962.17	1974.17	1994.39	1978.3	1948.09	1996.87	1990.78	1985.96	2002.39	2000.91	2006.35	1982.57	1987.3	1980.7	1969.96	1978.3	2001.61	1985.57	2003.35	1999.17	1993	1984.65	2005.83	1978.39	1990.74	2009.09	1990.47	1972.89	1942.65	1953.41	1939.1
sr6_ACLT_tibia_medlat_2_d1	273.906	19.375	13.2812	1960.89	1937.21	1935.95	1963.84	1963.68	1962.89	1972.42	1965.26	1965.58	1965.26	1965.32	1960.21	1967.63	1965.79	1969.84	1969.26	1961.47	1970.74	1968.47	1980.37	1970.89	1967.58	1969.79	1996.79	2007.32	1989.37	1985.26	2002.95	2011.16	1999.05	1992.63	1996.42	1994.37	1993.95	2016.95	2019.11	2021.89	2021.42	2014.26	2013.58	2001.32	2014.64	2009.52	1996.56	1981.05	1948.92
sr6_ACLT_tibia_medlat_2_d2	310.156	19.6875	16.7188	1925.18	1930.82	1931.27	1932.18	1951.55	1946.82	1956.36	1954.91	1949.09	1933.09	1932.45	1927.27	1913.27	1904	1928.82	1940.18	1925.45	1903.27	1910.18	1928	1944.82	1935.18	1935.36	1950.64	1965	1979.36	1975.09	1980.73	1975.18	1987.64	1960.27	1977.82	1985.82	1993.45	1990.82	1980.82	2008.64	1977.36	1993.36	1990.55	1983.71	1963.48	1946.71	1937.29	1903.05	1818.71
sr6_ACLT_tibia_medlat_2_d3	232.344	20.9375	18.125	1835.11	1829.29	1826.14	1845.07	1838.21	1821.82	1827.39	1824.82	1815.86	1826.61	1835.14	1837.68	1845.96	1837.82	1830.79	1823.57	1812.07	1829.68	1836.86	1842.25	1834.86	1820.29	1821.25	1838.75	1848.64	1847.54	1856.25	1856.96	1871.07	1869.93	1868.21	1884.36	1890.61	1892.75	1916.5	1915.04	1910.46	1940.39	1957.21	1949.61	1957.31	1942.02	1903.71	1866.49	1734.98	1546.28
sr6_ACLT_tibia_medlat_3_d1	131.094	18.2812	11.875	1712.42	1697.21	1694.84	1688.89	1713.37	1691.95	1682.42	1698.95	1682	1695.95	1698.53	1711.89	1708.47	1703.84	1713.11	1713.95	1726.84	1763	1776.53	1813	1812.89	1839.16	1844.42	1836.95	1829.84	1836.47	1841.32	1855.42	1836.74	1842.84	1838.47	1842.47	1870.42	1874.47	1857.42	1848.95	1856.26	1880.26	1890.53	1876.21	1823.65	1732.57	1592.2	1441.98	1283.66	1107.81
sr6_ACLT_tibia_medlat_3_d2	175.781	21.4062	10.625	1789.86	1754.14	1776.36	1758.07	1782.5	1734.86	1777.07	1806.36	1785.29	1780.5	1788.71	1796	1791.79	1799.86	1810.21	1824.14	1821.57	1841.79	1879.57	1859.79	1887.14	1903.43	1895.57	1906	1918.86	1902.29	1899.57	1913.29	1921.86	1900.71	1886.14	1949.36	1936.57	1921.14	1935.71	1897.36	1866.64	1866.07	1866.36	1863.14	1869.4	1799.37	1651.5	1462.33	1287.19	1138.49
sr6_ACLT_tibia_medlat_3_d3	167.344	23.125	8.59375															1775.62	1776	1761.57	1767.24	1800.19	1845.05	1848.76	1845.48	1870.71	1873.71	1854.81	1854	1844.71	1840.19	1851.14	1872.38	1875.9	1837.24	1857.57	1879.76	1876.24	1862.24	1870.33	1887.1	1887.38	1874.76	1881.79	1879.78	1862.18	1812.02	1749.06	1690.2
sr6_ACLT_tibia_medlat_5_d1	210.469	21.875	14.2188	1763.5	1788	1759.4	1768.4	1793.9	1779.1	1784.3	1788.6	1810.9	1830.3	1802.9	1830.7	1808.3	1809.9	1804.9	1809.7	1831.5	1829.9	1861.4	1864.6	1860.7	1844.8	1855.8	1876.9	1875.4	1899.1	1906.2	1894.1	1883.6	1921.8	1941.1	1921.9	1927.2	1948.8	1967	1953.9	1925.5	1952	1965.5	1974.5	1969.06	1952.82	1954.5	1933.24	1865.8	1834.29
sr6_ACLT_tibia_medlat_6_d1	148.594	21.4062	12.6562	1836.23	1851.59	1851.64	1865.91	1844.59	1843.95	1846.05	1831.36	1834.59	1852.14	1862.05	1873.55	1838.5	1855.05	1853.68	1842.18	1838.59	1860.91	1863.95	1862.36	1861.27	1866.18	1871.36	1857.86	1853.64	1855.05	1867.77	1906.91	1858.41	1879.95	1884.86	1884.09	1878.09	1884.73	1873.05	1904.14	1893.64	1908.64	1917.27	1938.55	1914.97	1920.92	1897.76	1832.9	1772.04	1645.96
sr6_ACLT_tibia_medlat_6_d2	170.469	19.6875	10.9375	1890.5	1871.88	1891.12	1854.62	1825	1857.25	1864.25	1841.38	1860.5	1844.5	1863.5	1875.62	1881.12	1916.12	1904.62	1883	1868.12	1857.75	1883.25	1833.88	1843.88	1827	1849.12	1903.75	1898.75	1874.38	1884.75	1879.25	1911.25	1933.75	1916	1930.88	1900	1911.12	1952.38	1937.88	1922.75	1914.5	1923.75	1912.62	1920.32	1879.28	1846.58	1794.71	1684.49	1578.36
sr6_ACLT_tibia_medlat_6_d3	243.281	17.1875	11.0938	1908.88	1914.19	1900	1881.12	1908.88	1925.88	1935.56	1954.81	1924.75	1927.44	1917.62	1901.62	1918.31	1889.12	1868.12	1907.44	1925.38	1905.81	1914.75	1917.75	1907.88	1891.62	1916.81	1888.94	1928.81	1928.69	1943.44	1919.06	1904.56	1924.94	1926	1946.44	1950.75	1981.31	1955.44	1962.5	1952.38	2002.25	1973.56	1982.25	1968.34	1951.73	1922.03	1905.38	1847.76	1744.81
sr6_ACLT_tibia_medlat_6_d4	338.438	17.6562	18.2812	1941.07	1939.5	1935.5	1957.07	1961.29	1949.79	1959.86	1950.43	1943.07	1918	1926.36	1904.14	1936.64	1943.86	1904.71	1922.57	1912.21	1863.57	1854.71	1870.07	1889.14	1922.79	1953.21	1987.93	1987.43	1976.21	1970.14	1992	1981.07	1992.79	1987.21	1997.43	1980.64	1979.21	1978.21	2000.71	2010.07	2017.07	1996.36	2002.86	1991.32	1993.1	1974.49	1942.96	1866.43	1787.79
sr7_ACLT_tibia_medlat_3_d1	177.344	21.4062	13.4375	1957.8	1963	1990.33	1950.73	1972.27	1984.53	2002.07	1967.53	1994	1980.4	1969.47	1954.93	1978.53	1944.07	1960.67	1969.53	1950	1960.87	1951.53	1956.67	1975.93	1959.07	1986.4	1967.87	1974.8	1982.8	1976.4	1968.27	1951.73	1965.07	1967.93	1980.8	1972.4	1972.93	1976.13	1980.2	1992.33	1973.87	1970.8	1985.73	1959.99	1948.96	1946.13	1950.81	1930.18	1914.39
sr7_ACLT_tibia_medlat_4_d1	153.594	22.8125	16.7188	1965.5	1952.21	1938.43	1950.5	1966.5	2008.5	1960.64	1946.14	1941	1960.43	1973.93	1948.79	1970.36	1973.57	1959.21	1970.64	1957.79	1981.14	1941.36	1962.93	1927.5	1961.79	1954.71	1955.79	1905.71	1948.36	1941	1941.64	1918.5	1936.29	1948.07	1954.57	1948.64	1937.21	1967.07	1953.43	1930.14	1949.64	1946.21	1943.57	1920.73	1852.34	1806.01	1693.09	1429.56	1067.18
sr7_ACLT_tibia_medlat_4_d2	164.062	15.1562	20.625	1931.5	1929.86	1937.36	1924.86	1930.07	1919.93	1886.79	1923.21	1922.43	1944.86	1913.93	1941.43	1933	1929.79	1950.14	1914.79	1907.14	1912.36	1905.79	1944.5	1930.57	1928.21	1918.79	1937.07	1930.71	1928.86	1918.93	1942.21	1949.43	1917.21	1932.79	1927.29	1930.07	1923.5	1941.64	1938.5	1911.5	1950.5	1952.79	1944.93	1939.9	1937.33	1913.91	1907.19	1876.16	1795.84
sr7_ACLT_tibia_medlat_4_d3	191.875	13.9062	18.125	1950.75	1934.12	1917.25	1911.31	1921.62	1914.31	1956.25	1949.06	1956.12	1971.75	1956.62	1950.62	1953.25	1969.62	1972.75	1976.38	1963.12	1958.62	1953.88	1971.94	1960.69	1953.62	1974.44	1974.62	1969.44	1954.88	1957.12	1965.06	1975.44	1954.19	1955.94	1954.44	1953	1948.62	1956.5	1957	1958.38	1964.56	1956.81	1941.5	1949.18	1932.72	1928.74	1904.77	1884.52	1847.66
sr7_ACLT_tibia_medlat_6_d1	132.188	22.0312
sr7_ACLT_tibia_medmed_4_d1	168.281	20.3125	12.8125	1912.42	1911.37	1912	1908.11	1920	1908.16	1899.11	1911.53	1931.47	1908.47	1906.84	1901.89	1934.42	1940.21	1937.32	1899.63	1902.42	1903.16	1910.21	1908.11	1914.32	1908.89	1923.26	1906.53	1908.84	1909.84	1903.42	1920	1924.37	1931.63	1933.42	1916.79	1936.05	1951.63	1951.53	1943.63	1944.84	1946.74	1946.32	1947.16	1941.51	1920.83	1901.77	1901.41	1899.11	1863.48
sr7_ACLT_tibia_medmed_4_d2	350.156	22.5	12.8125	1968.25	1988.83	2016.33	1996.33	1995.5	1971.08	1958.08	1983.17	1981.25	1981.33	1968.92	1983.17	1986.5	1974.08	1965.25	1992.08	1981.75	1996.42	1995.83	1991.5	1988.75	1982.67	1972.92	1972.17	1959.83	1961.58	1967.25	2000.83	1964	1966.67	1971.5	1967	1982.08	1953.08	1971.92	1968.25	1936	1924.42	1952.08	1975.33	1932.3	1893.85	1855.92	1779.26	1670.51	1517.88
sr7_ACLT_tibia_medmed_4_d3	272.031	22.6562	12.1875	1943.43	1957.36	1944.07	1958.64	1964.14	1956.43	1948.71	1965.86	1963.36	1934.71	1954.5	1969.07	1967.57	1972.71	1991.36	1958.71	1972.5	1966.93	1949.5	1971.14	1986.57	1959	1956.14	1965.07	1960.57	1972.57	1972.57	1969.64	1961	1977.93	1960.14	1950.21	1959.57	1964.93	1967.86	1949.71	1949.43	1946.5	1942.79	1957	1930.69	1912.09	1913.87	1911.56	1860.03	1804.43
sr8_ACLT_tibia_medlat_6_d1	248.281	23.2812	9.6875	1950.9	1998.1	1997.3	1985.5	1988	2008.7	1944.1	1996	1982.4	1942.9	1973.1	1969.7	1956.6	1969.6	1947.8	1980.1	1987.2	1982	1980.3	1934.8	1995.9	1971.4	1967.7	2000.1	1951.7	1944.9	2004.6	1984.7	1963.4	1959.6	1948.6	1965.4	1957	1957.1	1961.6	1946.4	1939.5	1942.3	1912.5	1938.1	1886.27	1856.54	1839.71	1796.76	1749.55	1695.54
sr9_ACLT_tibia_medlat_3_d1	83.75
sr9_ACLT_tibia_medlat_5_d1	79.6875	14.2188	8.4375	1780.8	1784.4	1746.6	1721.27	1709.8	1660.07	1587.33	1498.87	1425.47	1366.8	1289.6	1264.33	1222.4	1210.8	1239.33	1294.8	1356.73	1409	1483.2	1550.93	1616.4	1667.73	1684	1693.2	1694.07	1696.4	1741.47	1685.67	1698.6	1670.6	1663.53	1615.53	1643.27	1648.73	1641.53	1631.67	1644.8	1642.8	1664.67	1719.33	1678.39	1659.08	1653.61	1606.25	1530.19	1481.63
sr9_ACLT_tibia_medmed_1_d1	165.781	27.6562	12.8125	1898.91	1899.36	1907.45	1867.91	1857.36	1844.36	1882.09	1857.91	1864.36	1841.45	1817.64	1812	1859.45	1838.18	1845	1839.18	1815.27	1862.27	1824.64	1860.18	1844.64	1844.18	1848.55	1851.18	1807.36	1827.36	1805.18	1803.18	1814.73	1808.82	1837.27	1847.18	1818.18	1831.45	1791.73	1822.55	1836.73	1817.09	1860.09	1864.09	1849.36	1848.96	1806.94	1758.52	1761	1706.2
sr9_ACLT_tibia_medmed_1_d2	155.312	20.625	14.375	1685.89	1674.11	1694.22	1699.67	1725	1749.11	1778.89	1791.78	1752.11	1767.89	1732.11	1699.44	1693.22	1730.22	1742.89	1725	1709.33	1678.56	1699.22	1739	1794.22	1800	1811	1823	1773.67	1786.22	1796.78	1820.33	1782.78	1811.67	1763.22	1803.67	1823.44	1842.78	1851.56	1885.56	1885.89	1891.11	1897	1919.22	1892.44	1875.71	1859.11	1843.5	1790.6	1714.57
sr9_ACLT_tibia_medmed_1_d3	360.781	22.8125	14.375	1971.2	1996.8	1982.6	1969.8	2019.2	2066	1983.2	2014.6	2024	1999.4	2006.2	1964.4	2009.8	1996.8	2015.2	1982	1980.4	1995.8	2005.4	2011.8	1989.4	1955.4	1961.4	2001.2	1993.8	1995.6	2012.8	2000.6	2021	1966.4	1976.4	1988.4	2003.6	1968.8	1967.6	1985.2	1975.8	1952.4	1968	1952.2	1965.25	1913.91	1902.02	1886.78	1764.7	1651.85
sr9_ACLT_tibia_medmed_2_d1	133.594
sr9_ACLT_tibia_medmed_3_d1	216.25	22.1875	12.8125	1782.8	1746.47	1730	1750.33	1721.13	1714.33	1750.73	1741.8	1746.8	1740.27	1757.07	1724.33	1731.73	1742.87	1755.33	1745.87	1764.13	1756.6	1766.6	1744.13	1742.33	1750.2	1772.33	1778.73	1783	1790.73	1778.07	1792.73	1786.13	1827.27	1822.27	1799.47	1786.87	1776.13	1789.27	1828.93	1871.13	1849.87	1859.6	1900.4	1839.29	1792.15	1736.41	1670.98	1536.38	1326.53
sr9_ACLT_tibia_medmed_4_d1	297.656	24.8438	11.25	1956	1954.83	1961.33	1997.83	1988.83	1950.83	1951.33	1953.67	1966.5	1972.67	1979.5	1963.67	1942	1953	1942.33	1928	1935.17	1972.17	1979.67	1918	1944.17	1991.83	1978.67	1928.17	1983	2018	1970.33	1917	1951.67	1933.5	1964.5	1946.33	1938	1981.67	1968.83	1970.67	1933	1933.83	1938.17	1967.83	1925.43	1896.17	1799.57	1697.88	1645.41	1607.05
sr9_ACLT_tibia_medmed_4_d2	269.531	17.8125	14.0625	1887.07	1884.14	1879.29	1900.64	1911.5	1920.07	1914.79	1937.29	1943.43	1928.64	1925.29	1941.36	1926	1916.5	1915.14	1958.07	1962.43	1971.07	1970.5	1950.21	1941.5	1964.5	1973.21	1966.14	1972	1986.86	1985.64	1967.43	1973.79	1974.43	1962.57	1971.14	1993.93	1988.57	1948.5	1945.71	1948.71	1956.93	1955.07	1963.71	1930.35	1905.55	1900.59	1821.75	1753.27	1691.82
sr9_ACLT_tibia_medmed_5_d1	322.188	20.1562	15.3125	1940.92	2006.85	1983.15	1975.15	1968.08	1998.46	1967.15	1977.69	1979.77	1996.38	1980.62	1959.62	1959.77	1973.62	1977	1980.08	1967.54	1983.77	1973.77	1983.54	1998.38	1990.54	1954	1982.38	1974.85	1991.85	1992.77	1951.62	2001.92	1980.08	1998.38	1991.08	1984.85	1995.54	1979.85	1971.62	1978	1962.38	1934.38	1971.62	1954.24	1891.13	1762.43	1551.85	1321.31	1052.63
sr9_ACLT_tibia_medmed_5_d2	324.531	17.3438	10.1562	1959.62	1927.75	1962.62	1968.38	1976.12	1994.5	1995.75	2008	1971.5	1999.62	2022.12	1964	1959.62	1965	1955.75	1991.25	2004.12	1960.38	1980.12	1980.12	1961.5	1954	1960.62	1955.38	1982.62	2010.62	2008.88	1985	1995.5	2010	2020.38	1988.75	1996.5	2007.5	1998.88	1984.38	1991.12	1980	1995.62	1973.62	1965.24	1932.47	1918.95	1890.37	1878.19	1883.02
sr10_ACLT_tibia_medlat_3_d1	222.656	17.8125	15.1562	1947.47	1981.47	1956.13	1967.53	1921.73	1925.93	1949	1939.8	1985.2	1960.2	1960.93	1948.53	1976.4	1942.93	1954.87	1981.6	1964.87	1934.8	1985.2	1980.8	1973.93	1977.13	1940.2	1930.13	1957.93	1952.07	1959.2	1946.47	1930.67	1952.93	1954.07	1967.87	1944.2	1963	1973.67	1969.47	1948.67	1945.2	1970.87	1951.33	1936.23	1915.48	1869.32	1820.19	1699.77	1598.62
sr10_ACLT_tibia_medlat_4_d1	206.562	23.75	10.9375	1954.08	1974	1966.92	1961.42	1959.92	1972.33	1967.08	1964.17	1977.75	1976.83	1961	1976.33	1969.5	1963.25	1972.83	1963.33	1960.42	1950.08	1965.67	1985.58	1954.92	1945.17	1960.5	1949.5	1962	1980.08	1977	1983.83	1984.75	1962.33	1968.83	1975.08	1951.58	1945.08	1956.5	1952.92	1951.08	1935.25	1943.17	1962.92	1967.53	1929.3	1867.77	1798.36	1712.88	1624.31
sr10_ACLT_tibia_medlat_4_d2	260	21.875	14.375	1987.76	1994.18	1983.82	1986.76	1969.82	1976.88	1963.18	1978	1983.76	2012.88	2007.71	1990.06	1978.12	2008.06	1998.24	2002.41	1999.71	1978.35	1989.29	1973.94	2014.06	1989.76	1994.12	1993.18	1997.65	1984	1977.65	1996.41	1995.29	1971.88	1975.18	1991.35	1976	1967.06	1992	1961.82	1972.71	1957.94	1978.53	1977.59	1967.83	1952.05	1951.01	1915.99	1896.5	1888.59
sr10_ACLT_tibia_medmed_6_d1	187.188	22.1875	11.875	1924.75	1928.75	1967.62	1935	1955.62	1929.38	1888.12	1944.88	1940.88	1940.25	1934.25	1949.25	1969.75	1975.38	1947.25	1948.38	1908.38	1965.5	1932.12	1967.5	1909.62	1906	1892.38	1918.62	1914.12	1946.5	1919.75	1952.12	1929	1903.12	1959.62	1945.62	1914.25	1922.62	1908.88	1871.5	1899.38	1884.5	1935.88	1912.88	1907.22	1885.21	1806.36	1718.91	1618.88	1476.38
sr10_ACLT_tibia_medmed_6_d2	238.281	17.0312	14.0625	1971.5	1952.57	1991.21	1981.43	1966.36	1960	1949.36	1952.14	1946.57	1962.57	1972.14	1964.57	1969.07	1987.07	1946.14	1977.71	1988.79	1987.07	1970.21	1952	1976.57	1952.64	1961.14	1962.93	1984.07	1950.93	1995.93	1963.43	1942.79	1951.29	1955	1930.86	1947	1979.43	1942.86	1942.57	1969.36	1972	1943	2003.79	1964.56	1949.81	1915.09	1886.85	1853.96	1786.08
[truncated: 114 more columns]
