# Supplementary material for: Site-specific glycosaminoglycan content is better maintained in the pericellular matrix than the extracellular matrix in early post-traumatic osteoarthritis
Source: PLoS One. 2018 Apr 25;13(4):e0196203. doi: 10.1371/journal.pone.0196203 (PMC5919041; doi:10.1371/journal.pone.0196203)
Supplement: S1 File — (ZIP) [file pone.0196203.s009.zip › data/medial tibia/medial tibial plateau - middle zone.xlsx]

## Sheet: control
sample	distance	height	width	optical density1	optical density2	optical density3	optical density4	optical density5	optical density6	optical density7	optical density8	optical density9	optical density10	optical density11	optical density12	optical density13	optical density14	optical density15	optical density16	optical density17	optical density18	optical density19	optical density20	optical density21	optical density22	optical density23	optical density24	optical density25	optical density26	optical density27	optical density28	optical density29	optical density30	optical density31	optical density32	optical density33	optical density34	optical density35	optical density36	optical density37	optical density38	optical density39	optical density40	optical density41	optical density42	optical density43	optical density44	optical density45	optical density46
ra1_left_tibia_medlat_4_m1	45.4688	12.6562	11.5625	1948.89	1960.42	1955.89	1962.11	1947.74	1964.47	1951.89	1983.37	1975.11	1954.11	1971.32	1965.79	1964.11	1951	1948.32	1969.58	1960.68	1974.21	1977.16	1956.74	1968.42	1951.74	1982.11	1957	1973.37	1964.37	1969.11	1956.21	1957.11	1957.84	1950.26	1970.95	1932.79	1985	1952.47	1985.42	1962.37	1958.79	1976.05	1996	1940.92	1942.09	1960.01	1947.53	1909.54	1892.42
ra1_left_tibia_medlat_4_m2	89.6875
ra1_left_tibia_medlat_5_m1	32.8125	8.75	9.21875	1933.6	1902.2	1923.4	1929.6	1893.1	1892.9	1918.4	1924.8	1908.3	1903	1893	1880.2	1886.5	1891	1916.5	1882.4	1898.2	1886.4	1903.5	1889.9	1871	1884.4	1924.2	1902.4	1888.4	1926.2	1922.1	1852.7	1875.9	1886.1	1890.7	1868.1	1862	1892.4	1905	1900.2	1924.4	1902	1906.1	1907.7	1906.27	1893.97	1875.06	1862.63	1831.76	1791.34
ra1_left_tibia_medlat_5_m2	45.7812	10.4688	8.90625	1864.17	1872.67	1873.83	1894.25	1895.92	1897.33	1897.42	1877.83	1860.92	1885.08	1890.67	1888.08	1897.17	1893.83	1903.33	1910.92	1901	1911.42	1942.17	1907	1903.83	1873.42	1895.92	1897.33	1910.17	1886.42	1891.42	1900.17	1887.42	1882.17	1928	1916.42	1909.83	1907.58	1897.25	1911.5	1917.08	1924.25	1914.67	1936.25	1916.78	1905.43	1907.36	1887.49	1862.58	1862.84
ra1_left_tibia_medlat_6_m1	53.125	10.4688	11.5625	1977.85	1989.19	2004.27	1997.65	1988.85	1980.85	1972.27	1972.88	1970.04	1978.35	1983.19	1975.65	1973.69	1980.19	1966.54	1986.23	1960	1982.85	1973	1986.27	1995.69	1980.73	1967.85	1952.04	1975.5	1962.69	1962.62	1972.77	1963.58	1965.73	1981.92	1963.46	1972.62	1969.54	1966.62	1960.58	1964.12	1969.31	1956.73	1987.58	1958.35	1937.7	1930.91	1940.18	1953.69	1936.1
ra1_left_tibia_medlat_6_m2	52.6562	10.4688	11.25	1953.19	1945.1	1971	1963.14	1933.19	1953	1959.43	1972.05	1948.33	1950.38	1951.19	1936.52	1949.1	1960.33	1933.29	1943.33	1933.57	1934.9	1949.33	1949.43	1940.38	1941.29	1933.62	1937.62	1942.52	1937.71	1950.76	1927.71	1956.76	1943.38	1944.38	1948.29	1978.1	1952.67	1964.76	1957	1973.38	1947.67	1936.76	1966.1	1933.45	1927.55	1930.67	1938.78	1934.71	1918.46
ra1_left_tibia_medmed_1_ m1	35.9375	13.75	12.6562	1667.37	1661.11	1655.89	1665.16	1666.84	1673.95	1667.63	1664.37	1655.11	1667.47	1667.42	1667.95	1666.32	1686.05	1684.37	1671.53	1639.58	1668.05	1659.11	1661.63	1680.63	1680.74	1701.05	1684.79	1703.32	1710.26	1700.05	1729	1715.47	1710.84	1731.32	1755.84	1760.26	1772.53	1773.32	1774	1785.42	1837.26	1868	1886.53	1862.17	1826.93	1792.92	1743.52	1648.34	1506.64
ra1_left_tibia_medmed_1_ m2	47.6562	13.4375	12.3438	1263.71	1358.76	1488.59	1627.29	1710.94	1772.65	1793.47	1794	1805.24	1822.41	1818.41	1810.18	1807.76	1804.53	1773.76	1778.24	1782.76	1775.06	1776.88	1777.71	1780.35	1784.06	1787.47	1796	1794.71	1788.88	1787.35	1793.12	1799.18	1823.53	1823.12	1837.41	1847.12	1847.18	1838	1819.76	1852	1856.82	1841.71	1840.82	1842.76	1840.13	1830.8	1795.92	1753.51	1734.38
ra1_left_tibia_medmed_1_ m3	47.6562	11.7188	13.2812	1839.15	1866.15	1888.46	1877.85	1853.31	1851.85	1868.54	1872	1858.31	1872.08	1873.62	1846.08	1858.15	1870.08	1866.38	1883.54	1870.08	1877.31	1848.08	1853.46	1864.92	1867.08	1862.23	1871.69	1893.54	1867.77	1856.15	1882.92	1875.62	1858.46	1858.69	1874.85	1881.31	1904.62	1863.08	1864.54	1918.38	1920.92	1928	1930.77	1904.89	1893.61	1875	1846.32	1843.12	1824.17
ra1_left_tibia_medmed_1_m4	75.9375	21.4062	12.0312	1921.82	1919.18	1921.18	1927.55	1900.09	1911.27	1926.36	1894	1914.09	1921.55	1909.91	1921	1932.45	1945.09	1913.82	1899.18	1923.55	1914.82	1890	1910.45	1931.64	1923.09	1901.73	1911.55	1940	1948.18	1961.55	1943.36	1920	1931.36	1938.18	1959.64	1946.36	1925.91	1955	1934.91	1926.18	1921.91	1924.82	1946.18	1919.11	1909.2	1884.84	1848.15	1817.98	1793.56
ra1_left_tibia_medmed_2_m1	28.5938	10.1562	11.7188	1432.5	1472.75	1490.75	1486.5	1500.12	1507.75	1499.12	1487.88	1535.75	1522.75	1527.75	1543.62	1527.75	1519.88	1503.25	1496.12	1485	1521.88	1512.75	1511.5	1553.75	1564.88	1549.12	1568.38	1586.5	1593.88	1599.38	1618.62	1637.62	1625.62	1631	1653.75	1684.88	1688.38	1712.12	1716.75	1744.5	1776.62	1807.75	1847.62	1797.25	1744.66	1707.44	1669.1	1640.66	1615.43
ra1_left_tibia_medmed_2_m2	26.5625	9.6875	10.9375	1280.94	1282.53	1250.82	1256.94	1267.06	1280	1297.41	1289.88	1299.35	1325.65	1297.41	1301.94	1291.88	1295.47	1299	1316.12	1315.82	1296.12	1288.82	1281.53	1297.24	1295.12	1291	1305.47	1336.71	1355.76	1383	1364.88	1394.82	1419.41	1448.18	1459.18	1480.06	1498.24	1573.47	1594.82	1676.94	1694.88	1673.53	1699.88	1654.19	1644.97	1637.97	1611.9	1591.05	1558.34
ra1_left_tibia_medmed_2_m3	29.2188	9.375	10.4688	1141.15	1229.15	1321.69	1424.15	1502.38	1562	1586.62	1638.77	1660.62	1697.31	1710.62	1716.62	1735.08	1761.77	1750.69	1729.46	1747.23	1696.69	1671.38	1672.38	1670.54	1658.23	1671.77	1673.15	1645.08	1654.69	1673.23	1674.08	1657.69	1671.69	1669.85	1667.46	1650.15	1647.31	1675.77	1641.92	1656.54	1685.23	1713.31	1737.69	1706.77	1659.96	1626.67	1579.46	1531.76	1514.94
ra1_left_tibia_medmed_2_m4	52.5	12.6562	14.2188	1900.06	1896.82	1881.24	1882.41	1890	1896.76	1910.41	1919.94	1913.12	1894.65	1891.53	1894.59	1899.24	1902.59	1907.82	1917.94	1920.35	1918.24	1909.47	1903.35	1907.88	1894.24	1891.06	1921.94	1923.71	1926.65	1933.82	1934.53	1947.65	1932.65	1936.06	1932.65	1927.29	1937.18	1924.82	1930.18	1957.59	1954.88	1952.71	1968.65	1937.02	1909.58	1878.87	1811.51	1724.59	1640.58
ra1_left_tibia_medmed_2_m5	73.5938	16.5625	11.0938	1940.67	1931.58	1934.5	1922.25	1913.42	1933.17	1934.25	1934.83	1932.17	1936.67	1925.42	1921.67	1916.42	1918.83	1930.42	1939.5	1939.83	1928.67	1938.42	1932.75	1929.5	1956.83	1949.25	1957.5	1969.25	1964.67	1958.42	1951.58	1960.5	1946.42	1900.33	1909.42	1905.33	1867	1834	1850.25	1861.25	1845.42	1864.5	1862.08	1839.31	1823.33	1786.16	1738.73	1697.23	1640.01
ra1_left_tibia_medmed_2_m6	107.969	20.1562	15.7812	1875.25	1866.62	1891.12	1868.88	1906.38	1848.44	1880.69	1890.06	1892.5	1901.69	1899.12	1862.62	1885.94	1871.56	1888	1892.19	1888	1900.94	1887.38	1874	1888.06	1890.56	1883.38	1872.19	1905.31	1911.44	1882.44	1889.12	1874.62	1899.81	1928	1913.81	1916.31	1944.19	1919.19	1934.06	1925.88	1913.12	1929.19	1942.62	1928.22	1897.58	1844.1	1736.23	1604.52	1451.73
ra1_left_tibia_medmed_2_m7	126.875	21.0938	16.25	1940.06	1932.76	1928.76	1932.18	1947.35	1932.06	1932	1917.06	1913.24	1920.88	1926.76	1917.12	1919.12	1905	1899	1923.24	1932.29	1935.18	1943.35	1936.88	1897.35	1899.41	1895.18	1901	1930.53	1930.53	1930.53	1878.12	1879.41	1916.71	1946	1944.59	1943.76	1942.47	1925.82	1915	1907	1907.06	1913	1931.59	1926.22	1894.79	1874.22	1887.45	1877.66	1829.92
ra1_left_tibia_medmed_2_m8	105	22.8125	16.25	1948.15	1942.65	1922	1924.05	1936.7	1943.05	1954.15	1963	1943.6	1940.15	1959.8	1969.85	1961.2	1962	1961.6	1956.5	1990.25	1972.2	1972.25	1994.1	1969.45	1969.2	1986.4	1958.7	1986.95	1970.5	1972.2	1949.9	1974.75	1989.05	1960.95	1977.5	1975.25	1984.2	1976.75	1994.45	1978.4	1978.75	1972.05	1988.55	1984.02	1965.45	1975.56	1962.17	1941.96	1936.15
ra1_right_tibia_medlat_2_m1	87.6562	13.9062	14.2188	1946.33	1950.73	1976.6	1944.2	1942.73	1955.27	1955.33	1951.07	1952.87	1937.73	1940	1923.8	1948.53	1939.8	1950.4	1947.33	1956.2	1937.47	1945	1945.13	1928.47	1939.93	1956	1929.47	1940.6	1950.07	1968	1947.53	1920.73	1941.2	1953.47	1940.93	1927.07	1961	1948.93	1952	1904.73	1926.87	1942.93	1964.93	1929.97	1917.86	1902.01	1904.74	1851.81	1818.08
ra1_right_tibia_medlat_2_m2	48.125	8.59375	10.625	1374.5	1370	1381	1362	1305	1360.25	1348.5	1379	1327.75	1364.75	1324	1283	1294.5	1355.5	1308.75	1295.25	1289	1293	1264.5	1316.5	1311.5	1348	1309	1322.75	1290.5	1275.75	1303.25	1326	1344.75	1386.75	1335	1394.5	1478	1541.75	1611.5	1594	1644.5	1677.75	1748.25	1686.75	1716.56	1658.36	1640.65	1628.77	1580.33	1551.27
ra1_right_tibia_medlat_2_m3	54.2188	10.9375	12.0312	1555.45	1579.64	1546.36	1523.64	1562.09	1558.45	1599.55	1583.73	1600	1584	1558.45	1550.55	1532	1520.55	1536.27	1512.73	1534.18	1560.73	1534.55	1548.45	1545.73	1520.45	1547.55	1575.55	1571.55	1497.55	1505.36	1482.27	1521.36	1537.27	1530	1560	1553.64	1567.27	1611.73	1659.45	1672.36	1731.36	1739.82	1784.91	1750.56	1738.4	1725.07	1671.31	1634.44	1583
ra1_right_tibia_medlat_2_m4	81.5625	13.9062
ra1_right_tibia_medlat_3_m1	93.5938	21.0938	15.1562	2032.79	2037.83	2035	2016.62	2018.42	2018.54	2021.58	2034.71	2024.21	2026.21	2038.92	2010.38	2032.17	2025.21	2019.54	2019.75	2023.29	2024.79	2034.58	2016.12	2028.46	2002.92	2018.29	2026.79	2042.12	2017.62	2017.88	2024.5	2018	2017.71	2028.08	2030.58	2006.83	2022.04	2008.58	2013.21	1998.17	2019.58	2036.29	2022.67	2006.04	2009.55	2012.84	1981.63	1979.67	1974.79
ra1_right_tibia_medlat_3_m2	47.0312	23.9062	14.375	2010.92	2026.67	2030.5	2038	2028.42	2047.42	2026.67	2017.92	2021.67	2015.42	2016	2024.58	2024.83	1985.08	2022.33	2019.42	2028.83	2025.67	2037	2043.42	2026	2009.83	2025.67	2037	2022.83	2026.33	2011.08	2005.75	2037.92	1994.42	2008.17	2028	2038.92	2023.67	2005.58	2019.92	2038.58	2008.58	2017.33	2039.5	2028.53	2016.82	2004.48	2001.35	1972.29	1935.92
ra1_right_tibia_medlat_4_m1	94.5312	16.5625	13.4375	1933.8	1899.3	1890.1	1905.4	1900.4	1901.6	1924.5	1921.5	1906.7	1911.1	1914.1	1903.9	1899.7	1906.2	1897.9	1899.9	1895	1885.2	1870.3	1883.1	1919.7	1888.7	1894.6	1901.1	1909.3	1884.8	1887.7	1885.5	1894	1869.8	1871.9	1875.4	1890.1	1890.7	1909.3	1896.4	1880.1	1896.2	1911.4	1927.1	1917.09	1914.92	1897.91	1874	1859.33	1828.31
ra1_right_tibia_medlat_4_m2	49.8438	12.0312	14.375	1621.09	1629.82	1614.09	1641.18	1614.91	1609.55	1595.64	1584.09	1589.09	1602.64	1608.18	1605.36	1591.18	1590.27	1587.09	1608.45	1626.18	1606.91	1649.09	1636.27	1632.91	1649	1608	1620.64	1625.73	1614.73	1602.36	1607.82	1645.36	1640.45	1685.55	1708.36	1678.36	1690.64	1728.18	1776.09	1767.82	1805.36	1834.09	1840.09	1779.2	1792.36	1755.32	1722.31	1631.84	1498.75
ra1_right_tibia_medlat_4_m3	80.4688	14.5312	11.25	1852.87	1857.53	1859.67	1847.6	1844.6	1890.27	1898	1886.87	1892.93	1867.07	1879	1885.8	1888.07	1892.47	1870.53	1864.53	1899.8	1900.2	1895.93	1906.93	1918.87	1912.47	1901.87	1903.73	1915.13	1912.13	1908.33	1906.67	1907.13	1915.47	1917.27	1893.53	1903.4	1929.53	1921.67	1912.8	1885.53	1893.87	1880.13	1899	1873.39	1860.64	1855.72	1852.04	1825.84	1813.19
ra1_right_tibia_medlat_5_m1	32.8125	9.84375	13.5938														1484.19	1517.06	1492.06	1474.06	1495.5	1464.88	1459.94	1465.94	1450.88	1484.06	1493	1517.94	1586.56	1620.38	1674.19	1729.31	1765.62	1813.44	1842.12	1881.19	1854.75	1836.75	1795.06	1691.56	1543.06	1399.5	1270.75	1145.57	1139.8	1176.69	1244.39	1315.99	1372.13
ra1_right_tibia_medlat_5_m2	56.0938	16.4062	12.5	1878.77	1857.62	1845.69	1852.08	1831.62	1850	1854.77	1863.08	1850.38	1847.62	1884.31	1866.54	1846.23	1841	1852.69	1872.31	1880.08	1861	1843.69	1851.62	1867.62	1891.92	1894.54	1850.15	1857.69	1867.69	1850.62	1848.23	1834.08	1854	1864	1856	1859	1842.92	1847.23	1861.31	1862.15	1849.62	1868.62	1888.54	1859.5	1828.18	1794.35	1782.18	1762.11	1760.56
ra1_right_tibia_medlat_5_m3	99.0625	19.8438	14.375	1935.5	1910.42	1900.92	1917.08	1911.67	1934.08	1909.17	1912.58	1936.33	1926	1914.08	1916.75	1939.25	1918.5	1945.17	1911.33	1918.75	1923.25	1939.08	1942.5	1951.83	1947.58	1938.25	1926.08	1935.25	1925.08	1928.58	1909.5	1922.33	1938.92	1937.92	1941.42	1929.67	1960.08	1926.67	1946.67	1930.58	1938.58	1931.5	1962.17	1947.38	1948.3	1919.29	1873.25	1777.61	1693.85
ra1_right_tibia_medlat_5_m4	85.4688
ra1_right_tibia_medlat_6_m1	63.9062	17.5	13.2812	1941.8	1949	1915.47	1918.33	1939.53	1935.87	1947.93	1946.2	1936.07	1924.53	1920.4	1937.87	1946.13	1937.8	1926.6	1909.8	1930.47	1946.47	1930.8	1913.4	1941.2	1942	1930.27	1932.13	1916.93	1899.13	1888.6	1872.87	1828.73	1741.4	1667.2	1542.6	1410.47	1315.47	1230.67	1165	1112.33	1134.6	1225.33	1335.13	1481.84	1532.98	1561.55	1589.34	1618.69	1651.18
ra1_right_tibia_medlat_6_m2	63.125	16.25	11.5625	1872.31	1884.08	1891.08	1916.08	1891.46	1875.69	1880.46	1882.15	1883.31	1854.46	1878.92	1874.54	1875.46	1879.23	1867	1878.23	1885	1889.23	1884.31	1892.08	1897	1900.46	1899.62	1891.38	1895.85	1883	1893.38	1887.08	1897.62	1914.08	1886.46	1921.54	1932.77	1913.77	1906.23	1918.54	1929.92	1955.69	1923.54	1913.46	1918.93	1895.58	1855.27	1818.88	1790.5	1719.67
ra1_right_tibia_medlat_6_m3	56.25	11.875	13.5938	1954	1920.08	1934.15	1949.31	1939.46	1921.46	1955.62	1982.54	1954.08	1926.23	1953	1954.46	1919.31	1939.46	1945	1952.23	1943.92	1921.85	1919.54	1927	1941.69	1941.23	1955.69	1932.15	1928.46	1940.23	1935.85	1899.46	1888.23	1924.62	1950.15	1940.23	1923.54	1937.62	1958.69	1957.31	1950	1956.23	1970.85	1987.46	1987.38	1965.46	1968.28	1959.86	1958.38	1943.98
ra1_right_tibia_medlat_6_m4	80.9375	15.9375	11.25	1963.31	1969.15	1957.08	1973.77	1968.62	1932.46	1931.31	1975.62	1956.62	1954	1968.08	1970.69	1966.92	1942.69	1925.77	1969.92	1970.77	1940.31	1932.15	1929	1947.85	1954.77	1955.69	1958.69	1943.69	1974.62	1958.62	1945.46	1921.85	1910.92	1943.38	1929	1944.31	1950.46	1938	1943.77	1943.31	1936.62	1928.69	1934.54	1896.52	1867.38	1842.23	1792.19	1727.53	1670.12
ra1_right_tibia_medlat_7_m1	69.2188	14.0625	10.625	1942.67	1958.6	1937.67	1964	1957.07	1948.67	1944.13	1940.33	1949.53	1961.8	1948.53	1936.53	1957.93	1953.67	1964.87	1953.4	1940.73	1969.6	1959.73	1955.27	1981.73	1952.73	1959	1953.93	1958.33	1949.33	1953.87	1969.93	1965.93	1952.93	1952.8	1958	1946.2	1955.93	1943.93	1943.27	1963.07	1973.07	1975.6	1963.2	1960.23	1953.87	1947.91	1931.72	1909.51	1898.42
ra1_right_tibia_medlat_7_m2	95.625	13.75	11.7188														1587.33	1976.67	1960.4	1977.33	1957.4	1977.47	1972.6	1953.8	1962.2	1960.4	1936.73	1978.73	1968.2	1982.6	1966.6	1958.13	1967.13	1982.53	1967.07	1959.67	1964.47	1961.67	1967.13	1960.8	1950.13	1971.07	1983	1908.87	1894.74	1884.63	1849.77	1834.49	1823.74
ra1_right_tibia_medlat_7_m3	99.6875	17.9688	19.8438	1949.13	1968.33	1939.8	1947.53	1931.93	1930.8	1940.53	1966.07	1946.07	1945.4	1957.6	1934.93	1955.73	1925.53	1958.67	1938.93	1956.07	1946.53	1936.93	1937.53	1950.47	1956.2	1952.13	1940.73	1957.73	1950.33	1965.13	1984.6	1950.8	1972.2	1967.53	1975.87	1968.07	1942.4	1940.27	1936.13	1948.87	1964.67	1951.47	1977.8	1934.84	1912.97	1903.97	1833.74	1744.71	1689.27
ra1_right_tibia_medlat_7_m4	63.9062
ra1_right_tibia_medlat_8_m1	84.2188	22.0312	17.9688	1894.44	1899	1896	1893.5	1862	1875.69	1903.12	1874.94	1886.38	1862	1874	1877.56	1879.44	1856.44	1875	1882.06	1898.19	1894.62	1891.62	1892.06	1879.81	1902.94	1894.06	1920.69	1906.69	1883.31	1891.38	1877	1897.38	1881.25	1889.81	1901.69	1899.56	1911.81	1923.81	1920.44	1926.31	1920.56	1906.5	1912.44	1906.28	1888.67	1879.74	1840.09	1717.41	1567.53
ra1_right_tibia_medlat_8_m2	83.9062	19.2188	15	1869.88	1843.88	1872.62	1912.25	1845.5	1855.88	1880	1894.12	1848.75	1872.38	1883.38	1851.75	1851.5	1850.12	1859.88	1908.12	1883.12	1862.12	1882.62	1902.38	1878.25	1876	1938.5	1909	1896.38	1862.75	1877.62	1875.75	1874.62	1900.25	1913	1900.25	1911.5	1959.88	1893	1920.75	1935	1938.25	1928.62	1947.12	1947.97	1868.72	1857.3	1802.38	1737.48	1700.68
ra1_right_tibia_medlat_9_m1	90	15.3125	16.5625	1956.33	1967.33	1969.47	1962.47	1957.93	1975.53	1970.73	1985.93	1972.33	1956.73	1972.6	1956.87	1953	1971.73	1984.33	1990.27	1973.73	1968.87	1970.93	1966.73	1979.47	1987.27	1972	1963.33	1958.07	1975.6	1939.07	1972.33	1969.93	1986.93	1957.53	1944.93	1970.93	1945.6	1957.73	1964.53	1961.53	1927.73	1979.33	1968.87	1950.63	1927.2	1894.25	1853.02	1822.36	1746.87
ra1_right_tibia_medlat_9_m2	84.5312	15.3125	17.1875	1950.38	1961.69	1946.25	1984.25	1958.19	1957.19	1973.56	1962.44	1944.38	1946.94	1939.62	1951	1933.19	1938.88	1932.12	1974.88	1943.62	1949.5	1976.19	1946.44	1911.38	1938.62	1932.38	1968.75	1956.75	1953.5	1940.44	1947.44	1934	1957.5	1937.56	1972.81	1948.44	1942.62	1957.5	1983.94	1937.81	1922.94	1959.25	1927.12	1905.18	1838.29	1716.24	1518.37	1218.74	875.667
ra1_right_tibia_medlat_9_m3	127.656	17.0312	15.9375	1948.69	1962.75	1986.88	1976.5	1965.81	1940.25	1949.31	1948.69	1935.44	1955.31	1975.62	1951.56	1937.38	1956.25	1946.69	1951.44	1943.75	1971.06	1968.94	1958.5	1957.75	1940.12	1959.38	1959.94	1957.44	1950.31	1948.38	1950.81	1957.62	1975.06	1957.19	2003.81	1960.12	1979.94	1962.62	1959.31	1970.25	1953.25	1961.5	1962.19	1947.18	1917	1894.14	1820.6	1690.27	1587.69
ra1_right_tibia_medlat_9_m4	72.6562	13.5938	12.6562	1962.13	1940.8	1939	1949.27	1944.33	1965.87	1944.93	1925.13	1943.87	1922	1928.73	1942.13	1918.33	1909.13	1923.2	1867.53	1892.73	1849.27	1861.6	1866.87	1861.53	1885	1903.2	1916.2	1901.07	1918.53	1912.4	1926.33	1902.73	1934.93	1931.07	1937.4	1940.8	1890.4	1916.27	1955.47	1913.93	1905.07	1882.67	1885.2	1898.76	1882.38	1870.46	1858.75	1809.36	1739.77
ra1_right_tibia_medmed_2_m1	36.0938	10.1562	16.5625	1751.53	1730.4	1726.47	1741.6	1715.53	1742.53	1741.27	1755.13	1751.2	1750.13	1772.2	1743.8	1773	1773.4	1751.6	1760.73	1760.53	1729.93	1765.6	1781.87	1774.73	1780.6	1784.47	1783.8	1776.87	1779.47	1777.67	1767.13	1792.93	1784.53	1799	1778	1791	1809.47	1811.13	1843.67	1811.93	1828.67	1844.47	1852.73	1840.17	1787.31	1705.31	1588.56	1407.39	1231.89
ra1_right_tibia_medmed_2_m2	33.75	9.375	12.9688	1737.56	1756	1702.56	1721.22	1704.67	1727.22	1732.44	1722.11	1744.78	1732.78	1703.56	1722.56	1683.11	1686.33	1685.67	1668.44	1705.78	1687.89	1694.22	1699	1708.44	1683.33	1677.44	1706.67	1730.44	1747.11	1713.44	1740.11	1734	1711.33	1721.67	1742.33	1738.22	1767.33	1715.56	1743.67	1733.44	1758.89	1752.89	1809	1783.22	1755.82	1685.5	1660.23	1575.12	1550.84
ra1_right_tibia_medmed_2_m3	91.0938	25	16.7188	1893	1895.5	1906.14	1884.79	1903.14	1907.71	1917.29	1907.86	1889.43	1912.57	1879.71	1897.14	1874.5	1911.71	1867.79	1904.29	1929.36	1901.93	1883.86	1886.86	1896.5	1873.29	1892.64	1903.86	1890.93	1881.5	1888.57	1893.29	1919.79	1890.86	1915.64	1878.21	1908.43	1910.71	1872.07	1896.71	1896	1895.64	1901.64	1914.71	1912.81	1895.63	1874.73	1879.2	1871.92	1818.43
ra1_right_tibia_medmed_2_m4	68.5938	20.9375	16.7188	1878.11	1901.78	1882.44	1858.56	1893.11	1891.44	1904.11	1922.78	1868.33	1893	1909.11	1900.56	1876.78	1913.67	1879.33	1907.89	1896.44	1862.33	1897.44	1890.22	1898.89	1863.33	1918.78	1866	1890.89	1917.56	1865.89	1885.44	1883.22	1862.56	1886.44	1905.44	1894.11	1856.44	1906.44	1891.67	1905.67	1896.67	1873.44	1913.33	1891.84	1857.7	1877.42	1867.82	1866.63	1796.23
ra1_right_tibia_medmed_3_m1	40.625	11.5625	15.1562	1869	1876.53	1860.93	1864.93	1879.6	1880.53	1855.33	1858.67	1859.93	1854.73	1840.6	1851.53	1883.27	1880.87	1853.73	1872.13	1891.93	1860	1858.47	1865.4	1855.33	1856.27	1837.4	1848.47	1867.8	1858.13	1815.27	1824.73	1863.07	1855.27	1824.27	1825.27	1855.47	1838	1851.73	1875.2	1889.6	1896.73	1885.4	1888.73	1902.61	1898.62	1896.2	1884.96	1865.82	1852.66
ra1_right_tibia_medmed_3_m2	66.4062	17.3438	13.125	1910.45	1888.36	1932.09	1942.55	1951.91	1916.09	1935.45	1920.73	1946.82	1975.82	1966	1936.36	1898.09	1935.27	1916.45	1943.82	1936.73	1919.64	1963.27	1933	1960.64	1936.09	1916.73	1914.36	1949	1913.09	1906.27	1952	1917.27	1934.64	1957.91	1948	1945.18	1972.64	1945.36	1924.45	1968.09	1901.18	1952.09	1946.82	1935.04	1926.87	1903.51	1911.59	1907.71	1898.04
ra1_right_tibia_medmed_3_m3	100.781	25.9375	18.2812	1963.71	1960.5	1955.79	1945.5	1961	1973.14	1942.93	1959.36	1963.21	1938.5	1971.21	1971.79	1962.21	1956.43	1962.57	1958.64	1957.64	1980.43	1977.36	1971.07	1981.5	1968.57	1969.14	1991.57	1984.14	1971.86	1954.57	1979.43	1964.86	1964.57	1965.5	1943.86	1954.57	1960.14	1972.93	1952.5	1948.29	1973.21	1984.21	1983.29	1950.44	1943.94	1953.29	1960.31	1930.12	1928.29
ra1_right_tibia_medmed_3_m4	65.7812	13.5938	15.3125	1927.89	1952	1957.67	1927.89	1936	1971.44	1969.89	1941.67	1948.56	1929	1936.56	1943.33	1946.33	1940.11	1925.22	1939.78	1948.44	1943.78	1957.22	1968.67	1964.11	1962.22	1970.11	1973.22	1957.56	1962.44	1965.89	1952	1988	1983.67	1940.89	1935.89	1936.22	1962.11	1938.33	1984.67	1969	1941.22	1979.56	1955.56	1952.8	1954.03	1926.2	1867.51	1830.72	1796.07
ra1_right_tibia_medmed_3_m5	65.3125	15.9375	14.0625	1890	1900.21	1884.07	1882.43	1886.79	1881	1887.14	1898.86	1896.79	1921.36	1921.21	1919.79	1900.71	1900.36	1896.36	1889.36	1895	1925.29	1918.21	1923.5	1896.29	1899.43	1893	1879.14	1887.93	1907.14	1902.29	1911.93	1937.71	1906.36	1923.36	1951.36	1935.86	1947.29	1954.79	1921.57	1920.86	1919	1929.29	1926.86	1923.59	1906	1885.5	1895.3	1876.69	1873.02
ra1_right_tibia_medmed_4_m1	40.3125	10.4688	9.21875	1713.5	1718.25	1708.12	1744.75	1749.75	1737.62	1764.5	1740.62	1806.38	1743	1778	1788.12	1782.62	1772.88	1780.5	1763.62	1773.62	1782	1814.5	1800.75	1787.38	1787.38	1792.25	1775.12	1824.25	1822.12	1814.62	1804.25	1840	1806.38	1801.75	1802.12	1851.75	1839	1876	1900	1875.38	1907.12	1868.62	1900.62	1856.35	1849.06	1822.74	1766.65	1740.39	1743.62
ra1_right_tibia_medmed_4_m2	44.0625	8.75	10.625	1741.83	1730	1756.5	1785.42	1758	1738.17	1771.58	1736	1746.67	1760.67	1741.25	1785.17	1764.58	1768.58	1743	1772.42	1754.5	1764.5	1759.75	1734.42	1753.83	1748.75	1744.92	1744	1751.75	1752.42	1781.42	1759.17	1764.58	1780.33	1791.58	1789.17	1811.33	1831.67	1782.17	1834.17	1811.75	1817.25	1830.25	1835.42	1815.42	1782.09	1768.32	1732.34	1695.22	1636.42
ra1_right_tibia_medmed_4_m3	27.9688
ra1_right_tibia_medmed_6_m1	36.25	8.28125	10.7812	1494.75	1529	1550.38	1558.88	1550	1522.75	1520.25	1542	1534	1519.38	1502.88	1485.5	1512.88	1511.75	1474.5	1472.12	1494.25	1511.38	1525.62	1530.75	1519.38	1524.38	1528.12	1516.88	1500.25	1516.62	1491.38	1515.75	1538.5	1575.25	1618.12	1625.12	1633.25	1637.25	1615.25	1645.12	1701.25	1765.38	1800	1815.75	1775.9	1744.69	1739.04	1721.27	1698.42	1661.02
ra1_right_tibia_medmed_6_m2	31.875	8.125	10.3125	1595.3	1589.57	1596.65	1617.87	1598.3	1605.13	1617.39	1623.57	1620.22	1644.65	1638.35	1643.78	1645.48	1614.39	1620.83	1633.96	1659.61	1647	1627.17	1624.61	1609.96	1624.39	1635.78	1627.22	1636.78	1608.96	1607.83	1618.26	1622.57	1625.35	1628.04	1612.57	1625.91	1624.57	1630	1680.57	1711.96	1730.61	1762.43	1758.61	1757.26	1751.91	1746.96	1730.4	1707.16	1693.44
ra1_right_tibia_medmed_6_m3	81.5625	13.2812	11.7188	1989.82	1978.82	1967.91	1973.82	2025.64	2026.91	1991.09	1960	1978.18	1990.82	1981	2013.09	1989	1951.55	1971.18	1983.27	1968.27	1987.73	2001.82	1964	1984.64	1970.36	1955.82	1983.64	2004.91	2001.45	1986.18	1965.91	1996.27	1976.36	1967	2004.09	1996.64	1981.64	1990.45	1978.36	1986	1999.18	1983.55	2002.36	1959.02	1951.34	1946.66	1929.35	1940.33	1954.73
ra2_left_tibia_medlat_1_m1	77.9688	13.2812	14.8438	1911.9	1899.8	1952.4	1905.4	1907.4	1907.4	1889.7	1944.1	1926.9	1969.4	1958.1	1896.5	1908.3	1911	1921.7	1903.6	1932.3	1915.3	1921.8	1890.4	1923.4	1897.4	1920.4	1920.2	1939.5	1893.4	1897.7	1909.3	1939.7	1941.6	1935.7	1914	1915.8	1875.3	1906.8	1925	1940.5	1908	1930	1919.1	1919.68	1885.07	1877.58	1897.23	1858.53	1861.14
ra2_left_tibia_medlat_1_m2	46.25	9.53125	9.84375	1770.12	1811.88	1825.25	1829.5	1865.75	1895	1887.5	1855.75	1868	1888.12	1867.88	1876.5	1880.88	1861.12	1852.25	1851.88	1847.62	1840.62	1809.88	1799.12	1797.12	1824.38	1831.38	1841.75	1884.25	1908.88	1893.75	1906	1906.88	1915.75	1914.88	1920.38	1902	1887.75	1899	1893.25	1874.25	1861.12	1878	1883.75	1863.19	1824.99	1793.64	1773.15	1726	1637.72
ra2_left_tibia_medlat_1_m3	30.625	10.3125	12.6562	1717.86	1739.79	1740	1739	1763.07	1770.36	1751.36	1734.21	1750.71	1749.64	1777.57	1781.14	1761.43	1740.86	1740.36	1744.29	1761.43	1765.36	1735	1749.21	1753.14	1741.79	1757.71	1745.57	1745.5	1745.57	1736.43	1750.57	1773	1777.71	1781.79	1807.21	1780.5	1778.36	1773.64	1788.64	1799.07	1794.36	1775.21	1791.71	1738.82	1700.19	1656.49	1594.68	1533.46	1429.17
ra2_left_tibia_medlat_3_m1	42.8125	9.375	10.1562	1866.82	1849.27	1851	1829.55	1837.45	1822.82	1839.55	1862.09	1844.45	1852.91	1868.09	1829.55	1829.45	1869.64	1878.09	1841	1872.09	1850.27	1851.27	1855	1874	1840.64	1839.82	1841.36	1847.55	1853.45	1842.36	1837.09	1832.18	1832.55	1824.45	1841.82	1855.82	1870.91	1851.18	1864.82	1892.82	1843.36	1860.64	1880.45	1864.82	1856.7	1856.64	1841.52	1758.36	1670.51
ra2_left_tibia_medlat_3_m2	60.625	11.4062	11.25	1875.64	1882.27	1849.64	1857.91	1845.82	1849	1872.64	1876.91	1874.09	1864.91	1905	1897.27	1887.55	1885.09	1879.45	1874.45	1858.64	1858.18	1876.45	1858	1887.55	1889.27	1887.36	1885.64	1877.55	1858.09	1860.27	1870.82	1851.27	1883.09	1870.27	1882.09	1880.55	1864.55	1848.91	1842.09	1862.73	1859.45	1879.55	1878.91	1887.46	1855.61	1825.7	1808.59	1749.76	1670.77
ra2_left_tibia_medlat_3_m3	41.875	8.125	10.3125	1791.56	1812	1828	1808.89	1813.22	1814.89	1854.44	1844.11	1829	1832.11	1820.89	1828.67	1825.22	1807.22	1842.67	1819.22	1857.33	1816	1826.56	1843.56	1810.89	1862.56	1810.67	1815	1790.89	1819	1828.89	1818.56	1804.22	1811.78	1800.78	1810.22	1825.78	1811.56	1816.11	1800	1811.22	1819.11	1837.11	1851.11	1855.52	1842.55	1816.51	1821.74	1852.55	1845.56
ra2_left_tibia_medlat_3_m4	43.9062	10.7812	10	1861.5	1833	1820.42	1826.5	1821.5	1824.33	1817.67	1833.42	1833.25	1849.67	1841.33	1828	1830	1832.42	1818.42	1846.58	1844.83	1822.08	1827	1841.83	1831.17	1820.08	1818.75	1819.58	1833.5	1836.5	1831	1819.92	1810.17	1803	1816.42	1837	1823.08	1822.58	1827.25	1832.42	1832.08	1842.5	1864.75	1886.75	1876.31	1862.87	1847.03	1835.59	1793.71	1730.05
ra2_left_tibia_medlat_3_m5	84.2188	12.3438	15.3125	1877.85	1890.08	1872.15	1888.15	1917.54	1898.31	1882.85	1898	1902.85	1887.23	1875.15	1885.15	1903.08	1907.92	1912.62	1908	1910.31	1902.15	1907.62	1898.38	1906.46	1897.92	1909.31	1909.38	1913.38	1921.23	1903.62	1906.08	1916.23	1879.08	1890.54	1898.85	1909	1925.46	1906.62	1884.54	1894.23	1881.15	1903.46	1892.08	1872.42	1849.17	1819.07	1776.08	1729.42	1640.58
ra2_left_tibia_medlat_3_m6	59.375
ra2_left_tibia_medlat_4_m1	68.75	13.9062	16.25	1948.73	1972	1941.82	1925.09	1951.45	1945.09	1938.09	1951.09	1948	1957.64	1946.73	1950.27	1950.27	1957.82	1949	1930.36	1932.18	1938.27	1935.18	1935.82	1938.64	1951.36	1965.64	1947.18	1958.91	1916.45	1902.27	1937.82	1950.36	1954.09	1948.73	1946.64	1908.45	1912.18	1918.55	1908.82	1913.45	1908.64	1947.09	1947.55	1924.52	1916.05	1901.62	1866.79	1793.74	1679.85
ra2_left_tibia_medlat_4_m2	83.9062	14.5312	15.9375	1964	1963.81	1971	1972.12	1967.94	1996	1986.06	1985.88	1995.69	1988.56	1977.38	1970.12	1978.12	1978.19	1958.88	1974.06	1973.5	1972.56	1974.44	1976.12	1969.62	1984.06	1984.88	1989.44	1962.19	1979.44	1994.88	1969.94	1956.06	1978.19	1971.62	1975.88	1972.62	1957.81	1981.62	1984.06	1990.56	1989.38	1962.62	1994.31	1965.49	1961.36	1976.16	1943.04	1882.62	1852.9
ra2_left_tibia_medlat_4_m3	62.1875	12.5	14.6875	1906.46	1929.77	1926.23	1942.46	1952.92	1914.15	1921.77	1940.77	1909.92	1939.38	1937.92	1934.38	1920.46	1902.54	1934.54	1903.69	1929.77	1919.92	1914.38	1934.15	1946.92	1925.31	1897.54	1910.92	1918.85	1914.92	1908.77	1910.85	1915.69	1892.23	1932.15	1906.15	1898.08	1926.54	1937.23	1928.15	1911.15	1943.77	1944.69	1944.54	1853.05	1750.12	1659.76	1545.35	1431.31	1285.63
ra2_left_tibia_medlat_5_m1	67.8125	14.2188	13.2812	1947.71	1959.93	1918.86	1934.79	1913.07	1922.57	1939.07	1951.64	1959.64	1958.14	1952.5	1929.07	1957.93	1942.21	1957.07	1935.5	1945.57	1946.57	1947.36	1934.93	1924.36	1933.07	1948.86	1952.29	1956.21	1937.64	1903.21	1940.57	1962.36	1935.79	1943.29	1943.07	1918	1906.64	1937.14	1945.79	1930.57	1947.21	1930.43	1955.64	1925.92	1927.16	1919.78	1901.03	1879.77	1841.97
ra2_left_tibia_medlat_5_m2	72.5	15.625	13.9062	1795.56	1803.19	1841.12	1828.75	1858.62	1864.38	1856	1875.75	1883.81	1894.12	1896.56	1916.5	1914.5	1899.25	1930.12	1918.19	1920.31	1921.94	1958.06	1941.19	1958.56	1950.06	1925.31	1949.94	1927.31	1948.75	1932.5	1965.75	1968	1959.56	1957.81	1943.44	1958.38	1968.12	1962.25	1958.56	1969.19	1943.56	1950.19	1962.5	1964.74	1937.37	1921.99	1918.19	1906.64	1859.5
ra2_left_tibia_medlat_5_m3	85.4688	13.125	15.4688	1975.29	1972.67	1965.33	1982.38	1949.29	1986.76	1975.67	1993.29	1969.76	1983.62	1967.9	1979.81	1966.14	1981.62	1976.57	1981.24	1986.76	1973.43	1990.67	1969.52	1978.14	1975.05	1971	1960.57	1962.19	1991.57	1965.95	1980.05	1962.81	1979.48	1965	1985.95	1961.9	1969.19	1970.67	1981.57	1980.76	1970.48	1996.81	1964.43	1975.36	1961.19	1962.19	1948.48	1934.7	1932.83
ra2_left_tibia_medlat_5_m4	70.7812	11.875	10.4688	1941.45	1943.55	1969.36	1954.73	1956.91	1942.27	1926.09	1917.55	1943.55	1958.82	1950.91	1957.18	1960.18	1938.18	1955.18	1920.73	1942.09	1936.09	1923.45	1959.18	1924.73	1942.09	1984.27	1978.27	1956.45	1942.27	1951.27	1934.45	1955.55	1952	1939.36	1946.09	1954.82	1958.45	1940.55	1945.91	1956.18	1950.18	1946	1959.45	1954.89	1952.26	1944.47	1940.14	1939.24	1934.52
ra2_left_tibia_medlat_6_m1	60.4688	10.1562	12.6562	1919.91	1944.73	1950.64	1912.82	1924.09	1922.55	1905.27	1923.36	1953.27	1984.55	1929.27	1936.73	1926.91	1939.73	1932.55	1939.18	1904	1909.55	1919.09	1944.45	1923.45	1915.73	1916.18	1917.36	1914.64	1921.55	1915.91	1918.73	1891.55	1933.91	1934.09	1920.64	1933.82	1943.18	1894.36	1942.18	1908.91	1918.64	1928.82	1929.45	1918.14	1881.41	1849.65	1829.03	1771.05	1653.5
ra2_left_tibia_medlat_6_m2	157.812	9.6875
ra2_left_tibia_medlat_7_m1	172.656
ra2_left_tibia_medmed_1_m1	85.625	15.7812	21.25	1924.15	1923.6	1924.85	1926.35	1907.95	1906.85	1914.85	1921.6	1929.6	1909.55	1905.75	1925.25	1933.7	1921.9	1911.15	1906.9	1918.2	1919.85	1913.15	1903.85	1903.9	1911.4	1916.2	1917	1918.8	1911.3	1916.65	1929.8	1929.9	1927.9	1917.75	1926.9	1924.5	1920.75	1924.5	1919.25	1921.5	1933.4	1938	1922.15	1926.41	1880.72	1846.54	1778.26	1705.69	1634.91
ra2_left_tibia_medmed_1_m2	62.6562	12.8125	15.3125	1891.45	1883.18	1852.18	1846.73	1862.73	1875.55	1848.73	1841.18	1867.64	1862.09	1851.45	1879.36	1873.82	1862.91	1864.45	1842.64	1854.82	1886.09	1876.27	1871.18	1870.45	1851.64	1835.36	1786.73	1778.91	1737.82	1721.27	1740.82	1765.45	1780.82	1721.18	1707.55	1734.36	1766.36	1788.55	1830.64	1862.73	1888.91	1865.73	1870.27	1908.93	1900.75	1912.72	1910.74	1902.95	1889.15
ra2_left_tibia_medmed_1_m3	89.375	15.1562	13.125	1930.83	1910.67	1917	1937	1965.5	1942.17	1920.67	1915.5	1906	1913.5	1928.83	1948.17	1960.5	1954.83	1934.17	1910.33	1930.83	1945	1940.33	1954.67	1940.17	1936.5	1932	1937.83	1953.17	1941.5	1907.33	1917.83	1935.5	1917.17	1915.67	1927	1942.67	1938.33	1932	1918.83	1932	1916	1914.5	1920	1865.03	1824.5	1802.79	1791.05	1793.44	1799.28
ra2_left_tibia_medmed_1_m4	61.0938	14.0625	15.625	1941	1938.44	1937.33	1964.22	1933.44	1928.44	1956.11	1969.67	1947.78	1940.44	1954.22	1972.56	1973	1950.56	1925.78	1933.22	1946.89	1933.33	1931.56	1934.33	1953.33	1949	1945.56	1919.44	1938.33	1922.78	1933.33	1938.67	1929.56	1919	1933.78	1948.89	1934.33	1925.33	1917.22	1902	1915.44	1908.56	1880	1911.33	1878.07	1861.21	1857.54	1839.97	1787.03	1716.64
ra2_left_tibia_medmed_1_m5	55.9375	12.5	17.5	1844.78	1869.78	1845.78	1835.33	1851.78	1848.22	1853.56	1854.22	1857.44	1830.67	1869.67	1865.11	1827.33	1828.67	1811	1835.22	1858	1846.22	1844.33	1863.44	1876.89	1849.33	1865.11	1873	1833.22	1822.44	1868.22	1860.78	1856.22	1872.33	1878.56	1884.78	1845.67	1850.78	1868.11	1870.22	1852.78	1861.22	1839.67	1869.33	1877.6	1857.57	1847.02	1805.75	1747.42	1605.13
ra2_left_tibia_medmed_1_m6	53.4375	12.1875	16.0938	1898.29	1893.29	1881.43	1899.38	1892.14	1894.05	1898.29	1897.33	1921.33	1906.38	1901.19	1906.86	1903.71	1913.05	1905.48	1910.29	1897.38	1893.76	1898.43	1907	1903.76	1890.76	1921.9	1932.38	1904.67	1897.62	1915.19	1918.43	1928	1931.33	1915.57	1917.86	1920.76	1919.9	1916.19	1920.43	1930.05	1913.43	1920.24	1908.14	1912.79	1909.64	1884.26	1843.57	1790.93	1708.7
ra2_left_tibia_medmed_1_m7	37.8125	14.2188	15	1286.8	1219.2	1173.87	1138	1140.6	1173.6	1241.93	1291	1355.67	1432.6	1474.4	1493.33	1497.13	1453.07	1376.33	1345.13	1346.53	1386.4	1440.47	1513.87	1607.6	1712.07	1791.33	1794.93	1799.4	1807.53	1816.27	1834.4	1850.27	1832.4	1834.53	1860.67	1847.4	1881.93	1872.67	1878.2	1865.67	1853.67	1858	1882.07	1863.24	1857.68	1857.52	1832.08	1817.63	1808.8
ra2_left_tibia_medmed_1_m8	66.7188	17.1875	16.7188	1892.04	1873.26	1880.74	1890.43	1870.35	1886.09	1880.3	1882.83	1885.13	1890.09	1881.35	1880	1872.52	1868.65	1888.57	1875.13	1869.7	1892.13	1873.52	1866.17	1860.04	1859.35	1870.87	1861.7	1886.78	1858.57	1865.43	1873	1872.04	1865	1876.26	1875.22	1884.22	1908	1883.74	1877	1889.17	1884.35	1899.22	1909.13	1870.2	1870.17	1847.95	1789.98	1739.07	1657.66
ra2_left_tibia_medmed_1_m9	39.0625	9.84375	14.6875	1854.06	1881.35	1845.59	1883.41	1867.71	1871	1863.35	1870.88	1860.24	1872.35	1893.18	1858.59	1863.35	1866.06	1889.88	1861.18	1855.88	1886.76	1861.35	1887.41	1854.65	1872.94	1867.06	1841.47	1859.24	1854.35	1827.88	1842.94	1829.47	1835.71	1796.59	1820.06	1831.71	1837.65	1834.88	1840.59	1861.76	1877.65	1871.29	1889.06	1853.01	1837.45	1797.18	1768.46	1713.43	1686.18
ra2_left_tibia_medmed_3_m1	42.5	11.5625	11.875	846.375	987	1195	1342	1398	1408.5	1462.88	1576.38	1650.88	1644.88	1631.12	1667.75	1673.25	1651.62	1705.5	1705.12	1663.62	1685.5	1652.62	1641.88	1661.75	1618.38	1613.62	1626.88	1644.75	1643.25	1663	1668.12	1632.5	1660.5	1691.88	1661	1655.62	1660.5	1678.62	1658.5	1665.25	1682.38	1712.38	1719.62	1706.08	1675.1	1627.86	1587.62	1557.76	1536.74
ra2_left_tibia_medmed_5_m1	72.5	16.875	10.625	1928.92	1914.38	1898.62	1908.85	1923.46	1935.15	1911.62	1909.15	1914.46	1907.85	1913.15	1929	1923.08	1922.85	1908.77	1918.62	1909.92	1911	1894	1922.77	1927.23	1919	1913.23	1931.08	1916.31	1921.15	1918.54	1927.85	1915.23	1912.77	1906.54	1915.92	1906.77	1903	1926.15	1908.85	1915.23	1927.69	1908.62	1916.15	1931.69	1914.77	1911.2	1910.58	1895.62	1870.15
ra2_left_tibia_medmed_5_m2	88.5938	16.7188	12.8125	1936.06	1953.06	1948.28	1932.94	1947.17	1964.56	1935.33	1928.56	1937.56	1960.94	1963.56	1937	1941.28	1943.33	1937.56	1958.17	1966	1936.5	1940.39	1972.83	1940.39	1956.78	1944.39	1964.72	1953.11	1968.78	1921.11	1977.06	1961.94	1960.11	1963.61	1964.11	1979.11	1939.67	1986.11	1951.78	1954.83	1942.39	1987.72	1961.56	1941.96	1916.64	1909.33	1883.65	1839.74	1773.54
ra2_left_tibia_medmed_5_m3	51.0938	11.5625	15.7812	1738.22	1747.39	1742.67	1736.94	1734.56	1737.78	1749.83	1743.89	1771.72	1778.33	1767.89	1772.22	1772.67	1766	1771.61	1791	1784.67	1783.39	1799.67	1791.83	1792.67	1803	1824.22	1830	1803.83	1799.5	1843.22	1807	1801.17	1795.39	1800.22	1814.17	1830.44	1834.78	1837	1847.33	1859.33	1894.06	1880.44	1859.11	1816.85	1729.81	1630.62	1465.53	1157.45	711.87
ra2_left_tibia_medmed_6_m1	90.625	15.7812	14.6875	1832.2	1843.4	1848.4	1851.8	1853.4	1843	1839.33	1863.07	1849.93	1835.4	1843.27	1836.4	1840.87	1836.27	1822.8	1843.8	1864.73	1847.13	1835.67	1866.67	1855	1855.27	1849.73	1838.6	1846.8	1852.27	1858.53	1856.8	1853.8	1834.8	1830.8	1834.67	1847.4	1863.8	1849.2	1854.87	1864.8	1866.67	1885.27	1905.13	1880.6	1840.68	1772.39	1728.37	1654.27	1565.38
ra2_left_tibia_medmed_6_m2	76.5625	16.875	15.1562	1752.26	1772.16	1775.68	1739.11	1756.16	1760.21	1747.89	1743.89	1728.74	1741.79	1765.11	1747.58	1779.74	1779.42	1762.42	1775.26	1793.47	1785	1805.05	1789.37	1807	1811.32	1795.63	1805.68	1810.53	1818.32	1820.58	1827.89	1839.21	1828.68	1841.05	1831.63	1851.79	1848.32	1849.11	1855.63	1842.84	1854.68	1883	1832.37	1862.38	1823.16	1730.28	1636.6	1525.06	1443.32
ra2_left_tibia_medmed_6_m3	81.0938	17.8125	15.1562	739.412	751.941	739.824	802.588	825.176	835.353	882.412	966.765	1092.65	1167.65	1221.59	1299.47	1398.29	1487.41	1565.71	1652.65	1742.47	1754.24	1790.53	1815.47	1816.24	1853.18	1823.29	1822.71	1843.76	1855.06	1865.59	1851.47	1823.18	1858.53	1836.82	1835.76	1849.59	1868.59	1859.82	1887.47	1863.76	1853.94	1858	1861.88	1822.34	1761.93	1685.18	1580.52	1436.73	1275.68
ra2_left_tibia_medmed_6_m4	77.6562	15	14.5312	1806.5	1799.83	1793.5	1778.58	1785.83	1800.75	1794.5	1802.92	1790.08	1793.17	1802.67	1800.08	1801.83	1800.17	1789.42	1775.58	1794.67	1808.42	1814.83	1820.08	1808	1829.08	1825.58	1821.92	1815.17	1813.83	1839.25	1822.08	1845.33	1840.42	1822.25	1835.5	1847.5	1829.17	1854.67	1838	1837.75	1813.58	1859.33	1855.83	1844.06	1842.25	1833.54	1783.41	1768.33	1708.84
ra2_left_tibia_medmed_6_m5	42.8125	10.3125	15.7812	1528.57	1491.86	1538.43	1559.14	1566.14	1569.79	1560.64	1537.79	1572.36	1548.36	1604.79	1582.93	1609.79	1615.64	1612.93	1599.21	1626.43	1599.43	1637.79	1637.86	1631.64	1630	1617.71	1623.43	1627.5	1641.71	1661.64	1638.43	1685.79	1639.64	1646.14	1661.21	1669.64	1680.79	1678.71	1677.14	1698.36	1696.43	1699.5	1700.43	1690.7	1695.39	1677.8	1655.65	1633.43	1605.89
ra2_left_tibia_medmed_6_m6	38.125	10.625	14.2188	1534.33	1558.17	1576	1573.67	1569.92	1553.75	1546.58	1531.67	1538.83	1530	1567.33	1525.33	1527.33	1523.58	1528.92	1528	1522.08	1521.92	1500.5	1521.92	1521.33	1525.17	1515.33	1533.25	1527.33	1530.5	1546.17	1553.08	1544.58	1561.83	1541.5	1557.5	1558.5	1525.17	1548.25	1534.92	1524	1528.17	1517.67	1541.08	1504.69	1489.09	1446.5	1437.67	1472.16	1447.13
ra2_left_tibia_medmed_6_m7	51.875	11.5625	14.0625																							1633.75	1619.67	1618	1627.33	1574.17	1637.08	1613.92	1580	1588.83	1582.33	1563.5	1623	1644.08	1665.92	1675	1724.08	1758.42	1744	1744.25	1704.98	1646.85	1626.98	1590.16	1523.61
ra2_right_tibia_medlat_3_m1	48.4375	14.0625	15.3125	1661.25	1657.12	1639	1637.12	1663.69	1673.38	1695	1701.44	1712.06	1754.19	1767.5	1764.06	1785.25	1785.94	1800.31	1815.69	1808.31	1793.12	1777.19	1796	1800.06	1793.38	1813.56	1811.75	1793.25	1796.19	1786.5	1771.19	1798.81	1781.44	1751.38	1782.06	1792.44	1813.62	1821	1820	1826.25	1870.94	1889.25	1863.31	1817.36	1734.27	1576.89	1349.62	1162.92	913.293
ra2_right_tibia_medlat_3_m2	43.4375
ra2_right_tibia_medlat_5_m1	63.75	15.1562	12.9688	1915.2	1909.5	1945.1	1913.2	1918.5	1924.4	1931.1	1915.3	1926.6	1912.4	1922.3	1897.3	1868.7	1888.1	1915.5	1928.1	1884	1919.9	1914.5	1907	1936.9	1945.4	1912.4	1914.9	1930.1	1939.2	1946.3	1925.6	1946.7	1934.6	1950.7	1919.7	1936.3	1936.1	1932.4	1929.4	1945.6	1913.7	1918.9	1920.4	1908.56	1884.31	1856.94	1836.74	1820.75	1793.83
ra2_right_tibia_medlat_7_m1	104.531	17.6562	13.2812	1886.43	1906.29	1911.07	1907.79	1895.64	1928.71	1908.43	1914.86	1906	1943.14	1923.43	1915.07	1918.43	1927.93	1932.79	1944.21	1936.36	1909.07	1976	1918.79	1972.86	1944.86	1970.64	1956.43	1975.07	1969	1947.21	1961.36	2002.21	1961	1965.71	1966.36	1986.5	1955.5	1984.5	1980.07	1971.79	1989.86	1975.64	2006.93	1998.18	1963.26	1981.68	1991.3	1974.96	1952.04
ra2_right_tibia_medlat_7_m2	57.1875	13.5938	11.5625	1870.15	1916.62	1912.92	1925.38	1928.54	1940.31	1923.77	1965.54	1946.38	1930.92	1906.15	1918.54	1938.08	1920.85	1920.62	1881.31	1905.85	1901	1902.92	1871.15	1875	1895.23	1882.54	1887.23	1875.08	1877.92	1873.92	1875.08	1888.46	1854	1869	1871.62	1894.54	1905.38	1905.46	1933.46	1910.85	1908.08	1924.31	1959.23	1923.73	1920.47	1923.74	1904.64	1855.98	1803.31
ra2_right_tibia_medlat_8_m1	233.438	22.8125	17.8125	1981.69	1990.44	1994.75	1964.56	1961	1961.06	1962.44	1982.25	1984.44	1986.69	1981	1977.19	1952.19	1980.25	1978.75	1993.62	2004.56	1982.44	1978.5	1983.44	1975.06	1978.25	1986.38	1992.06	1979.31	1972.75	1996	1997.62	1996.69	1974.56	1981.19	1961.31	1974.81	1987.69	1985.5	1972.56	1983.69	1957	1964	1985.94	1950.14	1944.78	1919.93	1910.43	1898.3	1859.67
ra2_right_tibia_medmed_3_m1	52.8125	18.9062	13.2812	1760.94	1740.62	1767.62	1768.69	1794.81	1781.25	1772.44	1793.81	1775.19	1754.19	1761	1763.62	1783.81	1786.12	1780.31	1772.88	1782.75	1792.75	1786.12	1798.12	1807.56	1809.81	1798.06	1792.31	1787	1802.81	1814.5	1828.06	1825.62	1815.31	1815.06	1849.75	1819.12	1788.94	1823.81	1849.19	1837.12	1838.38	1870	1882.31	1855.22	1844.71	1834.23	1814.67	1799.94	1778.32
ra2_right_tibia_medmed_3_m2	55.625	14.2188	11.5625	1836.44	1832.38	1830.44	1836.75	1837.12	1834.31	1844.12	1818.88	1808.5	1838.56	1851.81	1827.5	1829.19	1853.25	1832.56	1840.56	1851.25	1820.25	1824.69	1834.5	1836.88	1822.12	1850.38	1826.31	1808.94	1841.31	1808.56	1828.62	1835.81	1821.94	1835.44	1826.19	1841.12	1836.62	1822.69	1836.25	1833.06	1820.31	1824.38	1838.44	1812.74	1797.33	1796.5	1795.89	1782.29	1771.3
ra2_right_tibia_medmed_3_m3	43.4375	10.7812	15	1401.05	1390.38	1374.57	1363.19	1364.62	1372.81	1383.43	1355.57	1392.67	1404.9	1393.38	1389.29	1386.19	1378.1	1401.76	1410.48	1380.86	1366.81	1372.86	1356.19	1372.95	1376.62	1379.57	1377	1354.33	1357.33	1380.05	1399.38	1417.38	1450.86	1457.9	1463.19	1507	1526.24	1555.9	1607.19	1632.52	1665.24	1676.86	1679.19	1652.7	1606.72	1560.95	1432.82	1303.14	1155.88
ra2_right_tibia_medmed_3_m4	28.2812	11.4062	10.9375	1656.27	1639.8	1659.2	1684.67	1678.27	1685.8	1717.73	1695.87	1697.53	1677.47	1701	1695.6	1716.47	1721.73	1726.8	1735.4	1734.33	1743.47	1729.87	1731.47	1765.8	1730.07	1731.27	1760.93	1735	1710.93	1701	1695.6	1699.67	1684.53	1694.53	1702.27	1718.8	1724.8	1749.47	1758.47	1769.47	1787.93	1827.33	1853.93	1845.97	1847.15	1837.95	1799.18	1777.74	1752.88
ra2_right_tibia_medmed_5_m1	44.0625	11.5625	15.7812	1886	1885.67	1886.17	1897.5	1912.83	1910.83	1879.33	1862.83	1869	1886.33	1888.17	1872.5	1862.5	1855.83	1859	1882.17	1895.5	1898	1877.67	1885.33	1878.67	1869	1894.5	1890.33	1876.67	1895	1904.17	1866.17	1864.5	1878.5	1904.33	1919.83	1911	1903.33	1896.83	1909.33	1918.83	1913.17	1917.67	1925.83	1918.67	1896.04	1891.71	1880.04	1890.81	1860.24
ra2_right_tibia_medmed_5_m2	57.9688	16.7188	15.625	1928.36	1924.79	1927.93	1938.5	1929.29	1918.93	1915.21	1920.71	1922.57	1928	1919.64	1924.21	1923.36	1928	1930.21	1931.86	1915.93	1916.86	1921.71	1927.79	1940.21	1935.86	1934.14	1931.93	1917.29	1938.79	1936.64	1928.21	1924.21	1927.64	1930.71	1936.93	1929.71	1933.36	1930.5	1914.07	1910.5	1911.79	1912.36	1916.21	1908.03	1865.97	1847.97	1856.16	1852.82	1876.23
ra2_right_tibia_medmed_6_m1	51.875	9.375	10.3125	2008.31	2006.08	1998.23	1980.92	1986.54	1994.23	2003.31	1992.62	2004.92	1982.08	1977.31	1997.77	2015.85	1992.54	1991.69	2005.38	1995.92	2004.85	1990.38	2013.54	2000.92	1989.08	1991.31	2012.69	1990.62	1991.08	2005.92	2004.69	2009.08	1993.08	1991.77	1993.38	1970.46	1986.15	1988.38	1968.62	1993.92	1972.85	1990	1969.15	1974.54	1967.02	1961.82	1954.76	1933.58	1909.42
ra2_right_tibia_medmed_6_m2	67.5	12.0312	9.6875	1998.62	1981.54	1990.77	1975.54	2002.69	2011.85	2002.54	1987.38	1995.54	1993.15	2002.15	2008.62	1995.38	1997.77	1999.92	2003.23	2000.08	2003.08	1987.38	2011.69	1997.85	1978.46	1997.15	1991.46	2006.77	1975.31	1992.31	2011.38	1993.85	1986.85	1986.31	1974.38	2002.54	2012	1982.85	1989.23	1983.69	1987.38	1995.15	2010.08	1978.44	1985.24	1977.23	1965.32	1964.41	1947.35
ra2_right_tibia_medmed_6_m3	55.625	10	10.9375	1986.73	1973.67	2002.47	1994.13	1985.6	1984.2	1997.27	1981.4	1980.87	2001.93	1992.07	2008.33	1961.73	1993.33	1984.07	1984.2	1979.33	1978.53	1977.13	1970.73	2003.73	1991.8	1991.87	1972.4	1977.33	1989.87	1977.27	1994	1998	1991.53	1974.53	1984	1984.2	1996.33	1984.27	1962.93	1986.73	1999.27	1987.93	1987.47	1990.31	1962.88	1944.62	1945.72	1971.43	1962.56
ra3_left_tibia_medlat_1_m1	185.625
ra3_left_tibia_medlat_2_m1	125.469	19.8438	17.5	1950.2	1936.33	1927.53	1940.73	1945.67	1948.87	1951.87	1936	1961.47	1931.2	1943.8	1936	1954	1940.93	1937.13	1940	1947.27	1932.4	1963.6	1975.33	1967.33	1953.27	1941.2	1943.8	1944.87	1960.53	1950.13	1942	1944.33	1949.93	1958.6	1960.07	1928.53	1944.87	1953.4	1947.53	1954.33	1939.73	1938.87	1942.67	1936.24	1902.49	1912.08	1906.56	1852.55	1760.47
ra3_left_tibia_medlat_2_m2	125.469	17.9688	15.4688	1952.18	1969.18	1951.36	1933	1937.45	1955.82	1905.09	1959.55	1933.82	1940.82	1943.09	1929.45	1949.09	1946.09	1946.55	1974.36	1948.64	1936.55	1936.45	1951.82	1973.45	1957.64	1960.36	1960.64	1943.09	1957.09	1959.55	1957.55	1948.09	1926.82	1946.27	1950.91	1968.27	1962.91	1929.36	1945.27	1937.18	1934.82	1957.91	1949.55	1931.93	1937.07	1934.22	1934.92	1915.45	1873.52
ra3_left_tibia_medlat_2_m3	132.812	14.6875	19.375	1952.38	1936.62	1946	1949.75	1944.56	1954.62	1963.62	1959.31	1946.88	1953.44	1956.88	1969	1980.5	1958.94	1945.12	1962.62	1956.5	1941.25	1948.69	1953.94	1956.38	1933.94	1930.94	1945.75	1960	1952.88	1945.88	1972.88	1933.19	1926.31	1943.12	1944.06	1929.31	1943.44	1950.5	1965	1913.25	1937.31	1959.5	1952.69	1918.81	1919.6	1863.62	1852.95	1805.09	1714
ra3_left_tibia_medlat_4_m1	51.7188	15.625	16.7188	1910.71	1885.07	1883	1901.64	1880.36	1906.79	1917.93	1913.21	1890.5	1891	1892.43	1926.79	1897.14	1903.64	1898.43	1905.86	1895.14	1915.07	1898.71	1896.79	1884.36	1890.93	1903	1899.07	1893.07	1894.21	1892.57	1889.71	1889.64	1904	1901.5	1898.36	1905.57	1904.36	1904	1894.21	1913.29	1891.86	1887.14	1898.86	1899.34	1876.11	1853.71	1848.72	1821.93	1805.12
ra3_left_tibia_medlat_4_m2	65.3125	23.9062	18.75	1896.24	1880.24	1902.12	1899.53	1899	1883.53	1924.76	1867.53	1875.18	1890.18	1901.71	1927.18	1903.47	1877.53	1896.88	1900.53	1916.24	1900.94	1881.41	1877.82	1872.53	1901.47	1890.18	1896.53	1888.29	1884.76	1896.94	1906.35	1885.88	1913.41	1886.18	1891.94	1891.88	1905.82	1884.41	1896.12	1908.06	1907.53	1893.65	1913.88	1887.45	1910.3	1885.66	1900.77	1894.22	1890.51
ra3_left_tibia_medlat_5_m1	35.4688	15.625	15.4688	1791.25	1805.58	1790.5	1805.67	1834.17	1810.67	1795	1804.58	1778.33	1800.33	1795.67	1812.5	1817.83	1778.92	1817.58	1808.67	1836.92	1807.17	1817	1803	1825	1832	1821.33	1786.58	1798.83	1807.25	1822	1808.33	1824.58	1815.5	1786.08	1797.75	1791.08	1789.58	1788.67	1795.67	1802.83	1794.5	1820.58	1833.5	1809.66	1814.38	1797.68	1762.47	1746.31	1754.05
ra3_left_tibia_medlat_6_m1	33.125	12.6562	15.7812	1822.73	1809.47	1792.87	1803.67	1825.87	1817.33	1820.8	1805.07	1799.67	1794.67	1824.33	1797.87	1810.6	1805.87	1819.6	1815.93	1834	1832.4	1837.8	1814.87	1831	1818.33	1827.33	1832.53	1842	1796.6	1805.27	1812.67	1832.2	1822.6	1832.87	1822	1801.07	1818.47	1806.33	1797.67	1840.4	1847.07	1843.93	1850.2	1818.94	1728.32	1493.4	1127.56	785.132	503.123
ra3_left_tibia_medlat_6_m2	39.375	12.9688	12.1875	1875.81	1893.69	1862.19	1873.19	1866.88	1895.62	1876.44	1898.19	1867.31	1905.88	1877.62	1875.44	1888.88	1906.06	1867.75	1890.25	1888.62	1893.12	1884.38	1901.75	1896.62	1879.62	1899	1868.75	1883.62	1910.69	1885.25	1872.12	1890.44	1892	1891	1903.12	1893.06	1898	1890.75	1892.06	1890.12	1877.75	1894	1907.25	1868.61	1857.38	1857.73	1867.27	1854.26	1823.48
ra3_left_tibia_medlat_6_m3	43.2812	20.625	17.8125	1828.68	1838.37	1840.68	1839.53	1808.63	1833.95	1835.32	1834.21	1830.16	1833.68	1837	1837.32	1828.68	1843.32	1824.37	1837.63	1871.37	1836.89	1838.89	1815.58	1857.63	1835.16	1838.37	1854.26	1838.58	1840.79	1819.89	1837	1822.42	1826.32	1836.74	1829.21	1825.53	1827.58	1864.63	1832.89	1842.79	1853.26	1864.95	1864.68	1860.81	1850.15	1798.85	1750.89	1725.66	1692.64
ra3_left_tibia_medlat_8_m1	33.75	14.2188	14.2188	1540.64	1502.55	1470.73	1428.64	1386.73	1381.18	1342.27	1335.91	1343.45	1355.18	1348.36	1348	1379.09	1436.64	1443.91	1449.18	1531.82	1533.27	1552.36	1614.64	1656.73	1694.09	1712.91	1754.18	1767.73	1776.45	1803.82	1809.64	1831.45	1845.45	1818.45	1816.09	1810.09	1813.36	1824.09	1829.55	1827.91	1822.09	1836.36	1867.91	1837.92	1786.4	1787.62	1749.69	1674.02	1590.79
ra3_left_tibia_medlat_8_m2	35.3125	15.7812	15.3125	1778.73	1770.55	1799.73	1823.45	1790.45	1753.55	1809.27	1774.55	1803.91	1784.64	1762.45	1786	1783.64	1770.73	1787.36	1770	1779.18	1789.73	1797.27	1793	1793	1800.91	1807.64	1794	1807.55	1818.18	1785.64	1835.18	1806.91	1781	1811.18	1805.82	1804.18	1805.55	1814.36	1812.55	1806.36	1834.91	1809.55	1861.73	1810.4	1798.21	1771.43	1741.43	1722.59	1668.65
ra3_left_tibia_medlat_8_m3	38.4375	13.5938	16.7188	1812.43	1793.14	1794.29	1808.86	1820.21	1801	1794.57	1805.86	1813.71	1819.29	1828.5	1817.71	1806.14	1811.57	1809.86	1786.57	1792.43	1790.5	1808.07	1808.57	1797.79	1801.36	1800.36	1804.86	1804.5	1811.57	1805.86	1800.64	1812.64	1809.36	1819.5	1823.21	1824.79	1794.79	1807.86	1829.5	1827.93	1820.64	1811.57	1821.14	1819.08	1810.44	1809.62	1790.22	1777.76	1719.16
ra3_left_tibia_medlat_8_m4	119.531	16.4062	18.5938	1871.14	1878.07	1871.57	1855.5	1867.21	1883.86	1894.36	1904.71	1896.64	1883.36	1887.43	1877.5	1870.14	1885.93	1896	1893.43	1878.71	1886.07	1885.64	1896.43	1898.14	1879.36	1889.43	1914.71	1891.93	1895.86	1913.79	1888.36	1879.21	1870.86	1878.79	1881.43	1886.21	1879.79	1847.43	1824.71	1846	1861.43	1858.79	1864.14	1859.13	1842.07	1839.1	1828.76	1822.16	1797.63
ra3_left_tibia_medlat_9_m1	45	12.9688	16.4062	1814.4	1819.73	1823.07	1827.93	1831	1829.67	1836.87	1844.47	1836.33	1830	1829	1821.53	1807.93	1814.67	1813.8	1798.33	1801.6	1820.6	1829.07	1820.4	1816.4	1814.13	1808.73	1805.67	1795	1805.4	1805.8	1795.87	1771.33	1779.47	1783.4	1761.13	1767.93	1776.6	1778.4	1757.13	1773.73	1774.67	1768.87	1758.93	1769.54	1753.99	1761.64	1734.52	1706.92	1657.12
ra3_left_tibia_medlat_9_m2	61.7188	21.25	19.5312	1834.6	1846.4	1834.4	1854.3	1837.6	1823	1849.5	1832.5	1844.3	1827.5	1814.6	1807.7	1848.4	1820.4	1830.7	1788.2	1852.9	1839.6	1817.5	1826.4	1823.1	1811	1827	1801.1	1804.1	1809.5	1816.6	1836	1842.8	1827.1	1807.8	1839.7	1834.8	1847.7	1814.9	1823	1784.6	1821.2	1819.3	1828.6	1762.13	1684.07	1615.64	1546.71	1488.71	1434.6
ra3_left_tibia_medlat_9_m3	111.562	20.625	16.25	1871.44	1899.33	1894.61	1876.17	1883.89	1869.06	1871.33	1866.89	1890	1895.78	1870	1879.33	1885.17	1871.78	1864.94	1872.94	1888.72	1890.72	1880.17	1889.33	1883.44	1884.44	1887.33	1881.5	1885.39	1885.67	1877.39	1877.61	1872.39	1867.56	1875.67	1879.44	1880.72	1869.39	1860.67	1861.67	1854.72	1830.94	1834.56	1848	1819.09	1778.43	1755.36	1697.79	1631.01	1577.34
ra3_left_tibia_medlat_9_m4	116.25	19.8438	16.875	1913.93	1872	1897.27	1896.53	1884.53	1845.4	1893	1894.47	1907.93	1867.4	1897.67	1903.47	1880.27	1895.33	1869	1910.4	1910.07	1892.67	1879.93	1910.8	1903.73	1877.2	1884.6	1886.8	1877.07	1880.13	1883	1893.8	1897.07	1883.67	1907.87	1892.13	1878.6	1873	1906.27	1879.87	1869.4	1877.33	1871.73	1885.8	1858.31	1831.34	1758.98	1686.34	1554.44	1349.1
ra3_left_tibia_medlat_9_m5	111.25	17.0312	15.9375	1898.69	1891.85	1891.46	1891.92	1887.69	1911.23	1900.77	1885.92	1897.85	1916.62	1905.85	1894.15	1904.92	1889.85	1876.85	1890.85	1898.85	1882.31	1895.08	1885.77	1876.31	1885.15	1887.08	1889.46	1880.54	1880.92	1866.08	1881.62	1892	1909.85	1854.46	1886.31	1862.62	1843.85	1850.15	1833.23	1849.15	1843.62	1815.15	1854.62	1823.12	1777.66	1743.01	1661.08	1558.97	1421.04
ra3_left_tibia_medmed_1_m1	57.9688	17.5	12.3438	1689.5	1693.33	1651	1675.67	1669.67	1675.83	1684.75	1680.08	1691.58	1706.42	1695.83	1691.92	1687.17	1704	1688.75	1696.25	1715.92	1683.58	1687.75	1692.08	1673.75	1690	1676.33	1682.42	1679.42	1695.25	1697.33	1706.5	1698.33	1698.67	1714.08	1724.17	1737.25	1742.17	1733	1741	1731.25	1748.25	1767.08	1758.42	1772.79	1759.19	1756.17	1726.04	1693.12	1682.66
ra3_left_tibia_medmed_1_m2	166.719
ra3_left_tibia_medmed_2_m1	69.2188	15.1562	13.4375									423.9	1898.1	1885.2	1879.4	1880.4	1877.5	1893.7	1876.3	1915.6	1878.3	1902.6	1918.3	1907.8	1891.9	1892.6	1883.9	1898	1857.7	1861.2	1879.4	1895.9	1913.8	1899.3	1881.6	1872	1880.6	1883.4	1873.7	1886.4	1875	1858.6	1847	1862.93	1820.32	1777.56	1708.6	1631.96	1554.43
ra3_left_tibia_medmed_2_m2	39.6875	12.8125	10.9375	1434.25	1441.75	1478.5	1529.58	1547.25	1525.42	1535.67	1554.08	1592.08	1635.42	1688.33	1707.33	1762.33	1772.08	1769.67	1764.67	1800.83	1796.25	1819.25	1821.58	1823.67	1844.42	1838.5	1846.08	1852.17	1853.08	1840.5	1848.25	1834.58	1860.5	1837.5	1852.92	1848.25	1845.25	1864.83	1858.92	1830.67	1855.42	1868.08	1882.92	1846.38	1831.22	1820.45	1801.83	1763.48	1735.47
ra3_left_tibia_medmed_3_m1	36.0938	14.6875	15																									1812.5	1825.06	1819.33	1789	1822.67	1800.94	1799.44	1806.33	1804.33	1786.44	1790.44	1790.78	1797.61	1798.56	1813.89	1799.11	1793.56	1750.7	1684.91	1640.44	1594.19	1524.91
ra3_left_tibia_medmed_4_m1	42.5	15.7812	14.6875	1850.72	1848.61	1849.28	1843.83	1839.83	1870.94	1858.94	1856.28	1875.94	1858.17	1865.72	1856.56	1847.89	1866.33	1867.11	1874.61	1874.94	1879.56	1891.56	1879.72	1866.11	1842.61	1852.11	1870.56	1866.44	1858.89	1866.83	1872.22	1858.33	1865.5	1881.5	1868.22	1862.83	1892	1881.83	1864.78	1872.67	1858.5	1873.94	1873.72	1866.77	1869.33	1841.49	1823.59	1805.95	1763.99
ra3_left_tibia_medmed_4_m2	30.7812	12.0312	15.9375	1861.08	1869	1836.92	1859.46	1866.54	1857.08	1873.92	1869.69	1861.46	1862	1878.23	1856	1873.23	1870.08	1873.69	1877.92	1867.69	1867	1873.31	1858.62	1873.54	1890.46	1891.46	1881.38	1885.85	1882.54	1868.31	1883.31	1869.62	1867	1894.23	1889.54	1860.38	1856.31	1864	1849	1864.23	1855.08	1887.46	1878.23	1850.77	1819.01	1788.43	1701.64	1622.66	1526.32
ra3_left_tibia_medmed_4_m3	38.125	15.625	17.9688	1525.24	1616.52	1715.95	1766.48	1788.19	1795.81	1837.9	1841.62	1841.9	1840.67	1843.43	1859.1	1863.71	1857	1862.52	1865.1	1858.05	1845.14	1845.05	1855	1863.81	1873.24	1861.43	1858.33	1866.29	1865.67	1874.67	1865.71	1855.29	1849.86	1856.38	1855.43	1863	1862.05	1828.67	1838.14	1863.76	1858.81	1849.71	1847.43	1845.42	1830.29	1817.58	1807.54	1789.13	1737.8
ra3_left_tibia_medmed_4_m4	48.4375	14.6875	19.8438	1864.56	1859.78	1860.61	1865.17	1883.78	1858.56	1846.56	1846.78	1868.39	1852.89	1885.06	1867.39	1853.28	1860.06	1869.39	1854.83	1858.22	1858.17	1867.72	1870.17	1896.39	1867.72	1854.28	1883.17	1878.33	1858.17	1853.28	1862.22	1863.78	1867.67	1894.28	1879	1871.44	1856.67	1865.22	1862.22	1851.39	1865.5	1864.94	1884.94	1873.22	1845.22	1815.33	1797.54	1723.91	1593.45
ra3_left_tibia_medmed_5_m1	53.9062	15	9.0625	1864.25	1898	1885.88	1871.5	1923.75	1865	1911.88	1920.25	1896.5	1901.12	1860	1901.75	1869.12	1894	1911.12	1898.75	1905.25	1935.88	1896.5	1901.88	1872.88	1883.88	1862.88	1927	1927.12	1892.5	1872.75	1877.38	1873.88	1910.88	1901.75	1860	1897.5	1897.5	1852	1846.5	1878.38	1837.38	1861	1887.62	1866.18	1850.87	1812.24	1770.47	1725.64	1647.8
ra3_left_tibia_medmed_6_m1	50.9375	11.875	13.9062	1896.19	1906.5	1887.44	1886.25	1863.69	1862.94	1877.38	1890.19	1866.25	1894.44	1874.56	1868.81	1880.88	1883.5	1891.06	1892	1854.56	1852.12	1869.12	1835.12	1840.75	1854.44	1859.62	1868.44	1851.38	1877.62	1850.88	1848.56	1826.56	1835.12	1843.31	1863	1844.44	1831.5	1827.44	1819.06	1825.5	1826.56	1839.19	1836.38	1821.55	1755.89	1658.04	1544.78	1384.82	1203.78
ra3_left_tibia_medmed_7_m1	28.9062	12.6562	12.5	1795.31	1806.46	1803.08	1794.08	1822.15	1818.85	1812.08	1849.38	1858.38	1839.92	1839.08	1843.38	1833.08	1838.62	1858.85	1850.08	1861.46	1864.08	1844.77	1852.15	1840.15	1845.92	1841.15	1829.62	1860.92	1858.15	1856.23	1887.92	1856.15	1830.77	1858.23	1826.08	1840.08	1848.69	1850.15	1851.92	1845.92	1841.62	1865.92	1860.15	1864.16	1843.89	1832.98	1825.42	1796.68	1793.34
ra3_right_tibia_medlat_2_m1	47.0312	10.9375	13.125	1893.11	1899.06	1901	1895.39	1903.39	1905.22	1882.78	1903.28	1890.44	1875.78	1889.06	1910.22	1893.28	1875.78	1883.56	1852.56	1854.94	1872.17	1846.72	1844.61	1838.11	1831.06	1842.5	1826.33	1792.61	1759.78	1739.28	1703.44	1675.61	1615.28	1591.11	1565.78	1568	1601.61	1647.72	1705.67	1751.56	1807.22	1811	1828.83	1765.75	1708.41	1641.11	1579.96	1508.02	1427.43
ra3_right_tibia_medlat_4_m1	57.9688	15.9375	18.75	1906.7	1902	1902.9	1910.8	1917.6	1892.25	1893.2	1915.25	1907.9	1876.1	1874.25	1914.85	1893.95	1905.8	1896.5	1913.2	1910.4	1917	1896.5	1917.75	1902.25	1900	1913.65	1900.1	1937.45	1905.85	1916.45	1905.1	1902.9	1906.8	1929.65	1912.55	1916.45	1909.4	1899	1919.7	1909	1915.5	1945.35	1907.95	1909.58	1907.96	1896.52	1883.42	1861.08	1820.7
ra3_right_tibia_medlat_4_m2	64.5312	16.875	14.5312	1838.15	1854.69	1867.38	1860	1888.08	1878.23	1894	1866.77	1902	1876.92	1886	1900.92	1871.31	1890.85	1885.54	1896.54	1881.54	1873.15	1868.46	1875.38	1863	1857.69	1881.54	1853.46	1860.38	1883.69	1894.23	1858	1892.38	1850.92	1864.92	1884.23	1887.85	1913.69	1905.31	1888.92	1892.38	1884.23	1906.23	1941	1900.21	1880.77	1872.15	1823.97	1775.07	1622.16
ra3_right_tibia_medlat_4_m3	78.4375	19.375	12.5	1972.47	1965.87	1953.27	1941.53	1952.53	1945.4	1936.53	1942.93	1952.93	1957.47	1978.67	1961	1943.2	1959.33	1961.73	1936.53	1938	1958.67	1960.93	1952.87	1960.93	1950.93	1959.53	1980.87	1968.6	1942.73	1963.2	1971.13	1953.47	1918.73	1931.87	1949.67	1946.33	1949.67	1965.47	1942.4	1952.27	1938.2	1952.07	1952.13	1947.2	1930.46	1894.24	1845.33	1769.47	1732.01
ra3_right_tibia_medlat_5_m1	97.9688	23.2812	12.6562	1961.4	1965.87	1952.67	1983.47	1952.07	1981.53	1955.13	1990.73	1956.6	1985.13	1952.13	1944	1977.47	1970	1972.67	1970.2	1972.8	1994.2	1990.4	1952.8	1973.6	1982.73	1973.87	1957.53	1963	1970.4	1961.07	1980.67	1969.8	1984.93	1967.67	1994.8	1955.53	1952	1984.47	1975.8	1976.93	1958.73	1932.6	1950.67	1950.47	1922.85	1923	1913.43	1903.22	1906.25
ra3_right_tibia_medlat_5_m2	253.438
ra3_right_tibia_medlat_7_m1	93.125	20.625	14.375	1940.85	1956.38	1958.85	1957.46	1990.38	1950.38	1937.54	1947.15	1936.46	1941.54	1948	1976.15	1998.38	1960	1945.77	1959.08	1943.54	1949	1954.08	1964.62	1982.08	1985.38	1968.46	1955.46	1975.15	1955.08	1963.62	1961.92	1934.77	1966.46	1967.62	1965.46	1952.77	1960.46	1974.77	1951.31	1975.85	1939.85	1944.54	1992.15	1957.52	1957.56	1940.5	1941.71	1925.41	1864.6
ra3_right_tibia_medlat_7_m2	85.7812	16.875	12.3438	1920.46	1916	1890.62	1899.54	1887.69	1907.46	1867.15	1866.92	1864.08	1872.77	1877.77	1863.69	1861.23	1846.69	1875.85	1878	1891.54	1923.46	1903.15	1916	1943.15	1964.69	1949.46	1953.23	1965.38	1991.46	1996.54	1988.23	1968.46	1999.23	1971.92	1971.23	1963.38	1971.23	1988.85	1991.69	1983.85	1967.62	1972.46	1989.62	1969.3	1964.98	1949.71	1915.85	1886.72	1834.65
ra3_right_tibia_medlat_7_m3	107.188	29.0625	15.7812	1952.1	1968.8	1974.85	1954.95	1955.15	1955.4	1957.95	1957	1972.9	1961	1943.4	1955.2	1945.9	1950.5	1934.05	1941.15	1927.7	1931	1954.75	1962.95	1943.3	1946.45	1965.5	1957.15	1969.05	1958.8	1955.1	1972.75	1968.25	1957.4	1957.3	1952.6	1969.1	1963.4	1966.7	1973.7	1973.05	1977.6	1981.3	1973.85	1969.72	1958.7	1947.96	1938.85	1950.57	1938.97
ra3_right_tibia_medlat_8_m1	70.625	14.6875	15.1562	1895.17	1893.78	1885.67	1895.78	1901.33	1890.28	1883.67	1876.11	1870.28	1884.94	1901.11	1892.72	1896.72	1911.11	1895.78	1893.39	1900.83	1874.94	1884.61	1897.39	1892.33	1888.17	1902.17	1881.61	1883.22	1898.11	1884.17	1878.39	1898.72	1893.78	1889.78	1881.06	1890.33	1901.5	1889.94	1883.06	1889.61	1901.72	1905.39	1918	1920.82	1899.39	1873.45	1848.9	1834.15	1821.2
ra3_right_tibia_medlat_8_m2	102.969	19.5312	14.8438	1898.81	1903.12	1904.94	1888.81	1893.06	1926.56	1922.88	1914.06	1912.81	1895.62	1882.75	1881.12	1885.5	1874.06	1887.12	1918.06	1912.12	1913.06	1893.75	1879.5	1902.38	1899.94	1881.75	1895.12	1927.06	1924.62	1914.06	1910.44	1917.44	1920.88	1907.88	1919.69	1939.25	1932.12	1917.5	1927	1923.81	1915.19	1922.5	1916.44	1906.86	1896.51	1846.63	1815.04	1801.06	1790.13
ra3_right_tibia_medlat_8_m3	41.0938	11.0938	13.9062	1725.2	1710.4	1673.5	1684.3	1688.9	1674	1674.5	1676.1	1703.2	1725.2	1702.1	1675.7	1662	1658.3	1672.2	1667.9	1698.7	1719.9	1689.3	1679.3	1701.6	1694.7	1700	1733.7	1762	1772.9	1773.7	1757.3	1718.7	1694.4	1672.4	1686.9	1692.2	1701.7	1714.3	1719.4	1748.4	1764.2	1762.8	1800.2	1808.2	1798.47	1770.55	1714.59	1603.43	1486.18
ra3_right_tibia_medmed_1_m1	55.1562	15.4688	13.4375	1778.24	1790.82	1789.06	1780.88	1774.71	1773.65	1788.94	1804.29	1775.88	1773.06	1790.47	1783.24	1780.59	1772.88	1777.18	1797.18	1805.94	1793.82	1807.18	1786.24	1776.53	1803	1790.94	1790.94	1805.65	1818.88	1823.88	1809.24	1807.94	1811.41	1811.12	1819.18	1810.59	1826	1832.24	1848.82	1847.12	1839.12	1856.94	1849.06	1840.14	1834.54	1829.99	1804.64	1774.28	1728.61
ra3_right_tibia_medmed_1_m2	42.9688	10	11.5625	1511.92	1516.23	1545.31	1532.62	1528.08	1511.77	1531.92	1521.31	1524.46	1499.38	1495.31	1524.54	1494.31	1539.92	1544.77	1545.92	1521.38	1516.69	1510.46	1492.38	1512.23	1520	1516.92	1517.62	1506.08	1531.38	1547.38	1532.23	1525.08	1536	1520.62	1545.54	1564.23	1580.92	1615.38	1637.31	1641.31	1674.77	1724.77	1769.31	1772.77	1755.56	1715.09	1677.91	1663.27	1614.56
ra3_right_tibia_medmed_1_m3	95.9375	12.8125	12.9688	1918.8	1915.68	1934.72	1925.12	1908.16	1920.88	1933.84	1912.44	1909.4	1921.4	1920.72	1924.8	1928.68	1922.2	1921.56	1932.6	1936.32	1923.24	1915	1917.76	1908.16	1908.76	1933.04	1921.76	1932.28	1929.12	1923	1934.36	1931.96	1931.56	1946.12	1944.96	1951.64	1944	1947	1960.88	1941.4	1923.88	1919.96	1933.24	1924.04	1921	1896.64	1867.9	1826.41	1767.47
ra3_right_tibia_medmed_1_m4	134.062	12.5	12.0312	1962.09	1924.36	1930.91	1945.36	1920.64	1957	1950.91	1936.55	1961.45	1952.55	1961.18	1940.64	1969.18	1970.82	1976.36	1945.27	1937.45	1924.27	1916.36	1951.64	1939.55	1931	1939	1946.91	1924.55	1961.55	1950.55	1962.45	1946.64	1958.55	1943.45	1959.36	1966.73	1977.73	1980.82	1978.55	1973.27	1961.64	1993.64	1947.64	1963.7	1956.94	1934.55	1899.72	1860.49	1810.79
ra3_right_tibia_medmed_1_m5	49.375	14.0625	14.0625	1903.5	1883.62	1868.75	1886.25	1881.5	1889.88	1891	1910	1909.12	1911.75	1892.88	1911.5	1873.5	1879.88	1895.88	1876.25	1893.88	1921.88	1875.25	1892	1893.5	1858	1860.88	1881.88	1828	1841.62	1871.75	1879.25	1906.75	1868.75	1891	1905.75	1903	1918.62	1913.38	1912	1905.75	1936.75	1913.88	1948.75	1942.39	1915.14	1887.7	1866.73	1857.31	1859.45
ra3_right_tibia_medmed_2_m1	50.625	12.3438	11.25	1885.91	1911.45	1894.55	1895.45	1874.18	1877.64	1837.91	1883.82	1896.45	1889.09	1876.82	1912.18	1876.91	1881	1897.91	1862.18	1907.36	1871.36	1884.55	1887.27	1895.82	1896.18	1889.91	1865.18	1888.18	1895.91	1894.82	1850	1852.82	1877.09	1896.09	1877	1882.27	1895	1895.45	1880.73	1852.82	1901.27	1906.64	1877.45	1888.21	1863.15	1885.27	1905.73	1842.64	1850.93
ra3_right_tibia_medmed_3_m1	52.0312	9.53125	12.3438	1866.15	1875	1893.54	1862.46	1864.15	1869.69	1891.85	1903.62	1873.46	1868.54	1870.69	1898.15	1904.15	1875.46	1870.62	1872.92	1895.85	1918.46	1876.31	1886.23	1881.62	1887.46	1874.69	1879.08	1884.23	1891.69	1886.15	1905.08	1891.62	1893.77	1899.77	1894	1899.54	1912.85	1920.77	1909.46	1880.46	1892.23	1927.62	1926.31	1887.19	1863.48	1830.44	1778.36	1659.7	1500.36
ra3_right_tibia_medmed_3_m2	38.125	11.4062	11.5625	1582.82	1596.18	1548.55	1566.55	1581.27	1604.45	1584.27	1591.64	1597.27	1623.36	1621.45	1672.45	1624.18	1638.09	1648.18	1676.27	1699.27	1675.73	1681.73	1676.18	1654.36	1697.09	1674	1692.55	1683.45	1711.55	1684.27	1679	1683.09	1705	1678.64	1700	1664.45	1648.27	1710.09	1712.27	1728.73	1781.36	1784.73	1822.64	1841.91	1816.32	1762.55	1748.61	1716.19	1644.65
ra3_right_tibia_medmed_4_m1	76.5625	19.0625	13.75	1948	1924.42	1923.17	1922.75	1949.83	1923.25	1925.83	1939.33	1955.92	1929.08	1935.25	1915.33	1919.75	1945.83	1934	1924	1919.42	1914.33	1932.58	1908.25	1930.83	1912.25	1921.83	1918.83	1902.58	1910.58	1929.17	1902.75	1912.75	1938.08	1923.83	1898.58	1894.67	1926.33	1923.67	1907.33	1913.58	1929.17	1914.92	1917.58	1906.83	1864.25	1823.71	1812.21	1739.89	1683.61
ra3_right_tibia_medmed_4_m2	53.75	11.875	12.5	1715	1701.94	1688.44	1711.5	1708.88	1682	1662.12	1653.12	1683.88	1672.19	1665	1662.62	1652.38	1650.44	1647.31	1661.44	1656.88	1665.5	1670.06	1658.31	1663.12	1665.38	1670.88	1671.19	1664	1659.25	1663.62	1682.5	1695.5	1678.94	1658.12	1678.88	1683.19	1672.31	1678.31	1696.62	1738	1755	1800.38	1814.06	1773.89	1751.79	1730.96	1724.37	1720.88	1721.02
ra3_right_tibia_medmed_4_m3	91.7188	21.875	15.9375	1947.05	1947	1934.76	1928.14	1926.71	1944.14	1921.67	1926	1923.52	1918.57	1930.24	1940.57	1943.76	1937.43	1920.14	1927.52	1924.86	1912.81	1921.67	1926.81	1921.43	1922.14	1934.71	1934.71	1918.43	1922.43	1954.81	1936.67	1930.57	1937.38	1942.57	1948.1	1945	1950.1	1951.43	1934.71	1940.81	1959.38	1956.05	1954.71	1944.03	1913.52	1873.5	1787.05	1646.87	1455.95
ra3_right_tibia_medmed_4_m4	81.5625	19.5312	20.3125					1813.06	1951.11	1958.5	1970.61	1944.39	1959.61	1957.44	1945.28	1940.89	1924.61	1943.94	1905.33	1956	1952.17	1942	1936.22	1917.06	1950.56	1953.94	1941.33	1952.33	1951.5	1937.56	1926.39	1952.28	1937.44	1972.83	1957.78	1967.72	1984.33	1978.78	1969.33	1954	1945.39	1964.28	1952.06	1949.44	1925.74	1891.75	1830.66	1790.11	1702.55
ra3_right_tibia_medmed_5_m1	74.8438	20	17.1875	1886.55	1887.64	1902.32	1908.59	1903.45	1892.77	1886.05	1894.41	1879.45	1895.86	1899.14	1883.27	1885.77	1882.32	1888.36	1881.55	1895.23	1889.82	1904.14	1891.5	1896.36	1915.14	1915.59	1921.32	1923.09	1934.82	1947.32	1934.36	1917.68	1914.36	1912.95	1927.64	1932.27	1934.95	1920.41	1921.05	1919.59	1909.32	1908.36	1932.64	1916.6	1901.89	1890.23	1884.95	1861.52	1812.03
ra3_right_tibia_medmed_5_m2	45.1562	10.7812	11.875	1811	1786.69	1785.44	1795.31	1830	1834.12	1804.19	1805.75	1821.62	1832.75	1831	1829.25	1824.56	1816.25	1821.56	1819.12	1810.19	1804	1831.06	1840.38	1837.75	1827.56	1842	1836.88	1835.56	1850.75	1841.19	1838.75	1854.75	1876.5	1892	1886.38	1889.69	1899.12	1910.56	1905.56	1886.31	1880.56	1893.12	1910.69	1889.17	1869.29	1858.58	1838.75	1791.07	1747.67
ra3_right_tibia_medmed_5_m3	39.2188	7.8125	12.5	1603.5	1606.38	1618.88	1639.38	1640.25	1630.5	1608.88	1624.25	1649.88	1650.5	1632.5	1615.25	1599.38	1583	1606	1627.75	1652.62	1644.88	1663.88	1694.5	1673.12	1667.88	1640.12	1627.75	1650.75	1665.25	1680.62	1674.25	1642.12	1659.25	1677.12	1666	1658.62	1693.12	1756	1764	1785.62	1818.75	1837.75	1879.75	1882.89	1877.9	1872.38	1867.91	1860.79	1844.49
ra3_right_tibia_medmed_6_m1	53.2812	13.75	16.25	1705.14	1730.38	1713.29	1707.71	1727.86	1704.48	1704	1699.86	1698.62	1695.86	1697.71	1689.43	1696.81	1670.71	1662.71	1683.05	1691.57	1693.95	1704.24	1699.57	1672.29	1683.95	1660.71	1634.29	1629.52	1660	1646	1661.19	1671.1	1669.05	1665.43	1671.62	1692.29	1706.71	1718.33	1732.48	1725.19	1743.33	1746.86	1752.52	1700.25	1670.66	1633.72	1530.3	1410.76	1226.07
ra3_right_tibia_medmed_6_m2	43.2812	11.25	13.5938	1750.21	1744.26	1744.63	1755.84	1757.53	1742.79	1747.63	1749.58	1753.84	1749.79	1759.89	1726	1702.58	1717.05	1731.84	1725.79	1732.53	1730.68	1730.37	1752.37	1782.58	1779.74	1773.42	1772	1763.32	1733.16	1708.42	1708.26	1709.68	1719.05	1707.42	1712.21	1735.53	1759.37	1771.11	1808.53	1815.16	1840.11	1859.58	1866.79	1858.27	1845.19	1806.77	1708.79	1548.53	1417.18
ra3_right_tibia_medmed_6_m3	48.75	11.25	14.375	1648.5	1656.81	1630.38	1648.69	1658.12	1640.62	1646.44	1651.44	1644.06	1661.31	1645.94	1640.62	1652.06	1622.25	1624.06	1660.06	1651.5	1659.5	1647.38	1638.5	1652.5	1648.19	1633.12	1625.69	1664.31	1684.81	1675.06	1667.69	1665.31	1678.62	1697.75	1709.25	1756.88	1772.69	1766.5	1757	1745.25	1745.19	1747.69	1755	1733.98	1706.46	1635.25	1598.58	1558.11	1511.88
ra3_right_tibia_medmed_6_m4	38.2812	7.96875	11.0938	1539.5	1511.83	1553.67	1592.67	1602.5	1582.17	1562.67	1605.33	1582.5	1549.83	1536	1518.33	1503.5	1504.17	1504.17	1484.5	1503.5	1508.5	1519.5	1526.83	1520.67	1565.33	1608	1592.67	1566.17	1631.33	1573.67	1577.5	1576	1562.83	1618.33	1636	1669.5	1715.17	1713.33	1711.67	1772.67	1806.83	1783.67	1810.83	1701.16	1593.51	1479.24	1383.74	1358.42	1375.91
ra3_right_tibia_medmed_7_m1	38.5938	16.0938	17.3438	1865.67	1889.2	1885.2	1904.53	1878.87	1848.67	1825.13	1746.4	1681.13	1674.67	1702.13	1740.07	1800.93	1869	1891.53	1877.2	1857.93	1894.07	1900.47	1898.67	1911.6	1891.67	1894.8	1888.8	1873	1881.93	1901.67	1922.93	1907.33	1896.93	1909.8	1886.6	1881.47	1883.4	1871.53	1873.67	1897.13	1892	1901.8	1913.93	1881.62	1872.96	1820.13	1799.54	1723.89	1643.92
ra3_right_tibia_medmed_7_m2	55.1562	19.8438	14.5312	1822.94	1803.29	1829.41	1830.24	1844.82	1851	1843.65	1834.76	1831.59	1821.29	1820.53	1843.18	1834.24	1837.53	1847.59	1844.82	1839.71	1846.29	1852.65	1841.35	1835.12	1833.65	1835.82	1832.59	1829.59	1821.76	1833.12	1835.94	1837.41	1846.65	1831.41	1828.76	1850.65	1857.18	1863.94	1865.18	1878.47	1869.41	1863.88	1891.82	1881.62	1866.8	1871.22	1850.82	1828.69	1810.24
ra3_right_tibia_medmed_7_m3	37.0312	18.4375	10.625	1848.64	1861	1869.91	1870.55	1894.64	1876.45	1876.18	1872.09	1871.64	1893.18	1873.27	1880.55	1885.36	1868	1872.09	1872.45	1879.18	1862.91	1883.45	1875.64	1888.27	1894.18	1873.36	1842.27	1844.27	1831.45	1791.09	1779.64	1745.09	1639.91	1497.82	1346	1280.09	1348.36	1515.73	1660.09	1757.45	1790.18	1772.36	1769.18	1786.15	1757.99	1703.18	1629.28	1548.01	1474.92
[truncated: 114 more columns]

## Sheet: contralateral
sample	distance	height	width	optical density1	optical density2	optical density3	optical density4	optical density5	optical density6	optical density7	optical density8	optical density9	optical density10	optical density11	optical density12	optical density13	optical density14	optical density15	optical density16	optical density17	optical density18	optical density19	optical density20	optical density21	optical density22	optical density23	optical density24	optical density25	optical density26	optical density27	optical density28	optical density29	optical density30	optical density31	optical density32	optical density33	optical density34	optical density35	optical density36	optical density37	optical density38	optical density39	optical density40	optical density41	optical density42	optical density43	optical density44	optical density45	optical density46
sr3_tibia_cntrl_medlat_1_m1	60.7812	7.65625	8.125	1129.5	1145.25	1155.25	1152.12	1163.5	1169.75	1207.62	1201.75	1204.25	1193.75	1209	1215.62	1224.12	1266.88	1266.62	1299.25	1352.25	1404.88	1396.62	1413.38	1443.12	1432	1405.25	1413.38	1419.88	1401	1434.62	1452.38	1460.38	1469.38	1471.12	1457.38	1473.38	1489.5	1512.5	1538.38	1543.75	1570.88	1603.62	1640.5	1639.39	1634.3	1639.87	1635.6	1618.43	1607.4
sr3_tibia_cntrl_medlat_1_m2	60.9375	9.21875	9.53125	1380.5	1421	1401.38	1370	1373	1366.12	1340.5	1362.12	1405.38	1406.12	1415.38	1441.5	1458	1464.75	1461.25	1425.5	1455.88	1486.5	1481	1485.75	1472	1446.25	1459.5	1461.5	1506	1521.88	1537	1538.62	1528.75	1512.62	1462.62	1436.62	1396	1400.12	1402.88	1438	1483.75	1516	1529.38	1558.38	1551.48	1516.71	1475.57	1434.61	1411.24	1415.42
sr3_tibia_cntrl_medlat_1_m3	56.0938	9.53125	7.5	787.667	786.75	773.583	746.5	743.083	748.667	762.917	800.417	800.417	803.417	787.333	788.5	796.167	821.333	832.417	858.167	898.917	948.75	987	994.583	1010.58	1009.75	1019.33	1013.92	1022.25	1017.67	1001.33	1056.42	1080.83	1110.67	1160.17	1223	1295.75	1318.83	1301.17	1303.75	1353.17	1409.92	1465.33	1506	1431.42	1331.89	1173.06	965.733	747.278	552.449
sr3_tibia_cntrl_medlat_1_m4	75.3125	7.8125	7.8125	1162.83	1205.67	1197.17	1205.83	1253	1301.17	1331.5	1371.67	1340.17	1313.83	1329.17	1311.83	1372.17	1447.5	1521.33	1524.33	1565.83	1565.17	1601.67	1629.33	1664.33	1679.67	1634.5	1610.17	1548.17	1489.5	1537.33	1582.33	1569.17	1525.17	1545.67	1566	1611	1640	1664.17	1610.83	1640.17	1620.33	1567.5	1615.17	1608.54	1612.51	1594.52	1561.71	1529.6	1504.35
sr3_tibia_cntrl_medlat_1_m5	58.125	7.03125	8.75	1393.71	1395.14	1421	1470	1517.71	1545.29	1607.29	1636.71	1601.43	1614.29	1590.57	1535.43	1500.29	1489.29	1470.57	1452.43	1441.71	1446	1448.14	1412.57	1407.57	1418.86	1424.14	1400.29	1426.14	1429.14	1375	1334.29	1366.43	1403.14	1391.86	1406.14	1425.71	1420.14	1448.57	1494.71	1521	1535.43	1554.29	1557.29	1540.09	1530.96	1520.31	1521.65	1525.36	1514.32
sr3_tibia_cntrl_medmed_1_m1	81.7188	17.0312	12.1875	1039.68	1047.75	1065.68	1081.75	1076.61	1074.18	1062.36	1073.57	1084.46	1095.21	1093.82	1107.25	1080.39	1070.07	1050.54	1034.46	1044.36	1071.32	1078.04	1117	1110.57	1062.21	1043.68	1026.86	1038.46	1064.32	1100.71	1121.71	1128.96	1150.32	1197.93	1251.29	1283.79	1285.11	1290	1312.21	1361.64	1406.46	1453.64	1468.79	1377.71	1242.69	1081.47	930.997	779.352	656.547
sr3_tibia_cntrl_medmed_1_m2	116.719	18.9062	14.0625	1379.3	1400.22	1429.3	1445.13	1426.09	1429.83	1429.3	1402.48	1414.78	1413.09	1406.61	1390.57	1374.57	1382.43	1369.61	1369.13	1405.74	1430.91	1423.13	1405.09	1400.13	1387.74	1391.61	1383	1406.35	1410.52	1421.78	1418.26	1446.13	1461.7	1459.35	1465.48	1484.91	1494.35	1519.61	1574.96	1619.74	1662.65	1687.48	1695.09	1650.18	1606.14	1534.5	1435.15	1276.93	1055.69
sr3_tibia_cntrl_medmed_1_m3	59.6875	11.4062	14.375	693	692.895	677.158	678.842	671.053	679.895	692.105	690.158	722.526	717.632	698	709.632	722.474	736	764.632	800.947	817.737	843.053	865.579	861.474	832.526	793.632	789.158	785.211	783.737	790.895	781.053	785.368	776.263	774.947	821.263	875.947	903.158	934	960.526	972.895	1001.05	1013.37	1010.63	1016.68	952.388	883.098	811.27	735.81	674.61	641.931
sr3_tibia_cntrl_medmed_2_m1	48.5938	8.125	6.875	1140	1110	1115.57	1122.36	1123.43	1109.57	1150.21	1126.93	1143.93	1130.21	1138.57	1125.29	1150.14	1143.93	1142.5	1151.71	1144.93	1162.43	1203.5	1184.93	1204.21	1194.43	1191.71	1204.14	1206.79	1206.29	1195.14	1208.57	1219.86	1235.36	1260.21	1278.57	1325.29	1351.64	1377.14	1393.36	1458	1543.71	1550.86	1601.71	1505.47	1443.62	1385.92	1320.42	1235.52	1144.8
sr3_tibia_cntrl_medmed_3_m1	45.1562	8.90625	9.84375	831.812	812.875	806.375	829.562	835.562	817.375	813.438	810.375	804.938	791.938	804.25	806.875	795.5	791	794.938	791.625	785.812	772.562	771.5	772.875	783.188	798.688	838.125	850.812	859.062	844	842.625	841.5	850.25	871.25	890.562	885.812	903.875	928	943.438	951.438	966.625	983.625	997.312	1016.25	991.418	981.104	972.403	958.632	938.035	913.193
sr3_tibia_cntrl_medmed_3_m1s3	45	9.21875	10	837	814.579	812.947	818.474	829	819.842	811.684	814.316	805.842	796.947	804.316	806.263	798.947	792.579	799.737	794.421	795.579	776.632	767.263	780.158	792.579	820.684	857.842	868.421	867.368	849.421	846.263	846.368	859	871.158	899.684	892.895	918.737	930.737	942.947	948.316	977.737	987.474	1006.47	1020.16	1002.16	1005.37	986.527	965.446	946.903	914.87
sr3_tibia_cntrl_medmed_4_m1	54.2188	8.4375	9.84375	1134.69	1104.15	1088.08	1127.69	1119.15	1117.77	1116.92	1101.62	1080.46	1085.23	1060	1095.15	1096.69	1095.15	1074.31	1055.92	1050.46	1054.85	1064.77	1050.31	1064.69	1076.15	1071.77	1085.62	1097.46	1094.85	1058.08	1042.62	1031.08	1034.31	1083.46	1146.85	1188.23	1186.69	1198.15	1176.85	1177.54	1215.15	1255.92	1289.31	1235.53	1149.66	1039.46	942.821	866.766	806.931
sr3_tibia_cntrl_medmed_4_m2	43.75	10	9.375	730.143	757.143	799.429	838	832	851.286	788.714	754.143	748	751.429	720	738	713.571	726.429	755.714	781.857	833.857	854.857	862.286	862.857	857.714	871.857	818.429	803	817.857	820.429	855.286	828.286	869	907.714	921.143	960	988.429	999.714	1022.43	1073.57	1085.43	1105	1109.43	1115.29	1036.12	991.868	995.033	993.39	976.18	950.27
sr3_tibia_cntrl_medmed_4_m3	55.4688	7.8125	10.1562	523.571	522	522.429	513.714	538.143	557	537.5	558	547.071	542.143	563.643	587.643	571.714	580.5	601.143	595.071	613.786	604.214	609.071	608.929	609.929	618.5	617.857	632.714	622	612.929	630	650	657.429	667.929	652.714	679	682.286	693.714	777.5	870.929	953.5	1100.43	1212.14	1261.93	1235.88	1193.97	1111.23	986.139	793.658	574.579
sr3_tibia_cntrl_medmed_6_m1	82.3438	13.75	12.9688	1484.67	1498.83	1527.17	1520.67	1514.33	1517.33	1515.67	1492.17	1448.33	1414.17	1391.33	1409.83	1445.83	1477.5	1548.17	1556.67	1491.17	1450.83	1462.83	1479.33	1483.83	1509.17	1503.17	1497.5	1501.5	1486.5	1492.33	1498.33	1483.5	1499.17	1503.33	1522.67	1573.67	1641.67	1688.67	1697	1722	1726.33	1749.33	1768.83	1719.68	1646.71	1551.78	1443.54	1314.01	1210.47
sr4_tibia_cntrl_medlat_1_m1	37.9688			1305.67	1305.67	1282.83	1309.17	1305	1322.17	1306.25	1318.33	1314.75	1314	1315	1296.83	1316.67	1318.58	1322.33	1352	1347.17	1356	1343.42	1339.83	1327.67	1321.25	1324.58	1372.58	1349	1377.5	1380.42	1386.25	1366.25	1364.33	1362.25	1352.58	1398.42	1401.33	1374	1386.17	1418.58	1409.33	1463.08	1491.17	1505.58	1499.31	1488.37	1418.05	1356	1298.83
sr4_tibia_cntrl_medlat_2_m1	37.8125
sr4_tibia_cntrl_medmed_1_m1	57.3438	9.6875	11.5625	1436.3	1426.6	1442.8	1425	1407.6	1447.8	1444	1525.6	1576.2	1581.7	1556.9	1568.1	1573.8	1555.3	1544.3	1576.4	1599.1	1572.6	1567.9	1581.6	1516.7	1506.2	1481.1	1469.7	1470.1	1491.8	1478.5	1511.4	1506.7	1507	1524.2	1582.2	1656.6	1716.3	1727.8	1746	1719.5	1722.8	1688.8	1717.9	1692.22	1661.21	1593.78	1526.69	1448.04	1382.72
sr4_tibia_cntrl_medmed_1_m2	77.6562	12.9688	12.8125	1777.09	1771.82	1791.27	1800.64	1775.09	1780.36	1798.91	1744.64	1725.09	1731.18	1749.91	1731.45	1750.55	1759.82	1797.27	1794.36	1812.27	1827.82	1837.64	1894.73	1908.27	1921.64	1899.09	1915.09	1915.27	1887.64	1889.09	1920.18	1896	1890.18	1889	1850.45	1856.09	1831.09	1809.73	1786.36	1762.45	1691.55	1649.64	1554	1330.99	1154.75	1011.33	868.564	688.564	502.389
sr4_tibia_cntrl_medmed_1_m3	76.25	14.8438	14.2188	1587.32	1594.89	1617.84	1652.58	1657.32	1645	1633.63	1628.21	1659.42	1688.89	1663.42	1708.05	1695.58	1653.95	1660.95	1633.47	1661.37	1670.47	1675.42	1690.53	1682.32	1677.05	1681.68	1693.05	1717.32	1720.32	1706.53	1745.21	1722.26	1707.32	1720.16	1718.53	1732.89	1747.47	1752	1757.16	1762.16	1771.05	1805.74	1847.84	1845.29	1829.83	1823.99	1792.52	1771.26	1759.47
sr4_tibia_cntrl_medmed_2_m1	51.875	10.625	10.7812	962.75	963.25	939.083	937.583	933.333	934.917	916.583	903.167	882.75	881.833	917.417	908.667	928	926.917	920.083	930.167	921.583	895.333	901.75	890	929.75	955.167	975.083	989.333	986.583	950.833	958.667	927.75	951.417	979.833	1019	1032.08	1008.17	1033.33	1010.92	1119.08	1193.75	1301.17	1399.33	1442.75	1406.09	1263.86	1020	749.582	470.961	260.129
sr4_tibia_cntrl_medmed_2_m2	47.5	11.0938	9.21875	864.154	847.615	860.385	854.231	859.846	848	866.462	869.385	875.077	852.923	849.077	852.308	837.846	841.769	879.692	890.769	922.308	901.077	922.538	903.308	909.769	913.538	923.692	917.462	935.462	981.923	980.077	998.615	972.154	997.692	1002	1006.31	1030	1075.15	1068.31	1079.31	1128.92	1215.54	1343.38	1420.31	1431.94	1373.06	1273.63	1142.49	994.803	854.995
sr4_tibia_cntrl_medmed_2_m3	39.8438	10.1562	9.375	750.75	724.625	739	694.25	679.25	665.875	644.375	624.125	700.125	755.75	724.625	723.875	719.375	707.75	761.875	756.375	740.875	751.375	725.125	677.375	674.5	711.875	685.5	706.125	713.375	717.875	700.375	704.25	726	796.75	848.25	877	872.375	856.75	864.375	890.25	904.25	1017.12	1053.12	1092.25	1094.66	1063.74	1037.32	967.929	854.347	738.849
sr4_tibia_cntrl_medmed_2_m4	37.3438	10.4688	8.125	415.889	432.444	434.444	437.889	448.778	537.111	587.222	659.778	765.111	862.333	916.889	961.889	938.444	890.667	825.444	754.889	723.889	780.111	764.556	795.333	746.667	698.111	652	678.889	680	746.667	800.556	824.333	854.111	869.222	834	793.222	763.556	752.556	768.778	850.667	952.333	1029.22	1082.22	1108.22	1083.09	1043.75	989.645	932.227	869.79	791.809
sr4_tibia_cntrl_medmed_2_m´4	37.0312	10.1562	7.96875	348	366.5	377.875	428.375	502.125	575.125	654.25	703.25	781.375	865.875	909.625	923.625	907.875	865.625	788.625	720.25	712.125	715.25	718.625	738.125	741.375	687.625	677.875	714.625	732.75	768.875	810.75	771.75	793.5	785	778.375	755.625	749.375	742.75	795.75	925.375	1008.88	1041.38	1094.12	1114	1088.52	1064.42	1030.8	959.323	862.072	783.875
sr4_tibia_cntrl_medmed_3_m1	60.7812	12.9688	13.5938	1458.4	1448.2	1452.75	1459.6	1463.6	1452.15	1466.05	1461.3	1497.65	1530.8	1555.25	1584.55	1645.65	1704.8	1732.6	1747.65	1776.95	1812.65	1844.1	1877.6	1881.5	1876.15	1853.1	1848.45	1862.7	1840	1829.6	1799.3	1751.85	1738.4	1748.35	1756.75	1769.7	1776.05	1763.75	1731.1	1705.5	1739	1761.95	1801.75	1759.19	1683.17	1574.2	1500.34	1505	1542.2
sr4_tibia_cntrl_medmed_4_m1	53.4375	9.375	11.25	827	833.35	835.75	846.35	866.7	869.85	849.65	840.8	829.55	823.7	844.05	850.35	859	869.85	878.15	902.85	909.65	916.45	919.45	904.75	884.65	877.75	881.05	898.65	904.8	904.65	897.35	887.6	889.55	900.35	909.2	919.35	938.55	987	1092.5	1187.05	1239.15	1276.65	1296.8	1299.2	1242.74	1183.38	1107.99	1030.73	948.609	864.42
sr4_tibia_cntrl_medmed_4_m2	23.4375
sr4_tibia_cntrl_medmed_6_m1	35.1562	9.375	11.5625	1430.5	1429.92	1459.25	1466.58	1461.67	1487.67	1482.67	1490.5	1503.25	1478.92	1496.17	1483.17	1478.92	1515.25	1535.17	1512.5	1490.5	1483.83	1469.17	1485.92	1488.83	1495.67	1498.67	1548.83	1579.92	1601.17	1660.58	1661.17	1674	1711.08	1730.25	1749.83	1745.92	1771.33	1753.83	1757.33	1764.75	1765.92	1775.5	1806.92	1782.3	1746.85	1693.4	1602.04	1496.84	1393.45
sr4_tibia_cntrl_medmed_6_m2	43.75	11.25	12.9688	1521.1	1555.8	1569.1	1562.5	1553.7	1548.9	1539.3	1559.3	1552.7	1544	1553.6	1534.9	1534.1	1503.3	1472.5	1489.7	1480.1	1494.4	1505.9	1503.9	1523	1554.5	1576.7	1614.5	1643.6	1648.8	1677.7	1673.1	1671.1	1679.9	1666.6	1643.2	1656.4	1668.8	1673	1691.5	1697.1	1697.9	1708.8	1738.4	1733.49	1733.21	1729.7	1710.27	1664.74	1606.38
sr4_tibia_cntrl_medmed_6_m3	42.9688	9.0625	12.8125	1576	1586.56	1603.11	1597.78	1591.56	1595.89	1576.22	1645.89	1652.56	1622.44	1630	1638.11	1639.67	1614.78	1640.78	1652.78	1633.11	1620.22	1607.11	1586.89	1563.22	1538.56	1528.67	1505.44	1486.44	1528.11	1547.33	1572.89	1592.56	1608.89	1613.67	1654	1662.44	1667.56	1705.22	1743.78	1784.56	1780.33	1817	1843.11	1801.11	1759.7	1707.7	1652.55	1594.68	1540.74
sr4_tibia_cntrl_medmed_6_m4	47.1875	11.0938	13.2812	1760.91	1743.73	1739.73	1733.73	1739.09	1738.73	1731.45	1740.09	1729.55	1737	1721.73	1736.55	1744.55	1764.09	1763.27	1735.36	1713.09	1719.64	1704.45	1702.82	1734.55	1750.55	1740.82	1761.82	1763.55	1763.55	1745.27	1725.82	1744.18	1738.73	1778.45	1803.09	1809.64	1839.09	1879.91	1884.55	1873.27	1875.36	1871.82	1853.64	1841.54	1847.63	1836.4	1818.75	1797.26	1780.83
sr5_tibia_cntrl_medlat_3_m1	67.9688
sr5_tibia_cntrl_medlat_5_m1	69.0625	12.1875	16.0938	1863.3	1837	1849	1849.1	1860.4	1862.9	1871.5	1867	1851.1	1869.8	1877.8	1855.8	1868.8	1876.4	1871.2	1870.1	1868	1868.4	1867.7	1851.9	1871.6	1866.2	1889	1858.7	1859.1	1869.4	1872.1	1845.8	1864.3	1894.1	1876.7	1860.3	1880.6	1873.2	1871.9	1868.3	1843.9	1864.6	1895.1	1882.1	1836.13	1820.04	1827.39	1827.67	1817.2	1801.5
sr5_tibia_cntrl_medlat_5_m2	110.156	15.4688	12.9688	1884.61	1886.44	1886.06	1911.78	1881.33	1879.33	1879	1884.28	1861.83	1877.39	1884.39	1879.72	1900.39	1883.61	1863.22	1870.56	1867.61	1884.83	1857.72	1880.22	1883.78	1891.61	1890.89	1868.83	1896.28	1902.89	1885.83	1911.39	1897	1885.44	1895.78	1922	1869	1879.67	1919.39	1905	1891.17	1892.83	1893.28	1899.17	1912.72	1893.8	1877.8	1881.92	1859.74	1811.94
sr5_tibia_cntrl_medmed_1_m1	140.156
sr5_tibia_cntrl_medmed_3_m1	42.1875	8.125
sr5_tibia_cntrl_medmed_4_m1	97.9688			1926.27	1896.36	1906.73	1894.45	1905.55	1885.18	1918.91	1902.45	1902.82	1890.73	1898.55	1889.55	1916.18	1915.82	1907.64	1884.64	1882.73	1878.82	1896.18	1919.18	1912.82	1924.36	1919.18	1868.36	1890	1888.55	1904	1907	1910.91	1934.45	1885.73	1888.82	1898	1884.73	1883.36	1936.09	1929.73	1889.45	1881.82	1916.18	1901.25	1881.43	1884.46	1878.92	1860.76	1861.02
sr5_tibia_cntrl_medmed_6_m1	38.2812			1540	1493.4	1503.3	1483.5	1456.1	1455.4	1380.3	1401.6	1359.5	1332.3	1326.4	1299.9	1292.4	1318.5	1313.1	1299.7	1316	1293.4	1271.3	1265.8	1257.1	1251.9	1245.3	1231.4	1230.9	1239.3	1219.5	1222.7	1240.2	1234.1	1225.7	1253.9	1263.3	1251.5	1274.1	1275.7	1349.7	1397.6	1462.4	1510.4	1513.73	1492.52	1469.85	1443	1411.57	1373.64
sr5_tibia_cntrl_medmed_6_m2	31.25			970.571	955.143	957	908.286	940.714	961.857	970.857	965.714	975.714	960.571	961.286	974.286	970.571	995	965.857	1013.71	1054.86	1091.86	1131.29	1105.71	1102.86	1062.43	1092.29	1117.57	1137.86	1112.86	1155.14	1132.57	1136.71	1168	1173.86	1152	1190	1215.71	1223.43	1261.86	1307.43	1423.29	1541.57	1589.57	1571.09	1502.64	1361.53	1221.15	1059.49	900.6
sr5_tibia_cntrl_medmed_6_m3	77.8125			1802.91	1805.64	1818.55	1787.45	1773.27	1790.27	1796.91	1829.18	1819.91	1807.64	1813.45	1841	1810.55	1815.91	1810.73	1802.18	1834.36	1781	1790.27	1845.82	1829.55	1794.82	1786.55	1786	1804.82	1803.64	1798.73	1801.09	1796.18	1781.91	1784.36	1818.55	1817	1802.73	1834.64	1809.09	1794.18	1835.18	1799	1804.55	1787.45	1754.93	1733.94	1709.2	1665.61	1609.93
sr6_cntrl_tibia_medlat_2_m1	58.5938	10.4688	8.4375	1346.18	1350.09	1320.18	1307.55	1324.73	1327.64	1284.55	1259.36	1257	1297.36	1247.27	1293.91	1270.18	1289.45	1273.73	1279.91	1265.91	1252.18	1252.64	1237.27	1233.64	1275.64	1250.18	1263.36	1277.18	1267	1258.45	1261.82	1252.55	1280.73	1266.36	1243.82	1254.36	1323	1342.18	1411.91	1458.09	1507.64	1564.55	1566.64	1594.65	1567.17	1520.89	1487.13	1454.87	1402.42
sr6_cntrl_tibia_medlat_2_m2	52.5	7.5	9.21875	1214.86	1213.43	1167.29	1175.14	1191.57	1174	1188.57	1187.57	1180	1158.57	1132	1157.29	1150.86	1147.57	1111	1117.86	1066.86	1105	1091.14	1098.29	1095.14	1098.43	1113.86	1127.57	1113.57	1081	1080.86	1101	1090.57	1099.14	1091.43	1133.29	1142.43	1199.86	1229.43	1280.43	1302.71	1351.57	1347.29	1365.43	1352.57	1319.35	1261.59	1182.92	1087.07	1006.11
sr6_cntrl_tibia_medlat_2_m3	45.4688	9.0625	9.6875	1055.44	1055.22	1056.56	1038.67	1049.78	1049.11	1040.78	1049.89	1050.56	1036.44	1018.33	981.222	996.111	1007.33	992.889	997.778	1002.33	983.778	980.556	1002.78	994.889	967.222	974.111	1008.89	1039	1042.56	1018.11	996.444	983.222	983.889	1003.11	1011.22	1046.22	1094.56	1108.89	1151.22	1177.11	1237.44	1346.56	1396.78	1363.61	1319.59	1256.72	1204.55	1147.08	1093.2
sr6_cntrl_tibia_medlat_3_m1	70.4688	8.75	8.28125	1224.45	1223	1231.27	1222.27	1216.45	1183.27	1219.27	1225.55	1232.64	1248.91	1250	1260.18	1299.36	1274.73	1297.18	1292.27	1287.64	1253.82	1302.27	1318.27	1315.36	1304.18	1296.91	1312.18	1320.82	1360.64	1373.45	1345.27	1369	1351.64	1325.09	1367.45	1394.64	1428.18	1475.09	1506.36	1549.73	1546.36	1612	1649.27	1615.62	1587.3	1592.13	1562.44	1502	1469.8
sr6_cntrl_tibia_medlat_4_m1	99.8438	14.375	11.0938	1642.88	1640.79	1631.62	1647.96	1640.83	1650.38	1648.79	1647.08	1648.5	1609.29	1610.38	1600.29	1628.29	1657.71	1656.67	1651.42	1629.42	1637	1624.12	1632.33	1647.08	1648.92	1644.83	1635.17	1630.5	1654.04	1657.58	1642.83	1652.38	1664.04	1672.92	1681.12	1690.08	1710.04	1700.96	1676.25	1721.5	1756	1777.92	1780.67	1763.51	1684.73	1517.59	1291.71	1047.95	815.881
sr6_cntrl_tibia_medlat_7_m1	82.1875
sr6_cntrl_tibia_medmed_2_m1	37.3438	8.4375	12.0312	1669.5	1674.5	1684.25	1666.88	1665.62	1670.38	1675.62	1668.62	1661.25	1662.25	1652.75	1644.62	1625.5	1590.62	1582.12	1562.5	1560.12	1588.25	1577.62	1566	1564.5	1546.12	1550.25	1570.75	1573.25	1582.38	1589.12	1572.25	1562.62	1592.12	1606.75	1624.62	1638.75	1635.12	1652.75	1643.25	1638.5	1667.88	1694.12	1711.25	1700.68	1681.2	1679.45	1681.96	1639.64	1596.72
sr6_cntrl_tibia_medmed_2_m2	34.375	6.40625	9.6875	1401	1405.75	1421.5	1432.5	1466.5	1443.5	1429	1394.75	1366.5	1401.75	1420.25	1402.75	1385.75	1383	1411.5	1433	1428.5	1448	1460.25	1423.75	1426.5	1447.75	1470.25	1488.75	1498.25	1501.75	1509.5	1507.25	1482.75	1509.5	1550.75	1551.25	1546	1567.25	1586	1663.5	1725.25	1726.75	1737.75	1762	1721	1683.98	1655.4	1591.12	1495.56	1412.07
sr6_cntrl_tibia_medmed_2_m3	35.625	6.09375	9.53125	1519	1534	1542.17	1534.83	1539.75	1522.25	1526.58	1522	1526	1490.75	1504.58	1523.25	1512.67	1488.42	1506	1494.67	1518.83	1512.42	1500.92	1482	1493.83	1512.67	1513.92	1521.25	1542	1533.17	1527.42	1553.5	1582.92	1592.42	1607.58	1640	1654.58	1702.17	1706.42	1719.5	1729.75	1740.25	1761.92	1779.58	1768.21	1770.99	1748.89	1694.69	1650.33	1609.62
sr6_cntrl_tibia_medmed_3_m1	65.4688			1635.58	1645.75	1651.67	1617.25	1627.33	1617.33	1630.08	1605.58	1609.42	1624.33	1617.17	1621	1634.75	1680.5	1659.25	1664	1684.92	1669.42	1671.25	1665.25	1623.08	1649.25	1644.67	1672.25	1656.25	1681.83	1675.42	1685.75	1674.08	1682.08	1644.92	1654.5	1683.25	1666.58	1675.5	1691.5	1703.75	1724.58	1733.17	1738.83	1739.34	1720.65	1714.35	1709.65	1689.31	1644.73
sr6_cntrl_tibia_medmed_4_m1	40.7812	7.5	8.90625	1427.7	1426	1415.3	1418.1	1407	1408	1391.2	1415.4	1418.4	1442.6	1455.6	1453.1	1439.3	1446.3	1433.2	1430.1	1433.5	1424.8	1414	1439.1	1440.7	1465.1	1442.4	1435.7	1503.3	1491.7	1473.1	1452.8	1472.7	1479.7	1470.4	1478.5	1460.7	1490.5	1539.4	1566.9	1621.1	1629.2	1656.3	1678.9	1680.94	1663.24	1627.71	1586.28	1546.22	1502.36
sr6_cntrl_tibia_medmed_4_m2	50.3125	7.96875	10.1562	1806.75	1836.75	1834.75	1814.08	1822.83	1790.67	1804.67	1800.08	1787.83	1762.08	1795.92	1764.25	1767.17	1803.17	1770.42	1749.75	1754	1760.83	1742.58	1738.83	1757.08	1740.58	1775.33	1741.08	1752.5	1774.33	1770.5	1769.5	1764.58	1803.75	1785.08	1802.75	1817.25	1807.92	1799.5	1817.17	1814.58	1825.83	1864.58	1847.92	1860.6	1833.39	1796.71	1785.62	1756.25	1758.1
sr6_cntrl_tibia_medmed_5_m1	46.7188	9.0625	10.3125	1555.5	1546.5	1576.5	1601.83	1591.83	1619	1613.33	1644.33	1639.5	1614.33	1624.67	1654.17	1629.67	1599.67	1601.83	1619	1641.17	1636.33	1633.83	1604	1631	1636.33	1649.17	1641.5	1630.5	1626	1617.83	1631.17	1637.83	1644.67	1607.33	1655.83	1680.17	1665	1666.5	1660.5	1660.67	1694.67	1744.67	1775.33	1766.68	1755.18	1746.42	1703.18	1653.68	1608.26
sr6_cntrl_tibia_medmed_5_m2	48.125	8.75	9.84375	1446.25	1419.75	1383.08	1404.67	1391	1372.5	1395.5	1396.75	1381.25	1382.17	1362.25	1379.42	1363.83	1371.08	1388.5	1395.75	1379.67	1370.83	1380.83	1381.17	1387.83	1388.83	1394.42	1384.58	1386.75	1407.67	1418.42	1405.08	1398.58	1410.83	1432.83	1454.5	1461.33	1496.25	1519.42	1552.25	1568	1581.5	1605.42	1629.83	1639.38	1619.87	1585.74	1532.78	1464.45	1376.28
sr6_cntrl_tibia_medmed_5_m3	62.0312	7.65625	8.4375	1663.1	1670.7	1670.4	1666.7	1675.9	1678.7	1694.6	1660.4	1661.2	1665.1	1679.2	1716.7	1685.3	1664.7	1684.6	1688.7	1689.9	1685.6	1679.8	1691.8	1689	1665.8	1683.7	1702	1694.3	1717.5	1704.4	1710.3	1730.1	1723.4	1759.4	1818.6	1829.9	1832.2	1841.2	1828.6	1841.4	1875.5	1868.1	1876.4	1849.51	1803.6	1741.64	1661.39	1575.47	1493.2
sr6_cntrl_tibia_medmed_5_m4	33.2812	8.75	6.5625	1530.91	1531.27	1544.91	1587.91	1542.82	1545	1545.09	1581.82	1552.82	1560.27	1550.55	1540.64	1529.09	1563.64	1541.64	1524.73	1528	1540.09	1517.73	1472.45	1472.45	1480.91	1501.45	1533.18	1518.09	1530	1537.73	1553.82	1555.45	1559.09	1556.64	1574	1602.27	1628.36	1619.45	1642.64	1672.09	1724.73	1748	1775.64	1724.37	1713.48	1679.14	1625.59	1566.13	1504.99
sr6_cntrl_tibia_medmed_6_m1	51.4062	9.375	8.75	1552.5	1529	1524	1547.6	1523.2	1569.9	1525.2	1550.4	1529	1543	1493.6	1499.1	1518.4	1499	1498.8	1477.3	1507.6	1511.2	1487.3	1476.7	1480.4	1486.3	1490.8	1481.2	1446.2	1460.5	1454.7	1433.3	1450.8	1476	1491.4	1482.6	1460.3	1498.3	1503	1574	1615.5	1609.3	1673.3	1665.1	1657.82	1641.75	1643.47	1640.02	1630.19	1630.51
sr6_cntrl_tibia_medmed_7_m1	37.8125	9.53125	7.1875	1238.33	1250.42	1248.5	1242.25	1255.17	1235	1235.92	1272.33	1265	1266.5	1283.17	1284.58	1288.42	1295.58	1290.92	1300.83	1294.08	1272.25	1280.08	1306.17	1305.92	1307.67	1300.75	1326.67	1338.25	1312.17	1323.67	1364.83	1362.08	1380.83	1419.75	1455	1465.42	1492.42	1509.25	1514.5	1562	1582.67	1611.75	1620.67	1621.79	1619	1596.32	1553.64	1498.7	1442.62
sr6_cntrl_tibia_medmed_7_m2	49.8438	8.4375	6.71875	1615.5	1624	1630.5	1611.75	1624.25	1644.75	1635	1626.25	1626	1635.75	1604.5	1591.5	1589.38	1547	1529.38	1573.25	1598.88	1593.75	1609.88	1598.38	1573.62	1589.75	1600	1601.62	1602.75	1599.62	1552.25	1559.38	1556	1551.25	1525.62	1542.5	1576.25	1585.38	1564.62	1558.12	1616.62	1657.25	1705.12	1754.38	1758.09	1755.76	1749.61	1728.91	1682.8	1617.4
sr6_cntrl_tibia_medmed_7_m3	34.375	7.34375	7.96875	1339.86	1342.71	1271.43	1255.71	1265.29	1252	1259.57	1248.14	1217.86	1216	1230	1218.43	1198.71	1219.57	1212.14	1183.43	1176.71	1180.14	1171.86	1159.71	1139	1133.71	1106	1091.43	1084.14	1071.29	1086.14	1090.86	1079.86	1084.43	1110.86	1157.71	1171.43	1179.43	1204.43	1219.71	1269.57	1300.14	1329.71	1388.14	1364.9	1346.99	1329.99	1300.11	1256.86	1214.6
sr6_cntrl_tibia_medmed_7_m4	50.3125	7.65625	8.75	1529.36	1527.73	1526.45	1521.45	1508.64	1520	1543.27	1555	1559.09	1545.91	1533.09	1542.55	1541.27	1547.82	1545.82	1551.55	1553.91	1540.27	1542.18	1556.36	1551.73	1539.27	1537.09	1553.73	1576.18	1582.55	1606	1636.55	1667.82	1697.64	1697.82	1701.36	1701.45	1696	1695.55	1697.27	1723.27	1727.45	1724.91	1763.55	1762.47	1754.87	1745.32	1735.86	1727.71	1712.54
sr7_cntrl_tibia_medlat_1_m1	33.5938	10	11.4062	768	766.357	761.214	763.286	785.429	789.286	828.714	840.286	863.786	869.429	894.214	920.5	921.357	926.214	918.857	891.857	886.571	903.5	909.143	948.5	969.143	981.429	1000.57	1009.57	1040.29	1066.36	1125.36	1164.07	1218.14	1254.21	1279.79	1275.14	1287.5	1273	1248.29	1294	1334.29	1401.57	1447.29	1483.86	1430.01	1386.7	1332.71	1267.04	1212.31	1179.14
sr7_cntrl_tibia_medlat_1_m2	39.2188	10.3125	11.7188	806.7	808.9	807.4	784.7	808	790.2	798.8	782.5	776.7	777	759.6	743.8	761.1	769.6	742.8	752.2	767.8	765.4	775.7	775	765.2	751.3	726.6	717	695.5	690.4	732.9	733.3	753.9	760.2	777.5	770	773.2	787.5	798.5	868.8	949.5	1057.7	1178.4	1235.7	1245.72	1193.47	1078.19	932.351	850.444	798.856
sr7_cntrl_tibia_medlat_1_m3	62.1875	10.9375	10.9375	1463.86	1478.57	1490.29	1485	1468.86	1504.29	1491.29	1509.14	1560.71	1531.86	1572.71	1541.14	1569.71	1539.57	1569.14	1606.71	1587.14	1618.71	1609.57	1581.86	1568.29	1579	1576.86	1578.57	1586.14	1578.14	1559.43	1587.43	1594.71	1610.43	1599.14	1636.71	1717.71	1720.14	1777.86	1797.86	1815.71	1861.43	1840	1886.14	1811.17	1769.99	1712.52	1576.37	1367.53	1036.15
sr7_cntrl_tibia_medlat_3_m1	69.375	13.5938	10.7812	1776.18	1749.73	1758.91	1740.91	1721.45	1750.64	1735.82	1699.27	1698.73	1688.82	1670.09	1672.09	1639.09	1636.09	1623.73	1648.73	1650.55	1663.82	1673.64	1700.73	1710	1749.91	1811	1813	1830.27	1825.91	1804.55	1794.82	1835.27	1853.73	1851.55	1838.55	1830.91	1839.55	1843.09	1841	1843.45	1857.45	1904	1876.45	1833.99	1808.14	1741.81	1653.84	1554.7	1473.77
sr7_cntrl_tibia_medlat_5_m1	39.2188	9.21875	7.8125	661.857	662	651.429	645.143	629.143	634.857	645.571	662.143	636.143	642.571	643	657.286	642	604.286	618	616	559.286	589.571	574.143	561.714	588.286	601.286	623.429	640.286	661.571	636.143	623.571	595.714	581.143	589.571	583.143	590.714	656.571	668.714	710.429	716.571	761.857	854.286	944.857	983.714	983.078	957.056	920.506	890.982	866.21	820.935
sr7_cntrl_tibia_medlat_5_m2	45.1562	10.3125	9.53125	865.909	866.364	891.818	911.727	935.909	923.818	929	935.455	926.727	932	950	941	957.273	946.455	969.364	980.727	970.364	959.182	971.545	1001.45	1039.64	1029.18	1013.09	1034.82	1072.36	1122.18	1121.36	1131.27	1151.18	1155.91	1144.73	1116.82	1143.27	1178	1217.18	1262.45	1263.82	1293.55	1307.18	1341.45	1327.32	1323.4	1317.83	1284.42	1222.27	1152.41
sr7_cntrl_tibia_medlat_5_m3	80.3125	11.4062	15	1613.33	1657.33	1630.67	1651.67	1657.33	1628.67	1652.33	1693.33	1643.67	1620.33	1567.67	1523.67	1587	1648.33	1668.67	1640.33	1640.33	1625	1644.33	1688	1684	1660.33	1605.33	1617.33	1631.33	1631	1579.33	1573	1570	1564	1572.33	1488.67	1513.67	1484	1510	1564	1550.67	1621.67	1749.33	1786.33	1736.84	1734.93	1719.25	1679	1609.66	1529.81
sr7_cntrl_tibia_medlat_5_m4	56.0938	9.84375	12.5	1271.14	1277	1284.43	1248.29	1248.86	1277	1299.14	1292	1273.14	1232.86	1187.86	1174.57	1228.14	1226.57	1224.71	1243.43	1233.57	1201.43	1209.86	1227.71	1241.29	1254	1272.43	1271.71	1234.14	1282.43	1279.29	1351.57	1371.57	1357	1325	1315	1356.57	1397	1486.29	1567.14	1582.57	1635.86	1708	1792.57	1765.15	1699.06	1576.66	1422.37	1249.78	1026.57
sr7_cntrl_tibia_medlat_6_m1	57.0312	9.0625	11.4062	1267.88	1268.88	1233.62	1212	1199.88	1179.75	1128.12	1135.5	1080	1011.75	951.625	933	933.625	977.75	962.75	1027.38	1012.75	983.375	944.375	895.25	881.75	853.125	851.625	924.125	925.25	917.875	924	986.375	1021.62	1072.5	1103.75	1157.12	1148.62	1182	1231	1267.5	1378.25	1495.5	1556.75	1648.62	1653.45	1652.95	1615.56	1530.89	1478.37	1386.91
sr7_cntrl_tibia_medmed_1_m1	47.9688	8.28125	12.8125	1744.08	1728.58	1716.58	1713.17	1737.92	1751.75	1742.58	1729.92	1714.33	1708.83	1704.33	1710.83	1719.75	1705.58	1713.42	1699.17	1684.17	1670.83	1700.5	1706.5	1686.5	1692.92	1710	1710	1732	1707.42	1715.17	1702.83	1704.25	1683.58	1680.92	1720.58	1711.5	1754.08	1746.25	1748.33	1800.33	1825.92	1803	1837.67	1805.19	1793.12	1778.12	1755.64	1692.13	1637.48
sr7_cntrl_tibia_medmed_1_m2	42.0312	8.75	12.1875	1400.5	1414	1428.38	1398.5	1403.75	1427.25	1434.88	1442.12	1439.62	1431.75	1455.38	1467.38	1480.12	1497.62	1488.38	1486.62	1485.38	1481.25	1505.25	1534.88	1536.75	1550	1581.12	1589.88	1640.75	1671.75	1677.25	1677.88	1674.25	1709.75	1732.5	1743.75	1758.38	1769	1761.88	1778.88	1805.38	1806.88	1802.88	1812.5	1785.23	1755.17	1693.48	1646.91	1631.1	1603.76
sr8_cntrl_tibia_medlat_1_m1	56.4062			1759.46	1777.31	1747.08	1785.46	1750.85	1762.92	1756.77	1761.08	1763.62	1740.69	1770.38	1736.15	1747.23	1777.77	1764.77	1755.69	1740.15	1766.92	1727.54	1730.77	1734.85	1732.62	1751.46	1736.15	1754.46	1733.31	1771.77	1784.92	1769	1787.69	1770.77	1778	1755.69	1789.54	1807.77	1804.38	1818	1806.31	1853.15	1853.46	1851.86	1825.75	1840.55	1827.56	1825.24	1792.49
sr8_cntrl_tibia_medlat_1_m2	55.4688			1738.07	1740.07	1711.79	1739.57	1748.57	1760.5	1735.93	1755.07	1711	1725.5	1729.5	1739.64	1741.43	1778.07	1753.79	1800.29	1778.93	1802.14	1761.79	1786.71	1782.5	1801.86	1788.14	1792.21	1800.79	1786.5	1804.14	1812.86	1816.29	1820.79	1838.07	1807.57	1881.5	1839	1835.07	1830.5	1832.36	1837.36	1839.29	1847.64	1824.58	1796.24	1756.95	1726.4	1660.71	1582.85
sr8_cntrl_tibia_medlat_1_m3	50.3125			1577	1568.8	1588.6	1547.4	1557.2	1583.8	1601.3	1583	1603.7	1609.1	1582.5	1576.5	1616.5	1607.1	1579.7	1600.3	1615.4	1586.7	1578.2	1610.7	1616.2	1632	1651.1	1645.6	1637.6	1657.7	1668	1687	1700.8	1723.1	1723.4	1747.7	1737	1743.2	1705.6	1760	1767.2	1779.7	1752.1	1776.3	1761.01	1716.06	1681.46	1640.56	1583.19	1568.82
sr8_cntrl_tibia_medlat_1_m4	17.6562			1243.71	1261.29	1226.71	1253.43	1254.86	1284.43	1229.14	1232.14	1276.29	1318	1310.86	1309.43	1274.29	1273.57	1266.29	1312.86	1293.86	1294.14	1283.86	1285.71	1271.86	1301.43	1286.29	1224.57	1267.57	1254.43	1246.71	1250	1173.57	1218.57	1237.14	1243.57	1262.43	1254	1272.43	1258.86	1302.29	1312.71	1374.71	1386.29	1414.53	1372	1359.42	1365.27	1338.55	1297.96
sr8_cntrl_tibia_medlat_2_m1	69.375	10.3125	12.9688	1581.71	1564	1566.29	1597	1627.71	1584	1583.71	1552.43	1590.71	1550.86	1567.57	1589.29	1577	1569	1620.43	1617.57	1567.43	1576	1566.29	1542.14	1581.71	1536.57	1564	1555.29	1570.43	1598.86	1581	1592.29	1555	1557.29	1596.57	1611	1589.14	1547.14	1564.57	1562.14	1675	1725.14	1722.71	1720.86	1729.3	1721.37	1690.47	1632.95	1574.9	1497.49
sr8_cntrl_tibia_medlat_2_m2	80.3125	14.5312	13.9062	1740.36	1746.86	1766.57	1719.07	1737.86	1771.57	1757.57	1762	1747.86	1720.79	1724.5	1727.57	1743.64	1756.93	1760.57	1735.57	1748.36	1755.21	1759.21	1746.64	1758.86	1718.36	1746.71	1757.5	1740.36	1730.29	1730.71	1735.57	1687.86	1719.5	1752.93	1791.43	1794.21	1803.79	1821.07	1848	1834.93	1842.36	1840.07	1858.14	1837.71	1818.64	1782.18	1743.89	1712.18	1655.12
sr8_cntrl_tibia_medlat_3_m1	46.5625	10.7812	14.6875	1536.14	1513	1514.14	1535.29	1534.57	1534.14	1544.71	1543.86	1575.43	1524	1525.43	1562.71	1574.43	1578.29	1573	1612.86	1592.29	1609.71	1637.43	1660.43	1674.57	1639	1638.43	1670.57	1660.86	1688.43	1695.14	1710	1713.57	1703.29	1648.29	1678.43	1687.86	1727.71	1701.57	1736.14	1736	1725.71	1708.43	1730.71	1716.22	1719.65	1691	1638.9	1526.82	1464.94
sr8_cntrl_tibia_medlat_3_m2	83.2812	10.1562	11.875	1610.5	1610.4	1624.6	1629.9	1650.4	1658	1652.8	1652.4	1638.8	1640.9	1635.5	1657.1	1688.3	1668.7	1650.1	1673.8	1674.9	1676.3	1693.8	1693.5	1681.6	1678.4	1674.9	1669.8	1659	1658	1668.7	1681.8	1705.8	1702.5	1705.1	1694.1	1710.4	1736.2	1725.2	1725.9	1745.9	1761.4	1748.2	1746.5	1754.38	1723.75	1695.63	1690.14	1672.04	1649.73
sr8_cntrl_tibia_medlat_3_m3	55.7812	14.8438	12.6562	1794.18	1750.18	1756.09	1770	1764.82	1781.18	1819.73	1816.27	1784.55	1801.55	1772.82	1756.73	1771	1831	1787.82	1799.55	1795	1752.64	1791.27	1791.45	1777.64	1779.91	1781.91	1806.91	1761.36	1783.45	1778.91	1819.45	1787.36	1815	1798.36	1830.36	1832.45	1803.27	1799.27	1827.64	1825.45	1840.18	1836.55	1850.73	1790.3	1777.37	1792.87	1757	1712.39	1699.69
sr8_cntrl_tibia_medlat_3_m4	30.3125	6.5625	10.4688	1353.36	1368.82	1371.82	1344.45	1354.09	1339	1335.09	1343.18	1316	1358.64	1359.18	1353	1380.73	1375.45	1361.36	1383.18	1366.36	1347.36	1374.27	1373.55	1391.82	1381.45	1357.73	1376.36	1440.45	1433.45	1436.27	1461.64	1457.73	1542.27	1558.73	1585.45	1625.09	1638.27	1720.27	1738.73	1760.73	1767.91	1747.18	1736.91	1756.23	1723.09	1668.81	1588.01	1485.86	1356.09
sr8_cntrl_tibia_medlat_3_m5	29.8438
sr8_cntrl_tibia_medlat_4_m1	43.2812	11.4062	10.625	1115	1132.67	1156	1127	1138.67	1149.67	1158.67	1162.33	1175	1190.67	1179.67	1149.33	1123.67	1108.33	1124	1157.33	1163	1166.67	1196	1177.67	1170	1179	1169.67	1189.33	1198	1166	1167.67	1181	1176.67	1199.67	1157	1116	1123	1116.67	1161.67	1247.67	1293.67	1395	1497.33	1533	1523.68	1468.32	1381.98	1283.09	1169.42	1109.9
sr8_cntrl_tibia_medlat_4_m2	34.8438	10	10.4688	1000.33	982.833	978.333	951.833	955.167	970.833	969.5	990	971.5	977.167	998.833	997.333	1032.33	1053.5	1041	1044.83	1033	1053.5	1088.83	1090.83	1096.5	1122.33	1108.33	1083	1068	1054.17	1061	1068.5	1117.33	1181.5	1211.17	1229	1278.83	1300.83	1314.5	1388.17	1464.17	1515.83	1561.5	1580.67	1555.05	1529.45	1508.35	1476.17	1399.24	1273.84
sr8_cntrl_tibia_medlat_4_m3	59.8438	7.1875	9.53125	1551.22	1558.44	1550.67	1547.44	1561.22	1563.44	1563.33	1599	1590	1592.33	1574.78	1594.78	1605.67	1622.22	1616.11	1597.67	1613	1628.22	1632.33	1628.44	1629.78	1631.56	1643.22	1656.33	1656.11	1678.11	1666.78	1643.56	1622.56	1628.78	1649.67	1661	1661.11	1691.11	1694.44	1748.89	1789.78	1798.67	1819.67	1811.78	1810.49	1779.06	1724.86	1696.9	1665.06	1613.8
sr8_cntrl_tibia_medlat_5_m1	29.8438
sr8_cntrl_tibia_medlat_7_m1	55.4688	12.5	11.5625	1726.75	1739	1751.5	1723.5	1735.62	1719.88	1732.38	1709.12	1732	1714	1739.12	1739	1749.25	1730.5	1747.75	1718.25	1724.25	1756.75	1776.5	1751.88	1756.75	1749.75	1766.62	1743.25	1782.38	1817.12	1797	1820.5	1798.62	1817.25	1809.75	1833.25	1795	1822.25	1798.12	1808.12	1800.38	1803.62	1798.38	1824.12	1767.94	1739.54	1741.45	1725.71	1705.65	1719.13
sr8_cntrl_tibia_medmed_2_m1	65.1562	13.4375	10	1848.25	1841.62	1878.38	1877.25	1856.62	1842.75	1845.38	1860.38	1842.62	1858.62	1837.88	1837.62	1869.88	1860.75	1849.25	1847.12	1860.62	1889.62	1868.88	1853.62	1878.38	1875.5	1838.12	1843.62	1851.12	1852.62	1860	1853.5	1849.38	1859.25	1872.88	1890.62	1883.25	1854.38	1885.5	1899.62	1863.38	1884.5	1890.62	1878.62	1888.11	1862.77	1829.39	1816.39	1821.39	1815.79
sr8_cntrl_tibia_medmed_4_m1	34.6875	8.59375	10.9375	1693.11	1712.78	1711.11	1691.22	1699.89	1688.33	1666.56	1699.89	1668.56	1630.67	1646	1662.33	1643.56	1668.33	1660.22	1664.44	1649.78	1653.78	1598.33	1654.11	1637.67	1632.33	1633.33	1650.44	1615.11	1685.11	1691.22	1657	1677.89	1702.33	1690.22	1729.44	1742	1759.78	1811.33	1791	1775.33	1864.22	1839.56	1769.44	1750.17	1681.31	1592.69	1473.08	1385.93	1295.08
sr9_cntrl_tibia_medlat_3_m1	34.5312	6.5625	8.75	1780.9	1789	1708.2	1677.6	1616.1	1495.8	1382.5	1279.1	1204.1	1136.4	1160.6	1111.4	1083.5	1064.2	1073.3	1146.9	1194.5	1261	1293	1373	1409.2	1438.5	1483.5	1503	1543.1	1557.1	1512.4	1511	1493.7	1461.9	1467	1476.9	1479.8	1478.3	1462.9	1505.3	1503.2	1504.3	1489.9	1526.4	1508.62	1502.22	1467.59	1438.86	1420.12	1388.68
sr9_cntrl_tibia_medlat_3_m2	34.2188	7.03125	8.75	1354.4	1328.9	1274.7	1284.1	1243.5	1178.3	1085.6	1005.3	999.9	1019.5	1019	1065.4	1129.9	1196.5	1257.9	1343.9	1377.6	1410.7	1432.9	1436.9	1423.4	1417.1	1403.4	1399.6	1410.8	1390.8	1395.3	1416	1368.1	1404.9	1402.5	1433.4	1451.6	1514.7	1504.7	1522.9	1537.9	1586.3	1637.9	1656.9	1629.73	1599.77	1550.86	1486.83	1417.77	1334.56
sr9_cntrl_tibia_medlat_3_m3	38.9062	7.34375	10.3125	1206.6	1189.5	1201.6	1213.2	1214.3	1221.9	1229.6	1254.3	1263.9	1266.7	1259.6	1273	1289.9	1310.9	1312.3	1289.5	1295.2	1288.1	1308.7	1298.1	1297.5	1315.5	1304.6	1300.8	1313.4	1300.8	1302.7	1314	1303.1	1318.7	1344.6	1337.3	1384.8	1437.5	1492.8	1545	1549.4	1568	1578.2	1583.7	1519.36	1476.16	1405.11	1298.68	1188.9	1131.12
sr9_cntrl_tibia_medlat_6_m1	38.4375			1629.75	1625.83	1607.17	1598.25	1618.58	1583	1579.75	1548.17	1517	1538.83	1509.17	1530.42	1511.92	1547.17	1530.75	1520.67	1500.75	1507.67	1510.42	1527.58	1480.25	1494.75	1479.92	1501.58	1487.08	1504.83	1486.58	1489.75	1501.92	1509.58	1543.92	1538.33	1525.83	1548.83	1592.17	1610.33	1622.42	1569.17	1595.58	1618.58	1605.65	1564.96	1495.3	1424.72	1349.72	1309.07
sr9_cntrl_tibia_medlat_6_m2	35.625			1402.86	1404.71	1409.29	1440.71	1402.29	1416.86	1372.29	1408.29	1389.14	1394.57	1394.86	1382.43	1394.86	1370.57	1403.43	1357.29	1312.71	1309.29	1313.71	1280.86	1340.57	1275.29	1272.71	1290.43	1284.14	1309.14	1379.57	1347.86	1364.29	1397.57	1450.29	1500.29	1526.57	1588	1636.29	1594.57	1610.14	1627.43	1562.14	1582.43	1539.72	1489.65	1468.31	1459.92	1439.52	1402.35
sr9_cntrl_tibia_medlat_6_m3	34.6875			1573.56	1507	1493.33	1449.44	1362.44	1359.78	1348.78	1375.67	1405.78	1432.22	1475.33	1427.67	1388.11	1386.11	1391.67	1359.67	1349.44	1364.67	1318.67	1320	1333.67	1323.11	1300.11	1284.78	1298.78	1273	1268.44	1272.89	1250.67	1279.78	1325.56	1332.56	1341	1338.56	1391.22	1438	1467.67	1525.11	1588.11	1609	1603.53	1581.13	1491.74	1398.31	1278.06	1163.4
sr9_cntrl_tibia_medlat_7_m1	38.5938			1251.18	1249.36	1212.91	1244.45	1207.45	1169.36	1189.36	1144.64	1141.45	1088.64	1092.91	1098.27	1101.27	1091.18	1075.82	1082.91	1041.18	1045.91	1064.91	1086.73	1070.55	1093	1086.73	1075.18	1088.45	1083.27	1065	1089.09	1085.55	1072.27	1084.09	1072.09	1128.27	1150	1183.73	1232.82	1273.91	1326.36	1410.27	1476.91	1458.55	1422.17	1382.7	1339.8	1299.94	1253.95
sr9_cntrl_tibia_medmed_2_m1	29.2188
sr9_cntrl_tibia_medmed_5_m1	31.7188
sr9_cntrl_tibia_medmed_6_m1	26.5625
sr9_cntrl_tibia_medmed_8_m1	38.2812	10	8.75	1536.4	1495.5	1496.6	1490.3	1505.4	1508.9	1512.4	1506.6	1510.3	1478.6	1453.1	1471.4	1466.4	1455.4	1464.8	1466.2	1456.2	1438.4	1450	1459.4	1446	1420.2	1437.9	1456.9	1430.2	1439.7	1462.2	1456.6	1453.9	1475.9	1467.5	1467.5	1474.6	1481.3	1511.3	1553.6	1603.1	1675	1736.3	1774.6	1709.33	1667.14	1610.45	1539.12	1450.95	1358.25
sr9_cntrl_tibia_medmed_8_m2	40	9.6875	8.75	1327.1	1414.5	1533.5	1642.8	1703.1	1724.7	1714.4	1706.3	1705.5	1702.7	1687.9	1686.5	1700.9	1656.7	1635.8	1617.5	1623.7	1646.3	1634.8	1614.9	1598.9	1605.3	1616.2	1634.3	1632.5	1612.4	1605.3	1593.9	1569.9	1558.4	1576.8	1598.9	1595.4	1601.3	1594.5	1612.2	1632.4	1619.1	1610.5	1613.9	1601.72	1586.28	1564.78	1544.99	1525.24	1497.99
sr10_cntrl_tibia_medlat_4_m1	39.5312	7.8125	10.7812	1516.3	1521.6	1516.9	1535.3	1543.6	1546.9	1569.3	1573.7	1556.5	1553.1	1542.5	1552.3	1558.8	1562.7	1560.1	1544.2	1528	1546.6	1578.6	1581.4	1569	1594.6	1594.1	1633.8	1638.3	1579	1585.9	1626.6	1643.5	1645.3	1640.7	1639.9	1654.8	1679.2	1713.4	1752.8	1770.6	1818.1	1823.6	1820.9	1779.17	1717.48	1649.71	1573.66	1463.31	1367.31
sr10_cntrl_tibia_medmed_1_m1	36.875	9.21875	10.9375	1107.36	1087.27	1083.91	1071.91	1087.09	1104.55	1099.18	1114.18	1098.09	1097.45	1072.18	1079.45	1084.91	1077.36	1090.91	1056.36	1070	1083.09	1073.64	1079.64	1065.09	1084.45	1085.82	1063.45	1063.73	1055.36	1040.45	1040.64	1035.64	1032.09	1046.36	1078.91	1110.27	1166.27	1213.09	1258.18	1303.18	1338.09	1380.09	1418.91	1376.41	1307.61	1221.26	1113.92	1005.31	902.45
sr10_cntrl_tibia_medmed_1_m2	38.5938	9.0625	13.75	842.692	851.308	863.462	851.154	852.462	851.308	847.231	844	831.769	846.923	855.923	847.231	836.077	842	872.923	900.231	916.769	935	928.846	935.538	952.538	978.385	1005.31	1016.92	1024.08	1026.38	1020.15	1022.08	1025.62	1050.77	1049	1035.92	1065.54	1101.38	1117.77	1139.38	1187.62	1242	1269.38	1283.15	1243.64	1178.38	1126.09	1094.36	1082.89	1087.89
sr10_cntrl_tibia_medmed_2_m1	45.9375	10.4688	13.4375	710.125	730.875	752.875	759.5	758.875	781.75	806.75	794.75	779.625	791.625	810.5	806.75	797.375	795.625	771.375	742.5	733.75	735.875	699	725.625	681.5	683.75	687.625	669.375	688.625	657.25	660.25	670.5	702.375	692.375	689.75	681.375	731.375	743	754.125	760.5	790.75	854.625	919.25	948.875	926.69	879.248	819.746	809.629	796.894	712.259
sr10_cntrl_tibia_medmed_3_m1	32.3438	8.28125	10	493.562	486	467.938	461.812	452.875	430.625	408.812	423.25	437.188	463.5	483.75	486.188	509.125	492.125	481.5	475.5	461.688	451.5	453.562	462.312	453.312	462.25	477.375	512.688	530.562	542.812	542.062	547.062	568.625	590.812	610.062	603.875	618.062	689	775.938	848.875	896.062	952.25	1010	1012.88	927.843	840.721	738.93	619.305	509.505	426.242
sr10_cntrl_tibia_medmed_3_m2	34.375	7.5	12.3438	495.556	506.222	547.556	551.111	582.111	573.111	572.556	601.889	620.444	626.222	626.444	670.222	633.333	598.667	622	606	634.444	659.111	681.667	678	682.667	687	667.333	636.889	630.778	635.333	650.444	647.111	656.333	669.889	684.889	690.778	715.444	762.889	809.889	847.444	931.889	1027.89	1127	1137.11	982.663	737.094	435.392	203.796	92.9977	59.5607
sr10_cntrl_tibia_medmed_3_m3	31.5625	8.59375	9.375	440.571	427.571	392.286	401.429	420.857	425.286	434.429	426.714	423.571	401.286	395	431	437.429	449.857	443.714	445.714	430	471.857	464.143	462.143	450.571	431	444	445.571	425	454.857	459.714	487.286	499.571	494.571	509.143	537	551.714	542	558.286	590.286	666.857	735.143	776.714	797.286	795.11	777.291	745.405	675.149	550.965	380.002
sr10_cntrl_tibia_medmed_5_m1	35	11.4062	13.9062	234	237.875	237.625	251.5	242.125	253.875	243.625	225.75	222.125	246	262	255.75	236.125	226.5	229.75	248.625	245.75	242.625	245	234.75	239.875	229.125	230.125	217.875	229.875	256	232.375	227.625	214.5	235.125	245.75	225.25	197.75	198	233	246.25	259.5	255	274.875	284	267.293	259.247	236.614	234.498	228.344	218.014
sr10_cntrl_tibia_medmed_5_m2	7.65625
sr10_cntrl_tibia_medmed_6_m1	24.2188
[truncated: 114 more columns]

## Sheet: aclt
sample	distance	height	width	optical density1	optical density2	optical density3	optical density4	optical density5	optical density6	optical density7	optical density8	optical density9	optical density10	optical density11	optical density12	optical density13	optical density14	optical density15	optical density16	optical density17	optical density18	optical density19	optical density20	optical density21	optical density22	optical density23	optical density24	optical density25	optical density26	optical density27	optical density28	optical density29	optical density30	optical density31	optical density32	optical density33	optical density34	optical density35	optical density36	optical density37	optical density38	optical density39	optical density40	optical density41	optical density42	optical density43	optical density44	optical density45	optical density46
sr3_tibia_ACLT_medlat_1_m1	77.6562	8.90625	9.84375	584.308	580.231	578.385	582.769	631.077	614.385	643	635.077	652.538	681.769	652.385	656.385	638.308	635.385	615.769	586.769	591.846	564.077	570.615	553	624.462	649.231	713.231	749.538	769.385	799.692	809.077	817.538	825.692	821.385	836.615	854.846	865.692	886.154	929.923	991.077	1028.85	1091.38	1178.46	1206.69	1166.24	1109.94	1024.85	898.05	768.037	652.211
sr3_tibia_ACLT_medlat_1_m2	146.094
sr3_tibia_ACLT_medlat_2_m1	72.9688	7.34375	10.7812	333	333.333	337.444	350.889	345.889	358.778	372.889	348.333	345	348.778	355.333	378.444	392.444	390.667	401.889	396.222	397.556	394	403	385.667	385.444	415.111	414.111	406.556	397.778	406.778	414.111	431.444	450	452.222	447.333	458	489.111	503	494.778	522.556	585.556	638.333	688.222	694.111	645.587	576.198	487.184	412.492	352.7	293.57
sr3_tibia_ACLT_medlat_3_m1	73.2812			666.062	672.375	677.375	678.875	675.562	659.625	659.062	652.25	642.562	636.875	625.625	628.312	606	602.625	591	574.688	569.125	565.375	551.938	550.188	509.5	494.812	463.75	465.062	493.062	508.688	497.875	488.5	486.75	524.75	611.625	634.312	691.812	704.812	746	796.562	805.938	805	833.062	832.875	769.984	713.771	657.204	655.458	666.517	632.649
sr3_tibia_ACLT_medlat_3_m2	76.4062			877.286	840.357	832.357	818.786	776.571	764.857	718	682.571	650.357	656.571	621.929	643	630.643	622.714	620.714	609.071	587.929	589.929	623.143	639.071	634.643	631.571	617.214	608.643	613	622.143	646.143	662.929	673.286	689.929	684.357	664.214	670.143	674.857	699.5	713.071	723.5	813.714	838.5	872.071	819.081	811.064	793.14	754.381	700.548	663.839
sr3_tibia_ACLT_medlat_3_m3	45.7812			64	56.3077	71.0769	65.6154	55.1538	65.6923	72.3846	71.9231	70.3846	62.6923	68.0769	45	55.8462	64.7692	66.0769	89.2308	75.4615	89	98.6923	77.9231	100.923	91.1538	82.6923	92.6154	84.3846	79.6154	96.8462	60.1538	85.9231	93.3846	106	135.154	135.692	177.308	187.308	197.538	218.385	242.231	271.385	269.769	222.862	186.804	171.164	151.382	98.3748	63.7074
sr3_tibia_ACLT_medlat_3_m4	75.9375			586.8	605.533	587.267	569.533	560.533	579	572.733	573.8	591.667	596.133	606.267	605.933	581.8	603.867	600.4	578.333	585.933	577.733	575.133	571.133	583.6	574.4	544.067	566.8	564.867	608.133	595.733	590.467	574.6	580.8	587.4	571.4	550.667	572.267	566.2	571.267	609	631.133	668.667	688.467	687.878	674.206	658.213	634.994	616.047	605.815
sr3_tibia_ACLT_medlat_4_m1	86.5625	10.1562	10.9375	292.6	296.667	303	318.267	314	323.4	306.733	320.467	321.6	329.8	330	326.6	344.933	343.467	364.2	367.267	363.2	396.733	397.867	373.733	378.6	405	413.6	441.6	463.867	506.2	559.8	535.333	532.333	551.067	627.133	664.8	661.4	637.067	631.6	685.333	737.267	759.133	813.133	844	830.067	802.017	746.293	663.836	570.397	509.895
sr3_tibia_ACLT_medlat_4_m2	63.4375	8.4375	9.84375	68.5455	67	93.8182	70.4545	91.4545	75.3636	77.5455	123.455	124.727	104.545	82.8182	80.9091	78.8182	110.727	101.545	92.7273	105.364	92.0909	98.5455	109.455	104.364	92.0909	91.9091	74.2727	66.8182	78.9091	63.8182	110.545	119.091	124.091	123.091	153.273	100.455	108.182	94.3636	143.545	157.455	139	197.091	227.364	232.883	188.632	173.752	177.165	158.606	139.224
sr3_tibia_ACLT_medlat_4_m3	139.062	10.9375	11.0938	1157.61	1148.28	1160.94	1129.67	1158.44	1142.94	1134.17	1111.83	1104.61	1084.94	1092.06	1087.61	1091.83	1106	1096.5	1113.28	1093.39	1132.94	1127.11	1138	1162.28	1142.11	1178.94	1206.11	1207.33	1216.11	1249.06	1254.89	1323.11	1366.5	1365.17	1386.33	1369.67	1390	1401.22	1399.11	1425.06	1447.39	1473.39	1498.67	1448.07	1424.23	1401.53	1382.69	1358.89	1291.51
sr3_tibia_ACLT_medlat_5_m1	58.125	9.375	10.3125	251.933	239.4	257.067	250.933	230.8	243.467	213.467	210.333	224.6	221.533	241.133	220.267	225.133	234.267	199.867	217.333	186.4	211.133	232.667	246.667	236.333	276.933	267.867	254.133	262.4	242.2	228.333	213.2	215.6	225.6	253.4	272.533	273	272.333	286.133	323.4	360.467	381.533	393.267	391.333	310.672	252.164	180.035	128.862	114.174	95.4016
sr3_tibia_ACLT_medmed_1_m1	55.3125	10	12.5	1253.92	1246.67	1259.67	1264.75	1260.33	1267.54	1281.25	1283.67	1284.67	1292.21	1301.58	1279.88	1271.58	1282.33	1277.83	1293.96	1292.42	1292.54	1318.5	1309.54	1321.5	1326.04	1316.67	1320	1324.96	1349.79	1361.62	1371.17	1369.62	1375.67	1378.67	1366.04	1369.38	1387.54	1424.33	1476.21	1525.38	1577.88	1608.62	1620.38	1597.52	1561.59	1496.01	1436.73	1387.46	1295.74
sr3_tibia_ACLT_medmed_1_m2	70	8.59375	10.625	1134.69	1165.31	1157.81	1149.19	1149.81	1142.94	1147.5	1164.88	1171.38	1167.75	1156.81	1134.5	1144.62	1149.62	1157.44	1147.94	1160	1162.38	1163.94	1159	1159.38	1156.69	1192.88	1222.56	1233.94	1219.56	1223.12	1223.69	1231.12	1257.56	1272	1252.19	1253.69	1273.44	1277.31	1336.69	1400.88	1472.06	1512.62	1560.5	1531.51	1516.74	1504.15	1492.38	1472.12	1454.07
sr3_tibia_ACLT_medmed_2_m1	68.5938			1801.08	1778.58	1806.83	1810.83	1822.58	1809.67	1810.83	1823.5	1807.42	1784.33	1790.67	1798.33	1805.25	1800.75	1806.58	1793.5	1764.67	1789	1799.25	1772.25	1784.58	1774.75	1776.5	1757.17	1736.33	1770	1764.08	1771.33	1762.08	1749.25	1727.67	1757.67	1754.75	1744.5	1780.67	1764.75	1768.33	1795.08	1786.75	1815	1798.04	1786.24	1762.31	1761.73	1733.31	1687.91
sr3_tibia_ACLT_medmed_2_m2	79.6875			1821.27	1805.87	1803	1834.27	1837.4	1880.93	1837.6	1842.4	1836.67	1857.33	1850.87	1822.6	1836.93	1867.67	1873.4	1826.93	1830.73	1821.93	1794.73	1806.07	1790.53	1789.27	1802.07	1783.73	1779.13	1785.47	1758.87	1775.73	1790.13	1784.13	1763.47	1797.13	1788.47	1804.73	1824.73	1838.2	1830.73	1813.13	1840.47	1859.27	1842.31	1834.36	1816.42	1791.98	1781.83	1769.37
sr3_tibia_ACLT_medmed_2_m3	50.3125			1332.87	1349.07	1316.73	1327.8	1343.4	1355.53	1340.27	1333.47	1327.47	1321.47	1336.93	1374.8	1354.73	1358	1338.07	1366.8	1404.93	1422.93	1423.8	1415.93	1429.13	1426.07	1411	1438.33	1436.93	1455	1440.07	1441.27	1446.87	1478.27	1517.6	1541.6	1562.13	1547.67	1568.6	1583.53	1609.93	1602.4	1609.27	1636.47	1614.51	1592.18	1571.25	1548.88	1522.93	1514.51
sr3_tibia_ACLT_medmed_2_m4	122.344			1897.92	1916.83	1903.58	1896	1915.17	1936.92	1929.33	1900	1904.67	1932.5	1921	1919.67	1925.58	1910.33	1897.33	1923.5	1908.67	1944.92	1930.75	1919	1914.33	1921.58	1940.42	1929.17	1939.5	1942.25	1921.08	1931.5	1941.58	1958.58	1959.92	1945.5	1924.33	1940.33	1940.33	1929.75	1892.75	1896.5	1902	1920	1893.66	1875.59	1846.81	1832.76	1823.85	1788.55
sr3_tibia_ACLT_medmed_3_m1	45.4688			1006.33	1013	1067.67	1080.42	1057.17	1046.08	1053.42	1072.17	1051.5	1073.5	1072.67	1066.75	1075.67	1064.5	1065.83	1039	1075.5	1072.58	1104.67	1112.75	1114.83	1139.08	1153	1204.08	1213.33	1201.92	1239.25	1225.92	1247.67	1270.17	1259.92	1286.67	1315	1344	1340.58	1409.58	1443.42	1463.75	1461.25	1480.75	1490.9	1483.81	1471.34	1448.85	1431.61	1397.93
sr3_tibia_ACLT_medmed_3_m2	60.4688			1153.64	1190.55	1200.45	1192.45	1188.64	1212.55	1191.09	1189.18	1223.27	1232	1251.36	1286.18	1265	1260.82	1242.27	1259.18	1263.73	1288.64	1263.45	1279.09	1290	1302.91	1355.45	1323.27	1370	1351.91	1330.18	1371.91	1389	1386.09	1401.73	1410.82	1437.09	1462.27	1547.91	1605.27	1642.82	1631.91	1650.45	1644.55	1633.98	1647.43	1582.08	1476.65	1395.59	1298.21
sr3_tibia_ACLT_medmed_3_m3	41.875			1345.92	1342.23	1337.23	1358.54	1370.31	1373.15	1350.38	1383.46	1382.69	1374.31	1390.15	1350.77	1341.77	1339.31	1365.69	1353.92	1359	1359.69	1350.08	1360.46	1356.69	1358.38	1403.85	1407	1404.46	1408.54	1426.77	1430.85	1480.46	1461.15	1476.31	1450.69	1465.69	1487.38	1514.85	1507.54	1511.46	1554.69	1548.31	1543.77	1540.03	1518.94	1515.11	1489.49	1460.09	1425.58
sr3_tibia_ACLT_medmed_3_m4	55			1591.5	1594.06	1620.25	1622.38	1661.56	1651.44	1647.69	1623.75	1597.88	1592.88	1626.88	1592.88	1600.62	1594.62	1583.38	1569.75	1542.12	1550.62	1567.62	1555.75	1567.5	1559.38	1562.06	1554.06	1568.56	1516.12	1554.94	1549	1513.81	1524.81	1534.06	1584.44	1588.69	1605.94	1631	1657.62	1678.38	1714.19	1706.75	1709.94	1705.43	1685.86	1634.4	1605.56	1589.71	1562.84
sr3_tibia_ACLT_medmed_4_m1	44.2188			1022.85	1019.69	1019.92	1035.62	1021.69	1018.08	1023.92	1035.62	1032.15	1065.77	1058	1062.38	1069.92	1105.77	1094.15	1113.92	1101.77	1093.08	1132.38	1124.85	1134.46	1110.08	1114.77	1113.31	1107.15	1150.46	1192.62	1231.15	1276.62	1268.46	1236.23	1260.38	1269.69	1300.77	1374	1416.46	1440.46	1464.54	1509.54	1525.38	1539.25	1507.85	1452.75	1384.59	1286.04	1185.79
sr3_tibia_ACLT_medmed_4_m2	45.7812			898.688	874.5	902.188	899.25	894.562	886.438	908.625	920.312	933.375	952	945.25	942.875	958.75	970.312	980.875	990.062	1013.38	1003.56	1002.69	1003.56	1019.25	1018.31	1012.88	1032.06	1038.25	1090.44	1083.25	1093.06	1106	1119.19	1135.56	1169.88	1173.38	1195.88	1225.56	1216.12	1208.69	1226.31	1243.56	1239.75	1176.02	1113.5	1084.95	1029.66	950.363	916.75
sr3_tibia_ACLT_medmed_4_m3	70.1562			1414.56	1412.56	1402.67	1436.89	1445.11	1444.67	1462.44	1447.33	1464.56	1438.11	1428.11	1469.11	1450.22	1460.67	1482.56	1493.33	1492.22	1464.11	1485.89	1470.56	1513.56	1473.89	1483.33	1483.78	1451.56	1494.67	1479.56	1462.22	1448.67	1471	1482.56	1478.33	1500.78	1488	1503.67	1548.11	1523.22	1537.22	1525.11	1546.56	1513.37	1523.63	1486.18	1456.72	1454.61	1481.77
sr3_tibia_ACLT_medmed_4_m4	59.5312			1161.12	1191.5	1191.25	1259.75	1240.75	1237.75	1272.25	1282.75	1266.12	1274.75	1290.25	1306.12	1267.88	1267.88	1268.5	1269.25	1289.62	1315.62	1291.5	1327.88	1326	1358.88	1341.38	1365.5	1335.25	1318.38	1305.38	1313	1343.12	1315.5	1348.62	1390.88	1434.12	1427.12	1430.25	1475	1533.25	1541.25	1567.62	1570.38	1577.45	1543.62	1521.07	1493.27	1449.42	1401.58
sr3_tibia_ACLT_medmed_4_m5	44.8438			1184.31	1226.15	1230	1223	1263.77	1239.08	1228.69	1252.23	1219.62	1248.62	1265.31	1229.85	1241.92	1255.69	1261.69	1260	1261.38	1237.85	1253.15	1252	1246.54	1249.08	1275.38	1286.08	1333	1318.62	1327.46	1342.54	1331.23	1344.77	1369.69	1402.77	1460.92	1442.85	1433.15	1450.08	1466.31	1473.08	1514.54	1514.92	1510.18	1479.76	1416.79	1356.91	1306.04	1252.81
sr3_tibia_ACLT_medmed_4_m6	57.6562			937.3	953.4	979.9	956.3	997.1	976.2	992.5	994.2	990.7	989.6	1005.5	1013.8	1032.3	1010.7	1004.2	1020	1023.3	1018.3	1050.8	1070.6	1070.2	1058.4	1048.4	1048.7	1035.5	1071.5	1083.5	1053.9	1097.1	1121	1155.4	1149.6	1212.4	1288.2	1287.7	1267.6	1274.3	1240.3	1257.7	1282.9	1264.2	1218.44	1131.15	1068.78	1031.79	1006.56
sr3_tibia_ACLT_medmed_4_m7	42.9688			795.5	818.625	798	811.125	809.625	775.375	804	806.625	792.75	830.375	818.875	807.125	833.625	860	846.875	840.75	869	856.5	868.375	873.25	903.75	928.625	917.75	912.75	925.125	898.875	884.625	899.875	883.625	956.75	998.875	1008.75	1018.5	1053	1002.88	1084.25	1104.38	1134.25	1135.25	1099.75	1100.7	1097.15	1084.55	1059.81	1023.98	979.725
sr3_tibia_ACLT_medmed_5_m1	28.2812	8.59375	9.21875	428.909	445.909	443	456.636	460.273	467.636	462.909	471.091	443.545	417.364	427	456.545	455.818	473.091	486.273	472.636	490.455	470.545	485	493.636	487.727	535.182	574	615.727	647.364	698.909	744.909	758.636	769	754.545	764.818	751.364	730.636	753.818	772.364	836.818	888.273	963.091	1052.82	1135.55	1108.5	1040.22	956.535	839.531	707.974	583.996
sr4_tibia_ACLT_medlat_2_m1	61.25	9.0625	9.375	1009.62	1044.92	1084.85	1090.62	1103	1119.15	1124.62	1133.69	1140.92	1146.54	1191.38	1224.15	1248.54	1281.62	1333.69	1351.62	1339.54	1391.46	1383.23	1397.69	1392	1404	1400.15	1424.85	1479.31	1562.08	1578.54	1533.46	1466.15	1376.38	1267.31	1244.62	1221.92	1266.92	1357.46	1507.46	1570.23	1655.77	1703.77	1731.54	1683.14	1646.96	1624.8	1572.4	1488.76	1396.4
sr4_tibia_ACLT_medlat_2_m2	77.3438	12.8125	11.5625	1712.95	1708.16	1712.58	1681.63	1688.84	1721.11	1710.53	1741.47	1733.89	1769.21	1759.11	1759.26	1749.95	1769.37	1727.95	1730.11	1710.21	1696.84	1678.79	1654.11	1657.21	1654.68	1665.05	1699.53	1720.05	1760.11	1786.63	1812.11	1805.05	1836.58	1808.74	1864.63	1855.32	1875.95	1863.53	1822.47	1834.47	1837.26	1853.21	1871.74	1884.12	1879.78	1861.79	1845.17	1830.54	1752.89
sr4_tibia_ACLT_medlat_2_m3	82.1875	12.1875	11.25	1618.23	1636	1630.77	1622.08	1644.77	1622.92	1663.85	1626.69	1672.92	1639.69	1633.23	1654.69	1624.38	1641.92	1634.38	1647.23	1627.85	1645.46	1631.69	1692.92	1637.15	1643.08	1663.85	1644.54	1693.62	1711.31	1685	1701.85	1735.38	1733.54	1750.69	1767.08	1767.62	1788.38	1776.38	1771.69	1758.62	1775.85	1812	1828	1804.21	1774.53	1750.96	1710.83	1678.47	1685.33
sr4_tibia_ACLT_medlat_2_m4	61.25	10	11.0938	1609.75	1578	1579.33	1588.08	1584.83	1572.75	1580	1607.17	1575.75	1619.17	1633.33	1629.58	1579.25	1598.33	1602.17	1606.5	1596.42	1611.33	1609.83	1583	1572.25	1585.33	1586.17	1563	1600.92	1594.33	1584.83	1581.92	1583	1573	1604	1646.5	1618.08	1646.75	1614.58	1616.5	1633.58	1651.83	1636.75	1675.25	1643.11	1639.08	1621.9	1605.01	1593.92	1570.05
sr4_tibia_ACLT_medlat_3_m1	50.9375	10.7812	11.0938	466.6	493.3	499.6	491.8	504.2	479.3	508.2	483.8	497.4	523.6	550.3	505.9	508.6	523.9	514.1	526	495.8	502.3	516.2	494.6	491	509.2	524.3	526.9	528.9	519.7	522.3	557	559.5	544.8	570.7	583.4	627.3	663.4	690.6	727.1	726.5	727.5	765.6	782.2	770.605	759.377	732.352	685.988	623.994	588.586
sr4_tibia_ACLT_medlat_3_m2	48.4375	9.53125	9.0625	526.542	519.042	517.417	519	523.125	535.708	529.958	526.917	533.083	526.5	518.625	506.042	497.917	503.833	522.833	532.667	546	565.083	566.458	554.708	543.917	529.167	522.25	506.167	491.208	495.333	502.625	507.167	513.792	521.625	540.458	549.75	549.208	557.083	566.583	566.292	559.417	553.083	560.375	570.833	568.155	553.274	526.823	494.951	460.35	426.41
sr4_tibia_ACLT_medlat_3_m3	76.7188	11.25	11.5625	940.3	957.8	954.1	948	952.45	951.9	971.15	975	967.4	990.1	992.9	982.6	985.65	994.35	1022.5	1024.75	1025.7	1023.6	1037.9	988.75	1012.75	1027.1	1026.6	1071.8	1102.35	1128.6	1132.1	1114.9	1136.05	1152.35	1155.5	1189.15	1200.15	1165.45	1120.95	1098	1109.3	1145	1192.9	1254.8	1260.78	1220.96	1132.65	1014.44	920.021	845.227
sr4_tibia_ACLT_medlat_3_m4	122.812	14.8438	14.5312	1781.13	1797.27	1794.47	1796	1768.13	1792.27	1791.27	1802.13	1778.4	1793	1774.13	1755.87	1750.73	1754.4	1785.33	1780.67	1754.67	1714.6	1719.4	1715.2	1707.93	1729.2	1754.73	1800.13	1760.33	1745.67	1663.07	1562.4	1491	1478.33	1455.87	1498.93	1538.33	1607.73	1712.07	1755.6	1821.6	1820.4	1840.33	1892.73	1838.29	1819.35	1780.33	1718.28	1648.74	1485.33
sr4_tibia_ACLT_medlat_3_m5	113.594	18.4375	14.5312	1766.77	1783.08	1788.85	1793	1756.85	1724.69	1740.23	1731.85	1750.54	1746.92	1748.31	1743.31	1736.46	1765.38	1747.08	1764.92	1796.15	1768.46	1731.85	1721.69	1713.31	1727.92	1720.15	1747.31	1756.69	1748.92	1765.62	1793.92	1835.92	1825.85	1852.31	1855.92	1884.23	1858.77	1862	1869.23	1875.62	1901.08	1908.31	1888.69	1884.26	1851.34	1804.22	1710.86	1590.85	1497.16
sr4_tibia_ACLT_medlat_4_m1	61.5625	10.9375	10.7812	816.222	795.667	717.111	684.556	711.222	819.667	1019.56	1193.78	1304.11	1327.22	1322.78	1302.67	1288.44	1281.44	1302.67	1252.11	1151.67	1012.33	876.556	724.333	633	600.556	525.889	435.111	320.667	253	215.667	211.444	191.889	158.778	173.889	208.333	340.222	575.444	846.889	1097.78	1258.22	1400.78	1447.89	1514.22	1451.99	1345.01	1186.17	1027.11	884.416	799.427
sr4_tibia_ACLT_medlat_4_m2	54.8438	9.0625	12.3438	970.318	985.364	1001.18	999.727	1006.82	999.364	985.955	972.227	957.727	946.364	945.636	967.227	966.955	972.136	939.636	939.682	945.818	930.273	962.409	973.318	989	1000.5	999.682	946.091	870.545	830	774.773	787	865.455	994.136	1138.14	1234.55	1280.32	1260.64	1193.27	1169.05	1154.86	1201.5	1286.09	1295.32	1262.78	1203.54	1140.66	1058.68	1005.52	972.909
sr4_tibia_ACLT_medmed_1_m1	72.1875	10.625	13.125	1790.45	1820	1776.18	1782.64	1803.73	1753.91	1775.18	1774.09	1793	1794.64	1800.45	1750.55	1812.18	1784.27	1792.45	1782.64	1767.45	1766.91	1758.82	1747.73	1768.91	1777.64	1769	1787.91	1776.73	1745.73	1766.73	1770.09	1765.64	1780.73	1767.27	1775	1785.73	1792.82	1797.09	1844.09	1832.64	1811.36	1836.82	1817.55	1805.45	1823.32	1806.1	1789.46	1763.84	1734.49
sr4_tibia_ACLT_medmed_1_m2	73.75	11.875	14.6875	1826.27	1820.27	1836.73	1799.64	1795.55	1804.64	1807.09	1810.09	1804.45	1802.82	1773.64	1795.36	1804.82	1820.36	1823.73	1786.64	1827.18	1818.91	1785.27	1785.64	1798.09	1784.64	1801.73	1828.36	1807.64	1803.27	1831.64	1811.45	1824.18	1846.64	1783.45	1816.27	1818.55	1844.64	1850.55	1836.27	1810.82	1876.27	1877.55	1871.09	1838.4	1787.38	1729.63	1695.65	1644.59	1599.7
sr4_tibia_ACLT_medmed_1_m3	46.4062	12.5	10.3125	1693.18	1683.55	1668.45	1702.27	1672.27	1636	1666.55	1652.64	1650	1638.64	1643.55	1657.27	1689.18	1672.27	1659.55	1647.91	1676.36	1679.09	1686.64	1720.27	1743.27	1741.91	1750.45	1724.55	1717.82	1688.82	1688.91	1709.82	1739.55	1761	1738.09	1751	1728.18	1768.09	1764.55	1771	1772.73	1809.73	1791.09	1831.27	1811.02	1810.33	1816.61	1805.4	1803.87	1791.03
sr4_tibia_ACLT_medmed_1_m4	83.4375	14.375	15.1562	1725.29	1715.65	1742.76	1722	1731.65	1746.35	1754.12	1740.06	1749.71	1718.12	1734.35	1714.12	1736.35	1740.53	1738.94	1748.88	1728.24	1748.82	1731.71	1724.12	1724.18	1742.35	1690.53	1727.71	1740.29	1722.18	1714.29	1746.53	1725.82	1757.29	1767.47	1768.35	1769	1795.47	1777.06	1806.76	1809.65	1785	1829.24	1809.29	1776.07	1712.32	1651.82	1530.03	1409.03	1340.42
sr4_tibia_ACLT_medmed_1_m5	60.625	9.0625	10.7812	1454.93	1431.07	1426.64	1452.64	1494	1477.71	1484.29	1462.36	1443	1443.79	1449.07	1452.43	1467.93	1466.93	1480.93	1480.86	1461.79	1449.36	1459.14	1493.93	1479.21	1476.93	1502.36	1482.29	1481.21	1509.79	1448.86	1533.5	1544.14	1555.86	1574.71	1530.79	1548.43	1559.71	1556.07	1591.79	1582.29	1603	1641.36	1664.29	1659.11	1631.83	1602.77	1577.2	1539.95	1511.04
sr4_tibia_ACLT_medmed_2_m1	37.3438	10.1562	10	884.364	903.909	898.545	884	903.091	921	891.636	881.727	881.091	872.364	866.727	879	889.727	858	844.455	851.273	843.182	832.636	837.818	850	844.455	854.455	862.545	865.727	859.455	824.364	814.455	820.545	828	844.909	856.182	856.273	882.909	939.909	985	1052.36	1128.09	1179.27	1183	1162.45	1101.19	1055.7	1006.95	955.506	905.033	857.709
sr4_tibia_ACLT_medmed_2_m10	72.1875	11.7188	14.2188	1729	1712.46	1690.92	1684.23	1670.69	1665.69	1656.69	1677	1708.38	1712.77	1705.62	1683.38	1665	1646.15	1631.54	1609.77	1613.31	1629.15	1627.31	1649.77	1655.08	1645.15	1646	1640.62	1624.62	1608.54	1588.69	1590.54	1622.15	1651.54	1664.08	1663.77	1663.85	1674.15	1707.38	1743.85	1757.15	1792.62	1841.23	1816.69	1793.28	1784.55	1741.53	1631.86	1512.68	1366.82
sr4_tibia_ACLT_medmed_2_m2	54.375	12.1875	11.875	1670.38	1680.15	1715.08	1728.92	1731.23	1763.92	1772.08	1755.46	1722.38	1709.08	1678.54	1662.08	1656.85	1654.69	1655.08	1656.31	1616.69	1600.31	1634.38	1617.31	1641.69	1636.08	1640	1632.46	1609	1607.54	1604.38	1600.15	1585.62	1602.15	1643	1660.08	1688.85	1677.31	1704.46	1706.23	1746.23	1760.62	1752	1751	1749.19	1729.04	1668.07	1593.15	1513.03	1388.7
sr4_tibia_ACLT_medmed_2_m3	60.7812	11.7188	11.875	1472.85	1442.31	1451	1463.62	1463.08	1458.46	1474	1493.46	1459.85	1468.31	1488.31	1473.46	1477.31	1460.69	1468.54	1473	1453.38	1469.15	1485.38	1495.77	1487.85	1486.38	1484.69	1497.08	1507.62	1513.08	1525.08	1522.54	1527.38	1561.31	1574.31	1574	1577.31	1581.15	1576.46	1559.15	1603	1671.08	1730.38	1753.77	1722.87	1693.72	1659.22	1581.46	1487.51	1402.75
sr4_tibia_ACLT_medmed_2_m4	33.4375	9.6875	10.3125	875.167	862.389	871.222	886.611	895.389	897.722	907.611	905.944	913.056	916	906.444	889.611	892.333	889.889	871.5	859.889	861.889	874.278	874.111	893.667	917.222	930.944	954.056	968.278	977.389	1007.56	1052.17	1083.94	1097.94	1103.67	1111.33	1106.06	1104.39	1127.94	1192.83	1256.78	1327.11	1362.83	1384.44	1382.39	1261.22	1138.01	984.599	833.065	702.908	602.88
sr4_tibia_ACLT_medmed_2_m5	77.8125	17.6562	13.2812	1510.15	1528.62	1548.15	1565.46	1569.08	1574.08	1583.69	1589	1587.62	1591.85	1600.54	1590	1573.85	1553.08	1570.62	1575.92	1556.85	1570.69	1599.31	1602.54	1608.23	1596.23	1584.54	1591.85	1609.38	1613	1621.54	1657.92	1662.77	1654.23	1673	1662.23	1683.15	1695.85	1699.77	1707.31	1727.69	1717.23	1723.69	1740.31	1721.63	1718.64	1710.81	1690.28	1644.06	1619.44
sr4_tibia_ACLT_medmed_2_m6	95.4688	15.4688	15.625	1723.61	1711.94	1698.72	1656	1633	1626.89	1625.06	1644.72	1654.72	1685	1683.11	1697.39	1694.06	1675.5	1670	1628.33	1611.28	1601.22	1639.11	1633.28	1653.56	1672.44	1673.17	1670.72	1676.89	1678.06	1642.39	1616.94	1583	1562.06	1517.44	1501.94	1525.22	1559.56	1614.44	1667.67	1722.22	1768.11	1804.78	1827.06	1831.31	1828.43	1808.3	1778.31	1757.66	1709.39
sr4_tibia_ACLT_medmed_2_m7	79.6875	12.3438	14.375	1540.64	1546.59	1566.59	1560.82	1572.27	1575.14	1570.86	1580.77	1593.82	1601	1591	1589.91	1582.73	1568.41	1590.68	1597.41	1610.64	1599.55	1618.36	1641	1677.55	1673	1699.82	1715.64	1705.5	1715.68	1733.32	1722	1724.36	1753.59	1756.95	1724.32	1717.05	1723.18	1700.59	1686.5	1683.68	1689.18	1725.18	1703.95	1705.37	1696.93	1676.45	1605.78	1514.88	1434.33
sr4_tibia_ACLT_medmed_2_m8	47.0312	11.7188	11.875	1363.82	1379.18	1394.82	1399	1399.64	1388.91	1357.82	1370.82	1385	1390.18	1424.82	1447.55	1429.18	1434.36	1453.82	1453.09	1444.73	1448.45	1447.55	1433.73	1423.45	1433.73	1428.82	1430.91	1425.18	1430.36	1440.73	1439.82	1458.73	1485.64	1496.45	1510.82	1528.18	1516.64	1503	1508.91	1546.73	1588.45	1666.91	1700.55	1685.91	1640.61	1557.99	1437.54	1304.15	1170.72
sr4_tibia_ACLT_medmed_2_m9	66.25	13.2812	11.875	1462.08	1495.23	1513.31	1489.92	1480.38	1475.08	1519.92	1485.85	1474.38	1486.92	1487.38	1505.85	1498.15	1488.85	1490.69	1486.69	1509	1525.31	1509.85	1481.15	1513.77	1535	1558.62	1569	1598.46	1616.31	1597	1612.46	1604.23	1627.54	1651.38	1661.77	1664.46	1704.23	1737.23	1766	1764.69	1775.46	1817.62	1798.77	1802.57	1799.9	1772.4	1717.44	1644.9	1563.74
sr6_ACLT_tibia_medlat_1_m1	56.875	8.4375	9.6875	850.389	858.333	850.889	836.5	829.667	827.944	820.333	814.111	828.889	807.833	790.389	796.389	778.111	769.667	770.222	750.5	744.056	754.056	740.556	752.5	763.5	776.944	788.556	771.778	767.722	773.444	806.333	821.556	846	884.722	920.222	960.556	992.5	1055.33	1142.89	1209.44	1274.61	1342.33	1373.06	1375.11	1245.09	1166.97	1061.69	937.183	831.643	701.661
sr6_ACLT_tibia_medlat_1_m2	99.8438	14.2188	12.6562	1437.83	1442.83	1453.39	1448.67	1457.83	1479.17	1466.56	1445.94	1443.94	1427.39	1439.78	1457.11	1449.67	1441.44	1442.28	1448.22	1464.94	1478.28	1488	1493.06	1479.89	1496.28	1522	1540.61	1546.78	1565.67	1568	1590.61	1611.33	1627.28	1684.61	1695.78	1682.56	1694.61	1731.44	1784.11	1800.44	1832.22	1842.78	1833.28	1806.27	1778.24	1760.27	1756.36	1703.69	1603.48
sr6_ACLT_tibia_medlat_3_m1	40	8.75	8.4375	817.333	818.5	788.667	758.167	680.833	628.667	613.333	606.667	598.333	662.833	725.5	805.667	883.667	925.667	992.333	1019.83	996	1071	1043.17	1053.83	1018.33	996	989.333	1002.33	964	950.167	942.5	907.833	904.667	909.167	926.5	924.667	955	955.833	982.667	1032	1129.33	1232.33	1287.33	1299.33	1199.07	1121.6	1012.97	863.438	699.37	562.379
sr6_ACLT_tibia_medlat_3_m2	40.4688	7.8125	8.90625	1441.6	1353.4	1218.8	1096.4	997	890.8	796.6	666.4	595	595.8	622.8	614.6	553.2	492.2	411.6	417	496.4	670.4	949.8	1224	1490.6	1590.4	1575.4	1538	1463.2	1468	1396.2	1410.4	1355	1416.6	1392.6	1389.6	1378.4	1406.8	1412.6	1380.8	1334.6	1343.6	1310.8	1306.4	1308.08	1228.65	1109.19	960.137	812.657	684.997
sr6_ACLT_tibia_medlat_4_m1	50	8.90625	10.4688	527.091	499.545	512.182	571.273	637.727	661.455	676.091	691.727	673.909	680.636	658.091	636.909	637.727	637.091	627.364	632.182	608.273	599.818	603.182	590.909	548.455	542.455	542.636	509.091	500.909	503.818	527.545	563.909	581.455	619.273	646.909	660.818	677.182	734.455	788.636	829.818	845	834.091	829.273	855	826.986	751.06	610.288	425.645	235.083	89.2946
sr6_ACLT_tibia_medlat_4_m2	95	11.5625	12.3438	1794.59	1789.91	1796.32	1801.68	1799.27	1781.14	1757.45	1710.18	1654.68	1609.59	1609	1640.91	1664.14	1670.91	1668.5	1615.45	1580.86	1575.73	1543.32	1535.73	1513.73	1506.41	1494.86	1497.5	1506.32	1494.32	1481.45	1453.86	1463.36	1472.27	1468.14	1475.09	1483.64	1514.95	1524.09	1528.09	1566.55	1654.59	1710.27	1719.77	1700.04	1647.46	1576.02	1534.88	1482.03	1258.81
sr6_ACLT_tibia_medlat_4_m3	65.3125	8.28125	11.5625	825.75	849.25	843.583	838.667	856.667	828.25	837.083	858	854.75	845.083	852.25	859.25	858.583	881.5	882.25	884.833	912.25	901.083	897.083	906.417	902.333	926.833	937.75	938.75	953.583	953.583	967.917	986.333	978.667	989	991	1010.5	1070.5	1107.25	1176.25	1261.58	1320.83	1383.17	1439	1465.08	1504.4	1456.41	1376.49	1248.4	1083.88	939.231
sr6_ACLT_tibia_medlat_4_m4	79.5312
sr6_ACLT_tibia_medlat_5_m1	37.5	7.8125	9.84375	434	453.5	438.833	432.5	430.333	438.667	431.833	416	453.5	422.833	430.667	460.833	447.333	431.333	442.667	444.833	407.5	406.667	413.167	446	467.833	443	447.833	447.833	414	415.167	471.333	451.833	475.667	453.833	478.5	524.833	559.167	637.833	734.833	863.333	978	1024.33	1033.5	956.667	745.401	588.499	416.167	253.532	128.963	74.4988
sr6_ACLT_tibia_medlat_5_m2	69.375	10.4688	8.59375	896.182	906.045	890.5	884.727	873.955	880.273	905.682	914.682	934.636	909.091	934.636	919.182	938.455	915.045	919.091	935.727	953.227	942.182	939.909	912.091	926.091	937.182	951.227	945.045	938.864	946.955	970.818	971.318	1020.91	1063.05	1055.91	1052.32	1048.73	1051.32	1078.41	1129.5	1193.18	1267.95	1300.95	1351.91	1365.9	1346.65	1316.45	1282.69	1253.03	1230.09
sr6_ACLT_tibia_medlat_6_m1	30.9375	9.6875	9.84375	678.133	665.933	665.133	677.2	688.667	662.067	673.533	675	652.8	653.667	655	685.533	681.933	671.533	682.933	686.2	679.8	688.333	679.4	719.6	712.2	734.867	733.6	755.133	753.733	757.867	767.533	742.467	735.267	720.8	735.4	809.4	879.2	915.6	950.333	975.467	1049.27	1116.4	1187.13	1186.4	1008.19	808.341	561.885	314.354	130.954	46.5922
sr6_ACLT_tibia_medlat_6_m2	41.25	13.2812	11.0938																94.5455	151.636	237.545	395.636	543.091	693.182	833.455	968.364	1090.09	1205.27	1281.09	1367.36	1400.64	1425.55	1408.91	1448	1449.45	1410.45	1447.73	1438.27	1465.27	1427	1419.36	1417.82	1476.36	1507.54	1494.57	1397.56	1164.16	808.605	387.44
sr6_ACLT_tibia_medlat_6_m3	64.0625	11.5625	11.0938	1335.1	1338.19	1290.52	1314	1301.76	1328	1353.62	1371.05	1373.24	1379.81	1414.05	1426.38	1415.71	1441.52	1432.9	1460.81	1474	1446.86	1440.62	1397.9	1386.86	1379.43	1378.86	1405.48	1421.33	1404.71	1414.48	1418.38	1432.81	1442.81	1448.24	1467.38	1494.05	1523.05	1564.57	1625.9	1640.95	1714.52	1748.05	1713.48	1675.06	1605.44	1497.49	1364.12	1191.57	1019.03
sr6_ACLT_tibia_medmed_1_m1	46.7188	9.375	10.4688	1693.73	1680	1661.64	1656.82	1633	1605.36	1613.27	1620.36	1581.82	1585.18	1570.09	1567	1544.09	1519.45	1531.18	1529.45	1542.73	1548.55	1540.18	1547.18	1537.73	1570.18	1544.36	1544	1580.91	1584.27	1598.82	1656.64	1648.91	1644.55	1685.36	1683.09	1695.09	1690.36	1722.27	1715.36	1733.45	1736.45	1757.64	1812.09	1769.82	1724.42	1634.62	1502.79	1398.14	1350.97
sr6_ACLT_tibia_medmed_1_m2	59.5312	10.4688	12.8125	1548.56	1546.22	1560.89	1544.83	1546.11	1536.11	1547.11	1535.61	1559.89	1559.72	1562.56	1542.61	1558.61	1567.78	1599.22	1599.89	1601.5	1584.61	1580.33	1610.83	1615.28	1620.83	1622.44	1614.22	1646.78	1621.72	1618.94	1641.33	1616.56	1652	1680.89	1698.06	1675.22	1694.5	1713.78	1731.11	1719.67	1777.06	1787.89	1791.89	1756.19	1682.67	1600.68	1559.67	1546.09	1518.06
sr6_ACLT_tibia_medmed_1_m3	67.9688	9.84375	12.3438	1651.39	1643.89	1642.56	1626.39	1611.78	1628.44	1622.33	1640.61	1619.33	1616.61	1632	1615.72	1638.39	1634.67	1636.06	1634.22	1649.11	1645.28	1663.22	1661.06	1647.33	1666.33	1670.11	1667.72	1696.83	1679.72	1681.67	1697.5	1685.56	1713.61	1736.44	1743.72	1760.28	1782.83	1796.5	1814.89	1816.11	1855.28	1867	1846.22	1823.45	1792.13	1780.67	1755.61	1710	1657.05
sr6_ACLT_tibia_medmed_1_m4	116.562	13.75	11.4062	1895.81	1886.88	1894.5	1894.62	1903.5	1898.38	1877.69	1872.5	1898.38	1900.12	1901.38	1887.5	1898.38	1901.75	1887.94	1890.19	1880.06	1894.56	1892.19	1901.5	1905.31	1890.19	1876.5	1902.19	1893.62	1883.81	1872.88	1894.5	1890.69	1886.38	1905.38	1920.06	1907.94	1914.25	1895.81	1888.19	1903.31	1886.62	1894.06	1911	1901.43	1852.25	1824.04	1797.19	1755.06	1701.03
sr6_ACLT_tibia_medmed_2_m1	43.5938	9.21875	10.7812	1685.17	1695.75	1688.67	1701.42	1683.42	1677.83	1699	1674.75	1663.75	1696.75	1678.17	1677.83	1717.5	1702.33	1681.5	1720	1705.5	1726.58	1745	1764.25	1727.83	1753	1738.92	1731.42	1752.67	1733.08	1727.67	1780.33	1774	1751.83	1773.25	1757.17	1756.17	1762.75	1750.67	1757.42	1730.08	1805.67	1822.5	1797.75	1787.74	1749.51	1707.23	1692.8	1671.18	1614.65
sr6_ACLT_tibia_medmed_2_m2	39.5312	10	8.28125	1657.82	1644.91	1632.82	1614.45	1608.09	1615.45	1603.09	1592.64	1551.55	1562.18	1554.36	1518.73	1497.09	1511.18	1523.45	1520	1461.18	1458.27	1471.18	1497.27	1502.64	1516.36	1505.36	1530.09	1550.73	1577.64	1592.09	1627.45	1606.91	1619.45	1645.36	1640.64	1618.36	1620.36	1654.45	1617.18	1627.82	1645.55	1671.91	1710.82	1687.6	1672.58	1655.24	1634.85	1596.32	1541.56
sr6_ACLT_tibia_medmed_4_m1	31.5625			1615.12	1699.62	1720	1743.5	1777.88	1788.38	1830.25	1824.5	1786.38	1783.12	1748.75	1732.88	1705.12	1697.25	1655.88	1626.25	1587.5	1598.25	1552.5	1520.75	1535.12	1570.88	1551.75	1555.12	1574.5	1592.38	1596	1669.75	1630	1592.25	1557.5	1587.25	1553.25	1586.5	1576.38	1590.38	1585.75	1661	1697.88	1724.75	1606.74	1547.69	1496.52	1428.36	1340.44	1281.76
sr6_ACLT_tibia_medmed_4_m2	26.5625
sr7_ACLT_tibia_medlat_1_m1	26.875			1290.41	1285.24	1309.71	1360.29	1424.53	1442.94	1411.82	1465.53	1444	1478.18	1478.12	1483.24	1470.06	1477.53	1419.82	1392.71	1364.53	1367.65	1385.76	1423.82	1440.71	1465.06	1504	1529	1529.94	1525.29	1521.24	1507.71	1430.82	1397.24	1312.06	1319.53	1335.82	1383.53	1451	1544.59	1630.35	1682.24	1746.47	1752.65	1762.08	1749.81	1750.67	1754.41	1734.74	1713.62
sr7_ACLT_tibia_medlat_1_m2	22.8125			1615	1638.18	1618	1615.55	1626.45	1570.36	1550.36	1545.73	1500	1518.36	1528.18	1520.36	1534.09	1563.36	1559.36	1537.91	1490.73	1472.27	1467.18	1469.82	1422.55	1457.45	1520.73	1547.27	1595	1603.09	1609.73	1552.45	1542.18	1472.73	1470.73	1459.09	1452.27	1502.45	1528.36	1608.18	1674.82	1741.64	1799.91	1794.27	1765.99	1768.55	1761.42	1704.98	1717.55	1696.55
sr7_ACLT_tibia_medlat_3_m1	31.7188	9.84375	8.75	803.182	795.364	798.545	770.455	780.727	773.545	771	742.727	700.636	694.727	703.182	728.545	728.545	734.545	744.364	720.818	765.818	765	775.455	776.182	782.273	781.182	780.273	792.455	784.182	846.091	847.727	856.545	799.182	792	791.818	816.545	827.364	840.091	831.545	900.182	972.364	1047.55	1103.55	1175.27	1144.09	1108.2	1039.72	947.332	852.829	773.674
sr7_ACLT_tibia_medlat_3_m2	37.9688	8.90625	8.125	1009.73	1034.36	1061.82	1059.45	1046.45	997.636	1020.45	1035.36	1010	1040.27	1026.82	1008.73	1018.45	1041	1038.91	1031.09	993.455	948.455	936.455	918.091	923.091	939.364	954.091	1013.45	1041.27	1072.36	1025.27	936.727	866.727	851.636	833.727	859.636	838.455	919.545	1013.73	1116	1197.45	1310.82	1363.82	1414.73	1401.28	1364.65	1331.66	1242.22	1114.78	1034.67
sr7_ACLT_tibia_medlat_3_m3	33.9062	9.84375	8.125	1067.67	1116.67	1108.17	1132.33	1122.08	1104.33	1081.25	1085.58	1073	1097.5	1127.17	1128.67	1109	1111.5	1109.75	1079.58	1077.42	1071.67	1078.92	1113.58	1080.5	1102.75	1123.08	1097.17	1106.67	1098.92	1077.17	1059.67	1031.75	1055.25	1020.92	1043.75	1025.67	1016	1038.08	1053.25	1055.67	1099.67	1187.42	1164.58	1165.09	1133.17	1091.76	1043.87	997.003	956.087
sr7_ACLT_tibia_medlat_5_m1	40.625	8.75	9.6875	1002.75	1011.75	1003.75	1014.12	1016.25	998.5	1011.62	1019.75	1020.75	1000.88	991.75	1013.5	1009.62	971.375	958.5	957.125	948.25	967.875	966.25	947.25	948.875	961.375	959.875	942.625	943	945.375	906.5	842.5	826.875	858.5	897	919.25	954.25	988.25	1001.38	1029.5	1071.38	1129.62	1237.12	1308.75	1271.39	1228.26	1174.91	1124.43	1080.35	1036.03
sr7_ACLT_tibia_medlat_5_m2	47.1875	8.75	11.0938	944.778	921.556	945.222	933.222	923.222	929.222	917.667	912.222	919.444	931.333	915.333	887.778	870.444	857.889	881.333	912.333	933.667	911.778	906.222	865.556	882.222	920.444	973.222	1020.33	1040.22	1087.56	1080.22	1078	1087.78	1091.67	1121.67	1201.11	1194	1182.78	1175.33	1168.33	1220	1286.11	1317.44	1337.44	1286.07	1235.76	1217.99	1177.17	1124.65	1084.09
sr7_ACLT_tibia_medlat_6_m1	47.8125	10.9375	11.0938	901.391	925.217	942	917.957	929.522	963.783	948.739	948.783	948.087	941.957	944	927.522	951.913	936	942.217	960.348	966.609	965.826	968.348	966.609	980.478	977.13	1000.43	979.696	977.348	960.478	979.087	976.913	962.826	984.652	984	997.826	1019.96	1054.04	1111.48	1152.65	1208.04	1240.78	1310.3	1317.43	1298.86	1259.14	1214.65	1159.4	1110.31	1067.61
sr7_ACLT_tibia_medmed_2_m1	72.9688
sr7_ACLT_tibia_medmed_3_m1	34.5312			559.545	585.455	592.545	586.727	587.455	581.818	590.818	602.091	559.818	553.273	526.818	516.273	527.545	532.091	582.545	577.727	599.091	594.364	571.364	558.273	600.909	606.727	627.091	609.818	600.182	601.273	557.091	535	551.636	515.636	549.727	553.273	580.455	662.455	705.636	783.545	841.545	895.273	932.182	1008.55	904.777	806.041	699.024	629.918	597.695	555.054
sr7_ACLT_tibia_medmed_3_m2	50.625			1454.43	1465.71	1455.64	1495.57	1496.14	1484.36	1498.14	1481.21	1492.5	1476.21	1463.93	1472.93	1471.07	1468.07	1487.57	1473.43	1475.14	1492.07	1493.43	1472.07	1471.21	1497.71	1463.07	1464.64	1382.07	1357.71	1337.71	1302.21	1329.57	1407.21	1424.71	1486.43	1543.36	1581.71	1617.64	1588.5	1574.29	1594.5	1613.93	1683	1701.4	1679.51	1651.65	1613.46	1548.33	1483.89
sr7_ACLT_tibia_medmed_3_m3	36.875			1332.58	1361.33	1361.33	1403.5	1384.67	1439.58	1441	1448.42	1461.42	1484.92	1493.92	1483.67	1521.67	1505.92	1514.75	1490.75	1468	1469.33	1440.75	1444.08	1465.08	1451.67	1488.92	1424.5	1361.17	1351.67	1298.67	1324.08	1333.42	1331.75	1342	1412.58	1439.08	1517.08	1531	1569.25	1589.42	1642.75	1675.17	1673.92	1658.03	1636.53	1644.83	1616.96	1585.44	1578.18
sr7_ACLT_tibia_medmed_3_m4	53.75			1698.52	1662.48	1707.43	1700.38	1691.14	1695.95	1705.48	1705.52	1700.19	1709.81	1703.29	1690.29	1700.33	1706.19	1690.38	1699.33	1690.1	1695.43	1684.95	1736.48	1698.86	1717.86	1732.81	1730.33	1716.76	1727.95	1733.1	1745.24	1743.1	1743.62	1773.9	1772.9	1759.9	1759.76	1789.29	1778.67	1766.81	1779.38	1807.19	1794	1768.61	1773.76	1770.6	1756.93	1731.34	1707.56
sr7_ACLT_tibia_medmed_4_m1	117.031	14.2188	12.1875	1669.11	1656	1668.11	1694.44	1687.11	1673.56	1681.67	1684.22	1674.33	1679.89	1649.33	1664.89	1688.11	1683	1695.89	1684.11	1685.78	1699.67	1680.67	1653.67	1664.44	1686	1673.44	1686.22	1672.33	1683.56	1691.22	1715.33	1725.67	1745	1770.33	1760.78	1730	1745.56	1777.33	1803.78	1793.56	1820.44	1840.11	1823	1808.32	1780.56	1757.28	1718.63	1613.8	1474.32
sr7_ACLT_tibia_medmed_4_m3	172.188
sr7_ACLT_tibia_medmed_4_t	47.5
sr7_ACLT_tibia_medmed_5_m1	34.5312			1598.62	1614.77	1611.62	1578.15	1595.92	1547.69	1522.23	1489.69	1490.23	1464.38	1463.92	1422.31	1401.54	1410.46	1457.62	1476.62	1513.31	1531.46	1517.38	1512.46	1459.31	1473.15	1447.54	1435	1380.85	1364.69	1350.46	1378.54	1430.23	1432.23	1456.92	1441.85	1427.92	1407.85	1449.69	1543.85	1644.23	1743.46	1762.08	1775.23	1698.27	1650.23	1600.95	1511.81	1451.88	1428.72
sr7_ACLT_tibia_medmed_5_m2	44.0625			1622.67	1655.13	1667.53	1634.73	1652.13	1605.07	1617.93	1582.2	1599.47	1615.8	1622.07	1610.67	1611.27	1612.73	1633.8	1630.6	1630.4	1624.2	1637.8	1593.53	1626.13	1606.73	1618.67	1612.4	1621.87	1577.07	1583.33	1580.4	1578.33	1586.47	1546.67	1566.73	1613.33	1636.2	1647.6	1676.27	1699.87	1738.53	1742.87	1755.47	1759.28	1739.74	1700.63	1702.71	1663.67	1598.57
sr8_ACLT_tibia_medlat_1_m1	36.5625			1048.08	1081.77	1067.31	1055.15	1078.23	1046.69	1062.54	1019	1051.15	1061.69	1035.54	1038.38	1002.08	1026.92	1052.85	1059.15	1046.31	1070.69	1043.15	1030.31	1020.08	1007.38	1003.46	990.308	1013.08	1023.15	1052.15	1068.69	1093.46	1103.23	1093.31	1122.23	1161.62	1234.62	1243.38	1285.31	1283.31	1311.38	1330.38	1383.08	1396.63	1369.56	1326.15	1305.32	1273.83	1204.83
sr8_ACLT_tibia_medlat_1_m2	33.5938			1107.31	1093.69	1105	1087.69	1113.69	1117.38	1138.46	1145.23	1156.92	1150.15	1129.38	1113.08	1079.08	1114	1132.08	1125.85	1139.92	1108.23	1154.85	1152.69	1182	1186.85	1162.92	1146.54	1134.62	1173.08	1152.69	1184.08	1179.38	1159.85	1209.92	1179.92	1210.08	1190.38	1201.08	1246.69	1286	1268.08	1244.92	1256.77	1227.83	1202.45	1199.27	1171.11	1132.75	1087.76
sr8_ACLT_tibia_medlat_2_m1	37.5	10	11.5625	941.357	937.214	936	920.929	895.571	901.214	899.143	894.714	875.357	871.5	884.786	879.357	887.571	926.571	913.857	942.643	966.286	930.929	939	959.214	957.643	960.929	978.429	942.571	1006.21	978.571	1019.36	1013.79	1038.57	1044.5	1040.43	1052.14	1087.71	1132.5	1183.86	1229.14	1274.93	1313.36	1366.57	1341.79	1327.43	1280.4	1217.29	1179	1144.51	1094.1
sr8_ACLT_tibia_medlat_3_m1	32.3438			1109.4	1095.4	1133.3	1126.6	1117.7	1105	1075.4	1070.4	1072.2	1059.8	1046.5	1010.3	1008	1028.7	1027.3	1055.8	1048.6	1065.8	1086.7	1035.5	1046.9	1072.4	1078.2	1053.8	1086.2	1144.2	1158.4	1183.4	1179.9	1181.9	1256.2	1283.2	1269	1315.6	1328.7	1368.2	1469.4	1487.7	1542	1548.5	1502.67	1462.5	1426.29	1401.81	1391.93	1352.85
sr8_ACLT_tibia_medlat_3_m2	31.875			1551	1515.29	1534.43	1500.14	1499.14	1458.14	1447.86	1447	1410.43	1418.71	1391.43	1390.14	1378.14	1365.57	1346.29	1365.14	1341.43	1318.57	1321	1360.86	1357.71	1396.57	1408.43	1362.86	1391.43	1372.57	1437.86	1455.86	1434.86	1417.86	1416.71	1453.57	1524.86	1548.86	1504.43	1538	1569.86	1590.71	1646.57	1628.71	1633.65	1617.97	1607.03	1566.04	1500.07	1462.81
sr8_ACLT_tibia_medlat_3_m3	34.8438			1324.82	1323.27	1302	1268	1231.55	1220.64	1233.91	1236.64	1215.64	1252.82	1264.18	1301.82	1274.27	1319.91	1288.73	1262.55	1251.09	1228.55	1247.27	1269.55	1251.82	1268	1261.91	1279.45	1274.09	1284.45	1289.82	1294.36	1298.27	1316.64	1336.36	1336.36	1337.64	1369.55	1383.55	1441	1464.64	1446.64	1486.55	1496.91	1496.78	1479.59	1468.32	1444.94	1422.26	1409.31
sr8_ACLT_tibia_medlat_6_m1	35.625	9.21875	11.25	444.125	510.75	483.75	497.75	478.75	470.125	409.375	426.75	417.625	421.5	374.625	369.125	344.625	368.625	380.125	387.25	371.25	346.125	326	352.875	385.75	448.75	501.875	505.75	486.125	499.25	501.625	531.375	581.5	648.875	637.125	642.625	611	652.125	669.875	717.25	782.125	826.125	849.625	875.25	780.381	702.293	601.063	512.501	505.077	528.379
sr8_ACLT_tibia_medmed_4_m1	41.0938	8.28125	12.6562	1437.58	1414.17	1424.75	1444.67	1436.25	1432.75	1422.75	1437.75	1447.33	1488.42	1464.42	1491.67	1483.42	1503.33	1495.75	1501.67	1524.17	1572.75	1563.75	1537.08	1581.17	1612.42	1600.17	1599.83	1607.75	1602.42	1601.33	1611.75	1618.67	1572.5	1610.33	1596.58	1673	1671.33	1707.58	1751	1748.83	1776.92	1766.83	1778.08	1792.6	1774.69	1708.7	1613.97	1532.27	1428.03
sr8_ACLT_tibia_medmed_4_m2	89.6875	15	17.1875	1946.13	1929.53	1946.2	1929.4	1931.6	1933.47	1929.73	1933.4	1916.13	1901.8	1917.13	1911.53	1914.27	1910.93	1888.67	1923.07	1931.07	1931.33	1946.13	1912.27	1942.07	1934.8	1924.13	1930	1917.33	1937.4	1935.53	1922.93	1948.33	1925.07	1921.27	1922.6	1922.87	1913.53	1913.93	1916.13	1929.6	1918.13	1921.27	1935.73	1901.02	1905.6	1889.72	1884.38	1878.56	1867.83
sr8_ACLT_tibia_medmed_5_m1	35.4688	7.96875	8.59375	1005.67	1022.33	1031.92	1043.83	1022.58	1021.75	1004.08	976.583	950.333	952.75	959.833	995.667	1033.25	1070.75	1097.5	1073.92	1082.83	1045	987.25	966.417	954.667	975.167	1004.25	1045.75	1053.83	1035	1027.92	986.917	984.667	1015.08	1090.92	1171.75	1221.92	1266.17	1367.58	1419.58	1520.33	1565.5	1573.83	1616.92	1546.13	1456.47	1319.18	1218.82	1161.69	1106.34
sr9_ACLT_tibia_medlat_1_m1	50.3125	12.1875	11.875	1528.33	1511	1500.33	1477.33	1519	1533.17	1531.67	1505	1493	1489.17	1474.17	1475.83	1457.33	1485.5	1521.33	1505.83	1470.17	1485.67	1453.17	1476.33	1480.17	1500.17	1517.83	1468.33	1500	1494	1501	1533.17	1521	1552.33	1544	1549	1570.67	1651.67	1608.17	1656.5	1745.5	1710.33	1767.5	1785.83	1758.61	1760.22	1762.46	1709.24	1626.71	1473.21
sr9_ACLT_tibia_medlat_1_m2	40.3125	10.9375	11.5625	1456.5	1463.33	1475.25	1456.5	1479.25	1483.75	1478.92	1498.67	1465.17	1483.5	1490.92	1494.25	1501.92	1478.08	1521.67	1503.17	1488.17	1520.83	1517.33	1550.42	1546.17	1533.42	1544.67	1549.25	1558.42	1573.33	1608.08	1582.17	1562.83	1577.92	1559.42	1580.33	1610.58	1621.17	1664.33	1681.42	1675	1714.58	1748.5	1750.92	1760.54	1733.53	1698.92	1633.16	1535.23	1468.22
sr9_ACLT_tibia_medlat_1_m3	36.4062	12.1875	9.6875	1667.45	1641	1658.45	1673.45	1660.55	1634.73	1626.09	1610.73	1574.09	1543.73	1561.27	1568.91	1574.55	1569.55	1519.09	1557.36	1538.27	1544.18	1564.82	1583.09	1557.55	1564.09	1535.09	1561.55	1521.55	1539	1522.27	1550.91	1580.82	1593.45	1561.73	1611.64	1611.91	1651.91	1645.91	1621.45	1658.73	1688.64	1708.64	1712.64	1725.49	1710.22	1696.43	1641.77	1610.23	1588.91
sr9_ACLT_tibia_medlat_1_m4	39.6875	10.1562	11.4062	1263.14	1309.57	1312.14	1324.71	1354.14	1390.14	1341.43	1351.29	1370.57	1370.86	1357	1376.43	1343.71	1373.71	1386.43	1384	1374.14	1410.14	1425	1431.14	1431	1429.29	1451.14	1419.57	1458.71	1412.29	1453	1438.14	1398.71	1383	1360	1352.29	1324.57	1340	1406	1451.43	1577.71	1661.14	1694.43	1748	1638.25	1611.8	1586.78	1538.83	1503.78	1443.21
sr9_ACLT_tibia_medlat_1_m5	72.5	13.125	9.375	1740.33	1695.83	1673.83	1675.33	1671.33	1637.17	1703.67	1658.83	1682.83	1680.67	1740	1717.67	1717.5	1691	1699.83	1758.33	1755.5	1707.67	1752	1728.83	1709.5	1764.83	1690.5	1712.33	1689	1688.5	1723.5	1759.33	1741	1738.83	1746.33	1759.17	1793.17	1737	1793	1809.17	1812.83	1829.67	1820.5	1861.5	1829.18	1816.4	1794.2	1791.44	1758.03	1720.38
sr9_ACLT_tibia_medlat_1_m6	75.625	12.1875	9.0625	1540.29	1541.29	1543	1551.14	1533.57	1473.71	1485.43	1414.86	1481.71	1425.14	1470.43	1486.29	1520	1554.86	1557.71	1489.43	1514.57	1530.86	1564.29	1534.71	1546.57	1529.29	1533.29	1558.14	1557.86	1564.86	1576.57	1568.57	1609.71	1601.57	1582.71	1550.14	1559.14	1557.14	1580.29	1597	1653.57	1667.57	1735.57	1765.14	1765.51	1763.72	1737.2	1670.62	1614.03	1581.99
sr9_ACLT_tibia_medlat_1_m7	71.4062	13.2812	9.53125	1657.69	1613.85	1621	1594.92	1576.77	1573.15	1581.31	1592.08	1586.54	1602.23	1600	1620.92	1599.38	1589.15	1573.23	1578.62	1565.38	1588.08	1615.69	1597.62	1615.31	1622.69	1635.46	1672.85	1702.69	1693.23	1695.92	1685.15	1688.54	1700.15	1709.23	1709	1744.54	1774.62	1770.31	1759.31	1763.38	1745	1719.46	1751.08	1722.09	1679.8	1664.44	1641.94	1585.84	1507.05
sr9_ACLT_tibia_medlat_1_m8	87.0312	14.0625	12.0312	1712.93	1670.71	1655.29	1640.14	1658.14	1672.93	1649	1653.64	1645.29	1668.93	1673.64	1676.14	1660.36	1679.07	1655.07	1663.64	1644.71	1662.43	1640.07	1630.79	1652.43	1637.79	1638.57	1652.86	1648.14	1639.79	1647.5	1657.79	1648.29	1638.21	1631.71	1674.07	1669	1674.71	1670.93	1673.14	1668	1702.57	1748.43	1776.86	1733.32	1690.74	1635.37	1540.57	1455.72	1394.07
sr9_ACLT_tibia_medlat_2_m1	70.9375	12.3438	10.1562	1623.29	1656	1619	1626.43	1649	1606	1645.14	1681.86	1690	1644	1663.57	1683.57	1687	1693.43	1772.86	1733.57	1718.57	1747.86	1747.86	1760.71	1757.57	1719.43	1722.71	1691.86	1729.29	1761.57	1827.86	1813.14	1844.14	1854.71	1847.71	1893.57	1902.29	1881.86	1868.57	1859.57	1908.86	1878	1923	1898.57	1896.95	1888.47	1868.22	1847.52	1816.07	1731.1
sr9_ACLT_tibia_medlat_3_m1	32.3438	8.59375	9.53125	883.182	866.182	894.273	917.273	922	906.364	876.909	831.182	832.727	802.727	827.727	824.455	846.909	896.545	974.182	974.727	988.182	1022.73	1056.36	1062.27	1072.18	990.909	904	817.909	755.545	704.727	740.182	793.909	820.364	855.727	891.727	931	1010.45	1063.09	1102.18	1167.55	1245.27	1327.82	1413.09	1447.45	1320.6	1227.27	1126.17	1031.34	952.199	884.527
sr9_ACLT_tibia_medlat_3_m2	43.2812	9.53125	11.0938	1780.17	1724.83	1660.08	1601.92	1530.25	1412.5	1319.17	1183.75	1125.5	1035.58	902.75	767.917	713.667	669.583	728.917	800.5	853.333	940.083	993.417	1095.58	1174.08	1248.17	1278.83	1352.5	1382.33	1422.75	1502.42	1513	1535.92	1556.42	1586.83	1611	1643.5	1714.58	1729.83	1744	1728.75	1789.92	1745.83	1773	1756.55	1757.22	1753.39	1743.61	1729.98	1710.91
sr9_ACLT_tibia_medlat_3_m3	45.625	11.875
sr9_ACLT_tibia_medlat_3_m4	30	8.4375	9.21875	1161.67	1168.56	1129.11	1122.11	1085.78	1064.67	1055.67	1017.22	1056	997	1035	1043	1064.44	1117.67	1121.89	1122.44	1105.44	1134.67	1152.11	1187.78	1198.33	1164.89	1141.56	1146.56	1123.89	1136.22	1159.67	1186.67	1184.22	1187.78	1153.44	1201.11	1219	1221.89	1243.22	1250.67	1240.78	1302.56	1343.56	1393.22	1355.04	1314.22	1283.4	1221.48	1147.83	1097.8
sr9_ACLT_tibia_medlat_3_m5	49.5312	10.3125	11.25	1632.32	1614.88	1637.56	1631.36	1654.84	1634.52	1615.32	1622.36	1612.56	1603.28	1631.04	1635.4	1627.12	1620.6	1640.6	1621.88	1640.2	1650.56	1641.12	1627.36	1649.92	1651.6	1642.28	1629.92	1647.24	1655.44	1635.44	1611.08	1613.56	1617.88	1635.8	1657.08	1669.52	1693.36	1705.48	1752.88	1783.56	1780.96	1801.92	1793.28	1766.94	1730.38	1706.75	1678.97	1617.05	1530.08
sr9_ACLT_tibia_medlat_3_m6	35.625	5.625	8.28125	1426.5	1370.39	1389.89	1363.67	1367	1360.33	1369.06	1356.89	1343.67	1311.61	1350.33	1331.06	1351.61	1353.61	1388.22	1403.83	1407.28	1416.78	1388.5	1381.06	1350.61	1363.22	1350.61	1342	1332.67	1284.89	1256	1284.67	1280.33	1298.44	1322.78	1339.89	1353.44	1373.17	1362.06	1359.11	1327.61	1338	1341.56	1343.61	1344.7	1324.78	1306.21	1285.7	1252.58	1207.64
sr9_ACLT_tibia_medlat_5_m1	40	9.21875	8.28125	1352.62	1358.5	1333.25	1340.12	1297	1291.38	1284.12	1304.62	1294.38	1287.88	1255.88	1268	1243.62	1259.12	1297.38	1282.75	1279.38	1274.25	1277.88	1280.62	1266.12	1267.88	1283	1252.25	1247.38	1234.5	1188.62	1181.12	1133.88	1123.75	1129.38	1221.25	1220.25	1247.62	1256.25	1313.38	1344.5	1439.25	1498.12	1503.5	1436.51	1371.15	1328.66	1266.83	1179.03	1103.87
sr9_ACLT_tibia_medlat_5_m2	39.6875	10.9375	10.625	1423.21	1420.71	1430.43	1429.43	1430.07	1442.21	1422	1442.79	1424.79	1419.21	1462	1423.36	1450.07	1432.14	1447.93	1435.36	1440	1406.21	1404.93	1398.21	1402.36	1399.5	1420.5	1415.5	1379.07	1397.86	1363	1422.36	1377.86	1358.93	1346.71	1371.64	1367.93	1371.21	1375.14	1377.93	1373.21	1422.29	1413.07	1432.43	1420.21	1405.01	1397.95	1379.6	1352.69	1316.7
sr9_ACLT_tibia_medlat_5_m3	45.625	9.21875	10.3125	1230.67	1246	1228.11	1255.22	1236.33	1321.89	1268.78	1269.33	1241.78	1219	1228.67	1205.67	1270	1257.56	1254.56	1218.33	1248.33	1238.67	1230.78	1223.22	1265	1276.33	1274.33	1253.67	1212.56	1214.44	1240.67	1261	1296.56	1365.78	1340.22	1344.22	1374.89	1409.89	1440.44	1499.44	1554.11	1598	1595.67	1608.78	1538.47	1513.37	1462.8	1344.73	1255.72	1166.95
sr9_ACLT_tibia_medlat_5_m4	63.75	10.3125	12.9688	1547.38	1568.77	1518.54	1575.85	1538.69	1533.92	1570.08	1550.08	1576.08	1567.15	1575.85	1591.62	1583.77	1608.54	1589.69	1612.92	1573.46	1586.46	1573.31	1590.31	1620.08	1626	1625.77	1609.69	1600.85	1617.62	1635.77	1603.62	1608.46	1648.85	1653.31	1653	1642.46	1644.69	1685.15	1678.54	1708.92	1713.85	1733	1735.54	1716.69	1689.98	1641.82	1645.01	1622.92	1598.17
sr9_ACLT_tibia_medlat_5_m5	40.7812	9.375	6.875	1248.62	1273	1234.12	1300.25	1262.25	1280.38	1282.5	1257.12	1225.5	1267	1286.25	1278.62	1285.38	1276.62	1296.62	1324.62	1338	1340.5	1299.88	1333.88	1345	1336.5	1383	1388.38	1377.62	1422.88	1420.88	1434.75	1418.5	1432.5	1390.75	1359.75	1411.88	1485.75	1612.75	1606.5	1682.75	1680.12	1707.38	1725.75	1760.39	1696.78	1626.09	1545.93	1451.67	1333.39
sr9_ACLT_tibia_medlat_5_m6	35.625	9.0625	9.0625	1196.73	1203.82	1200.82	1180.91	1197.82	1221.18	1223.91	1208.36	1211.18	1168	1106.91	1120.09	1128.73	1132.18	1167.36	1175.91	1227.91	1255.09	1272.45	1319.73	1316.91	1344.27	1331.55	1315.64	1322.73	1332.64	1327.82	1347.18	1319.18	1372.09	1358.36	1344.45	1354.82	1349.55	1375.73	1387.73	1390.73	1387.09	1403.64	1460.73	1468.84	1442.61	1429.43	1416.79	1407.07	1390.47
sr9_ACLT_tibia_medlat_6_m1	34.0625	9.53125	10.625	1589.43	1613.29	1616.29	1565.57	1585.14	1539.86	1591	1563.43	1577.86	1584.71	1565.43	1574.71	1590.71	1610	1594.71	1593	1634.14	1634.86	1681	1647.57	1659.14	1634.57	1663.86	1621.29	1595.86	1603.14	1640.43	1633.71	1627.57	1624.14	1611.86	1614.86	1618.43	1642	1642.29	1697.57	1722	1765.29	1788.57	1849.57	1770.52	1761.68	1723.28	1651.42	1641.49	1584.04
sr9_ACLT_tibia_medlat_6_m2	57.8125	14.8438	12.6562	1668.79	1658.32	1632.47	1621.37	1635.68	1634.58	1643	1644.11	1648.42	1656.95	1658.74	1671.32	1688.26	1693.26	1679	1707.21	1715.74	1701.68	1704.74	1667.79	1655.79	1667.32	1657.37	1671.63	1670.26	1659.84	1658.74	1665.05	1672.89	1682.58	1716.53	1703.47	1677.32	1711.11	1726.68	1721.37	1748	1745.63	1786.32	1804.74	1792.55	1784.17	1779.41	1777.25	1758.84	1727.23
sr9_ACLT_tibia_medlat_6_m3	27.9688
sr9_ACLT_tibia_medmed_1_m1	44.6875	9.53125	10.625	920.333	925.778	922.111	939.556	949.444	937.111	930.444	909.556	868.444	868.111	880.333	846.222	826.667	837.444	831.889	828.889	862.111	910.222	952.222	963.667	988.222	980.778	935.333	925	915.111	939.889	958	925.778	867.889	827.556	819.222	818.667	813.444	821.222	859	965.111	1107.11	1241.67	1315	1313.67	1150.42	1023.49	911.792	825.22	793.007	804.813
sr9_ACLT_tibia_medmed_2_m1	56.5625	10.7812	10.7812	1120.55	1130.82	1149.91	1180	1164.82	1169.18	1186.73	1201	1205.73	1179.82	1192.45	1183.82	1194.18	1222.91	1238.27	1206.73	1208.45	1215	1240.27	1262.91	1265.82	1260	1281.27	1301.36	1325.64	1362.91	1385.91	1394	1408.27	1420.64	1434.27	1477.36	1461.91	1481.27	1475	1481.91	1504.45	1539.09	1568.36	1579.18	1544.09	1506.24	1455.45	1422.98	1385.05	1325.55
sr9_ACLT_tibia_medmed_2_m2	44.8438	9.84375	10.625	1426.33	1402.67	1410.78	1405.44	1393.67	1369	1353	1375.67	1394.56	1388.44	1374.67	1373.78	1367.22	1382.78	1398.11	1420.11	1434.67	1423.33	1424.44	1457.33	1485.78	1484.56	1484.22	1497.78	1508.22	1529.56	1526.78	1535.78	1559.44	1582.89	1599.56	1624.89	1614.67	1635	1636.33	1653.78	1685.89	1665.67	1705.89	1755	1754.97	1742.05	1729.84	1725.81	1714.84	1665.02
sr9_ACLT_tibia_medmed_2_m3	40.1562	10.7812	8.90625	1126.18	1135.91	1173.91	1226.64	1261.45	1286.45	1326.09	1328.36	1363.27	1401.91	1423.18	1429.64	1420.91	1468.64	1464.45	1477.18	1458.91	1424.82	1369.91	1337.09	1265.09	1215.09	1199.18	1141	1120	1108.45	1059.09	1049.09	1045.18	1064.73	1081.73	1102	1154.82	1203.82	1226.91	1211.09	1207.73	1199	1234.18	1290.27	1295.33	1268.85	1232.11	1168.76	1081.19	1000.37
sr9_ACLT_tibia_medmed_2_m4	69.6875	9.6875	9.375	1385.67	1371.33	1396.44	1442.33	1462	1447.89	1458.11	1461	1483.78	1521	1536.11	1535.33	1520.33	1526.22	1541.22	1506.56	1501.67	1507.67	1530.67	1550.78	1555.11	1544.56	1537.67	1564.11	1534.89	1561.33	1576.22	1540.67	1533.44	1555.89	1551.44	1572.22	1591	1615	1625	1678	1736.44	1731.78	1729.22	1732.89	1719.75	1685	1642.13	1594.29	1514.07	1408.76
sr9_ACLT_tibia_medmed_2_m5	74.8438	13.5938	11.5625	1703.78	1694.89	1682.22	1704	1706.89	1706.11	1726.44	1741.22	1738.56	1719.22	1715.33	1726.33	1711.56	1700.56	1740.11	1757.67	1737	1733.33	1737.89	1759.56	1772.11	1750.11	1756.67	1770	1762.44	1757.33	1766.33	1759	1757	1772.33	1765.11	1768.56	1804.44	1795.67	1825.22	1835.44	1818	1805.89	1771.67	1827.11	1815.79	1802.54	1788.04	1728.84	1649.08	1590.77
sr9_ACLT_tibia_medmed_2_m6	70	9.6875	14.8438	1649.6	1652.2	1648.13	1632.33	1630.73	1610.53	1613.87	1632.47	1621.67	1635.8	1654.13	1648	1656.93	1661.53	1659.73	1661.4	1683.33	1692.8	1675	1665.67	1678.4	1689.87	1691.53	1717	1735.53	1753.2	1752.87	1760.27	1761.67	1790.93	1797.13	1826.93	1823.2	1817.53	1822.2	1798.87	1794	1818.6	1841.87	1824.47	1829.36	1834.88	1801.12	1746.74	1696.66	1639.51
sr9_ACLT_tibia_medmed_2_m7	37.9688	9.84375	8.125	1432.8	1440.9	1462.7	1460.3	1444.8	1424.5	1426.4	1450.9	1437.7	1444.8	1419.8	1425.7	1450	1422.9	1451.9	1454.3	1447.6	1462.9	1482.9	1509.1	1494.6	1489.8	1501.1	1505	1535.4	1533.6	1500.9	1491.7	1492.4	1505.2	1512.2	1493.7	1488.4	1467.6	1492.5	1566.4	1604.8	1598.9	1595.5	1601.7	1595.03	1561.55	1499.12	1437.09	1393.01	1351.19
sr9_ACLT_tibia_medmed_3_m1	65.1562	10.4688	11.7188	1146.64	1101.55	1089.91	1069.18	1069.27	1075	1080.82	1077.45	1053.36	1036.55	1048	1091.55	1095.36	1074.55	1074.36	1064	1053.45	1078.36	1059.45	1075.27	1093.73	1083.09	1108.82	1144.27	1149.64	1145.55	1156.45	1191.45	1220.55	1312.27	1388.36	1416.73	1441.64	1462.45	1460.73	1493.64	1517	1534	1572.82	1645.55	1637.51	1527.06	1329.41	993.146	555.508	243.864
sr9_ACLT_tibia_medmed_4_m1	47.9688	10.1562	9.6875	834	891.111	932.333	967.556	1012.78	1026.11	1028.33	1015.22	991.333	959.889	964.667	1016.11	1019.78	992	873.667	817.444	782.333	821	861.444	858.333	871	893.111	907.556	927	906.556	928.556	955.111	932.333	916.778	920	878.222	940.444	978.556	1036.67	1070.89	1086.89	1145.22	1195.33	1333	1362.33	1298.75	1176.57	1060.18	994.05	978.93	959.9
sr9_ACLT_tibia_medmed_4_m2	58.9062	10.625	11.875	1029.25	1033.58	1031	1035.25	1046.92	1033.25	1014.75	1028.08	1027.58	1030.33	1015.42	1030.08	1028	1042.33	1040.83	1068.25	1063.58	1063.58	1066.5	1080.92	1079	1070.5	1070.42	1085.17	1092.25	1085.33	1125.17	1101.17	1115.08	1126.92	1172.67	1207.83	1247.58	1272.58	1310.33	1343.5	1349.83	1424.58	1464.33	1517.08	1493.03	1446.31	1395.18	1377.22	1372.18	1339.12
sr9_ACLT_tibia_medmed_4_m3	48.4375	11.4062	10.7812	354.571	495.714	665.714	893	1086.29	1215.43	1285.14	1334.29	1397.71	1424	1469.14	1554.14	1475	1383.71	1241.29	1142.57	1133.86	1140.57	1138.57	1028	939.429	921.286	915.714	969.143	1022.86	1097.14	1109.86	1111.86	1103	1045.14	1035.14	990.286	993.714	1028	1026.86	1023.86	1082.14	1132	1235.71	1329.86	1332.44	1278.99	1179.28	1080.71	1033.81	1009.33
sr9_ACLT_tibia_medmed_5_m1	44.0625	8.75	8.59375	495.556	504.222	482.111	492.778	485.667	493.333	470.778	508.111	481.111	469.222	458.889	477.444	496.778	489.556	488.222	487.222	526.222	511.667	504.444	504.111	515.556	510.778	505.333	520.556	551.889	592.111	630.111	678	705.111	746.222	755.556	764.667	804.667	787	816.333	875	925.333	996.222	1055.44	1075.11	1007.76	923.777	791.181	642.542	511.142	400.136
sr9_ACLT_tibia_medmed_5_m2	49.5312	10.4688	9.6875	1179.43	1142.86	1146	1121.71	1098.86	1116.86	1091.14	1088	1090.86	1055.14	1067.86	1039	1084.14	1089.43	1118.71	1091.71	1070.86	1038.86	1080.71	1079.57	1081.57	1065.71	1069.43	1064.43	1050.71	1066	1084.86	1087.86	1045.14	1039.86	1062.14	1071.14	1114.29	1185.86	1137.86	1211	1246	1259.86	1364.14	1390.14	1378.43	1347.97	1279.78	1228.25	1197.06	1181.18
sr9_ACLT_tibia_medmed_5_m3	119.062	14.2188	11.7188	1663.76	1644.53	1652.94	1633.24	1573.41	1556.47	1547.24	1555.94	1572.94	1550.29	1555.24	1555	1545.82	1547.76	1526.88	1538.18	1533.12	1550.65	1537.65	1541.59	1540.71	1523.82	1550.06	1556.06	1566.82	1572.71	1581.88	1602.71	1622.76	1656	1704.12	1743.24	1768.29	1775.12	1768.65	1761.29	1765.71	1766.94	1773.71	1781.47	1726.07	1637.81	1473.44	1249.84	1028.86	809.421
sr9_ACLT_tibia_medmed_6_m1	48.4375	12.6562	11.4062	1659.83	1654.33	1685.17	1699.67	1673.83	1689.17	1697.5	1691.67	1656.33	1681.33	1711	1682.67	1658.83	1671.33	1709.17	1705.83	1674.5	1698.83	1701.83	1706.17	1715.83	1731.17	1712.17	1701.17	1698.5	1681.33	1706.83	1695	1717.17	1682.5	1669.33	1747.5	1735.17	1751	1799.67	1824.17	1836.33	1808.5	1837.67	1825.67	1819.84	1784.85	1742.38	1681.65	1600.84	1536.25
sr9_ACLT_tibia_medmed_6_m2	87.5	16.7188	11.875	1823.29	1778.14	1800.86	1837.29	1804.29	1831	1817.29	1835.86	1845.43	1787.43	1843.29	1821	1823.29	1801	1831.86	1803	1790.43	1783.57	1811.57	1821.57	1763.14	1800.14	1822.43	1805.57	1835.43	1830.14	1801.71	1809.86	1825.14	1821.43	1834	1803.14	1818.86	1817.57	1848.57	1820.29	1834.71	1840.57	1871.14	1890.29	1861.98	1856.54	1849.11	1829.39	1790.39	1769.58
sr9_ACLT_tibia_medmed_6_m3	30	11.25	10	1495.12	1463.5	1431.62	1433	1394.62	1405.88	1423.62	1428	1440	1477.75	1461.88	1470.88	1455.5	1453.62	1442.5	1451.12	1450.88	1448	1450.5	1470.25	1456.38	1470.75	1495.88	1523.25	1509.38	1490	1506.25	1500.88	1493.12	1523.25	1508.62	1510.12	1583.25	1628.62	1626.62	1643.12	1677.25	1659.88	1682.5	1721.12	1694.44	1685.34	1673.25	1636.35	1601.66	1585.64
sr9_ACLT_tibia_medmed_6_m4	56.0938	14.8438	11.0938	1696	1719.6	1713.8	1757.8	1765	1810.2	1733	1723	1718.2	1764.2	1711	1748	1786	1719	1734	1750.4	1802.2	1784	1696.4	1755	1772.4	1767.8	1797.6	1784	1791.8	1749	1721.2	1891.8	1791.2	1809.2	1805.8	1801.4	1755.2	1790	1830	1776	1807	1729.4	1764.8	1834	1801.65	1796.06	1731.51	1653.3	1556.08	1478.42
sr10_ACLT_tibia_medlat_4_m1	35.7812	8.4375	10.7812	931.667	906.778	901	901.444	875.778	880.222	883	910.444	900.667	911.667	925.444	946.222	928.889	919.667	931.889	942.444	942.889	932.667	957.667	944.556	918.222	905.222	918	906.333	907.889	933.556	952	972.444	976.889	967.444	959.222	963.778	999.556	1000.11	1049.44	1110.78	1176.78	1246.89	1259.78	1251.67	1252.78	1213.5	1146.76	1059.04	915.418	727.075
sr10_ACLT_tibia_medlat_4_m2	51.875	11.875	12.5	1523.83	1505.83	1502.67	1499.67	1528.33	1527.25	1528.83	1519.75	1514.75	1525.25	1541.75	1545.67	1521.5	1559.83	1579.58	1567.25	1569	1593.5	1591.83	1588.58	1565.83	1581.08	1612.58	1612.67	1627.67	1664.08	1649.58	1636.75	1627.08	1654.33	1706.92	1702.58	1709.25	1741.75	1738.92	1767.5	1806.25	1817.08	1857.58	1852.5	1794.65	1731.97	1638.43	1549.33	1431.23	1245
sr10_ACLT_tibia_medlat_4_m3	30.4688	9.0625
sr10_ACLT_tibia_medlat_5_m1	35.1562			746.111	740	739.333	753.333	800	802.111	801.222	797.556	790	812.889	815.556	810.444	777	801.444	775.889	821.333	860	860.333	868.444	851.444	837.111	858.778	825.222	808.667	761.778	771.778	768.111	766	795.111	794.222	757.444	744.444	733	706.333	719.889	729.889	765.667	852.778	992	1095.67	1144.12	1078.48	1011.08	988.649	990.044	957.739
sr10_ACLT_tibia_medlat_5_m2	52.3438			1483.67	1502.44	1470.67	1478	1461.89	1513.44	1478.67	1480.33	1479.89	1468.44	1447.89	1470.89	1438.67	1454	1436.78	1420.44	1424.89	1459.22	1414.11	1446	1413.22	1412.33	1454	1476.89	1454.33	1395.67	1409.11	1409.67	1371.67	1382.44	1374.33	1363.89	1377.56	1390	1361.33	1368.56	1396.67	1440.22	1488.89	1556.33	1559.35	1528.44	1457.64	1391.39	1304.8	1217.6
sr10_ACLT_tibia_medlat_5_m3	42.0312			947.833	967.667	954.917	910.5	888.917	859.083	911.917	888.75	907.25	922.25	900.667	892.75	888.333	873.083	878	852.917	872.667	856.833	818.333	813.083	807.25	859.083	844.833	823.5	844.417	862.5	878.333	868.583	887.25	872.5	859.75	872.333	871.833	869.5	884.833	946.333	996.667	1064.67	1041.67	1066	998.674	950.094	932.21	896.271	849.881	794.379
sr10_ACLT_tibia_medlat_5_m4	47.6562			976.4	958.5	937.3	913.7	899.7	902.5	908.3	931.6	930	924.6	927	935.3	926.1	940.4	914.1	893.9	871	880	865.3	889.4	872.8	860	836.4	827.6	846.5	865.4	828.2	838.8	842.7	876.8	888.8	900.8	930.2	978.3	1030.4	1057.3	1156	1178.3	1251.5	1274.9	1216.62	1139.08	1076.94	1058.23	1031.99	951.771
sr10_ACLT_tibia_medlat_6_m1	55	10.1562	9.53125	1389.89	1382.33	1383.33	1341.89	1379.22	1397.89	1354.22	1348.22	1353.44	1323.11	1311.33	1306	1338.56	1315.67	1327.56	1342	1335.22	1325.89	1320.11	1347.44	1373	1351.33	1355.33	1369.11	1395.67	1382.11	1389.67	1396.78	1392.89	1408.67	1417.56	1441.44	1518.67	1532.67	1554.11	1605.67	1604.67	1636.67	1629.56	1656.89	1642.67	1623.28	1606.74	1551.71	1459.15	1359.16
sr10_ACLT_tibia_medlat_6_m2	48.5938	11.4062	9.21875	1556.17	1545.5	1529	1566	1574.33	1538	1579.83	1540.67	1554.33	1500.33	1527.67	1522.33	1476.67	1447.33	1401.67	1375.33	1326	1352.33	1360.33	1378.5	1388.33	1354.83	1372	1356.67	1402.67	1466.67	1508	1540.5	1603.5	1602.83	1660.83	1658.67	1650.83	1659.83	1595	1654.33	1652.33	1724.83	1741	1767.33	1729.91	1696.66	1630.26	1500.1	1344.02	1192.57
sr10_ACLT_tibia_medlat_6_m3	51.875	8.75	8.59375	1314	1342.29	1372.43	1372	1353.86	1390.57	1416.57	1392.71	1424.14	1412.71	1425.14	1383.14	1458.86	1452.86	1486.43	1444.86	1458.14	1453.29	1459.57	1488.57	1464	1443.57	1442.71	1450.71	1475.86	1514.29	1486.57	1472.71	1509.43	1514.71	1555.29	1538.14	1553.71	1561.14	1578.71	1601.86	1637	1707.71	1697.43	1722.29	1697.45	1652.11	1634.9	1582.45	1502.82	1433.52
sr10_ACLT_tibia_medlat_6_m4	83.4375	10.9375	11.875	1651.33	1684.89	1676	1677.89	1664.67	1642.89	1650.89	1684.33	1644.44	1668.56	1674.56	1652.56	1635.56	1628.67	1626.44	1635.56	1668.89	1643.56	1648.11	1624.78	1636	1610.67	1617.89	1667	1633.33	1635.67	1660.78	1638.89	1650.67	1677.78	1697.33	1664.78	1672.56	1693.22	1720.22	1739.67	1740	1761.56	1733.44	1736.33	1738.45	1720.55	1665.15	1564.56	1414.03	1260.35
sr10_ACLT_tibia_medlat_8_m1	50.4688	10.4688	12.0312	1336.08	1361.15	1347.38	1354.69	1318.46	1374.08	1339.92	1339.46	1350.46	1347.85	1316.38	1337	1346.38	1352.69	1337.38	1339.15	1367.85	1326.46	1335.08	1345.08	1361.08	1327.54	1332.15	1355.69	1370.77	1358.54	1417.38	1403.46	1411.77	1413	1434.31	1463.92	1493.38	1548.54	1600.15	1637.85	1684.23	1736.38	1747.77	1751.31	1727.31	1713.38	1700.21	1696.96	1630.14	1492.45
sr10_ACLT_tibia_medmed_1_m1	43.2812			1526.22	1554.78	1557	1534.56	1555.44	1549.56	1555.56	1573.67	1603.78	1580.78	1578.44	1577.78	1547.78	1571.44	1549.56	1555.44	1543.44	1570.22	1549.33	1568.56	1554.33	1529	1524.89	1525.89	1503.56	1522.56	1514.78	1501.56	1515.89	1526.78	1498.44	1522.33	1495.33	1521.67	1544.67	1612.33	1578.44	1631.78	1702	1749.78	1748.02	1709.67	1652.87	1577.33	1465.17	1332.57
sr10_ACLT_tibia_medmed_6_m1	58.75	12.1875	12.3438	1781.6	1777.67	1782.8	1804	1797.2	1829.47	1798.13	1796.6	1799.8	1786.93	1788.93	1778.2	1755.67	1760.4	1755.87	1759.93	1745.73	1770.13	1750.13	1751.6	1767.27	1769.13	1786.2	1784.33	1788.53	1773.87	1770.13	1766.07	1766.87	1799.67	1818.67	1813.27	1812.2	1805.73	1833.4	1858.13	1852.67	1850.47	1853.8	1860.13	1845.15	1839.33	1816.8	1790.62	1753.97	1695.3
sr10_ACLT_tibia_medmed_6_m2	42.3438	9.6875	11.0938																				1739	1720.56	1728.67	1709.56	1751.33	1744.78	1729.22	1741.78	1756.22	1785.78	1768.56	1768.22	1763.22	1756.67	1764.78	1788.11	1801.22	1804.33	1809.78	1827.44	1840.22	1791.73	1752.9	1715.85	1656.23	1588.07	1554.4
sr10_ACLT_tibia_medmed_6_m3	45	10.9375	9.6875	1813.71	1837	1826.71	1812.14	1817.71	1797.86	1824.29	1840	1796.86	1770.86	1798.43	1816.57	1803	1859.71	1860.57	1828.43	1800.14	1811.14	1832.57	1797.71	1821.57	1814.14	1808.71	1819.86	1826.29	1827.86	1798.71	1832	1826.71	1799.43	1835.43	1815.86	1816.57	1840	1829.43	1822.71	1860.71	1824.29	1851.86	1842	1852.89	1849.87	1851.26	1816.03	1751.99	1701.82
[truncated: 114 more columns]
