# Supplementary material for: Site-specific glycosaminoglycan content is better maintained in the pericellular matrix than the extracellular matrix in early post-traumatic osteoarthritis
Source: PLoS One. 2018 Apr 25;13(4):e0196203. doi: 10.1371/journal.pone.0196203 (PMC5919041; doi:10.1371/journal.pone.0196203)
Supplement: S1 File — (ZIP) [file pone.0196203.s009.zip › data/medial tibia/medial tibial plateau - superficial zone.xlsx]

## Sheet: control
sample	distance	height	width	optical density1	optical density2	optical density3	optical density4	optical density5	optical density6	optical density7	optical density8	optical density9	optical density10	optical density11	optical density12	optical density13	optical density14	optical density15	optical density16	optical density17	optical density18	optical density19	optical density20	optical density21	optical density22	optical density23	optical density24	optical density25	optical density26	optical density27	optical density28	optical density29	optical density30	optical density31	optical density32	optical density33	optical density34	optical density35	optical density36	optical density37	optical density38	optical density39	optical density40	optical density41	optical density42	optical density43	optical density44	optical density45	optical density46
ra1_left_tibia_medlat_4_s1	10	7.65625	10.7812	1634	1627.16	1646.25	1653.22	1643.22	1651.25	1640.12	1649.69	1635.12	1641.34	1637.28	1621.78	1640.12	1636.25	1612.34	1624.03	1614.72	1608.34	1612.41	1633.5	1649.06	1629.5	1622.91	1620.91	1611	1601.25	1591.53	1595.25	1607.22	1608.81	1624	1648.81	1663.97	1686.97	1690.81	1699.91	1736.75	1742.78	1752.25	1757.22	1752.69	1732.67	1718.63	1725.02	1727.35	1721.6
ra1_left_tibia_medlat_4_s2	17.1875	9.6875	11.0938	1788.6	1792.13	1774.73	1755.93	1746.93	1781.8	1785.67	1764.87	1781.47	1757.13	1739.8	1754.6	1736.87	1756.27	1769.13	1730.87	1757	1741.73	1756.6	1748.8	1749.27	1751.53	1753.07	1735.53	1713.27	1697.8	1686	1668.93	1682.4	1648.47	1653.2	1640.4	1635.07	1671.27	1677.6	1705.33	1743.53	1728.73	1766.47	1807.93	1826.09	1824.83	1810.97	1784.03	1789.21	1770.93
ra1_left_tibia_medlat_4_s3	26.4062	12.1875	10.9375	1811.94	1840.19	1837.31	1818.19	1802.38	1771.06	1791.88	1771.25	1798.75	1824.62	1810	1800.94	1809.56	1806.81	1840.25	1822	1805.5	1831.12	1810.06	1803.38	1831.56	1814.81	1854.31	1841.69	1834.5	1804.88	1817.81	1799.88	1784.19	1813.44	1843.12	1866.5	1873.88	1881.75	1907.44	1931.31	1898.62	1911.56	1904.62	1932.25	1901.16	1878.64	1859.46	1832.69	1816.68	1795.48
ra1_left_tibia_medlat_5_s1	17.8125	11.4062	8.59375	1446.07	1465.29	1456.93	1457.57	1453.07	1483.21	1501.21	1493.79	1478.71	1497.86	1474.21	1468.57	1479.07	1497.93	1500.86	1515	1492.21	1503.57	1488.07	1506.5	1499.21	1542.93	1535.86	1536.86	1536.43	1529.57	1581.5	1579	1601.07	1575.86	1548.57	1510.21	1511	1476.14	1498	1522.29	1558.43	1650.29	1719.07	1744.21	1715.44	1683.18	1635.34	1557.18	1467.37	1381.22
ra1_left_tibia_medlat_5_s2	18.125	11.875	7.96875	1378.75	1395.65	1445.55	1514.4	1539.15	1549.6	1542.5	1514.65	1462.05	1401.75	1376.45	1353.9	1322.75	1311.55	1319.15	1351.05	1399.6	1468.25	1488.2	1482.55	1437.95	1395.15	1376.4	1364	1359.55	1345.9	1386.55	1446.45	1516.15	1627.2	1714.3	1761	1762.85	1808.65	1819.95	1781	1782.25	1776.75	1851.55	1850.15	1807.12	1781.29	1757.18	1712.53	1640.26	1561.03
ra1_left_tibia_medlat_5_s3	15.625	9.21875	8.59375	1362.62	1360.38	1365.62	1353.77	1342.77	1347	1346.69	1341.69	1321.92	1348.08	1377	1408.08	1439.08	1434.92	1436.23	1439.08	1449.38	1476.62	1449.46	1447.85	1460.92	1459.54	1436.62	1444.54	1451.46	1451	1445.38	1454.15	1427.38	1444	1442.46	1426.92	1424.08	1425.92	1446.54	1487.15	1548.08	1597.08	1637.46	1664.38	1632.84	1622.1	1629.51	1610.83	1569	1536.64
ra1_left_tibia_medlat_5_s4	19.375	9.84375	8.28125	1601.57	1599.14	1598.29	1596.43	1599	1603.21	1601	1600.57	1605.86	1594.07	1585.93	1604	1601.21	1582.86	1571.5	1592.43	1590	1598.29	1598.21	1592.64	1603.43	1598.43	1574.79	1580.14	1576.21	1582.93	1580.79	1564.86	1559.43	1561.43	1570	1580.14	1583.57	1602.36	1624.43	1623.57	1657.93	1681.71	1698	1746.29	1683.1	1626.28	1555.87	1488.24	1434.79	1392.07
ra1_left_tibia_medlat_5_s5	33.5938
ra1_left_tibia_medlat_6_s1	27.5	8.59375	10.4688	1865.06	1853.65	1861	1856.12	1848	1872.94	1859.35	1858.71	1855.88	1828.24	1844.82	1836.71	1855.82	1857.35	1842	1847.24	1836.76	1827.24	1841.18	1859.24	1867.18	1833.12	1827.12	1830	1810.35	1810.47	1819.65	1809.12	1808.29	1810.41	1829.12	1850.88	1851.06	1854	1886.82	1915.59	1919.94	1925.94	1924.59	1942.18	1919.89	1901.57	1880.81	1845.97	1796	1732.84
ra1_left_tibia_medlat_6_s2	26.25	8.59375	10.9375	1905.21	1891.79	1879.74	1890.53	1889.37	1871.79	1872.42	1886	1882.47	1899.58	1911.42	1894.84	1890.05	1901.58	1905.42	1875.21	1882.21	1892.68	1883.32	1886.11	1887.95	1883.05	1874.68	1874.47	1862.84	1847.37	1857.63	1867.32	1852.79	1843.63	1842.53	1834.53	1834.63	1828.42	1835.05	1867.63	1904.68	1920.95	1940.47	1947.32	1934.1	1926.12	1888.38	1832.03	1772.85	1701.79
ra1_left_tibia_medmed_1_s1	23.75	10.3125	11.25	1485.6	1470.3	1490.35	1486.15	1470.75	1444.3	1442.15	1463.1	1498.85	1503.35	1513.25	1506.7	1475.6	1466.75	1489.5	1494.85	1481.85	1488.95	1487.9	1489.35	1482.25	1489	1506.65	1525.15	1520.8	1512.85	1491.95	1541.05	1549.1	1571.9	1587.55	1571	1606.05	1632.2	1660.3	1671.4	1706.9	1699.65	1739.55	1736.2	1706.58	1680.65	1644.36	1596.86	1518.57	1455
ra1_left_tibia_medmed_1_s2	21.25	12.0312	11.7188	1651.56	1641.22	1653.89	1655.61	1657.11	1652.89	1657.89	1656.61	1662.61	1659.72	1662.44	1638.39	1641.67	1646.83	1654.22	1661.28	1654.06	1653.67	1666.61	1642.72	1651.67	1616.33	1606.78	1625.56	1638.17	1638.61	1653.94	1617.22	1633.22	1651.28	1660.72	1684.22	1685.44	1680.83	1705.89	1716.22	1693.72	1702.33	1700.22	1712.67	1709.1	1701.2	1690.03	1675.69	1661.87	1639.55
ra1_left_tibia_medmed_1_s3	13.5938	8.28125	12.0312	1631	1652.64	1622.73	1640.45	1628.82	1658	1675.82	1664	1645.64	1654.82	1676.18	1668.45	1674.91	1686.73	1681.55	1663	1662.36	1626.64	1662.18	1664.64	1665.36	1687.91	1660.64	1675.73	1682.36	1671.64	1634.73	1633	1653.73	1665.27	1657.73	1680.73	1703.45	1717.36	1767.36	1794.91	1802.27	1793.91	1800.09	1814.91	1787.23	1773.67	1738.9	1685.78	1628.57	1557.94
ra1_left_tibia_medmed_1_s4	25	12.5	8.28125	1662.73	1699.55	1685.18	1679.45	1689.36	1673.73	1663.82	1714.18	1694.36	1701.36	1701.27	1722.55	1703.91	1695.09	1661.18	1659.55	1687.55	1673.18	1668.36	1680.09	1698.27	1663.36	1682.64	1685	1687.64	1696.45	1711.45	1690.55	1699	1688.91	1723.18	1746.73	1735.27	1725	1751.09	1763.45	1784.18	1791.73	1816.09	1848.09	1796.71	1767.15	1736.84	1698.62	1658.75	1634.1
ra1_left_tibia_medmed_2_s1	21.4062	7.5	11.25	1187	1210.38	1235.62	1265.62	1258.25	1263.12	1293.5	1280	1291.5	1299.5	1292.38	1295.5	1312.88	1350.25	1332.38	1349.5	1348.25	1320.5	1343.25	1343	1352.25	1311.25	1301.75	1296.75	1293.88	1355.12	1374	1372.12	1390.5	1423.25	1388.25	1384.12	1379.38	1375.5	1409.12	1435	1435	1472.38	1471.88	1528.25	1515.2	1509.62	1471.64	1422.83	1386.8	1375.24
ra1_left_tibia_medmed_4_s1	12.6562	7.03125	10.9375	1425.8	1422.27	1433.4	1451.13	1463.93	1460	1448.53	1424.33	1422.67	1428.4	1401.27	1447.13	1451.8	1455.07	1458.8	1422.93	1446.2	1435.33	1466.6	1454.07	1456.67	1454.07	1429	1390.93	1388.27	1360.13	1377.2	1382.6	1355.07	1382.13	1405.13	1458.8	1490.33	1571	1617.87	1689.4	1693.73	1731.53	1778.73	1814.27	1774.84	1733.45	1664.34	1618.04	1590.43	1530.73
ra1_left_tibia_medmed_4_s2	13.4375	8.125	12.5	1644.67	1647.56	1642.89	1642.33	1633.56	1622.56	1631.67	1607.44	1624.33	1624	1636.33	1599	1619.22	1600.33	1640.11	1596.22	1615.56	1592.89	1598.56	1605.67	1601.33	1615.89	1582.56	1500	1522	1451.67	1480.22	1471.78	1465	1444.44	1461.22	1478.33	1495.78	1554.33	1635.56	1601	1662.67	1695.22	1735.78	1749.56	1757.9	1733.51	1709.84	1676.85	1642.23	1579.51
ra1_left_tibia_medmed_4_s3	6.25	5.3125	11.0938	1334	1306.82	1252.82	1241.73	1224.91	1266.18	1295.18	1259.18	1276.55	1268.64	1264.64	1259.27	1254.09	1275.36	1265.55	1257.64	1276.18	1268.36	1279.45	1260.36	1283.45	1272.64	1263.82	1263.45	1264.18	1247.36	1271.64	1286	1298.91	1351.09	1401.27	1397.45	1403.82	1442.64	1470.36	1493.73	1521.36	1555.55	1563.73	1574.45	1578.68	1558.12	1528.99	1476	1381.79	1319.17
ra1_right_tibia_medlat_2_s1	29.5312	7.8125	11.0938	1346.53	1346.27	1326.07	1295.67	1302.6	1263.8	1248.73	1232	1229.13	1205.2	1183.73	1177.87	1153.93	1133.27	1123.2	1115.53	1126.67	1131.4	1143.73	1153	1146.6	1171.4	1122.93	1122.93	1111.8	1103.47	1117.27	1163.8	1177.47	1219.53	1238.93	1261.6	1270	1269.13	1275.6	1331.07	1393.2	1431.33	1460.07	1474.2	1466.17	1447.72	1421.93	1396.03	1368.75	1327.99
ra1_right_tibia_medlat_3_s1	15.9375	9.0625	10.4688	1501.67	1503.67	1456.93	1456.07	1468.07	1449.13	1462.6	1448.4	1417.07	1414.8	1402.73	1380.73	1366.13	1342.47	1339.2	1341.8	1351.47	1374.07	1360.67	1357	1378.4	1415	1425.27	1425	1448.33	1451.67	1421.47	1426.27	1417.27	1413.6	1412.67	1415.2	1425.2	1468.13	1516.07	1566.47	1604.87	1633.27	1661.8	1693.4	1708.78	1682.38	1660.31	1634.82	1588.56	1561.99
ra1_right_tibia_medlat_3_s2	23.4375	9.53125	15.3125	1782.41	1779.24	1815.53	1796.24	1764.12	1755.88	1781.71	1779.12	1778.53	1789.88	1791	1767.06	1775.59	1787.47	1776	1778.82	1790	1771.06	1772.65	1762.59	1755.53	1769.82	1739.76	1745.47	1746.18	1735.53	1752	1717.06	1736.12	1730.24	1772.59	1792.47	1814	1864.71	1888.76	1905.94	1915.88	1897	1903.88	1938.76	1874.77	1875.8	1831.31	1772.41	1724.52	1667.12
ra1_right_tibia_medlat_3_s3	35.1562	10.1562	15.4688	1863.18	1874.91	1905.73	1905.73	1893.45	1906.82	1888.73	1881.09	1867.45	1863.09	1860.82	1858.09	1852.36	1852.64	1866.91	1848.36	1842.91	1848.55	1839.36	1855.91	1887.45	1890.45	1867.55	1844.18	1857.91	1865.36	1839.82	1830.73	1818.55	1805.91	1811.82	1829.27	1831.73	1847.27	1859.64	1862	1872.27	1905.82	1934.18	1953.73	1940.47	1925.77	1884.02	1806.06	1705.88	1575.61
ra1_right_tibia_medlat_3_s4	25.4688	7.65625	13.2812	1936.18	1931.12	1910.88	1908.88	1900.71	1902.65	1900.59	1901.12	1911.71	1920.88	1903.59	1894.88	1921.82	1901.06	1886.59	1899.76	1877.18	1873.29	1861	1875.88	1877.71	1874.24	1871.65	1862.41	1872.41	1856.29	1874.41	1873.88	1873.76	1863.18	1858.12	1858.53	1847.65	1876.29	1907.53	1930.71	1934.65	1952.18	1946.41	1971.53	1930.36	1907.22	1864.27	1805.19	1752.86	1686.58
ra1_right_tibia_medlat_3_s5	34.2188	11.5625	10.1562	1933.55	1954.36	1926.64	1936.82	1941.91	1944.27	1930	1909.18	1935	1918.73	1920.73	1903.91	1917.36	1916.91	1926.36	1910	1897	1877.18	1842.73	1847.45	1832.18	1825.18	1813.82	1829.18	1805.64	1778.73	1764	1760.18	1762.73	1750.82	1780.73	1814.55	1838.18	1909.91	1939.18	1950	1945	1954.82	1957.45	1961.36	1906.42	1864.07	1809.77	1711.14	1641.01	1576.47
ra1_right_tibia_medlat_4_s1	31.5625	7.5	13.125	1521.8	1503.1	1513.6	1534.8	1541.2	1516.9	1529.1	1544.4	1551.7	1534.6	1533.8	1554.5	1540.5	1567	1536.8	1542.5	1517.3	1511.8	1551.2	1573.7	1556.1	1570.5	1586.3	1616	1617.7	1620.6	1641	1647.6	1682.8	1711.1	1744.9	1758.2	1782	1808.7	1823	1834.7	1844.1	1848.8	1844.1	1870.1	1772.32	1700.13	1649.03	1559.67	1479.83	1413.04
ra1_right_tibia_medlat_4_s2	41.4062	8.90625	-15.3125
ra1_right_tibia_medlat_5_s1	8.125	6.40625	9.6875	1576.42	1556	1541.92	1548.08	1557.92	1560.42	1562.33	1567.25	1542.25	1545.08	1522	1510.67	1487.42	1493.08	1492.83	1457.83	1446.17	1446	1418.75	1357.25	1357.17	1349.08	1377.17	1357	1380.75	1353.67	1375.42	1388.75	1403.42	1446.58	1468.08	1480.42	1464.75	1474	1471.83	1494.42	1548.83	1618.25	1647.5	1694.25	1688.71	1664.59	1621.33	1579.18	1551.1	1528.47
ra1_right_tibia_medlat_5_s2	25	5.15625	10.4688	874.214	883.929	880.357	879.5	885.571	892.714	883.571	916.286	923.357	932.357	933.286	956.429	944.929	928.571	937.429	944.5	944.286	947.643	967.357	980.214	981.143	983.286	997.5	985.286	983.643	991.714	949.786	929.929	926.214	909.571	918.143	963.071	972.786	1033.86	1098.5	1131.86	1208.21	1299.36	1350	1373.43	1357.3	1304.98	1233.87	1167.07	1081.93	991.865
ra1_right_tibia_medlat_6_s1	24.375	8.28125	11.25	1378.69	1371.77	1367.69	1337.15	1337.08	1340.38	1326.08	1333.92	1358.77	1382.92	1370.31	1358.77	1385.23	1360.38	1360.08	1373.46	1376.54	1375.85	1380.62	1407.54	1396.31	1363.08	1361.15	1398.69	1394.46	1381.54	1388.08	1368.85	1375.31	1403	1431.69	1495.38	1563.62	1600.38	1602.62	1638.69	1692.54	1737.85	1790.23	1859.23	1822.92	1752.26	1643.1	1492.92	1380.33	1241.66
ra1_right_tibia_medlat_6_s2	21.7188	9.0625	12.1875	1335.88	1349.35	1345.06	1337	1335.82	1350.88	1364.47	1341.71	1336.59	1310.06	1307.71	1331.35	1332.06	1325.59	1330.82	1336.06	1356.82	1410.59	1423.94	1405.24	1380.76	1374.18	1387.88	1371	1383.12	1414	1420.06	1435.82	1458.59	1436.59	1490.53	1495.53	1522.29	1561	1572.94	1604.53	1630.71	1669.24	1711.18	1720.24	1711.5	1674.08	1624.22	1556.16	1470.93	1418.57
ra1_right_tibia_medlat_6_s3	11.0938	8.28125	12.5	1045.3	1023	1050.7	1031.2	1026.5	1042.2	1051.9	1056.5	1083.9	1067.8	1067.4	1133.5	1145.9	1095.3	1076.8	1056.1	1089.2	1152.7	1163.6	1160.5	1154.2	1155.1	1127.2	1121.1	1128.2	1145.4	1192.3	1279.7	1348.8	1387	1425.1	1443.3	1468.8	1518.7	1520.1	1613.1	1663.7	1674.7	1679.5	1694.4	1655.07	1656.02	1652.43	1620.65	1579.41	1482.97
ra1_right_tibia_medlat_7_s1	23.2812	8.90625	10.7812	1354.74	1320.16	1306.16	1303.74	1325.05	1319.68	1339.32	1321.58	1352.32	1299.68	1260.63	1258.53	1268.58	1247.84	1280.37	1248.05	1233.68	1222.11	1219.11	1205	1214.84	1197.37	1212.16	1165.16	1143.16	1151.79	1157.47	1160.58	1165.11	1203.58	1251.79	1287.37	1302.42	1318.84	1336.05	1386.63	1428.95	1512.37	1578.89	1605.21	1552.18	1481.72	1368.75	1273.68	1181.24	1146.55
ra1_right_tibia_medlat_7_s2	16.4062	8.125	10.3125	1395.31	1361.15	1379.85	1395.69	1385	1373.31	1351.69	1328.23	1279.92	1274.15	1300.08	1343.62	1398	1396.92	1383.08	1369.54	1335.15	1290.15	1284.38	1287.92	1280.23	1274.85	1291	1298.23	1320	1325.77	1327.23	1338.38	1344.38	1363.92	1369.92	1398.15	1416.62	1423.77	1436	1463.77	1544.31	1621.54	1662.23	1678.69	1665.09	1633.04	1565.19	1477.99	1378.09	1276.53
ra1_right_tibia_medlat_7_s3	17.0312	7.65625	9.21875	1274.45	1275.8	1282.9	1288.85	1274.05	1254.35	1265.4	1266.4	1283.55	1253.15	1256.8	1270.6	1262.7	1275.25	1277.45	1285.2	1286.25	1309.75	1322.85	1349.75	1392.95	1393.7	1420.6	1426.65	1448.25	1451.55	1443.6	1428.4	1432.05	1431.55	1470.65	1475	1490.85	1525.45	1530.65	1514.35	1523.25	1568.6	1596.9	1595	1579.74	1528.48	1491.34	1455.78	1401.06	1340.79
ra1_right_tibia_medlat_7_s4	34.375	6.40625	11.5625	1496.75	1490.83	1517.17	1518.83	1488.5	1532.42	1514.42	1520.92	1572	1551.42	1599	1583.33	1595.25	1603.08	1588.75	1610.67	1603.67	1611.17	1614.25	1595.75	1612.08	1633.67	1654.42	1656.58	1670	1673.83	1700.42	1719	1677	1740.92	1739.58	1750.5	1728.42	1737.25	1751.83	1742.92	1747.08	1774.25	1799	1808.58	1814.67	1801.65	1777.94	1741.41	1692.56	1635.7
ra1_right_tibia_medlat_7_s5	40.1562
ra1_right_tibia_medlat_8_s1	18.5938	7.03125	8.4375	1290.83	1302	1304.33	1294.33	1254.17	1230.17	1214	1201.5	1240.17	1250.67	1312.33	1366.33	1372.83	1369.83	1406.67	1397.67	1368.5	1379.5	1369.83	1377.17	1366.5	1360.33	1352.33	1359	1402.83	1440.67	1455.5	1441.67	1430.83	1470.17	1481	1496.33	1603.17	1619.17	1637.67	1683.17	1698	1740	1792	1813.5	1823.44	1798.62	1761.74	1707.62	1628.33	1525.14
ra1_right_tibia_medlat_8_s2	30.9375	9.53125	12.3438	1425.8	1441.3	1449	1450.75	1445.8	1441.75	1447.9	1454.9	1455.8	1459.05	1474.8	1467.6	1456.5	1447.9	1446.1	1466.75	1489.55	1490.75	1499.8	1492	1465.25	1462.4	1469.45	1484.55	1490.5	1460.25	1417.85	1380	1369	1372.4	1389.55	1423.2	1485.95	1567.6	1632.6	1672.45	1677.85	1684.45	1684.05	1686.2	1625.58	1489.19	1341.16	1222.39	1131.67	1077.12
ra1_right_tibia_medmed_1_s1	27.8125	7.1875	15.1562	1637.1	1630	1637.3	1637.3	1672.8	1670	1678.7	1688.1	1689.2	1702.4	1698.8	1704.7	1690.4	1700.5	1713.3	1707.8	1724.4	1718.1	1723.3	1740.4	1741.6	1746.9	1725.9	1719.5	1713.9	1718.8	1716.2	1744.1	1748.2	1726.3	1718.8	1734.8	1730.8	1745.1	1726.6	1722.4	1750.9	1776.2	1801.1	1835.7	1818.25	1813.18	1799.03	1759.02	1727.32	1687.42
ra1_right_tibia_medmed_1_s2	24.8438	6.875	12.5	1639.33	1653.33	1620.5	1630.5	1595.83	1627.33	1632.5	1605	1630.17	1635.67	1608.5	1580.83	1556.17	1610.83	1637	1584.83	1572.83	1642.83	1610.17	1585.5	1617.33	1591.5	1601.5	1642.33	1605.67	1595	1577	1555.17	1534.17	1553	1534.5	1576	1583.5	1618.83	1671.17	1672.17	1709.17	1772.5	1752.67	1778	1745.7	1716.48	1669.63	1603.77	1530.99	1452.38
ra1_right_tibia_medmed_1_s3	20.1562	5.625	13.2812	1559.56	1596.22	1595	1572.67	1595.78	1607.11	1601.89	1591.89	1598	1600.89	1616.67	1621.11	1606.89	1610.33	1625.56	1618.22	1605.56	1628.67	1623.33	1592.33	1578.11	1583.56	1591.78	1598.56	1598.67	1600	1583	1570	1587.78	1595.89	1595.11	1607.22	1619.89	1614.33	1632.33	1659	1671	1677.11	1717.11	1733.22	1723.86	1687.53	1650.9	1606.76	1526.97	1425.4
ra1_right_tibia_medmed_1_s4	13.5938	2.96875	11.875	1543.43	1547.57	1563.29	1587.29	1627.86	1589.71	1559.86	1582.71	1581.71	1569.86	1623	1636.57	1621.71	1617.43	1620.43	1584.29	1581.57	1584.86	1598.57	1618.86	1631.29	1623.57	1629.14	1654.29	1610	1594.43	1612.71	1635.43	1638.14	1604.29	1626.14	1628.57	1647.86	1647.29	1644.14	1699.57	1702.43	1691.57	1739.14	1759.71	1720.04	1684.79	1637.03	1579.89	1532.49	1507.33
ra1_right_tibia_medmed_2_s1	11.5625	5.15625	10.1562	1628.17	1636	1652.17	1640.83	1641.17	1629.33	1586.67	1586.67	1558.83	1548.5	1571.17	1537.83	1558.5	1600.17	1586.83	1606	1561.17	1545	1604.83	1555.17	1543.17	1610.83	1605.17	1647.5	1623.33	1628.83	1590.33	1640.67	1590.67	1592.83	1640	1643.67	1654.5	1712	1660.67	1657	1726.83	1740.17	1737.33	1761.5	1727.05	1741.9	1715.47	1649.79	1596.42	1572.87
ra1_right_tibia_medmed_2_s2	23.4375	8.125	11.7188	1587.67	1613.72	1623.17	1614.06	1632	1605.78	1597.56	1561.11	1543	1526.83	1527.56	1566.78	1551.28	1573.28	1561.72	1608.72	1573.61	1571.56	1553.83	1583.22	1565.72	1579.44	1616.22	1610.28	1576	1584.72	1585.61	1600.11	1597.94	1624.67	1608.22	1624	1641.67	1690	1693.89	1718.39	1739.06	1745.83	1788.61	1798.5	1758.2	1743.13	1714.56	1657.89	1590.66	1553.61
ra1_right_tibia_medmed_3_s1	25	6.875	12.5	1719.42	1722.79	1716.89	1695.53	1698.84	1687.47	1683.11	1704.68	1708.32	1709.63	1690.74	1714.63	1706.21	1699.89	1704.42	1704.16	1712	1735.74	1734.63	1719.89	1727.74	1719.95	1706.79	1726.63	1724.63	1727.37	1743.05	1728.05	1750.37	1747.68	1756.32	1761.26	1769.58	1790.21	1786.58	1809.21	1815.68	1808.47	1817.84	1819.79	1792.54	1781.91	1771.84	1745.93	1720.02	1698.07
ra1_right_tibia_medmed_3_s2	28.2812	8.4375	11.5625	1754.5	1765.81	1775.5	1792.38	1786.88	1803.06	1825.81	1844.25	1822.31	1828.69	1816.56	1821.38	1826.38	1839.94	1863.06	1840.62	1855	1874.62	1875	1858.31	1863.38	1843.62	1840.75	1802.69	1813.81	1808.38	1803.25	1813.06	1832.88	1812.56	1819.44	1815.25	1814.31	1829.25	1834.06	1827.5	1826.25	1807.94	1812.62	1818.69	1777.88	1723.59	1653.05	1585.94	1531.46	1498.87
ra1_right_tibia_medmed_4_s1	13.75	7.8125	8.75	1361.2	1361.7	1355.2	1380.3	1380.6	1407.8	1400.7	1420.8	1374.7	1418.4	1389.5	1431.7	1412	1419	1413	1423.1	1428.1	1428.3	1481.9	1417.5	1413.6	1394	1404	1442.5	1425.4	1419.4	1388.6	1396.9	1373.6	1375.5	1396.2	1417.1	1393.4	1394	1480.3	1481.1	1464.5	1541.3	1616.2	1627.6	1609.53	1595.67	1603.88	1569.48	1516.85	1498.72
ra1_right_tibia_medmed_4_s2	23.9062	7.34375	10.1562	1503.88	1477.62	1483.5	1494.12	1440.62	1447.38	1460.88	1450.12	1435.38	1476.75	1468.5	1488.12	1455	1457.75	1443	1460.25	1439.25	1421.88	1452.38	1441.38	1453	1449.25	1415	1395.38	1390.5	1394	1409.5	1358.5	1388.62	1373.62	1390.5	1401	1430.75	1476.25	1483.62	1528.88	1486.62	1456.25	1460.25	1505.25	1471.03	1423.47	1379.59	1321.31	1296.64	1276.89
ra1_right_tibia_medmed_4_s3	20	8.28125	8.4375	1592.22	1604.33	1584.78	1628.44	1608	1609.11	1654	1657.78	1661.89	1672.89	1649.89	1661.89	1667.33	1663.56	1671.67	1670.78	1706.78	1647	1660.33	1671.89	1714.22	1643.33	1676.67	1608.89	1609.44	1622.33	1617.56	1610.78	1633.89	1623.33	1642.56	1639.44	1670.56	1682.78	1669	1681.11	1708.33	1699.89	1737.78	1752.89	1725.19	1710.08	1719.92	1675.94	1610.78	1608.49
ra1_right_tibia_medmed_4_s4	25.9375	7.34375	8.28125	1459.67	1490	1508.61	1487.94	1467.78	1475.17	1476.5	1499.72	1509.61	1502.17	1503.83	1491.11	1488.28	1500.61	1502.5	1483.28	1502.17	1507.44	1513.89	1502.89	1503.72	1494.72	1498.89	1462.78	1479.5	1467.11	1452.78	1463.89	1466.56	1484.61	1522.06	1586.89	1595.39	1619.56	1586.83	1581.39	1574.28	1628.89	1660.06	1704.89	1672.9	1658.08	1646.98	1612.16	1561.03	1524.34
ra1_right_tibia_medmed_6_s1	24.0625	7.8125	10	1573.39	1592.33	1602.33	1572.94	1560.89	1566.56	1562.67	1558.78	1575.44	1580.94	1575.72	1591.11	1595.17	1607.78	1632.22	1633.5	1632.28	1659.5	1662.61	1671.11	1651	1662.5	1677.39	1698.39	1718	1713.22	1689.06	1671.22	1669.78	1636.72	1628.61	1648.89	1660.78	1662.17	1698.61	1734.06	1763.78	1775.22	1787.56	1799.56	1776.52	1759.84	1733.97	1699.07	1703.5	1712.82
ra1_right_tibia_medmed_6_s2	28.2812	8.75	8.90625	1502.33	1529	1527.75	1543.08	1547.08	1560.33	1579.83	1578.5	1568.75	1581.92	1592.83	1572.83	1590.33	1598	1588.67	1583.08	1581.67	1596.58	1607	1625.92	1631.33	1620.33	1620.25	1608.75	1604.08	1632.83	1603.25	1601.5	1617.67	1621.42	1661.92	1698.75	1727.92	1738.58	1784.83	1819.83	1790.17	1765.83	1772.5	1782.5	1753.5	1730.62	1724.36	1697.62	1641.3	1584.37
ra2_left_tibia_medlat_1_s1	10	7.1875	10.1562	1467.3	1453	1469	1483	1462	1458.5	1459.3	1471.8	1449.1	1464.8	1466.3	1468.3	1477.7	1484.4	1444.9	1455.1	1454.6	1427.2	1393.4	1383.5	1374.6	1415.7	1402.8	1419.8	1420.3	1432.7	1414	1386.9	1358.7	1346.4	1330.8	1293	1296.5	1257.5	1241.7	1282.2	1361.5	1419.7	1444.5	1454.9	1437.68	1397.12	1315.84	1181.1	1038.02	938.163
ra2_left_tibia_medlat_1_s2	27.9688	9.6875	11.7188	1613	1607.86	1608.29	1615.5	1608.14	1572.93	1573.64	1570.86	1577.79	1582.64	1582.79	1565.21	1586.64	1610.5	1607.07	1604	1579.64	1588.79	1580.43	1587.07	1609.57	1576.86	1599.07	1612.57	1606.14	1634.36	1612.93	1598.86	1619.86	1611.43	1634.64	1617.86	1646.07	1656.64	1657.79	1686.07	1717	1714	1716.36	1736.5	1722.12	1688.32	1668.28	1613.75	1538.87	1498.37
ra2_left_tibia_medlat_1_s3	13.5938	7.8125	9.21875	1384.3	1393.4	1417.5	1424.9	1395.4	1397.2	1424.8	1446.4	1421.5	1430.1	1447.2	1492.7	1489.2	1490.5	1510.5	1524.5	1510.5	1511.3	1508	1507.2	1548.4	1545.4	1541.6	1540.7	1528	1503.9	1482	1467.7	1457.2	1465.2	1493.3	1478.8	1476.1	1488.1	1536.3	1549.2	1571.8	1639.7	1691.2	1715.6	1708.14	1684.23	1635.14	1581.21	1524.22	1462.32
ra2_left_tibia_medlat_1_s4	13.4375	7.34375	10.4688	1613	1622.08	1623.69	1594.85	1638.77	1660	1686.08	1696.46	1696.85	1715	1724	1749	1760.85	1757.15	1768.31	1751.85	1773.46	1760.92	1749.54	1724.54	1708.46	1727.23	1690.15	1691.08	1677.38	1635.31	1592.85	1590.38	1599.08	1622.08	1652.31	1647.69	1655.69	1677.38	1693.92	1712.38	1750.15	1768.23	1791.69	1849.15	1858.22	1834.88	1826.04	1818.54	1775.98	1696.89
ra2_left_tibia_medlat_3_s1	7.5	6.40625	9.0625	1590.8	1585.4	1568.8	1570.1	1543.7	1541.8	1544.5	1523.4	1503.4	1515.5	1507.4	1527.3	1500	1497.5	1483.4	1479.6	1452.6	1418.9	1428	1425.2	1429.2	1434.3	1489.2	1487.1	1476.8	1460.7	1449.1	1424	1439.2	1401.7	1439.3	1481.1	1505.1	1540.1	1563.3	1572.7	1606.7	1710.1	1711.4	1733.8	1668.97	1577.4	1445.02	1273.12	1098.01	954.049
ra2_left_tibia_medlat_3_s2	17.5	8.4375	10.3125	1750.22	1725.78	1718.44	1743.33	1741	1739.44	1740.44	1728.33	1736.33	1742.89	1727.44	1726.11	1729.67	1736.67	1740.44	1729.78	1728.44	1751.89	1771.22	1747	1734.56	1748.33	1734.89	1733.44	1744.78	1732.11	1716.56	1718.89	1726.78	1716.56	1718.78	1722	1760.89	1766.78	1750	1787	1791.11	1768.11	1793.44	1818.78	1793.67	1776.15	1726.48	1638.46	1526.04	1391.36
ra2_left_tibia_medlat_3_s3	18.2812	9.0625	9.84375	1599.9	1544.7	1568.6	1581.9	1591.1	1566.4	1623.4	1634.4	1692.1	1732.4	1731.6	1732.9	1754.1	1745.1	1723.6	1724.6	1709.3	1713.3	1694.2	1683	1689.5	1717.2	1737.9	1732.6	1726.8	1756.4	1750.7	1679.7	1701.3	1701.6	1706.2	1674.2	1695.7	1652.9	1637.1	1656.7	1695.5	1751.1	1776.9	1802.7	1790.21	1778.76	1755.65	1704.5	1587.01	1414.32
ra2_left_tibia_medlat_3_s4	10.4688	7.1875	8.28125	1821.2	1835	1828.6	1826.9	1843.7	1846.8	1826.1	1803.3	1818.3	1824.3	1795.1	1805.3	1788.7	1795.3	1789.9	1830.6	1802.3	1787.7	1772	1764.9	1751.5	1736.5	1753	1761.6	1781	1763.8	1754.8	1771.6	1770.9	1763.7	1734.3	1712.3	1689.8	1750.3	1731.5	1761	1720.1	1754	1750.5	1751.5	1724.11	1682.3	1640.48	1567.4	1464.46	1362.37
ra2_left_tibia_medlat_3_s5	19.2188	9.375	9.6875	1823.17	1822.67	1807.5	1799.08	1800.92	1824.25	1830.92	1828.67	1799.5	1823.83	1806.67	1833.08	1829	1819.17	1832.17	1850	1818.33	1826.42	1840.92	1838.08	1800.75	1835.08	1828.58	1841.42	1818.75	1851.75	1825.17	1804.67	1793.83	1787.42	1768.58	1778.42	1778.5	1775.75	1768.83	1802.25	1810.25	1811.17	1838.92	1817.92	1850.5	1830.19	1823.72	1783.91	1726.57	1654.4
ra2_left_tibia_medlat_4_s1	19.6875	8.125	9.84375	1701.5	1696	1690.9	1697.9	1670.8	1667.4	1685.3	1680.8	1655.9	1615.9	1654.7	1675.3	1663.7	1675	1663.7	1679.7	1707.3	1670.2	1642.6	1623	1586.6	1592.7	1587.2	1580.3	1624.7	1644.7	1645	1651.5	1639.6	1621.8	1617.9	1633.9	1601.8	1609.2	1625.9	1659.5	1720.1	1766.2	1805.4	1813.4	1797.16	1756.82	1704.71	1650.28	1575.73	1477.63
ra2_left_tibia_medlat_4_s2	32.8125	9.6875	12.0312	1759.43	1801.86	1790.71	1774.5	1770.36	1773.14	1784.43	1752.64	1772.64	1808.93	1767.5	1741.29	1752.57	1755.5	1743.29	1746.86	1752.86	1759.29	1719.57	1722.21	1732.43	1745.43	1719.71	1732.93	1726	1746	1746	1740	1735	1716.57	1726.93	1744.36	1741.64	1753.14	1739.07	1799	1789.86	1787.86	1787.14	1846.79	1825.03	1811.89	1810.09	1774.9	1746.73	1701.86
ra2_left_tibia_medlat_5_s1	23.2812	8.59375	12.3438	1773.87	1768.13	1787	1764.07	1784.8	1777.27	1767.87	1749.73	1766.07	1749.87	1778.6	1774.27	1789.8	1802.87	1785.8	1836.8	1816.07	1808.8	1835.13	1790.2	1840	1825.4	1827.93	1828.07	1831.6	1834.93	1842.8	1840.67	1859.2	1843.4	1867.6	1824.2	1829.4	1823.27	1828.93	1825.87	1817.33	1854.13	1850.67	1894.33	1887.74	1878.3	1878.93	1879.28	1836.54	1792.31
ra2_left_tibia_medlat_5_s2	12.1875	7.34375	10.1562	1846	1853	1805.25	1859.25	1856.25	1867.5	1858.5	1848.75	1868.5	1827.5	1860.75	1836.25	1845	1879.25	1860	1870.5	1887	1831.25	1857.5	1877	1848	1807.75	1825	1889.5	1831.25	1870.25	1858	1897.25	1861.25	1841.25	1813.25	1847.75	1880.75	1875.75	1825.25	1843.5	1882.75	1852.25	1841	1838	1920.71	1906.2	1882.46	1850.73	1818.63	1758.82
ra2_left_tibia_medlat_5_s3	9.21875
ra2_left_tibia_medlat_6_s1	12.3438	7.03125	10.625	1813.8	1792.4	1822.8	1827.6	1777.8	1826	1795.6	1850.2	1823.2	1825.8	1828.2	1837	1837.6	1824.2	1786.8	1793.6	1810.2	1763.8	1725.8	1778.6	1756.8	1762.2	1719	1731	1721.8	1661.8	1632	1631.2	1621	1563	1539.2	1507.6	1505.2	1536.4	1564	1624.6	1748.4	1809	1820.6	1853.6	1840.46	1791.24	1745.81	1753.88	1727.69	1611.45
ra2_left_tibia_medlat_6_s2	15.4688	7.03125	10.7812	1817.82	1838.18	1814.82	1836.45	1806.27	1827	1835.73	1845.09	1811.64	1810.18	1805.73	1801.82	1784.73	1807.36	1810	1836.09	1803.73	1797.73	1821.55	1810.82	1776.27	1810.45	1812.45	1790.82	1787.91	1780.18	1754.36	1792.45	1767.55	1796.82	1749.55	1758.27	1769.09	1763.82	1757.09	1802.36	1802.82	1846.82	1801.82	1840.18	1794.15	1736.44	1657.48	1565.58	1507.64	1468.23
ra2_left_tibia_medmed_1_s1	29.2188	8.28125	12.6562	1784.58	1797.58	1804.17	1795.5	1825.25	1815.5	1816.42	1787.67	1804.92	1852.75	1819.83	1820.17	1834.5	1825.75	1837.75	1823.92	1830.92	1856.25	1826.5	1852.42	1846.08	1856.58	1815.67	1825.92	1817.58	1834.25	1838.5	1872	1852.5	1850.83	1843.92	1859.5	1824.5	1874.83	1873.67	1848.5	1853.17	1868.67	1849.17	1867.92	1823.22	1817.48	1795.59	1767.91	1709.81	1645.65
ra2_left_tibia_medmed_1_s2	31.5625	9.6875	12.5	1693.85	1731.08	1768	1815.15	1830.38	1849	1860.38	1848.15	1871.69	1820.38	1863.85	1860.85	1863.31	1875.31	1849.69	1858.54	1884.85	1865.69	1842.54	1849.08	1874.38	1853	1873.38	1842.54	1839.69	1841.23	1857.08	1844.54	1848	1813.15	1796.15	1821.92	1846.92	1836.31	1815.54	1813.08	1837.15	1835.54	1841.54	1854.62	1808.81	1748.57	1664.7	1523.7	1328.18	1166.16
ra2_left_tibia_medmed_1_s3	17.0312	10.1562	12.6562	1652.2	1644.8	1657	1629	1671	1681.1	1678.3	1703.9	1711.6	1671.1	1638.6	1678.1	1683.7	1698.3	1690.4	1712.7	1684.9	1701.9	1696.7	1691.6	1710.9	1711.3	1682.2	1630.7	1615.3	1662.6	1656.2	1652.5	1664.6	1651	1688.1	1666.6	1661.9	1653.6	1628.4	1636	1604.3	1652.1	1666.5	1651.3	1622.93	1605.93	1549.53	1489.35	1442.13	1408.15
ra2_left_tibia_medmed_1_s4	19.375	8.125	10.4688	1727.21	1721.57	1712.14	1742.29	1717.21	1738.07	1749.64	1753.79	1716.64	1709.71	1721.5	1743.71	1740.07	1718.14	1735.29	1700.93	1707.93	1684.64	1690.64	1701.79	1688.64	1711	1737.64	1694.43	1698.36	1718.71	1703.86	1700.86	1697.5	1695.86	1672.64	1705.57	1725.07	1687.36	1695.43	1707.29	1711	1717.43	1743.36	1759.36	1733.65	1735.17	1725.63	1707.83	1679.8	1662.63
ra2_left_tibia_medmed_3_s1	6.09375	5.78125	9.53125	1157	1158.64	1157.45	1154.09	1184	1186.91	1181.91	1172.18	1169.18	1183.91	1182.27	1162.91	1167.73	1178.45	1139.55	1130.09	1126.27	1124.64	1136.36	1142.55	1106.36	1124.64	1103	1130.73	1081.09	1090	1097.27	1096.82	1111.64	1122.91	1154.55	1147.82	1134.91	1150	1198.64	1220.45	1198.45	1248.18	1262.73	1307.73	1322.71	1300.4	1255.25	1216.2	1148.14	1086.87
ra2_left_tibia_medmed_3_s2	9.0625	7.8125	9.375	1308.8	1345	1366.6	1402.2	1429.8	1407.4	1409.6	1400.8	1449.8	1447.8	1418	1395	1411.2	1401.2	1455.8	1514.2	1546	1550.8	1571.6	1596.2	1572.8	1553.6	1549.2	1517	1494.4	1547.4	1522	1527.4	1532.6	1505.6	1488.4	1417.2	1495.6	1524	1481	1516.4	1531.8	1560.8	1576.4	1572.2	1553.34	1497.38	1447.8	1374.15	1295.4	1223.65
ra2_left_tibia_medmed_3_s3	10.3125	8.28125	9.375	1354.57	1377.71	1373.14	1349.29	1335.29	1372.29	1349.43	1335.29	1375.43	1377.57	1373.86	1362	1362.43	1350.29	1357.29	1352	1349.71	1345.86	1344	1346	1366	1382	1361.71	1371.29	1373	1341.14	1297.29	1285.57	1237.29	1270.14	1246.86	1227.57	1201.57	1215.29	1198.14	1226.43	1277.29	1385.86	1421.29	1444.57	1410.79	1374.61	1318.34	1255.84	1243.77	1283.07
ra2_left_tibia_medmed_3_s4	19.375	9.53125	14.375	631.167	489	429.833	408	494.5	562.833	662.833	782.333	899.167	1021.83	1098.67	1194	1278.33	1387	1524.67	1555	1617.67	1635.5	1642.33	1590.17	1569	1560.33	1519.33	1501.83	1514.67	1554	1560.67	1559	1600.33	1602.83	1620.67	1581.67	1580	1578.83	1584.83	1621.83	1656.33	1663.33	1694.17	1702.5	1658.49	1636.48	1575.39	1482.93	1399.17	1296.7
ra2_left_tibia_medmed_3_s5	22.3438	9.0625	11.5625	1612.25	1601.5	1578.83	1568.5	1590.33	1583.33	1565.75	1554.75	1580.42	1581	1577.33	1576.83	1583.58	1584.92	1593.33	1579.92	1574.75	1579.08	1558.17	1573.33	1549.83	1545.17	1544.83	1555.17	1552.75	1531.33	1460.5	1430.25	1438.83	1424.25	1400.42	1403	1394	1391.08	1433.33	1483.17	1541.83	1538.67	1584.92	1639.67	1580.92	1547.56	1510.1	1484.18	1434.73	1367.18
ra2_left_tibia_medmed_3_s6	31.0938	10	12.3438	1666.6	1672.8	1665	1654.6	1649.4	1636.8	1619.8	1656.2	1664.4	1694.4	1641.2	1637	1657	1636.6	1654.8	1661.4	1656.8	1645	1705.2	1692.2	1658	1654.8	1664	1672	1688	1652.6	1702.2	1712.4	1680.8	1683.2	1668	1659.4	1652.2	1646.8	1644.2	1661.6	1698	1716.6	1713.8	1732.8	1703.35	1663.02	1619.22	1599.38	1581.27	1559.38
ra2_left_tibia_medmed_5_s1	17.6562	9.53125	10.4688	1698.85	1690.92	1696.23	1725.85	1678.46	1675.62	1696.92	1698.92	1693.85	1696.38	1696.62	1700.69	1693.54	1684.31	1690.23	1677.23	1694.54	1710	1707.15	1709.15	1711.62	1689.85	1691.38	1703.62	1708.08	1720.69	1739.15	1733.62	1694	1702.08	1740	1750.77	1746.54	1744.62	1750.85	1737.23	1739.15	1799.15	1847	1868.23	1827.23	1795.06	1764.6	1708.11	1651.91	1584.65
ra2_left_tibia_medmed_5_s2	18.75	9.84375	12.3438	1319.25	1282.92	1275.33	1321.25	1421.42	1504.42	1545.67	1562.33	1541.83	1543	1479	1435.83	1375	1303.92	1241.67	1164.5	1173.83	1199.17	1255.33	1333	1385.67	1446.83	1493.67	1538	1620.83	1653.75	1708.67	1744.42	1772.33	1791.17	1809.33	1847.5	1829.67	1792.5	1856.33	1805.75	1821	1860.08	1845.75	1859.25	1858.38	1841.67	1828.87	1834.64	1821.69	1792.72
ra2_left_tibia_medmed_6_s1	11.25	7.34375	12.3438	1146.2	1174	1197.6	1213.1	1206.4	1209.4	1195.3	1170.4	1175.1	1162.4	1199.7	1184.4	1193.9	1219.8	1211.9	1198.8	1190	1212.5	1193.5	1198.6	1200.8	1201.7	1221.3	1209.7	1230.2	1260.7	1277.4	1310.9	1316.5	1341.7	1378	1379.5	1359.7	1399.5	1401.7	1383.2	1384.5	1380.3	1416.1	1436.9	1390.53	1345.4	1300.59	1241.68	1225.73	1219.37
ra2_left_tibia_medmed_6_s2	18.125	7.5	13.2812	1263.07	1249.93	1271.5	1277	1271.07	1277.57	1284.64	1303	1296.29	1281.86	1294.86	1300.07	1293.86	1311.07	1343.36	1339.43	1322.5	1321.43	1327.43	1327.5	1326.86	1331.36	1338.93	1367.86	1385.57	1379.43	1358.79	1337.57	1343.5	1346.93	1338.29	1340.57	1335.5	1330.71	1334.64	1321.93	1315	1316.36	1332.36	1358.36	1336.04	1309.7	1268.62	1230.71	1191.14	1155.41
ra2_left_tibia_medmed_6_s3	28.4375	8.90625	13.9062																		542.222	1282	1300.56	1303.67	1326.89	1277.56	1284.22	1286.67	1243.89	1214.11	1177.33	1147.67	1182.67	1222.33	1266.22	1290.89	1319	1379.44	1440.56	1508.11	1549.22	1491.22	1557.33	1510.14	1478.97	1443.94	1434.51	1398.88	1383.94
ra2_left_tibia_medmed_6_s4	16.25	8.28125	13.9062	1402.33	1384.22	1340.78	1335.33	1294	1263	1231.33	1227.56	1218.11	1213.22	1189.89	1167	1197.89	1210	1211.33	1205.56	1259.44	1286.44	1300.22	1344.56	1391.44	1416.22	1470.33	1426.78	1490.89	1456.78	1469.56	1422.33	1385.22	1341.44	1320	1306.67	1298.11	1275.56	1266	1247.44	1258.11	1270.22	1290.33	1346.22	1328.29	1306.95	1307.16	1277.99	1227.96	1232.26
ra2_right_tibia_medlat_4_s1	19.8438	10.3125	13.2812	1110.68	1122.86	1135.36	1126.18	1116.45	1114.86	1121.27	1155.86	1148.59	1135.09	1130.68	1130.77	1132.41	1129.09	1130.23	1116.45	1108.18	1108.91	1102.86	1109.14	1121.55	1128.77	1129.14	1115.45	1109	1106.18	1087.32	1087.18	1078.09	1081.32	1082.55	1077.64	1069.68	1074.68	1079.91	1101.45	1119.55	1145.86	1148.14	1154.59	1128.33	1137.84	1134.55	1107.99	1087.2	1059.31
ra2_right_tibia_medlat_5_s1	28.75	13.5938	12.3438	1720.29	1701.64	1682.86	1662.79	1649.93	1641.29	1652.86	1644.93	1632.07	1638.29	1649.14	1665.14	1686.64	1687.71	1669.5	1655.57	1652.36	1646.64	1653.5	1667.14	1654	1656.86	1659.64	1640.5	1650.86	1642.21	1622.5	1616.93	1612.64	1599.36	1590.07	1554.43	1519	1517.57	1581.86	1671.57	1741.07	1811.14	1865.21	1862.57	1853.21	1846.51	1850.95	1806.93	1708.02	1585.34
ra2_right_tibia_medlat_5_s2	34.8438
ra2_right_tibia_medlat_6_s1	15.3125	7.65625	10.7812	1758.89	1750.67	1774.11	1769	1751.89	1762.78	1754.22	1723.11	1735.33	1725.56	1773.33	1744.44	1698.89	1690.78	1671.89	1676.44	1639.11	1671.56	1602	1607.56	1555.44	1526.44	1578.67	1553.33	1590.56	1573.33	1598.78	1600.67	1616.11	1613.33	1634.67	1653.33	1682.11	1685.33	1685.33	1672.89	1696.89	1716.56	1740.33	1766.44	1747.65	1728.86	1702.75	1667.34	1624.64	1585.67
ra2_right_tibia_medlat_6_s2	15.625	7.96875	9.375	1581.93	1584.86	1587.64	1578.36	1576.14	1575.5	1570.57	1582.71	1584	1575.71	1598.64	1579.93	1581.36	1572.5	1588.93	1598.79	1596.07	1583.93	1575.79	1568.71	1544.79	1547.43	1551.14	1557.5	1560.36	1540	1547.43	1540.79	1559.64	1543.14	1537.36	1521.71	1520.57	1515.5	1502.14	1503.93	1519.57	1534.43	1532.64	1559.79	1534.18	1521	1508.56	1499.26	1471.52	1429.7
ra2_right_tibia_medlat_6_s3	14.6875
ra2_right_tibia_medlat_7_s1	21.5625	9.53125	10.7812	1368.64	1371.73	1376.18	1374	1350.18	1316.73	1308.36	1317.27	1305.18	1310.36	1326.18	1315.27	1331.27	1313.55	1290.27	1277.73	1286.18	1294.64	1276.09	1281.09	1290.09	1285.18	1263.27	1261	1272	1279.91	1262.36	1217.73	1194.18	1208.27	1219.73	1221.91	1261.73	1305.91	1351.18	1362.18	1380.09	1409.82	1423.27	1443	1441.2	1435.46	1422.71	1412.88	1404.65	1384.2
ra2_right_tibia_medlat_7_s2	23.5938	10	12.0312	1154.67	1149.67	1179.67	1205.67	1163.33	1123.67	1185	1225	1235	1238.67	1228.33	1242	1246.33	1238.33	1251.33	1268.33	1252	1252.67	1311	1310.67	1288.33	1315	1366.67	1390.33	1340.67	1275.33	1241	1277.33	1321.67	1317.67	1341.67	1350.33	1329.33	1309.67	1306.33	1337	1378.33	1428.67	1476.67	1540.67	1544.97	1535.62	1537.19	1539.96	1552.11	1548.22
ra2_right_tibia_medmed_1_s1	8.59375	5	10.625	1587.11	1565.22	1548.78	1577.89	1601.89	1580.33	1616.22	1601	1591	1605.78	1588.89	1596.11	1583.11	1593.44	1607.67	1572.33	1579.11	1572.11	1586.44	1593.22	1597.89	1589.89	1578.33	1557.67	1579.11	1566.22	1597.33	1596.11	1597.22	1633.11	1631.33	1602.67	1570.33	1546.33	1575.11	1618.33	1632.67	1653.11	1705.78	1723.11	1702.17	1692.45	1660.92	1614.64	1583.5	1570.15
ra2_right_tibia_medmed_1_s2	32.3438	10	15	1840.46	1875.92	1877.31	1864.23	1908.69	1898.69	1913.31	1864.46	1898	1880.46	1880.92	1883.54	1900.85	1867.92	1882.54	1879.08	1880.62	1883.15	1868.08	1870.46	1896.92	1881	1898.46	1896.15	1896.31	1844.23	1853.38	1874.46	1851.54	1840	1835.31	1872.92	1874.62	1865.08	1866.31	1861.85	1861.77	1869.46	1891.46	1898.85	1902.1	1881.01	1861.95	1866.22	1856.35	1835.7
ra2_right_tibia_medmed_3_s1	23.4375	9.6875	11.7188	1257	1209	1186.2	1203.8	1227.2	1271.4	1285	1274.4	1275.8	1297.6	1340.8	1305.2	1296.4	1326.6	1390.4	1420.6	1411.8	1393.6	1469	1441.8	1411.6	1439.8	1414.8	1441.2	1378.2	1398.4	1409.8	1438.2	1392.4	1412.4	1377.8	1432.4	1417	1426.2	1497.6	1569.6	1639	1631	1646	1731.2	1773.21	1730.32	1694.32	1626.37	1519.66	1400.51
ra2_right_tibia_medmed_3_s2	16.875	7.1875	11.4062	1454.85	1439.69	1432.85	1458.69	1457.23	1437.77	1431.69	1460.54	1470.23	1481.08	1474.15	1461.62	1450.62	1451.62	1483.15	1476.77	1503.69	1480	1479.62	1483.54	1489.62	1513.54	1510.92	1525.62	1512	1504.31	1495.46	1511.23	1530.92	1502.23	1509.77	1518.23	1532.62	1553.69	1583.23	1582.62	1599.46	1641.38	1700.38	1753.23	1737.34	1697.73	1641.27	1572.62	1506.49	1395.1
ra2_right_tibia_medmed_3_s3	13.4375	7.65625	12.0312	946.267	947.933	934.733	899.4	875.867	859.733	834.2	835.467	833.133	811.467	809.667	818.067	803.133	819.8	862.267	848.267	852.333	868.2	871.333	869.267	898.933	931	926	931.4	925.467	921.533	912.467	908.667	893.2	902.667	918.867	921.333	977.933	1060.33	1141.53	1219.67	1280.8	1338.53	1387.93	1431.07	1436.19	1405.56	1347.6	1265.9	1159.76	1047.58
ra2_right_tibia_medmed_5_s1	11.875	7.1875	11.25	1357.88	1369	1394	1356.62	1328.88	1324.25	1340.5	1373.25	1363.62	1329.12	1342.25	1341.62	1350.88	1379.25	1396.88	1402.88	1394.38	1375.75	1339.5	1346.62	1323.88	1315.25	1318.5	1341.5	1317.25	1308.25	1312.5	1312	1304.75	1333.75	1371.62	1410	1458.75	1489.75	1455.62	1458.5	1448.12	1455.38	1501.25	1517.75	1495.48	1455.66	1406.87	1386.82	1397.1	1392.97
ra2_right_tibia_medmed_5_s2	16.0938	7.65625	14.5312	1624.11	1621.67	1628.67	1639.67	1646.67	1642.89	1632.56	1654.67	1660.78	1661.89	1684.44	1697.56	1707.89	1718.11	1718.44	1702.33	1703.44	1720.56	1710.78	1706.22	1704.44	1702.78	1712.67	1718.67	1708.44	1690.89	1687.89	1689.89	1671.11	1655.22	1663.11	1689.56	1711.44	1722.89	1752.22	1778.11	1785	1809.33	1832.67	1858.67	1855.61	1848.13	1825.4	1809.14	1778.31	1748.1
ra2_right_tibia_medmed_5_s3	29.5312	8.28125	14.8438	1785.86	1773.57	1766.43	1785.86	1779.57	1793.14	1780.14	1762.86	1781.71	1815.29	1821.29	1798.71	1814.57	1816.29	1779.86	1768.71	1766.86	1774.71	1805.43	1796.14	1807.14	1806.14	1783	1787.71	1799.14	1818.86	1830	1797.29	1789.71	1816.43	1840.71	1867.71	1879.71	1861.71	1828.29	1830.14	1861.29	1877.86	1890.43	1904.86	1890.38	1861.7	1840.4	1762.23	1666.6	1553.37
ra2_right_tibia_medmed_5_s4	29.2188	7.96875	11.4062	1730	1738.9	1744.3	1739.9	1735.4	1738.3	1758.8	1780.2	1772.7	1761.1	1763.6	1769.4	1770.2	1780.2	1778.2	1761.6	1762.2	1767	1767.6	1764.7	1769.6	1776.5	1786.2	1789.4	1777.4	1759	1747.5	1758.8	1764.3	1789	1807.9	1812.7	1818	1833.5	1854.9	1873.2	1874.4	1869.3	1881.7	1877.4	1872.6	1875.6	1874.38	1865.14	1853.99	1854.47
ra3_left_tibia_medlat_1_s1	50.7812
ra3_left_tibia_medlat_5_s1	10.7812	7.1875	14.375	1611.91	1628.64	1614.18	1614.27	1628.55	1632.82	1644.91	1653.64	1672.55	1654.64	1670.09	1661	1677.18	1646.09	1670.27	1646.45	1679.36	1679	1690.45	1683.82	1677.73	1705	1702.73	1692.82	1705.27	1708.91	1733.45	1729.82	1717.36	1751.73	1716.27	1700.09	1693.36	1711.27	1718.36	1747.73	1726.18	1688	1719.36	1741.27	1685.79	1654.01	1625.56	1637.03	1639.4	1610.68
ra3_left_tibia_medlat_5_s2	15.4688	9.84375	13.9062	1688.85	1688.38	1664.85	1653.23	1658.92	1654.69	1653.77	1675.46	1664.54	1654.69	1671.38	1671.38	1692.85	1674.46	1690.85	1701.77	1698.15	1687	1665.15	1671.62	1682.23	1693.77	1724.31	1705.62	1727.77	1729.38	1691.38	1705.15	1722.08	1689.31	1691.77	1701.85	1697.23	1663.31	1652.85	1666.62	1692.77	1713.46	1728	1728.31	1668.18	1598.57	1507.26	1409.52	1321.36	1255.61
ra3_left_tibia_medlat_7_s1	8.125	6.875	13.4375	1781.44	1795.89	1761.11	1787.11	1757.56	1768.11	1760.11	1762.22	1757	1764	1783	1767.78	1741.78	1734.33	1754.22	1746.22	1750	1763.67	1761.78	1738.78	1738.44	1771.33	1765.89	1752.78	1766.33	1714.67	1751.89	1721.56	1714	1702.11	1724.22	1716.33	1727.11	1695.22	1706.11	1699.56	1694.56	1696.33	1723.67	1740.78	1691.16	1664.33	1639.44	1579.5	1555.32	1514.55
ra3_left_tibia_medlat_7_s2	5.625	4.375	10	1705.33	1724.08	1719.75	1709.92	1669.5	1645.67	1648.83	1632.17	1639.67	1632.42	1630.58	1622.33	1672.33	1640.92	1677.67	1657.92	1676.33	1706.67	1701.67	1693.25	1710	1690.58	1678.17	1666.67	1655.17	1685.08	1660.75	1620.67	1606.75	1621.92	1592.5	1602.42	1602.5	1583.67	1603	1630.67	1659.75	1728.83	1753.58	1756.92	1757.3	1716.35	1628.05	1506.88	1391.85	1292.9
ra3_left_tibia_medlat_7_s3	5.46875	3.125	10.7812	1517.33	1506.42	1499.75	1489.67	1513.33	1528.83	1514.42	1497.67	1500.5	1510.83	1501.25	1504.25	1529.67	1529.08	1504.25	1502.25	1532.75	1532.75	1517.17	1492.75	1491.67	1495.75	1461.83	1474.67	1502.5	1481.92	1469.42	1486.5	1501.92	1499.92	1485	1498.25	1516.67	1553	1552.92	1549.17	1591.5	1586.33	1622.67	1637.92	1640.96	1616.53	1575.78	1531.43	1469	1389.91
ra3_left_tibia_medlat_8_s1	12.1875	6.875	11.4062	1643.08	1623.5	1609.08	1644.33	1650.17	1610.92	1626.83	1646.5	1648	1647	1637.92	1652.25	1646.5	1658.75	1640.83	1647.58	1629.08	1653.42	1622.83	1625.83	1608	1566.33	1579.33	1553.83	1565.83	1560.08	1552.75	1576	1565.42	1593.17	1564.33	1588.5	1584.67	1612.17	1636.33	1668.17	1664.5	1671.5	1654.5	1683.75	1635.84	1629.97	1631.14	1600.46	1577.2	1551.45
ra3_left_tibia_medlat_8_s2	11.875	7.65625	12.9688	1658.92	1668.33	1636.58	1628	1614.17	1595.08	1606.5	1613.08	1611.5	1613.58	1614.33	1614.83	1616.83	1619.42	1623.83	1627.25	1638.75	1657.08	1657.42	1647.17	1667.67	1660.33	1657.42	1676.67	1663.92	1639.83	1641.67	1645.5	1626.08	1605.42	1615.67	1624.83	1615.67	1597	1595	1606.83	1606.33	1606.83	1597.92	1625.67	1625.14	1623.46	1611.4	1600.56	1595.4	1590.27
ra3_left_tibia_medlat_8_s3	25.9375	8.59375	15.1562	1759.14	1754.64	1765.14	1765.5	1760.57	1751.43	1742.43	1760	1740.29	1776.86	1764.29	1774	1771.86	1765.43	1758.21	1732.21	1728.5	1749.29	1712.5	1689.64	1688.36	1680	1676.57	1620.79	1647.86	1599.93	1609.29	1617.57	1617.07	1583.5	1604.5	1586.07	1622.57	1655.43	1670.71	1672.5	1667.57	1705.21	1736.21	1707.36	1717.35	1712.96	1708.11	1683.92	1661.15	1634.41
ra3_left_tibia_medlat_9_s1	12.5	8.4375	10.625	1496.08	1501.54	1501.15	1509.77	1548.31	1558.77	1578.46	1569.08	1555	1544	1520.85	1498.92	1497.69	1516.54	1499	1501.62	1562.62	1598.38	1627.62	1666.85	1691.54	1710.85	1738.62	1767.69	1786.54	1780.54	1779.38	1766.54	1764.08	1757.15	1750.54	1742	1757.54	1762	1750.15	1760.54	1771.23	1789.77	1786.31	1798.08	1795.37	1785.26	1744.55	1677.63	1591.22	1494.09
ra3_left_tibia_medlat_9_s2	5.3125	4.84375	9.84375	1404.92	1397.31	1399.54	1390.08	1387.77	1378.46	1349.46	1340.69	1356.69	1318.38	1294.31	1260	1217	1211.54	1190.23	1213.15	1227.92	1233.54	1204.62	1215.08	1248.77	1285.77	1350	1424.15	1476.92	1480.46	1514.31	1518.46	1516.85	1521.23	1451.15	1416.54	1392.08	1364.23	1348.38	1350.15	1371.23	1460.62	1512.15	1519.15	1512.66	1495.55	1451.43	1400.44	1333.62	1232.74
ra3_left_tibia_medlat_9_s3	7.5	4.53125	11.4062	1478.67	1471.89	1501.11	1460.11	1424	1448.11	1432	1429.67	1455.78	1481.11	1484.11	1472.67	1516.44	1530.56	1485.33	1471.11	1464.11	1448.11	1453.89	1516.67	1501.67	1508.33	1524.89	1518.78	1535.67	1537.56	1521.22	1511.44	1497.67	1480	1460.33	1472.11	1473.33	1453.89	1450.67	1395.33	1453.56	1488.56	1465.67	1476.78	1469.24	1412.81	1361.14	1318.06	1254.83	1176.21
ra3_left_tibia_medmed_1_s1	22.1875	10.7812	14.6875	1623.36	1615.5	1614.64	1625.86	1629	1608.36	1632.57	1631.14	1631.43	1629.14	1668.07	1660.71	1660.43	1655.14	1660.14	1671.86	1646.21	1662.43	1659.57	1648.86	1650.64	1669.93	1690	1674.64	1650.93	1675.07	1677.86	1658	1676.14	1692	1671.79	1656.79	1668.36	1672.71	1652.93	1663.64	1661.21	1657.21	1671.86	1702.71	1696.24	1687.18	1665.7	1630.29	1589.07	1523.37
ra3_left_tibia_medmed_2_s1	14.8438	7.96875	12.8125	1400.54	1407.38	1382.54	1389.85	1455.38	1453.85	1477.15	1470.15	1497.23	1492.31	1519.54	1534	1551	1555.92	1577.46	1569.23	1609.85	1624.92	1646.08	1643	1643.46	1660.85	1672.38	1672.85	1635.08	1644.77	1674.08	1626.77	1613.62	1589.31	1551.77	1543.69	1523.62	1509.85	1455.92	1468.54	1462.15	1573.38	1620.54	1644.92	1636.74	1619.61	1617.9	1580.24	1511.03	1412.49
ra3_left_tibia_medmed_2_s2	9.375	6.875
ra3_left_tibia_medmed_5_s1	7.1875
ra3_left_tibia_medmed_6_s1	13.4375	7.34375	13.5938	1710.73	1692.55	1731.45	1721.27	1698.73	1714	1716.18	1730.64	1721.27	1718.18	1724.18	1723.55	1731	1725.55	1730.64	1739	1728.27	1726.18	1747.64	1755.91	1758.82	1728.64	1757.45	1755.09	1761.73	1756.55	1765.27	1761.45	1761.91	1782.64	1804.36	1794.27	1778.45	1793.82	1843.73	1843.18	1823.18	1821.82	1854.64	1847.09	1841.32	1818.87	1808.84	1819.25	1799.83	1807.65
ra3_left_tibia_medmed_7_s1	29.6875	12.6562	12.6562	1803.92	1810.38	1808.23	1799.69	1824	1825.62	1821	1849.23	1857.85	1848.15	1843.15	1837.38	1830.08	1831.69	1849.62	1847.62	1855.77	1863.31	1838.23	1847.15	1846.08	1847.77	1839.15	1830.15	1863.15	1861.77	1855.38	1889.62	1852.85	1833.85	1856.77	1818.38	1839	1843.54	1847.54	1847.62	1847.31	1837.62	1865.15	1863.38	1857.65	1842.99	1831.44	1819.74	1793.9	1787.23
ra3_left_tibia_medmed_7_s2	27.9688	9.84375	14.0625	1846.62	1844.54	1851.69	1861.85	1853.62	1862.38	1851.85	1844	1853.92	1857.15	1854.92	1877.77	1846.15	1856.69	1867.54	1864.31	1868.23	1851.77	1842.54	1861.69	1841.31	1860.85	1838.08	1845.15	1864.69	1849	1864	1870.92	1865.54	1839.77	1851.38	1859.92	1850.77	1837.08	1840.15	1857.23	1838.15	1849.08	1863.15	1847.85	1852.65	1805.45	1758.72	1719.46	1659.57	1609.72
ra3_right_tibia_medlat_2_s1	19.8438	8.125	10.7812	1723.55	1723.36	1689.91	1691.64	1649.82	1668.09	1712.73	1686.91	1682.09	1726.82	1737.55	1722.18	1747.55	1741.73	1749.36	1728.09	1725.27	1704.18	1690.18	1673.36	1629.73	1618.09	1520.18	1485	1458.73	1448.27	1443.36	1479.82	1506.27	1450.45	1487.18	1513.18	1524.09	1552.36	1553.91	1565.91	1573.27	1617.18	1587.18	1622.45	1571.5	1588.34	1555.41	1517.49	1512.67	1419.23
ra3_right_tibia_medlat_4_s1	29.2188	12.3438	11.5625	1770.75	1761.92	1822.5	1770.83	1752.58	1749.33	1770.67	1758.25	1743.17	1779.08	1816	1748.67	1763.33	1774.67	1778.42	1784.25	1744.92	1730.42	1718.58	1732.75	1715.5	1701.17	1659.5	1688.25	1650.58	1651.25	1621.58	1623.75	1623.33	1601.58	1600.08	1603.75	1674.83	1664.25	1729.42	1728.42	1731.58	1745.25	1725.33	1764.42	1700.09	1682.63	1675.28	1630.79	1529.73	1434.48
ra3_right_tibia_medlat_4_s2	24.8438	9.53125	14.8438	1685.39	1668.72	1695.72	1685.11	1691.28	1670.22	1687.83	1686	1676.61	1685.56	1669.67	1668.22	1662.5	1670.72	1649.39	1654.94	1661.06	1640.72	1630.06	1630.61	1618.33	1602.06	1631.17	1599.28	1608.78	1605.83	1601.67	1596	1620.78	1624.5	1624.22	1614.67	1643	1652.61	1693.56	1719.78	1732.78	1766.11	1810.28	1811	1805.97	1803.82	1798.28	1773.34	1732.15	1683.11
ra3_right_tibia_medlat_5_s1	24.6875	11.4062	7.65625	1745.25	1730.25	1732.75	1736.42	1727	1719.67	1728.92	1733.83	1733	1738.17	1726.25	1726.5	1725.25	1701.67	1692.83	1707	1703.25	1710	1720.67	1700.58	1700.25	1692.08	1693.58	1695.58	1697.92	1676.83	1649.75	1672.08	1654.33	1668.75	1690.17	1670.25	1663.25	1620.75	1621.67	1652.25	1663.5	1708.08	1740.17	1730.08	1733.9	1726.74	1705.8	1670.09	1627.52	1589.59
ra3_right_tibia_medlat_5_s2	22.3438	11.0938	6.71875	1325.75	1400.58	1469.67	1551.67	1649.5	1725.58	1786.92	1841.33	1835.58	1840.75	1797.25	1784.92	1766.42	1722.08	1705.58	1725.5	1725.17	1708.83	1677.75	1706.42	1690.75	1698.83	1696.58	1703.42	1688.33	1716.25	1710.33	1693.08	1693.42	1699.08	1699.42	1716.42	1763.17	1749.75	1728	1716.25	1761.92	1794.58	1777.17	1799.17	1764.88	1749.2	1721.52	1687.53	1658.09	1639.86
ra3_right_tibia_medlat_8_s1	18.75	7.8125	10.7812	853.538	872.154	862.846	868.615	867.923	868.615	862.308	856.385	858.231	850.615	860	866.769	861.308	853.462	860	855.538	812.154	808.615	817	846	892.692	949.154	984.462	975.462	953.231	917.846	887.077	849.462	869.308	887	926.308	976.385	1017.69	1076.62	1143.31	1236.54	1339.77	1406.08	1421.38	1434.77	1400.78	1331.17	1201.36	1051.58	915.145	805.988
ra3_right_tibia_medlat_8_s2	31.5625	12.8125	11.0938	1713.57	1708.14	1687.81	1623.95	1577	1491.71	1452.95	1459.9	1472.33	1514.86	1570.71	1635.86	1662.19	1686	1699.86	1718.57	1726.24	1721.1	1711.62	1691.43	1669.52	1652.71	1623.33	1604.1	1577.57	1558.19	1537.1	1509.43	1516.1	1551.05	1559.76	1579.62	1554.67	1538.95	1527.24	1530.71	1544.57	1559.19	1590.67	1609.52	1584.74	1558.06	1530.29	1484.84	1453.92	1422.44
ra3_right_tibia_medlat_8_s3	18.75	7.03125	13.75	1050.25	1069.88	1120.12	1174.5	1205.5	1210.38	1207.75	1212	1182.5	1192.5	1164.62	1163.25	1167.12	1168.75	1165	1150	1161.38	1160.12	1168.5	1131	1131.38	1093.75	1123.75	1107.25	1076.88	1041.88	1020.88	1020.75	1036.75	1061.12	1067.62	1082.25	1105.75	1139.62	1171.12	1198.88	1197.38	1208.38	1236.62	1254	1211.17	1179.34	1176.43	1150.15	1123.8	1108.21
ra3_right_tibia_medlat_9_s1	20.3125			1381.89	1415	1428.89	1415.67	1438	1426.67	1411.67	1390.22	1379.89	1350.78	1400.67	1387.33	1383.11	1386.33	1410	1390.78	1409.67	1372	1414.89	1378.67	1374.78	1350.11	1375.22	1374.33	1398.22	1439.11	1468.33	1445	1374.33	1279.22	1227.89	1215.67	1225.22	1314.44	1389.56	1496.56	1621.11	1725.89	1720.89	1729.56	1745.45	1727.79	1675.49	1634.27	1585.2	1460.83
ra3_right_tibia_medlat_9_s2	22.6562			1603.78	1603.78	1603.22	1587.78	1584.56	1579.11	1590.78	1603.89	1582.56	1559.67	1564.44	1550.11	1645.44	1635.11	1636.78	1701.11	1675.22	1681.22	1739.22	1692.78	1709.44	1726.22	1726	1730.22	1732.22	1703.56	1730.89	1692.33	1713	1718.56	1708.67	1683	1642	1565.56	1581.56	1591	1606.56	1647.78	1611.11	1632.56	1601.58	1589.32	1571	1497.22	1411.12	1321.97
ra3_right_tibia_medmed_1_s1	37.3438	9.84375	12.0312	1289.74	1284.84	1306.42	1308.05	1327.26	1349.11	1351.89	1353.95	1356.89	1385.26	1390.68	1402.21	1404.84	1421.37	1413.47	1409.63	1428.47	1435.11	1435.32	1464.16	1451.63	1450.11	1475	1467.16	1483.16	1508.47	1505.95	1499.47	1512.11	1527.63	1551.63	1569.53	1605.79	1608.42	1655.53	1659.53	1656.95	1661.32	1661.37	1683	1668.43	1664.35	1635.02	1576.73	1538.65	1489.51
ra3_right_tibia_medmed_2_s1	18.75	11.5625	10.3125	1726.55	1731.82	1735	1697.09	1722.55	1682.45	1711.73	1700	1697.27	1697.09	1684.27	1677.91	1717.36	1705.64	1706.64	1680.18	1674.18	1650.09	1627.64	1671.36	1637.64	1639.09	1682.55	1684.18	1648.27	1637.09	1622.64	1639.73	1663.82	1633.55	1623.73	1643.36	1626.27	1664.55	1661.18	1702.18	1743.27	1759.45	1760.45	1782.91	1797.87	1786.04	1761.99	1740.45	1718.67	1699.75
ra3_right_tibia_medmed_2_s2	9.6875	7.34375	10.1562	1760	1729.4	1752.2	1751.6	1753.6	1724.8	1741.4	1711	1711.6	1674.4	1697.4	1658.6	1676.8	1694.4	1695.8	1701.4	1674.8	1693.4	1659.6	1602.8	1635.2	1620.6	1620.8	1627.8	1674.2	1611	1647.4	1637.2	1641.8	1640	1624.6	1636	1577.6	1659.6	1656	1758.6	1806.6	1769	1822.8	1803	1756.51	1744.25	1704.98	1663.72	1645.03	1630.04
ra3_right_tibia_medmed_2_s3	7.96875	5.3125	10.1562	1451	1463.88	1470.38	1446	1417	1395.5	1401	1383.12	1395.5	1429.12	1429.25	1420	1422.12	1413.88	1404.25	1475	1437.75	1456.12	1497.88	1472.62	1500.88	1490.5	1471.12	1451.5	1404.5	1431.75	1434.25	1445.75	1449.25	1500.5	1543.75	1476.88	1573.38	1547	1548.5	1637.12	1690	1705.62	1717.12	1726.38	1649.14	1583.78	1557.4	1512.25	1481.39	1483.5
ra3_right_tibia_medmed_3_s1	19.0625	10.625	9.0625	1322.36	1303.14	1309.86	1311.5	1293.14	1289.79	1297.36	1316.93	1328.71	1342.5	1365.29	1342.64	1319.21	1339.14	1339.43	1333.21	1346.57	1359.21	1400.71	1389.5	1401.07	1389	1411.5	1430.21	1442.71	1488.71	1575	1609.57	1632	1684	1695.93	1715.57	1715.79	1681.14	1695.14	1748.79	1780.71	1826.93	1829	1871.5	1837.83	1804.39	1794.9	1780.5	1764.39	1761.74
ra3_right_tibia_medmed_3_s2	20	8.75	11.7188	1575.42	1572.75	1557.58	1561.42	1560.75	1546.25	1557.83	1568.25	1584.33	1579	1587.42	1569.58	1543.92	1549.25	1518	1569.5	1556	1587	1592.75	1581.92	1599.08	1593.83	1614.92	1586.33	1648.08	1634.67	1649	1678.33	1651.42	1706.67	1718.25	1720.92	1781.42	1756.83	1806.08	1813.17	1816.25	1852	1872	1861.17	1849.48	1858.82	1845.43	1822.86	1787.86	1750.31
ra3_right_tibia_medmed_3_s3	38.125
ra3_right_tibia_medmed_4_s1	15.625	9.375	10.625	1278.5	1301.88	1277.5	1348.12	1309.06	1355.81	1328.75	1305.75	1334.81	1313.56	1306.25	1317.38	1292.88	1279.56	1266.19	1250.5	1254.38	1268.38	1233.31	1184.25	1224	1244.69	1290.25	1322.75	1345.44	1390.44	1387.44	1436.94	1487.75	1530.5	1601.88	1626.94	1630.88	1604.81	1592.44	1579.94	1579.38	1615.19	1601.19	1625.12	1623.41	1597.78	1582.53	1574.59	1554.48	1546.89
ra3_right_tibia_medmed_4_s2	23.125	8.75	12.8125	1208.93	1202.93	1217.07	1185.86	1190.43	1212.43	1238.93	1260.5	1233.43	1251.21	1225.57	1241.5	1190.86	1186.5	1194.86	1190.07	1138.5	1131.14	1171.64	1226.21	1222	1179.5	1207.43	1213.43	1238.14	1302.14	1282.64	1313.64	1315.29	1329.14	1322.93	1318.57	1294.71	1261.43	1249.64	1261.36	1269	1270.14	1313.43	1339.07	1304.99	1273.56	1246.08	1233.91	1212.3	1182.39
ra3_right_tibia_medmed_5_s1	11.4062	6.875	8.90625	1434.67	1425.67	1464	1523.33	1570	1577.67	1579.67	1610	1615.67	1575	1609.67	1637.67	1613	1563.33	1529.33	1567.67	1584	1615.67	1635	1672.67	1717.33	1742.33	1757.33	1737	1721.33	1722.67	1653.67	1627.33	1631	1534.67	1543	1598.33	1658	1672	1712.67	1793.33	1815.33	1833	1866.33	1885.33	1825.84	1787.22	1759.31	1781.73	1830.19	1852.01
ra3_right_tibia_medmed_5_s2	29.5312	9.0625	12.9688	1801.32	1806.89	1795.32	1798.84	1816.47	1824.74	1826	1810.68	1807.21	1803.42	1793.16	1789.89	1793.53	1788.32	1801.05	1767.63	1694.16	1630.95	1543.68	1467.47	1433.95	1438.89	1467.32	1518.32	1526.32	1521.32	1541.05	1559.79	1576.32	1602.11	1640.47	1665.21	1677.11	1693	1728.47	1774.37	1800.11	1809.47	1816.95	1834.74	1830.67	1823.96	1822.48	1799.38	1808.38	1808.49
ra3_right_tibia_medmed_5_s3	20.3125	7.1875	12.0312	1487.5	1494.4	1527.4	1533.5	1517.6	1495	1538.3	1565	1552.6	1538.8	1539.9	1538.5	1528.9	1527.3	1527.4	1531.8	1529.9	1516	1518.4	1525.3	1537.1	1540.3	1543	1549.8	1558.1	1529.1	1511.6	1526.3	1538	1554.6	1548.9	1550.8	1585.5	1578	1548.6	1573.1	1597.6	1623	1642.2	1650.6	1640.62	1599.34	1558.59	1523.63	1469.88	1446.58
ra3_right_tibia_medmed_5_s4	25.3125	11.4062	10.4688	1434.77	1422	1417.77	1426.46	1437.62	1467.08	1475.31	1479	1459.08	1472.23	1450.23	1466.77	1466.38	1470.69	1477.15	1471.08	1458.23	1501.31	1502.15	1479	1460.46	1480.31	1475.62	1483.23	1526.38	1504.69	1515.69	1535.69	1533.54	1541.08	1539.62	1545	1559.85	1608.08	1643.23	1685.69	1718	1757.38	1827.38	1837.62	1841.02	1821.57	1800.37	1783.19	1784.6	1794.07
ra3_right_tibia_medmed_6_s1	13.9062	7.96875	11.875	1202	1242.67	1251.11	1225.11	1223	1202.11	1192.33	1205.78	1167.33	1167.22	1179.11	1141.44	1176	1180.11	1189.33	1175.44	1154.67	1166.44	1147.44	1169.33	1171.67	1187.44	1200.56	1200.11	1212	1209.11	1209.11	1201.78	1201.22	1251.11	1274.22	1233.44	1223.89	1241.44	1243.78	1291.11	1314.44	1348.56	1363.78	1368.33	1313.21	1258.56	1216.28	1141.96	1080.05	1038.46
ra3_right_tibia_medmed_6_s2	27.5	8.90625	11.5625	1201.45	1211.09	1201.45	1215.64	1216.27	1231.36	1218.18	1223.27	1249.18	1233.18	1210.27	1218.09	1230	1273.73	1287.73	1292.45	1283.82	1262.91	1265.64	1258.09	1273.91	1241.64	1261.18	1267.45	1266.91	1258.73	1252.27	1259.73	1264.82	1279.82	1287.82	1303.55	1301.91	1339.64	1405.73	1474.09	1536.73	1608.91	1622.91	1667.73	1603.4	1568.89	1541.57	1480.07	1354.62	1164.72
ra3_right_tibia_medmed_6_s3	12.5	7.65625	13.5938	1121.1	1150.1	1135.7	1128.3	1099.6	1079.1	1073.6	1047.5	1077.8	1127.7	1132.1	1159.6	1148.6	1149.5	1148.2	1157.5	1150.9	1166.5	1137	1125.6	1096.6	1118.2	1102.1	1073.7	1058.3	1067.4	1054.3	1082.4	1095.8	1106.9	1063	1054	1028.1	1015	1038.1	1117.3	1216.3	1317.2	1405.2	1465.9	1446	1343.8	1217.8	1135.53	1094.8	1091.22
ra3_right_tibia_medmed_6_s4	21.25	9.6875	13.75											754	1207	1205	1210.4	1202.6	1219.8	1223.4	1240.8	1216.8	1249	1219	1186.6	1216.8	1266	1241.6	1261.2	1332.8	1274.6	1308.2	1304.2	1290.8	1278	1326	1347.6	1445.6	1421.8	1469.4	1536	1566.6	1608.2	1574.85	1516.41	1399.87	1229.95	1183.34	1152.15
ra3_right_tibia_medmed_7_s1	23.9062	10.3125	14.8438	1550	1550.4	1536.8	1527.1	1535.5	1528.3	1526.3	1513.6	1522.5	1518	1515.6	1513.5	1512	1518.1	1530.6	1512.6	1499.1	1482	1503.2	1504.5	1486.7	1503.4	1493.1	1509.9	1495.7	1489.2	1471.4	1458.4	1493.3	1525.9	1565.7	1594.6	1637.8	1670.3	1633.2	1655.3	1649.3	1714.8	1768.5	1821	1792.89	1750.39	1665.14	1523.32	1428.04	1320.66
ra3_right_tibia_medmed_7_s2	37.3438
[truncated: 114 more columns]

## Sheet: contralateral
sample	distance	height	width	optical density1	optical density2	optical density3	optical density4	optical density5	optical density6	optical density7	optical density8	optical density9	optical density10	optical density11	optical density12	optical density13	optical density14	optical density15	optical density16	optical density17	optical density18	optical density19	optical density20	optical density21	optical density22	optical density23	optical density24	optical density25	optical density26	optical density27	optical density28	optical density29	optical density30	optical density31	optical density32	optical density33	optical density34	optical density35	optical density36	optical density37	optical density38	optical density39	optical density40	optical density41	optical density42	optical density43	optical density44	optical density45	optical density46
sr3_tibia_cntrl_medlat_3_s1	21.7188			1757.36	1729.45	1785.82	1763.27	1755.91	1755.45	1737	1732	1763.36	1735	1744.27	1736.27	1718.27	1701.64	1718.09	1671.09	1627.91	1666.36	1623.45	1607.64	1589.09	1609.36	1620	1597.18	1625	1626.55	1614.45	1609.36	1597.82	1585.45	1592.09	1589.55	1571.45	1581.09	1580.55	1586.55	1567	1610.09	1625.45	1640.64	1620.55	1620.35	1574.19	1520.5	1429.54	1304.38
sr3_tibia_cntrl_medlat_3_s2	21.7188			1587.9	1555.5	1578.1	1587.3	1577	1598.4	1526.1	1557.6	1563.8	1565.7	1526.4	1516.2	1510.2	1502.3	1511.3	1548.4	1530.8	1552.1	1571.1	1585.8	1567.1	1548	1531.4	1497.2	1470.1	1492.9	1506.9	1447.9	1457.7	1473.6	1503	1563.1	1590.9	1646.8	1627.2	1647.2	1620.5	1638.2	1644.4	1661.1	1610.26	1578.27	1548.91	1494.64	1451.63	1402.19
sr3_tibia_cntrl_medlat_3_s3	8.4375
sr3_tibia_cntrl_medmed_1_s1	20.3125	6.875	10.1562	126.286	104.286	96.5714	88.5714	94.5714	76.2857	81	84.4286	88	77.7143	91.5714	72.2857	95.7143	107.429	114.857	83.7143	95.7143	123.143	105.571	108.429	149.714	125	146.286	139	113.714	79.8571	96	116.143	123.143	117.857	141.143	143.429	150.857	152.143	141.714	137.143	154.286	187.286	179.429	229.714	214.584	214.963	174.283	145.821	141.469	117.08
sr3_tibia_cntrl_medmed_2_s1	30.3125	8.125	10	763.667	790.444	777	791.222	780	778.556	756.889	780.889	766.889	752.556	730.778	731.111	721.222	729.444	726.667	731.556	732.889	725.778	729.333	711.444	735.556	737	740.333	769.667	728.333	741.222	768.667	758.222	789.556	825.667	858.778	836	851.111	827.667	812.556	822.444	887.778	947.556	1060.44	1095.22	1072.22	1016.46	932.498	830.658	745.444	689.723
sr3_tibia_cntrl_medmed_2_s2	28.2812	10.7812	7.8125	352.308	325.385	313.385	329.231	324.538	329.923	319.769	331.846	323.846	337.615	326.923	326.692	351.692	333.538	341.846	341.077	314.385	350.308	369.615	392.385	392.769	427.769	434.769	485.231	492.923	482.615	439.615	459	422.692	418.769	398.308	392.077	386	415.538	472.692	557	574.769	644.385	664.231	677.308	613.993	575.069	519.96	464.192	418.092	374.465
sr3_tibia_cntrl_medmed_3_s1	14.8438	3.28125	9.6875	200.364	174.455	173.273	154.455	142	145.455	155.455	143.636	146.727	163.364	183	170.545	151.727	130.182	139	161.545	146	123.364	128.091	155.182	157	159.818	149.273	159	144.182	142.727	143.636	153.364	146.455	148.273	160.273	154.182	168.818	185.909	191.455	203.909	218.091	201.727	206.727	230.182	225.081	205.261	180.204	164.619	146.159	130.729
sr3_tibia_cntrl_medmed_3_s2	6.5625	2.8125	9.0625	150.5	149.125	153.125	133.125	154	140	139.875	135.25	123.125	107.125	132.375	140.75	120	136.25	135	143.375	145.25	146.25	158.125	145.125	115.5	139.625	142.5	137.625	156.625	177.125	189	177.75	184.75	178.625	177	197	211.75	252	310.875	345.625	391.25	407.875	396.375	433.875	417.762	405.171	397.099	373.64	329.466	291.222
sr3_tibia_cntrl_medmed_3_s3	45.3125
sr3_tibia_cntrl_medmed_4_s1	14.8438	7.1875	8.90625	163.25	156.25	137.333	153.25	163.667	172.583	183.833	156.5	167.833	143.417	165.833	157.917	154.583	155.5	164.833	152	137	135.917	142.75	162.5	180.5	198.333	164.583	149.333	123.083	146.833	130.083	161.667	173.833	169.583	169.5	188	212.417	248.667	279.333	307	337	367.167	404.583	442.167	352.941	281.353	196.104	127.089	98.3926	93.4996
sr3_tibia_cntrl_medmed_4_s2	19.2188	8.28125	10.1562	91.5	92.25	89.8333	104.75	110.25	100.25	90.25	83	97.1667	117.083	111.75	107.75	97.9167	80.4167	89.6667	88.0833	94.4167	86.5833	89.0833	86.5	74	84.6667	86	84.3333	96.1667	110.75	109.25	96.3333	107.833	117.5	142.25	152	171.583	201.083	213.583	219.083	227.917	222.667	234.5	240.417	218.848	198.384	162.87	119.476	76.9864	57.634
sr3_tibia_cntrl_medmed_4_s3	12.1875	5.625	7.8125	188.6	152.8	130.1	131.8	150.8	142.7	191.6	204.8	203.4	193.8	209	223	249.2	229.3	213.9	224.4	225.1	212.4	205.8	185.9	164.1	181	179.1	218.2	204.1	218.5	192.7	205.3	205.5	190.3	196.7	187.9	226.5	206	186.4	177.6	235.1	331	437.1	499.8	526.582	468.817	367.204	253.811	163.217	97.1654
sr3_tibia_cntrl_medmed_5_s1	11.4062	7.1875	11.4062	128.667	132.444	160.333	149.556	177.889	210.111	200.333	188.556	175	150.111	141.778	141.889	165.333	202.222	213	211.889	207.667	212.667	188.667	176.556	191.444	188.667	189.333	172	150.222	190.333	167.778	229.111	239.444	228.667	209.667	199.222	150.556	170.889	206.222	252.889	261.556	336.889	360.222	388.889	390.126	369.864	310.873	220.389	166.834	151.623
sr3_tibia_cntrl_medmed_5_s2	21.875	9.84375	8.125	329.571	304.214	299.643	267.071	268.929	261.071	275.571	299.357	300.643	309.357	319.5	336.857	358.286	365.643	373.286	346.214	334.357	280.714	286.5	299.357	293.214	314.714	320.786	321.643	333.071	330.857	307.571	270.5	243.143	248.786	243.5	279.571	328.5	401.071	469.786	534.643	630.5	708.929	771.5	785.571	621.425	503.785	372.283	242.218	139.067	78.5106
sr3_tibia_cntrl_medmed_6_s1	33.5938	8.125	10.625	535.333	518.5	499.889	515.889	502.556	507.278	518	527.889	526.111	539.167	549.222	544.556	548.611	557.444	562.556	566.444	567.444	559.5	542.556	537.778	535.444	520.667	559.278	553.222	592.333	594.667	615.722	611.722	608.611	594.167	585.5	607.389	644.833	709.944	764	873.778	1003.72	1105.39	1177.89	1188.17	1092.95	972.317	857.745	749.475	644.897	571.194
sr3_tibia_cntrl_medmed_6_s2	29.375	9.6875	14.0625	500	487.333	468	499.583	481.917	497.25	481.917	497.917	487.083	506.75	509.833	517.667	501.167	515.25	503	526.667	526.5	520.5	514.667	522.333	524.833	496.25	489.333	476.917	472.417	485.5	467.083	473.833	500.917	533.417	559.667	563.833	590.417	596.167	611.25	672.167	727	799.083	843.5	889.833	854.148	792.983	715.771	650.468	595.745	520.579
sr4_tibia_cntrl_medlat_1_s1	23.75			958.909	967.909	958.364	967.727	979.636	966.091	974.364	946.273	969.182	952.364	956.455	966.909	984.818	1000.45	1045.73	1039	1013.82	1035.55	996.273	981.091	957.455	944.364	919.182	968.455	964.455	973	995.636	1027.55	1057.36	1054.18	1089.36	1097	1091.18	1080.73	1087.18	1081.27	1104.82	1136.64	1162.73	1189.73	1158.3	1127.89	1085.85	1039.37	992.658	944.419
sr4_tibia_cntrl_medlat_1_s2	25.9375			1249.82	1202.73	1238.55	1256.91	1231.64	1189.82	1214.45	1227.82	1181.36	1193.91	1204.91	1221.55	1268.09	1246.09	1257.73	1291.36	1328.91	1322.64	1295.64	1272.55	1281	1248.45	1205.36	1188.27	1169	1139.09	1146.91	1157.18	1167.82	1165.91	1147.45	1148.45	1149.45	1134.64	1126.82	1139.36	1143.18	1162.27	1163.91	1220.73	1216.41	1202.24	1161.04	1113.15	1053.66	997.969
sr4_tibia_cntrl_medlat_1_s3	31.4062			1327.1	1327	1309.5	1293.1	1314.6	1315.6	1319.5	1348.6	1320.7	1337.3	1355.5	1336.2	1351.4	1337.4	1349.6	1345.9	1351.2	1357.1	1388.2	1386.8	1367.7	1356.6	1372.2	1402.4	1415.7	1392.7	1435.8	1450.4	1459.4	1471.2	1460.9	1506.2	1489.2	1487.5	1531.7	1539.5	1557.4	1609.9	1643.4	1662	1632.14	1619.65	1577.03	1515.38	1490.8	1432.77
sr4_tibia_cntrl_medlat_1_s4	16.25			742.5	771.4	755.9	773.3	742.1	798.8	774.6	763.3	722.8	759.4	759.7	777.2	784.5	804.4	833.1	881.5	863	878.5	852.7	828.5	809.3	793.8	792.7	788.9	800.8	787.7	792.3	817.8	808.7	809.4	847.7	868.6	845.9	851.5	847.4	861.9	890.4	910.7	907.2	926.1	915.708	913.419	889.963	850.226	804.37	738.102
sr4_tibia_cntrl_medlat_1_s5	31.7188			1020.58	1030	1002	1013.33	978.083	978	998.083	1021.75	1004.25	1013.58	976.167	958	962.917	961.833	943.333	931	907.583	902.667	925.75	931.25	983.167	994.833	1005.42	1014.42	995.833	1005.92	990.833	956.083	974.417	985.417	1003.17	1003.83	1010.42	995.667	1042	1079	1135.33	1175	1206.33	1229.17	1214.74	1187.83	1170.89	1123.78	1045.53	979.455
sr4_tibia_cntrl_medlat_1_s6	37.8125
sr4_tibia_cntrl_medlat_2_s1	16.5625	9.21875	11.25	584.917	587.25	587.667	621.083	585	587.667	579.083	562.417	579	580	567.167	563.333	544.75	517.667	484	445.417	409.5	391.417	382.667	385	375	362.5	358.5	350.75	342.667	382.167	390.417	376.583	375.75	361.417	354.333	333.5	328.25	345.25	345	384.25	455.75	500.75	496.75	521.5	533.243	514.419	500.92	484.652	450.543	396.463
sr4_tibia_cntrl_medlat_2_s2	11.875	7.8125	7.96875	333.2	330.7	350.5	390.9	460.5	516.5	545.3	551.3	490.5	421	391.2	351.4	327.6	301.7	297.6	313.5	362.3	408.5	413.8	427	399.3	339.1	244.5	237.8	233.3	361.9	462.3	584.8	615.3	607.8	501.8	361.9	276.7	180.4	121.5	109.5	201.4	312	461.6	557.5	591.497	569.879	505.222	432.14	375.598	325.838
sr4_tibia_cntrl_medlat_3_s1	32.6562	9.84375	12.1875	1610.62	1639.62	1619	1608.38	1614.38	1593.38	1591.54	1583.69	1601.08	1611.46	1603.69	1629.23	1657.85	1658.31	1651.62	1648	1612.54	1619.85	1639.85	1644.38	1624.15	1644.77	1610.23	1599	1614.54	1597.77	1570.54	1567.77	1577.23	1616.31	1616.85	1669.62	1659.92	1626.92	1622.31	1639	1638.46	1697.08	1740	1796.54	1798.06	1781.35	1730.91	1695.74	1680.71	1657.34
sr4_tibia_cntrl_medlat_4_s1	8.90625	5.15625	10.4688	949.636	992.182	988.545	980.636	968.909	966.818	927.818	892.182	885.909	905.909	924.636	895.364	842.636	784.091	757.727	723.182	696	660	636.273	644.909	666.545	659.636	669.455	682.545	692.636	699.273	691.455	723.455	785.091	859.364	957.545	1034	1081.91	1102.09	1115.36	1100.18	1131.64	1184.73	1227.55	1235.82	1157.91	1130.31	1134.2	1119.2	1092.25	1077.43
sr4_tibia_cntrl_medlat_4_s2	18.9062	6.71875	10.7812	1191.14	1155.57	1166.43	1173.29	1183.71	1183.43	1191.57	1172	1164.14	1236.14	1298.43	1315.29	1325.86	1280.29	1297.86	1283.57	1238.43	1278.14	1283.14	1283.29	1257.43	1244.86	1236.57	1211.86	1241.57	1251.86	1257	1281	1296.57	1309.86	1317.43	1311.71	1341	1355.71	1367.86	1319	1347.14	1351.29	1396.71	1470	1462.16	1421.56	1402.7	1381.59	1342.61	1312.07
sr4_tibia_cntrl_medlat_4_s3	16.4062	8.28125	10.4688	492.778	504.333	520	508.333	484.333	438.444	408.667	389.111	363	346.778	340.222	341	340.333	319.667	309.667	309.444	309.333	323.333	356.222	366.333	357.556	337.222	331.667	343.556	344.111	348.222	358.667	378.333	395.778	416.667	430.889	450.667	486.889	519.667	563.556	591.111	580.333	598.333	603.667	611.222	606.1	601.104	585.231	549.926	527.692	497.272
sr4_tibia_cntrl_medlat_4_s4	10	7.1875	10.625	787.714	744	729.714	750.143	765.429	766.286	778.286	813.286	795.571	800.429	820.143	835	866.857	865	849.714	837.429	811.571	799.286	792.143	794.714	815.143	787	751	751.714	755.571	788.286	817.286	811.143	794.571	797.429	811.143	824.714	820.714	793.286	805.143	826.714	866.286	936.857	975.286	992.857	972.272	932.809	877.818	834.202	838.132	868.555
sr4_tibia_cntrl_medmed_1_s1	12.9688	6.25	11.875	937.714	955.143	1028.86	1044.71	1099.43	1033.29	1002.43	1041.71	1071.71	1122.29	1093.29	985.286	903.286	798.857	826.714	871.714	912.143	922.143	908.571	908.429	894.571	999.429	1042.14	1055.71	1058.43	1045.86	1041.43	1087.14	1145.29	1159	1232.43	1269	1258.14	1261.71	1291.57	1380.86	1476.14	1549.86	1595.86	1671.43	1681.07	1581.71	1455.55	1345.16	1277.58	1193.02
sr4_tibia_cntrl_medmed_1_s2	18.5938	6.875	10.1562	1223.89	1212.56	1188.89	1213	1205.44	1203.44	1222.56	1234.67	1223.11	1254.67	1253.89	1233.22	1246.67	1265.56	1296.89	1255.56	1242.78	1244.22	1233.44	1257.78	1279.22	1261.89	1229.33	1237.22	1228	1276.78	1263.89	1272.89	1264.89	1261.78	1305.89	1360.67	1401.78	1384.44	1373.44	1377.78	1411.67	1422.56	1515.78	1537.89	1516.71	1445.33	1320.13	1171.97	1067.07	999.945
sr4_tibia_cntrl_medmed_2_s1	19.0625	8.28125	9.21875	599.417	606.583	624.583	611.583	608.333	631.083	629.083	587.417	595.25	595.917	604.333	628.417	632.083	630.583	623.917	604.5	618.083	620.333	637.917	636.667	627.583	646.333	646.833	644.083	654	671.167	719.333	727	737.917	746.75	706.833	683.583	696.25	731.25	735.917	773.167	848.667	937.917	1012.75	1060	1007.76	965.802	896.145	812.962	718.504	637.256
sr4_tibia_cntrl_medmed_2_s2	25.3125	11.25	8.28125	579.125	594.625	586.125	637.125	610.625	592.375	573.875	586.375	618.875	638.75	654.5	671.125	650.5	665.5	661.75	657.5	669.875	668.125	705.125	728.625	721.375	715.5	758.625	777.25	781.625	815.875	810.875	822	851.75	862	871.125	898	892.625	944.375	976.125	1048.75	1164.5	1217.75	1226.5	1253.88	1141.07	1104.23	1050.56	988.256	937.154	915.777
sr4_tibia_cntrl_medmed_2_s3	25.625	9.0625	9.21875	630.333	645.167	664.5	601.667	558.167	521.333	529.833	481.5	498.5	558.333	566.333	580.833	546	543.667	521.167	534.833	532.667	527.5	524.333	500.167	506	504.5	547	611.5	620.667	670.833	667.333	586.667	600.167	596.167	621	597	614.333	615.5	626.833	668.333	748	856.167	946	999.667	997.907	946.678	888.596	803.349	719.761	638.767
sr4_tibia_cntrl_medmed_3_s1	22.8125	9.21875	11.0938	1386.71	1347.86	1347	1303.86	1270.29	1280.57	1284.57	1278.14	1248.86	1231.71	1199.86	1146	1094.71	1064.14	1026.43	1061.71	1111.71	1167.71	1271.57	1348.14	1417.71	1428.57	1442.57	1370.14	1304.57	1224.71	1219.71	1235.71	1288.14	1331.86	1362.14	1372.29	1404.14	1348.14	1415.29	1409.29	1506.14	1603.14	1662.57	1700.14	1681.5	1564.22	1403.5	1260.66	1119.81	1018.37
sr4_tibia_cntrl_medmed_3_s2	20.7812	9.6875	11.875	1086.22	1136.56	1168.56	1186.44	1226.33	1206.78	1240.22	1258.89	1262.33	1280.78	1282.67	1295.44	1268.11	1263.56	1258.89	1234.56	1216.44	1191	1205.89	1230.89	1251.56	1248.44	1265.33	1275.22	1273.22	1287.89	1337	1357.78	1353.56	1389.22	1372.11	1416	1437	1478.33	1528	1588.44	1596.67	1644.33	1686.33	1738.89	1704.86	1665.56	1592.29	1487.89	1352.2	1230.01
sr4_tibia_cntrl_medmed_4_s1	12.9688	7.03125	11.0938	759.429	755.429	749.714	731.429	733.571	746.857	741.143	744.571	745	726	733.571	790.571	845.571	879.143	920.286	909.857	888.143	871.714	803.571	768.714	735	717.143	757.857	798.286	844.857	920.571	962.714	952.857	942	967.286	997.857	972.286	974	997.571	1012.14	1037.14	1107.86	1214.71	1227.71	1262.71	1221.85	1139.39	1041.23	924.312	823.235	741.274
sr4_tibia_cntrl_medmed_4_s2	22.8125	8.90625	9.6875	807.692	811.846	817.231	816.769	808	794.615	789.846	784.077	780.462	761.231	746.231	735.615	744.769	751	745.231	773.846	788.231	804.846	818.308	806.308	813	798.538	763.923	753.308	739.385	733.077	719	738.077	746.846	751.462	772.077	781.231	812	862.308	878.846	918.846	992.615	1045.54	1107.85	1130.46	1089.87	1056.37	1013.9	946.462	869.765	811.935
sr4_tibia_cntrl_medmed_5_s1	11.5625	7.5	9.21875	880.929	916.786	921.857	916.143	911.214	915.571	941.286	922.786	971.143	1010.43	1066.21	1172.86	1227.07	1239.36	1251.07	1343.57	1304.14	1273.07	1240.36	1262.64	1240.79	1174.14	1109.14	1043.43	962.286	931.071	887.143	899	898.071	928.786	956.214	970.857	968.071	969.071	995.429	1046.86	1086.86	1140	1182.29	1217.43	1227.78	1213.23	1177.29	1131.79	1085.94	1023.73
sr4_tibia_cntrl_medmed_5_s2	14.2188	10.3125	9.0625	727.375	732.375	723.25	752.5	780.25	749.75	780.125	767.375	774.625	772.25	802.5	780.5	789.75	808.5	820.5	825	804.5	815	805.375	793.5	788.875	808.625	758.625	795.25	814.375	782.125	795.125	730.875	746.25	718	718.875	762.875	764.75	793.5	810.625	844.75	925.625	1002.12	1103.38	1109.62	1094.64	1105.43	1059.87	977.941	911.707	858.267
sr4_tibia_cntrl_medmed_6_s1	22.0312	8.90625	10.7812	1659.77	1664.69	1665.38	1678.15	1691.08	1713.69	1677.69	1653.92	1668.15	1673.31	1669.15	1679.08	1704.31	1710.54	1686.92	1674.54	1664.38	1650.31	1660.31	1647.08	1647.23	1648.08	1618.85	1649.23	1667.69	1646.15	1632.38	1631.31	1644.31	1654.08	1689.69	1691.54	1699.38	1704	1679.69	1697.15	1716.69	1714.62	1743.54	1729.38	1713.04	1697.34	1651.08	1609.12	1577.59	1525.25
sr4_tibia_cntrl_medmed_6_s2	25.9375	12.3438	9.84375	1753.64	1726.07	1722.5	1722.21	1725	1691.21	1596	1470.21	1254.5	983.571	727.571	474.5	321.214	276.714	286.071	326.857	444.714	592.5	851.214	1171.79	1458.64	1603.5	1642.43	1606.93	1531.07	1458.71	1435.64	1480.07	1572.79	1618.64	1634.29	1646.86	1643.79	1647.5	1664.93	1663.36	1701.57	1754.86	1731.79	1746.64	1747.07	1727.89	1677.08	1575.75	1447.73	1309.65
sr5_tibia_cntrl_medlat_1_s1	17.8125			1489	1520.25	1547	1430.75	1465.5	1445.5	1382.75	1447.5	1452.5	1457.75	1446	1479.5	1391.25	1416.5	1445.5	1462.75	1415	1404.5	1418.5	1403.25	1363.5	1333.25	1337.5	1344	1386	1362	1285.5	1305.5	1379	1312	1333	1357.75	1359.5	1360.25	1399.75	1442.25	1415	1497	1444.25	1486	1472.58	1425.82	1404.81	1395.63	1368.66	1309.56
sr5_tibia_cntrl_medlat_3_s1	16.25	8.75	8.75	1362.6	1358.7	1326.4	1318.9	1352.7	1330.7	1327.2	1355.8	1376.7	1398.4	1386.9	1351.4	1362.6	1334	1360.8	1345.7	1350.6	1362	1374.8	1377.7	1407.9	1348.7	1371.5	1369.2	1366.3	1351	1351.2	1358.6	1414.5	1395.8	1397.7	1418.2	1432.4	1470.5	1462.1	1483.4	1540.4	1566.4	1617	1656	1605.14	1561.78	1517.9	1442.6	1349.62	1259.75
sr5_tibia_cntrl_medlat_3_s2	19.6875	7.34375	13.4375	1396.7	1467.2	1459.5	1470	1466.5	1467.2	1463.8	1450.5	1444.2	1425	1458.6	1449.7	1428.4	1463.6	1446.9	1458.1	1457	1428.9	1436.5	1441.4	1438.8	1414.5	1387.2	1400.9	1387.1	1347.6	1359.9	1395.5	1389.5	1423.7	1411.4	1447.1	1435.1	1472.9	1443.2	1490.1	1526.3	1571	1572	1604.7	1588.12	1541.62	1500.73	1495.32	1419.59	1372.33
sr5_tibia_cntrl_medlat_3_s23	14.2188	7.1875	8.28125	1046	1066.38	1056.12	1058.38	1060.62	1036.5	1061	1035.75	1012	993.5	986	994.125	1030.88	1063.38	1093.5	1037.75	997	1013.12	989.375	1017.38	1034.38	1074.38	1091.75	1077.5	1071.88	1063.25	1060.25	1066.25	1044.62	1060.38	1084.75	1077.75	1089.25	1108.38	1152.38	1150.88	1142.88	1145	1161.12	1158.5	1140.47	1106.87	1069.06	1027.17	986.55	950.645
sr5_tibia_cntrl_medlat_3_s3	14.375	7.1875	8.4375	1025.22	1041.67	1026	1024.78	1046.56	1025.56	1031.33	1004.78	988.111	979.444	990.333	1017.44	1043.33	1064.44	1075.11	1054.67	1012.22	1019.89	1005.22	1010.78	1042.22	1062.44	1064.22	1070.56	1054.67	1051.33	1046.33	1056.67	1017.89	1040.89	1075.89	1084.22	1080.22	1119.78	1149.67	1162	1173	1161.11	1141.11	1137.33	1122.28	1076.15	1020.7	973.213	935.821	896.261
sr5_tibia_cntrl_medlat_3_s4	16.7188	6.71875	9.21875	1367.5	1349.25	1331.08	1352.83	1331.08	1319	1335.42	1345.67	1355.5	1341.17	1348.67	1307.08	1290.92	1243.08	1264.08	1252.58	1286.83	1279.58	1286.5	1285.58	1235.92	1253.17	1255.08	1244.08	1276.25	1291.92	1285.25	1288.83	1272.17	1233.25	1228	1223	1217	1240.17	1258.08	1273.67	1312.42	1358.17	1429.58	1470.83	1459.34	1411.14	1355.34	1289.11	1185.15	1075.56
sr5_tibia_cntrl_medlat_4_s1	15.4688	7.96875	12.9688	1380.7	1357.7	1371.7	1388.2	1374.2	1361.7	1376.6	1391.7	1356	1364.6	1379	1368	1391.4	1357.5	1364.7	1410.3	1371.4	1402.1	1357.9	1392.3	1373.7	1393.9	1382.1	1382.9	1403.4	1367.4	1409.1	1400.9	1444.2	1431.4	1420.7	1450.2	1474.9	1475.4	1492.9	1497.5	1507.7	1547.5	1585.2	1616	1611.57	1565.43	1539.34	1502.74	1452.43	1396.12
sr5_tibia_cntrl_medlat_5_s1	9.84375	5	9.6875	359	331.778	331.667	346.667	322.889	321.778	324.333	349.222	311.667	330.556	335.556	319.667	310.222	296	306.556	304.222	291.889	280.444	308.556	311.333	306	312.333	297	289.333	288.667	286.222	300.333	302.667	307.333	331.222	353.556	386.333	406.778	417.111	428.556	458.222	481.444	507.556	554.667	530.778	454.883	396.392	346.068	304.841	254.282	188.271
sr5_tibia_cntrl_medlat_5_s2	28.2812	5.46875	10.625	1180.17	1174	1141.33	1148.33	1204.5	1224.67	1181.83	1139	1106.67	1097.83	1081.67	1093.17	1096.83	1097.83	1089.83	1097.17	1072.5	1111.33	1093.17	1075.17	1106	1119.17	1136.83	1122.67	1107.67	1142	1113.83	1139.5	1179.17	1209	1199.17	1246.17	1259.83	1262.67	1278	1281.67	1295.83	1362.67	1409.67	1420.67	1408.59	1358.24	1275.37	1169.35	1096.11	1071.38
sr5_tibia_cntrl_medlat_5_s3	19.6875	4.84375	10.9375	629.429	594.714	625.714	639.714	626.429	626.286	605.857	610.714	622.714	621	651.571	640.714	645.429	626.714	631	651.857	644.571	663.286	646.143	636.857	631.571	649.286	636.429	678.571	682.286	675.429	681.571	678.286	690.857	708.286	724	755.571	793.857	797.571	841.571	978	1022.57	1087.43	1155.57	1145.71	1054.24	921.794	809.784	713.385	590.689	555.159
sr5_tibia_cntrl_medlat_5_s4	28.125	5.46875	12.9688	863.5	853.625	854.25	852.625	885.5	857.875	884.25	876.75	906.625	904.75	899.5	929.25	923.875	924.375	905.75	928.5	937.25	938	919.875	899.125	920.75	905.75	922.875	909.875	910.25	920.75	944	939.375	962.5	994	1004.25	1039.38	1066.25	1094.75	1106	1168.12	1186.62	1218	1179.88	1212.12	1215.89	1189.75	1116.27	1034.09	928.197	835.615
sr5_tibia_cntrl_medmed_1_s1	21.5625	6.71875	9.0625	1122.25	1093.42	1096.67	1066.83	1073.58	1062.5	1071.75	1095.25	1104.42	1093.58	1092.67	1120.25	1121.92	1120.75	1117.5	1103.58	1085.67	1067.58	1053.5	1068.83	1057.5	1069.83	1064.25	1068.75	1056.75	1084.75	1122.33	1134.92	1162.92	1199.33	1250.67	1262.25	1303.5	1326.75	1389	1423.83	1473.5	1532.5	1587.83	1605.58	1564.98	1515.24	1420.16	1320.23	1206.97	1070.78
sr5_tibia_cntrl_medmed_1_s2	28.5938	6.09375	9.21875	1460.22	1475.78	1480.44	1467	1492.89	1515.67	1551.22	1527.22	1527.22	1541.89	1570.67	1572.44	1571.78	1562.44	1580.67	1597.78	1626.78	1640.33	1624.56	1656.67	1619.33	1655.44	1633.78	1667	1697.67	1703.11	1737	1724.89	1707.56	1743.78	1788.89	1803.11	1810.22	1793.89	1855.22	1826.67	1828.44	1845.22	1824.67	1845.78	1773.8	1736.43	1694.34	1636.13	1602.85	1584.6
sr5_tibia_cntrl_medmed_1_s3	33.4375	6.40625	10.9375	1439.7	1429.6	1453.2	1414.9	1459.3	1447.6	1426.3	1456.5	1473.6	1481.1	1442.2	1454.9	1484	1481.2	1456.6	1459	1482.3	1452.9	1490.1	1480.9	1504.9	1515.2	1502.5	1528.9	1515.5	1548.3	1569.4	1564.1	1546.8	1551	1575.1	1617.8	1660.5	1658.4	1683.1	1709	1753.6	1753.2	1733	1764.5	1708.43	1705.24	1692.66	1672.32	1634.43	1623.32
sr5_tibia_cntrl_medmed_2_s1	9.84375			1129.56	1142.33	1120.56	1134.44	1158.78	1159.89	1175.89	1147.89	1173.67	1153.22	1117.89	1119.22	1152.67	1152.33	1140.56	1149.22	1157.67	1148.33	1186.33	1156.22	1146.67	1089.67	1093.11	1098.56	1049.78	1091.89	1088.11	1082.11	1104.89	1099.56	1128.67	1135.44	1148.89	1157.67	1180.56	1162.56	1227.89	1289.44	1356.89	1433.44	1360.57	1311.71	1210.73	1090.75	963.847	847.028
sr5_tibia_cntrl_medmed_2_s2	21.0938			1382.8	1385.9	1372.6	1400.1	1425.8	1412.3	1475.7	1452.8	1490.2	1511.4	1481.5	1530.8	1550.7	1529.6	1551.6	1565.3	1567	1546.6	1548.5	1517.4	1507.1	1481	1455.5	1427.9	1459.1	1387.8	1409.5	1402.5	1376.5	1425.6	1471.8	1446.1	1500.9	1517.8	1531.9	1557.6	1564.5	1611.1	1638.8	1657.9	1605.21	1543.77	1432.36	1323.83	1209.06	1100.22
sr5_tibia_cntrl_medmed_2_s3	5.9375			675.6	675.2	652.2	642.8	626	599	605.4	628.8	660.4	670	702	701	687	692.6	677.6	670.2	612.2	625.6	616.6	628.2	598.2	601.4	581.4	598.8	626	596	575.6	561.2	568	553.6	608.4	578.6	592.2	573.2	597	535.6	609	649.4	662.8	681.6	641.773	609.739	586.484	555.288	508.267	471.396
sr5_tibia_cntrl_medmed_3_s1	8.90625	5.9375	7.1875	1027.71	1013	998.714	977.286	1001.29	1010.71	1006.86	1035.71	1010.57	992.429	968.714	911.571	881.714	867.429	855	877.429	878.429	866.429	902.143	916.714	919.286	908.143	892.857	885	891.286	905	925.714	946.429	948.714	916.286	899.286	859.714	835.857	836.571	829.714	816.429	841.857	895.429	913.857	932.429	939.709	926.736	912.603	902.158	896.948	891.054
sr5_tibia_cntrl_medmed_3_s2	16.875	7.03125	7.5	1088.83	1113	1118.17	1091	1060.33	1025.67	1055.33	1049.67	1031.67	1021.67	1046	1024.83	1027.5	1010.17	986.667	993.833	994.167	979	1042.17	1066.17	1074.17	1057.33	1059.33	1063.67	1047.83	1065.17	1029.17	1070.83	1040.33	1044	1055.67	1033.5	1008.5	972.5	994.167	1010.83	1014.17	1036.33	1048.17	1065.33	1078.26	1050.77	1026.17	1008.65	1002.58	1010.48
sr5_tibia_cntrl_medmed_3_s3	28.125	7.34375	9.84375	1382.6	1387.4	1412.1	1416.5	1383.6	1366.5	1360.2	1384.3	1392	1391.3	1406.3	1407.9	1406.6	1398.9	1411.7	1415.4	1391	1394.3	1418.7	1417.3	1439.2	1445.2	1482.2	1481.7	1459.7	1448.4	1419	1427.4	1436	1464.5	1515.6	1560.8	1558.8	1585.1	1594.6	1618.4	1632.4	1669.4	1690.6	1728.6	1713.4	1690.86	1673.96	1645.33	1604.45	1568.93
sr5_tibia_cntrl_medmed_3_s4	33.2812	7.96875	7.5	1459.38	1453.75	1452.25	1460.5	1451.62	1476.12	1511.62	1489.75	1510.12	1517.5	1505.62	1468.5	1505.12	1522.88	1503.38	1517.88	1536.12	1526.25	1525.62	1496	1501	1538.88	1566	1538.5	1539.5	1541.75	1575.75	1576	1553.25	1627.88	1617	1613.25	1619.88	1671.75	1685.5	1707	1793.75	1771	1754.12	1781.38	1742.47	1684.43	1602.9	1534.37	1496.72	1450.96
sr5_tibia_cntrl_medmed_3_s5	25.9375	9.53125	9.6875	1351.18	1315.18	1343.91	1319.45	1331.91	1341.64	1361.82	1376.18	1397.45	1378.82	1371.09	1327.18	1341.91	1341.09	1350.36	1358	1378.09	1366.09	1358.27	1343.09	1392.09	1382.09	1391.64	1394.91	1394.45	1374.09	1420.91	1398	1398.55	1440.36	1400.09	1408.27	1467.91	1499.18	1550.18	1583.64	1597.45	1581.09	1600.55	1603	1527.83	1463.54	1400.79	1363.88	1375.66	1425.53
sr5_tibia_cntrl_medmed_3_s6	28.75	7.1875	9.53125	1656.4	1676.5	1716	1752.7	1769.8	1748	1707.8	1692.6	1665.7	1573.4	1532.6	1451.4	1323.4	1250.5	1171.1	1113.8	1129.6	1193.4	1256.6	1337.2	1418.1	1513	1592.1	1673.3	1729.7	1744	1766	1784	1786	1747.3	1783	1740	1733.7	1731.8	1738.5	1734.5	1720.8	1741.5	1734.1	1763.1	1762.03	1741.87	1686.22	1606.55	1548.97	1512.05
sr5_tibia_cntrl_medmed_4_s1	17.0312			966.5	976.625	1000.62	975.25	991.125	998.625	1029.12	1049.88	1048.12	1042.75	1072.5	1062	1076.62	1084.88	1092.88	1108.12	1069.5	1112	1128.38	1128.12	1122.25	1122.12	1131.12	1142.88	1156.88	1137.38	1151	1161.5	1131	1153.5	1131.25	1167.38	1210.12	1244.62	1302.75	1305.38	1338.5	1355	1385.38	1412.5	1401.89	1370.44	1368.21	1327.45	1260.26	1210.16
sr5_tibia_cntrl_medmed_4_s2	12.1875			788.25	801.25	792	793.375	850.5	852.125	879.75	897.75	849.875	883.125	886.25	944.625	944.125	934.625	954.25	929.625	956.5	928.125	966.25	955.375	950.75	987.25	1004.5	1000.88	1000	974.875	954.375	954	943.125	1000.88	1020.25	1024.25	1057.25	1014.25	1015.88	1015.62	1103.5	1167.88	1248	1261.88	1292.71	1270.26	1246.2	1214.58	1171.35	1122.49
sr5_tibia_cntrl_medmed_4_s3	15.1562			1113.71	1092.43	1094.43	1065.14	1079.14	1069.43	1053.14	1101.71	1058.43	1109.43	1114	1166.43	1160.43	1164.57	1107.86	1132.86	1117.57	1146.14	1197.57	1184.71	1143.43	1143.43	1101.71	1171.86	1179.43	1158.57	1177.14	1200.14	1197.57	1235.43	1223.86	1263.71	1255.71	1258.14	1249	1327.29	1350.71	1408.86	1443.86	1536	1527.29	1512.39	1456.45	1375.98	1254.62	1124.25
sr5_tibia_cntrl_medmed_4_s4	23.4375			1446.12	1442	1409.25	1423.62	1376.12	1370.75	1333.62	1343	1314.25	1340.62	1342.75	1383.25	1390.75	1432.12	1466.25	1468.25	1491	1511.5	1524.5	1547.5	1487.62	1545.12	1511.62	1547.88	1534.62	1587.38	1553.25	1528	1522.62	1490.62	1542.5	1524.25	1548.62	1535.88	1558.88	1556.75	1608.75	1611.25	1627.88	1638.5	1635.9	1584.99	1540.54	1472.21	1430.73	1427.12
sr5_tibia_cntrl_medmed_5_s1	34.8438			1429.62	1419.38	1423.88	1390.25	1372.75	1345.25	1389.75	1375.38	1365.25	1349.62	1330.62	1393.75	1373	1348.5	1387.12	1371.38	1396.12	1423.5	1434.75	1423.88	1412.25	1413.62	1427.38	1378.62	1394.5	1388.62	1420	1453.25	1485.75	1491.38	1451.25	1526.88	1512.38	1551.5	1579.75	1622	1646.62	1640.75	1630.12	1671.25	1622.9	1608.57	1649.3	1627.63	1550.22	1505.55
sr5_tibia_cntrl_medmed_5_s2	33.9062			1235.9	1219.4	1256.1	1265.7	1281.3	1279.9	1283.6	1283.9	1269.5	1276.4	1265.9	1275.1	1272.4	1268.9	1274.2	1261.2	1295	1314.7	1343.8	1360.3	1340	1339.2	1349.2	1356	1381.8	1352	1398.5	1408.3	1436.2	1416.8	1420.2	1414	1435.2	1457.5	1483.7	1491.7	1543.2	1572.5	1621	1656.1	1634.03	1609.62	1586.34	1551.69	1497.62	1450.37
sr5_tibia_cntrl_medmed_5_s3	22.0312			1089.29	1141.86	1116	1061	1090.43	1125.71	1121.71	1144.14	1168.29	1169.14	1178.71	1131.43	1111.71	1132.14	1104.43	1112	1110.14	1113.43	1093	1074.57	1065.86	1073.86	1051.29	1033.29	1046.86	1047.57	1044.71	1027.29	1005.57	1049.14	1088.29	1117.43	1107	1143.43	1181.14	1237.14	1260.29	1288.71	1297.43	1300.14	1318.81	1301.62	1296.99	1264.27	1238.41	1244.63
sr5_tibia_cntrl_medmed_6_s1	20.7812			466.333	496.333	485.111	501.556	497.556	484.333	512.444	512.111	525.222	532.556	598.111	560.889	558	534.667	506.333	500.222	490	522.222	538.556	518.444	549.667	560.778	550.444	524.333	553.667	527.444	538.778	544	521	493.889	532.444	559.556	628.556	670	684.889	715.333	774.667	960.111	1042.67	1140.78	1078.73	953.058	801.059	629.561	479.671	409.657
sr5_tibia_cntrl_medmed_6_s2	19.2188			856.6	892	880.6	862.067	859.467	881.667	866.467	886.533	886.933	869.667	878	871.933	854.667	890.933	861.133	860.667	864.8	855.067	843.933	838.6	839.933	834.133	829.533	846.133	856	854.8	840.667	854.067	879.133	884.733	926.067	946.4	968.8	978.267	973.2	990.467	1029.53	1097.73	1138.27	1197.13	1188.33	1156.53	1101.07	1040.58	980.821	929.982
sr5_tibia_cntrl_medmed_6_s3	8.59375			419.818	459.636	488	506.727	482	452	421.364	423.818	468.455	476.636	498.818	538	487.091	493.273	461.818	476.091	493.909	523.364	530.818	523.545	529.727	463.091	486.545	447.091	463.545	486.455	495.182	518.182	547.455	507.273	551.273	513.091	536.273	471.273	509.182	531.182	568	637.727	677.818	688.545	627.545	561.804	481.505	376.719	272.587	199.903
sr5_tibia_cntrl_medmed_6_s4	24.0625			584.625	556.5	584.25	592	603.875	602.625	611.25	634.875	637.75	631.875	632.375	647.75	664.5	685.5	666.5	638.875	601	608.125	627.375	622.5	592.125	591.875	554.125	558.875	595.5	533.25	582.875	567.125	590	605.375	626	694.125	774.375	786.625	891.375	952	1005	1103.25	1129	1135.12	1035.34	964.765	879.902	808.554	719.698	646.302
sr6_cntrl_tibia_medlat_2_s1	12.0312	6.71875	9.53125	941.125	919.25	868	823.875	811.25	887.125	939.125	963.5	944.125	902.25	878.875	853	844.25	865.375	862.125	869.625	840.25	822.75	829.375	805.25	795.25	830.75	805.125	791.5	766.25	766.625	788.625	780.75	798.125	829.25	821.375	814.75	832.875	844.25	880.125	891.5	928.25	956.625	995.375	1023.38	997.555	951.163	848.276	696.416	536.472	397.085
sr6_cntrl_tibia_medlat_2_s2	56.7188
sr6_cntrl_tibia_medlat_4_s1	28.2812	7.03125	7.5	1140.75	1217.25	1243.5	1130.5	1029.75	921.5	752.5	639.5	535.5	491	493.25	530	614.75	692.25	746	844.5	854	840.75	792	755	693.5	648.25	680.25	621.25	626.75	606.5	594	593.75	582.5	555.5	604.75	626	614.5	650.5	628.75	628.5	664.5	694.75	770	785.75	705.118	659.306	619.128	566.003	511.503	513.834
sr6_cntrl_tibia_medlat_4_s2	42.3438
sr6_cntrl_tibia_medlat_5_s1	17.8125	6.875	8.28125	222.333	238.533	237.733	243.333	264.8	265.6	275.733	261.4	265.067	259.4	255.267	259.867	258.867	270.133	254.8	263.733	263.333	270.6	276.267	254.8	263.133	275.2	305.067	315.933	312.133	321.4	323.933	335.467	327.467	298.8	275.133	288.933	296.867	340.133	342.467	358.667	404.333	457.733	474	494.333	479.788	444.949	380.156	309.054	260.424	238.196
sr6_cntrl_tibia_medlat_5_s2	29.2188	7.96875	9.53125	533.364	528.455	524.636	505	479.545	480.636	486.727	521.455	498.273	542.364	555.182	552.273	520.818	500.273	502.182	504.909	520.727	550.273	526.727	525.455	489.909	489.818	466.091	481	476.091	512.364	501.091	514.818	498.636	500.909	551.091	568.364	605.364	634	631.273	641.818	676.636	711.636	759.636	793.182	718.1	648.91	580.406	518.633	448.438	385.644
sr6_cntrl_tibia_medlat_6_s1	43.125	9.53125	10.9375	624.273	647.364	621.273	612.545	596.545	595.636	613.909	632	646.455	659.545	664.636	661.636	619.727	633.909	618.727	648.273	652.455	654.091	656.091	677.182	700.273	685.455	680.636	707.182	728.727	739.727	730.455	693.091	687.727	685.091	707.818	751.727	803.727	850.727	862.818	893.818	926.909	973.455	1036.55	1054.64	1032.36	973.235	865.328	706.002	510.069	326.519
sr6_cntrl_tibia_medlat_6_s2	28.4375	11.0938	10.625	583.615	586.615	571.385	595.923	580.538	551.231	534.077	557.462	545.308	576.462	606.385	612	618.308	600.769	572.692	571.923	569	571.769	566.923	552.385	567.615	595.462	664.308	697.538	721.385	697.385	629.769	511.846	395.692	283.462	207	218.692	261.769	345.923	472	627.077	740.231	792.462	844.077	845.462	863.045	853.517	802.377	723.28	611.459	482.964
sr6_cntrl_tibia_medlat_7_s1	68.4375	8.28125	9.53125	513.7	506.1	511.9	476.6	497.5	480.2	489.4	471.8	472.8	475.7	492.8	463.9	500.1	511.7	524.2	530.6	514.5	502.7	496.5	505.3	501.7	520.2	502.2	525.1	533.7	508.3	497.2	496.1	471.7	466.1	436.6	457	441.3	469.5	467.9	496.6	528.5	515.8	519.1	536.3	524.024	515.566	495.99	482.201	460.106	418.821
sr6_cntrl_tibia_medmed_1_s1	25.1562	8.125	8.4375	1359.67	1380.56	1341	1355.11	1361.89	1361.56	1371	1385.67	1392.33	1375.44	1411.67	1366.89	1385.44	1413.11	1407.89	1404	1397.89	1390.44	1395.78	1369.78	1386.56	1350.78	1370.44	1379.33	1362.44	1342.22	1381.89	1379.89	1366.11	1404	1373.33	1402	1393.22	1364.56	1409.44	1446.22	1466.44	1477.22	1512.44	1568.89	1565.42	1551.65	1531.56	1452	1377.69	1399.63
sr6_cntrl_tibia_medmed_1_s1m1	25.625	8.125	8.4375	1376.29	1355.36	1397.07	1372	1379.86	1386.64	1378.36	1406.93	1403.57	1411.79	1371.64	1396.29	1378.79	1402.79	1413.29	1406.57	1394.07	1405.79	1403	1380.71	1383.86	1390.07	1355.21	1380.57	1387	1374.21	1374.14	1386.79	1381.5	1399.14	1411.64	1429.79	1420.07	1439.71	1428.57	1452.86	1471.07	1503.57	1533.79	1549.07	1533.4	1490.09	1407.37	1359.91	1336.19	1302.27
sr6_cntrl_tibia_medmed_1_s2	31.0938	7.34375	10.3125	1592.14	1649	1674.14	1652.14	1654.57	1690.43	1629.14	1647.14	1644.14	1633.86	1668.43	1644.29	1634.43	1664.71	1671.86	1661.57	1651.86	1648.43	1649.57	1670.86	1682.29	1683	1697.29	1706.71	1696.14	1679.29	1662	1682.14	1720.57	1667.43	1670.43	1698	1704	1722.86	1702.29	1732.43	1749.43	1748.71	1722.29	1788.86	1761.04	1766.57	1792.69	1718.55	1609.18	1564.9
sr6_cntrl_tibia_medmed_2_s1	36.875	7.8125	11.875	1663.17	1660.33	1674.25	1657.42	1668.25	1650.67	1636.67	1627.67	1623.33	1630.42	1615.17	1606.42	1600.92	1589	1586.5	1554.75	1535.42	1559.17	1548.67	1528.58	1524.75	1499.5	1500.58	1527.92	1530.67	1519.5	1537.17	1563.08	1565	1581	1582.67	1591.17	1609.75	1620.5	1645.17	1657.08	1659.42	1665.92	1677.75	1691.92	1675.57	1672.74	1669.8	1639.6	1589.18	1529.98
sr6_cntrl_tibia_medmed_2_s2	34.375
sr6_cntrl_tibia_medmed_3_s1	13.4375			701.4	723	708.6	695.6	719.533	703.533	679.933	710	703.533	692.867	681.467	692.667	711.267	707.333	693.8	717.733	732.6	725.8	731.067	723.067	724.2	742.667	725.333	734.2	712.333	717.933	721.267	689.533	716.8	717.667	713.067	708.667	717.267	699.6	694.267	740.867	769.133	795.4	840.2	855.2	869.115	841.513	799.222	742.351	672.224	585.853
sr6_cntrl_tibia_medmed_3_s2	27.0312			885.214	859.786	867.214	876.5	836	860.429	880.286	880.571	901.143	878.214	860.286	893.071	893.786	910.071	923.143	901.286	920.5	893	873.143	881.929	863.571	863	862.214	876.143	883.571	915.286	900.643	902.929	904.857	891.286	904.571	922.571	937.643	923.786	940.5	977.214	999.714	1027	1073.57	1094.21	1089.6	1086.27	1070.39	1015.62	957.143	934.936
sr6_cntrl_tibia_medmed_3_s3	23.125			732.636	729.182	753.909	752.909	745.182	758.091	802.364	768.455	785.455	775.091	802	780	808.545	774.818	796.364	802.273	826.455	827.273	827.545	822.545	818.364	856.636	880.727	883.455	899.182	917.091	892.636	949.636	937.818	923.091	945	958	980	962.273	977.273	981.636	1032.18	1055.18	1091.45	1087.27	1092.06	1069.55	1028.54	971.732	912.029	869.934
sr6_cntrl_tibia_medmed_4_s1	9.53125	6.40625	10	1156.27	1162.13	1140.8	1122.33	1129.73	1104.73	1095.2	1104	1088	1105.27	1118.2	1102.2	1110.27	1120.73	1134	1114.33	1121.07	1118.13	1129.53	1109.4	1100.33	1114.4	1075.73	1093.73	1097.13	1075.2	1051.47	1064.27	1049.33	1050.07	1061.87	1047	1036.87	1042.4	1058.73	1093.67	1134.2	1156.8	1181.67	1186.53	1119.89	1081.08	1021.07	947.416	896.964	870.503
sr6_cntrl_tibia_medmed_4_s2	19.6875	8.4375	7.34375	866	860	870	844.091	837	826.727	807.364	774.909	779.727	756.091	785.182	753.273	747.545	741	703.364	713.091	715.727	728.909	721.273	737	775.909	772.182	755.636	779.727	790.545	783.636	778.091	821.545	867	906.545	965	1009.45	1040.36	1039.82	1028.09	1066	1082.91	1099.27	1127.64	1165.18	1129.55	1091.38	1046.94	989.422	918.325	847.586
sr6_cntrl_tibia_medmed_4_s3	24.2188	7.8125	11.7188	1226.38	1256.88	1254.12	1219.75	1226.5	1251.38	1265.25	1240.38	1284.75	1287.12	1288.25	1290.62	1265.62	1246.62	1251	1260.75	1276.62	1310	1295.88	1281	1305.88	1302.62	1306.88	1331	1350.5	1320.88	1327	1352.25	1379.25	1361.75	1442.25	1386.12	1396.88	1395.25	1418.88	1460	1510.25	1543.62	1569.38	1581.12	1551.42	1503.4	1408.86	1307.41	1201.01	1067.78
sr6_cntrl_tibia_medmed_5_s1	15	6.40625	9.0625	864.125	846.375	860.125	868.375	852.875	849.5	854.5	890.5	873.375	863.25	901.125	897.875	902.125	907.5	907.25	901	910.625	893.25	908.25	917.5	917.5	901	916.375	921.5	907.875	911.75	889	917.5	936.75	936.375	989.75	976.875	999.125	1039.88	1098.5	1158.5	1217.5	1250.38	1295	1320.12	1227.32	1146.3	1048.86	921.23	776.999	652.717
sr6_cntrl_tibia_medmed_5_s2	20.1562	6.25	8.75	955.8	968.5	972.4	951.8	990	979.9	952.7	939.1	941.1	910.5	908.6	950.2	930.4	934.2	917.1	885.9	882.4	884.8	889.5	912.6	910.1	899	897	908.8	897.1	902.7	896.4	907.6	920.4	985.5	1035.3	1038.5	1031.1	1041	1089.6	1130.3	1156	1188.4	1254.9	1313.6	1301.44	1291.8	1284.02	1294.06	1316.55	1339.06
sr6_cntrl_tibia_medmed_6_s1	16.875
sr7_cntrl_tibia_medlat_1_s1	32.5
sr7_cntrl_tibia_medlat_2_s1	26.875	7.96875	10.4688	593.167	620.333	604.833	591.833	638.667	632.167	610.167	646	654.833	625.833	633	643.5	674.5	652.167	658	621	603.5	639.667	665.167	680.667	667	686.5	662.333	646.833	655.333	657	681.5	637.833	655.667	610.833	607	647.167	720.333	753.5	849.5	937.667	1046.83	1187.33	1309.5	1390.83	1419.48	1387.91	1370.65	1344.27	1306.88	1301.18
sr7_cntrl_tibia_medlat_2_s2	21.4062	9.53125	9.0625	991.7	958.1	906.2	898.5	917.8	888	886.8	869.7	861.5	864	871	850.4	873.9	832.3	804.9	777	762.2	733.7	710.4	676.4	643.2	611.8	636.2	691.8	758.7	785.1	828.1	872.4	873	953.4	1013.5	1096.9	1135.4	1164.1	1218.4	1260	1292.6	1389.3	1388.8	1416.4	1428.37	1402.82	1355.22	1349.2	1341.61	1311.46
sr7_cntrl_tibia_medlat_2_s3	26.5625	10.625	8.125	903.667	912.083	908.25	921.917	929.333	903.5	892.167	904.417	920.167	943.25	949.75	937.833	900	891.083	852.083	830.667	849.083	841.833	843.417	837	847.75	857.333	875.833	903.833	929.417	976.083	1020.42	1054.75	1096.5	1149.25	1193.58	1223.33	1243.42	1252.25	1272.75	1283.33	1291.33	1314.33	1376.92	1398.5	1381.5	1371.03	1344.43	1305.77	1265.72	1226.63
sr7_cntrl_tibia_medlat_2_s4	28.125	10.1562	7.96875	969.222	981.444	996.111	1009.11	1032	1041.56	1044.33	1015.89	1005.33	1031.44	1059.22	1081.11	1099.11	1099.11	1094.22	1079.44	1074.11	1102.33	1142	1144.11	1155.22	1105.67	1037.33	1001.22	1020.78	1062.11	1083.22	1082.44	1073.11	1072.22	1120	1163.56	1199.78	1230	1290.44	1331.78	1398.22	1492.78	1624.22	1717.33	1693.52	1675.97	1651.35	1566.54	1412.27	1247.81
sr7_cntrl_tibia_medlat_2_s5	33.5938	10	10.4688	1203.64	1221.82	1231.91	1235.18	1228.73	1203.64	1182.55	1184.91	1163.55	1158.36	1171.09	1173.18	1158	1164.18	1204.73	1224.64	1229.82	1274.91	1276.45	1312.27	1309.91	1356.27	1375.64	1425.55	1446.73	1453.27	1477.64	1483.73	1563.55	1571.73	1597.09	1603.55	1622.82	1642.91	1621.09	1678.73	1700.36	1732.36	1764.82	1777.64	1769.68	1752.07	1713.94	1694.86	1668.8	1644.05
sr7_cntrl_tibia_medlat_3_s1	29.0625	10	11.25	563	558.091	557.182	568.909	559.909	574	589.636	572.182	575.727	564.818	574.182	552.364	554.455	535.545	531.727	530.909	529.636	498.727	506.818	530.455	513.818	519.455	507.545	507.273	463.545	477.909	465.273	478.364	457.364	462.727	475.182	498.273	497.273	536.091	573.818	630.818	737.727	780.636	817.091	855.455	843.748	839.813	823.911	818.518	767.14	731.802
sr7_cntrl_tibia_medlat_3_s2	22.1875	8.75	7.96875	678.545	656.182	701.818	714.364	692	660.818	655	657.818	677.909	647.364	652.091	653.545	655.455	608.182	609.182	607.545	587.727	590	590.091	568.636	558.545	520.636	553.545	573.727	586.091	638.091	692.273	679.455	729.273	700.909	765.727	784.455	819.455	864.273	882.727	898.364	944.545	976.909	1024.64	1045	979.116	918.204	858.986	820.345	809.436	811.046
sr7_cntrl_tibia_medlat_3_s3	24.2188	9.6875	8.75	836.077	845.308	882.538	921.462	997.077	1043.77	1077.46	1084	1072	1051.08	990.769	953.692	914.846	880.154	852.077	841.538	787.231	791.538	772.385	774.462	791.538	776.154	761	762.385	742.385	723.385	730.846	731.692	716.923	697.077	662.308	661.615	633.769	652.462	671.231	746.308	826.385	866.923	942.231	959.769	969.732	939.799	893.259	855.555	836.906	847.645
sr7_cntrl_tibia_medlat_4_s1	3.90625
sr7_cntrl_tibia_medlat_5_s1	30.3125	10.1562	9.375	287.308	301.231	312	314.077	314.846	344.462	360.231	369.308	372.615	375.846	378.385	384.154	400.462	385.231	363.769	350	342.154	360.538	380.615	360	401.308	372.769	392.385	411.462	396.231	410.692	389.615	377	368.769	367.846	381.692	397.154	405.462	414.462	450.308	516.308	598.462	696.846	799.615	894.385	943.515	909.12	829.911	735.201	662.409	624.385
sr7_cntrl_tibia_medlat_5_s2	36.5625	8.4375	10.4688	561.385	556.154	582.846	567.692	577.462	563.692	566.923	610.154	617.769	605.308	589.692	610	615	617.923	623.385	634.692	626.692	620.154	599.385	554.154	564.538	595.462	611.077	596	593.615	621.923	621	642.385	649.385	684.692	689.846	714.846	736.692	789.462	838.077	881.769	919.846	984.846	1080.54	1130.08	1055.76	904.502	762.114	707.618	685.877	671.823
sr7_cntrl_tibia_medlat_5_s3	20.1562	10.625	9.375	234.8	247.6	231.3	235.5	258.3	316.1	336.8	353	339.5	304.4	279.8	293.3	305.1	310.7	306.3	314.7	339.8	325.6	311.3	290	308.8	311.1	307.1	257.1	276.1	262.4	278.7	282.2	304.1	331.6	329.3	362.5	384	439.5	507.2	553.3	592.5	646.7	708.7	751.8	716.212	693.893	659.971	641.6	618.997	588.335
sr7_cntrl_tibia_medlat_5_s4	17.8125	9.0625	9.6875	203	195.692	191.231	203.154	216.538	225.615	206.923	201.923	237.769	232.615	203.615	212.077	195.462	204.154	204.231	198.462	211.462	189.615	187.462	181.462	173.077	180	198.385	232.538	278.154	336.308	391.615	362	304.692	256	183.846	130	101.769	199.692	354.692	503.077	662.692	790.462	934	1053.31	1049.94	957.328	821.628	693.991	634.44	599.715
sr7_cntrl_tibia_medlat_5_s5	24.375	9.53125	8.59375	345.727	326.545	301.818	300.455	309.273	309.727	307.273	279.636	304.364	296.545	326.818	308.636	318.455	309.091	340.364	351.182	352.636	330.545	309.818	340.455	322.182	326.273	329.909	332.636	321.091	320.273	361.364	367.091	369.545	362.636	349.273	369.273	390.091	417.455	433.182	450.273	457.273	464.273	538.273	606.545	626.939	590.978	565.253	539.518	527.356	535.884
sr7_cntrl_tibia_medlat_5_s6	11.7188	8.28125	8.28125	149.182	175.364	201.636	204.909	206.818	228.818	193.182	199.273	227.182	207.818	171.909	158.909	140.091	132.182	144.545	113.273	117.091	95.3636	119.364	94.8182	138.909	200.818	214.182	243.727	255.364	249.909	199.273	146.091	120.727	123.182	154.091	196.364	264.909	303.727	356.909	410.818	467.545	494.636	460.364	502.182	496.304	475.308	425.516	378.947	349.057	338.728
sr7_cntrl_tibia_medlat_6_s1	23.75	8.90625	9.6875	537.375	532.625	526.125	569.125	576.125	576.875	563.125	539.5	514.75	523.125	532.5	533.875	513.75	478.75	461.375	425.5	408.75	453.75	463.125	515.375	545.75	574.25	538.625	551.25	569	570.125	562.25	548.25	543.875	563.5	524.875	559.25	607.25	661.375	704.25	753.625	789.5	856	906.375	930.25	911.669	890.207	831.03	785.426	744.847	683.936
sr7_cntrl_tibia_medlat_6_s2	27.9688	9.6875	7.65625	494.429	485.429	512.143	520.286	506.286	532.571	556	530.857	525.714	545.429	571.143	538	573.286	537.143	572.857	599.571	632.571	634	647.571	605.857	550.286	506.286	489.714	473.143	508.429	577	645.571	708.143	771	739.143	745.286	732.714	730.143	721	775.857	799	797.429	807.714	824.714	868.143	906.578	881.525	898.302	915.092	905.073	901.346
sr7_cntrl_tibia_medmed_1_s1	27.8125	7.03125	11.0938	617.182	656	649.364	644.091	671.727	653.091	665.091	692.364	694.636	704.182	686.818	680.455	681.636	684.818	686.818	682.273	676.182	681.455	695.273	703.727	711.273	765.182	738.545	729.636	749.091	763	781	838.636	856.727	889.818	934.182	955.545	994.727	974	1027.73	1096.18	1132.64	1191.64	1257.73	1299.45	1245.38	1186.01	1128.11	1051.87	986.615	916.225
sr7_cntrl_tibia_medmed_1_s2	23.75	5.78125	10.625	948.143	918.571	882.571	842	818.071	802.071	824.071	804.071	815.429	830.786	817.071	798.429	811.571	802.643	786.714	785.429	795.286	777.5	780.857	764.929	756.071	776	799.5	802.643	819.071	802.786	780.857	753.357	742	766.071	779.143	789.5	807.5	827.071	865.071	904.714	957.429	983.571	1034.64	1043.79	1009.43	950.238	882.972	842.82	805.01	770.433
sr7_cntrl_tibia_medmed_1_s3	27.3438	7.65625	10.625	855	859	876.125	880.625	905	915	892.375	897.25	925.125	910.125	901.125	892.125	900.125	915	873.625	872.875	908.125	944.125	945.75	966.625	982	990.875	1002.75	979.375	981.75	988.375	987.75	1018.12	1056.38	1068.88	1086.62	1129.88	1150.62	1183.75	1258.25	1338.12	1417.75	1480.62	1497.88	1495.62	1409.01	1337.45	1245.47	1166.79	1114.65	1073.18
sr7_cntrl_tibia_medmed_1_s4	29.2188	5.9375	9.375	1055.2	1101	1174.8	1145.4	1122	1084.8	1045.6	1024	1019.4	1025.6	1066.2	1040.2	1090.6	1072	1073.8	1095	1102.4	1097.4	1056.8	1090.4	1081.4	1080.2	1070.6	1043.6	1034.8	1018.2	1057.2	1088.8	1125	1145.8	1212.4	1268.2	1286.2	1361.2	1377.2	1418.8	1478.6	1534.8	1589.4	1623.4	1563.61	1538.14	1486.77	1437.48	1407.7	1368.68
sr7_cntrl_tibia_medmed_1_s5	34.5312	7.34375	11.875	1651.14	1636.43	1653.71	1654.29	1645.29	1650.14	1629.43	1629.57	1646.57	1623	1645.57	1684.71	1670.29	1639.14	1674.71	1637.43	1638.14	1612.86	1570.14	1558.86	1555.71	1553.86	1525.71	1543.29	1524.86	1519.86	1542.57	1558.86	1547.71	1581.43	1557.43	1584.29	1621.43	1549.14	1577.43	1572.14	1592	1590.57	1605.29	1621.29	1602.29	1576.24	1525.78	1509.76	1486.45	1464.79
sr7_cntrl_tibia_medmed_1_s6	38.75	4.84375	11.875	1422.88	1422.88	1433.12	1441	1456	1488.38	1467.5	1491.12	1498.75	1509.38	1514.88	1512.12	1522	1539.38	1518.62	1523.38	1523.12	1522.75	1537.75	1505	1514.38	1516.62	1540.62	1548.88	1569.62	1605.88	1621.38	1639.25	1638.38	1636.62	1670.88	1679.38	1680	1696.88	1699.25	1708.88	1703.38	1757.38	1737.38	1815.12	1801.37	1782.16	1776	1752.47	1729.66	1697.5
sr7_cntrl_tibia_medmed_1_s7	23.5938	6.40625	9.375	672.889	671.333	684.667	689.111	702.222	696.444	733.333	771	800.111	807.222	806.556	791.444	787	784.667	802.778	810	794.333	816.111	856.333	841.889	837.556	881.889	869.222	839.556	848.889	831	865.778	883.667	919.222	945.556	986	986.778	993.333	1020	1073	1148.89	1251.44	1287.78	1387.11	1361	1270.06	1195.08	1120.37	1033.25	950.498	887.624
sr7_cntrl_tibia_medmed_2_s1	19.5312			1248.8	1222.3	1240.8	1202.9	1173.3	1175.5	1189.5	1197.8	1155.8	1184.3	1149.8	1155.1	1153.6	1164.4	1196.7	1248.5	1236	1233.4	1185.4	1157.6	1099.3	1085.6	1098.8	1152.8	1201.8	1247.2	1258.1	1263.1	1246.1	1290.6	1262.4	1281.3	1330.3	1430.6	1531.3	1531.7	1473.1	1416.8	1433	1474.6	1420.95	1371.03	1292.24	1215.23	1137.63	1045.55
sr7_cntrl_tibia_medmed_2_s2	23.2812			1541.08	1526.31	1479.38	1468.31	1451.15	1406.08	1380.85	1367.08	1336.62	1315.62	1304.15	1312.85	1291.85	1277	1268.62	1253.23	1266.23	1252.23	1237.62	1220.38	1248.23	1246.38	1275.15	1257.46	1267.54	1251.54	1252.38	1265.77	1299.62	1344.85	1387.38	1384.15	1411.62	1434	1505.08	1545.85	1577.62	1637.31	1653.92	1676.62	1648.9	1659.35	1600.74	1547.62	1513.99	1460.22
sr7_cntrl_tibia_medmed_2_s3	26.5625			1364.38	1384.5	1383.12	1347.75	1355.38	1330	1400.12	1339.5	1412.75	1417.62	1439.25	1379.62	1394.88	1382	1394.38	1355.88	1382	1380.12	1332.88	1355.62	1349.5	1330	1308.25	1306.12	1297.62	1318.38	1318.75	1297.62	1340.88	1325.62	1326.75	1346.25	1289.75	1327.88	1350.5	1340.38	1414.12	1470.88	1509.25	1555.62	1527.32	1484.67	1467.54	1462.35	1462.33	1469.09
sr7_cntrl_tibia_medmed_3_s1	14.8438	8.59375	8.90625	733.364	723.545	726.727	721.636	658.091	650.455	640	624	648.273	695.545	706.727	698	690.727	697.545	754.545	766.455	783.182	760	746.909	747.455	744.182	741.091	704.818	705.818	700.273	689.182	698.636	698.182	708.364	747.727	809.455	869.182	907.455	906.182	937.364	998.909	1118	1215.82	1284.55	1266.73	1075.96	923.637	772.285	648.752	561.728	515.374
sr7_cntrl_tibia_medmed_3_s2	14.0625	7.65625	9.84375	674.3	651.4	664.9	686.8	665.5	686.2	686.8	692.5	743.9	787.9	813.8	848.8	886.8	914.4	941.3	982.2	1001.6	1025	1028.2	1029.9	1011.8	981.2	956.8	921.1	892.6	873.1	859.5	829	829.2	833.1	846.8	866.7	858.1	852.9	877.4	941.5	1033.3	1131.1	1228	1254.2	1177.33	1100.67	1001.12	910.405	847.039	809.777
sr7_cntrl_tibia_medmed_3_s3	27.9688	9.6875	9.6875	853.333	858	866.333	882.333	867.778	892.778	923.667	906	926.444	893.444	892.778	879.444	865.889	890.778	890.667	916.778	912.778	908.222	882.556	901.222	908.889	922.333	966.667	938.667	952.667	985.556	962.556	908.778	909	924	931.444	945.111	991.222	1058.78	1116.22	1179.11	1202.56	1293.22	1297.56	1322	1337.27	1307.4	1299.85	1310.43	1250.26	1171.3
sr7_cntrl_tibia_medmed_3_s4	27.1875
sr7_cntrl_tibia_medmed_4_s1	28.2812	8.125	10.9375	1610.33	1601.67	1564.67	1560.89	1542.44	1515.78	1574	1539.11	1556.11	1559.89	1583.22	1616.44	1616.22	1627.44	1629.89	1628.78	1611.22	1609.67	1602.78	1615.56	1603	1593.22	1638.56	1660.56	1659.67	1708.33	1718.56	1703.67	1734.44	1760.56	1781.78	1756.44	1742.22	1759.78	1720.89	1769.67	1780.78	1825	1832.44	1839.89	1831.83	1796.61	1751.58	1734.62	1726.63	1721.3
sr7_cntrl_tibia_medmed_4_s2	18.75	5.3125	9.0625	1331.2	1297.1	1290.3	1293.2	1254.8	1274.6	1292.8	1310.7	1298.4	1300.2	1308.9	1318.5	1293.8	1269.4	1255.4	1281	1277.7	1302.1	1312.5	1326.4	1310.3	1316.8	1327.6	1346	1295	1349.3	1334.1	1341.4	1368.7	1333.2	1365.2	1390.3	1427.4	1443	1489.5	1548.5	1597.4	1621.7	1607.9	1631.7	1611.74	1595.85	1591.42	1568.39	1563.77	1575.12
sr8_cntrl_tibia_medlat_1_s1	7.96875			460.857	444.857	410.714	428	456.714	417.143	398.286	421.857	419.286	413.286	402.857	436.429	408.429	443.571	417.286	429.286	457	470	486.857	455.571	461	438.714	444.429	500.714	514.857	523	492.714	491	550.714	573.143	621.143	634.857	652.857	667.714	657.429	683	697.571	823	930.143	1025.43	1064.2	1016.62	935.968	831.802	749.261	693.089
sr8_cntrl_tibia_medlat_1_s2	16.25			806.714	833.143	820.429	818.286	760.143	816.429	816.714	859.571	828.143	812.857	786.143	788.714	758	750	772.429	787.857	767.143	729.429	714.429	709.429	707.286	789.143	789.143	808	810.857	809.571	792	798	784.714	778.429	788	785.714	875.429	827.857	879.143	912.143	966.429	1028.43	1087.29	1092.57	1077.12	1060.37	1016.99	988.712	942.952	869.704
sr8_cntrl_tibia_medlat_1_s3	30.625			1463.67	1483.44	1464.67	1437.11	1453.89	1467	1462.22	1459.44	1459	1449.33	1429.56	1456	1431.11	1437.44	1460.22	1451.22	1477.89	1434.44	1458	1465.11	1495.89	1497.67	1502.67	1477.56	1470.33	1463.33	1514.56	1520.11	1484	1523.44	1530.56	1532.56	1519.11	1526.11	1543.44	1573.56	1619.22	1659.56	1722	1694.22	1680.75	1635.08	1566.92	1476.78	1389.77	1319.37
sr8_cntrl_tibia_medlat_1_s4	17.8125			1244.4	1260.2	1234.2	1264.4	1282.2	1276.2	1247.6	1245.4	1320.2	1354	1341.6	1334.2	1280.4	1276.8	1268.2	1294.4	1309	1305.2	1277.2	1264.4	1260.6	1294.6	1276.4	1264.4	1278.8	1299	1302	1229.8	1163.8	1210.2	1218	1251.8	1281.2	1254.8	1306.2	1274.6	1324	1364	1404	1421	1397.01	1390.96	1379.68	1346.13	1311.64	1259.28
sr8_cntrl_tibia_medlat_2_s1	24.6875	6.25	10.4688	497.545	473	470.182	462.182	452.182	449.909	470	457.091	477.455	448.273	440.909	459.545	465.182	468.273	454.818	451.727	436.455	455.455	479.455	490.364	511.818	495.182	511.364	472	505.818	528.727	527.636	523.091	504.636	506.909	494.909	508.091	559.455	589.091	643.727	689	780.273	901.818	975.364	957.364	756.49	576.484	382.094	232.376	169.958	123.483
sr8_cntrl_tibia_medlat_2_s2	34.375	7.34375	6.71875	512.6	485.5	476.3	481.6	441.7	464.8	472.5	493.2	470.5	529.1	518.3	508.8	486.6	504.9	472.6	447.1	455.3	440.1	431.1	391	366.3	362.7	373.3	354.7	332.2	365.6	354.7	382.9	369.8	401.8	401.7	383.4	387.3	433.9	489.3	506.4	579.8	649.9	762.9	885.5	917.942	877.94	806.042	709.064	604.874	492.561
sr8_cntrl_tibia_medlat_4_s1	27.6562	9.84375	11.875	680.455	691.545	696.727	707.545	718.091	706.091	694	698.727	692.818	680.545	684.364	686.909	703.727	693.909	692.364	715.909	708	711.727	715.364	711.091	704.273	694.455	692.909	709.636	731.182	725.636	741.091	755.636	769.909	780.182	754.182	755.909	784	790.455	808.636	841.455	882	940.364	986.545	987	972.65	921.022	861.913	822.579	785.5	748.097
sr8_cntrl_tibia_medlat_4_s2	17.1875	7.96875	8.59375	680.571	668.286	664.286	667.143	667.429	676	655	650.571	679.714	666	657	674.429	657.286	680.143	690.143	690.429	694.429	722.714	727	771.571	772.714	799.286	773.857	765.286	766.286	712.571	673.143	636.857	655.571	662.857	692.571	720.857	728.571	765.429	761.143	794	856.714	931.857	1000.86	1052.43	1023.62	957.971	824.403	697.236	573.312	425.916
sr8_cntrl_tibia_medlat_4_s3	38.125
sr8_cntrl_tibia_medlat_5_s1	8.90625	5.625	8.90625	714.333	721.667	751.167	736.167	706.167	696	682.667	679.333	647.667	664	666.833	640.667	648.667	689.667	671.833	711.167	691.5	681.5	637	655	653	637.833	620.833	648.5	661.333	685.333	718.667	757.5	773.833	825.667	823.833	835.167	851.5	868.833	888.333	928.167	974	1028	1062.67	1076.83	1075.82	1075.65	1068.73	1064.5	1055.26	1026.11
sr8_cntrl_tibia_medlat_5_s2	16.875	6.25	7.03125	748.778	726.667	722	755.778	745.889	707	699.333	693.444	688.222	680.444	632.333	637.778	640.111	649.667	653.444	654.111	658.222	655.333	665.889	699.444	724.556	750.889	743.444	717.333	739.333	789.333	828.444	830.222	818.333	831	817.889	835.111	865.556	908.444	952.222	1005.89	1027.33	1027.67	1046.89	1063.33	1028.51	957.496	867.963	760.802	651.344	569.798
sr8_cntrl_tibia_medlat_5_s3	28.5938	7.03125	10.7812	1022.73	1016.36	1025.18	1017.55	1016.18	1018.91	1001.45	1000.82	988.909	1011.18	1007.27	998.545	990.545	1000.09	1001	1016.27	1022.91	1068.36	1052.64	1042.09	1036.91	1036.18	1024.64	1007.82	1017.27	1067.55	1102.82	1131.82	1168.55	1182.91	1199.45	1199.18	1231.91	1259.82	1269.55	1315.73	1350.18	1376.91	1408.27	1438.45	1418.42	1359.89	1298.41	1170.24	1021.89	930.479
sr8_cntrl_tibia_medlat_6_s1	6.25			1531.71	1553	1563.29	1556.57	1531	1512.14	1495.29	1448.43	1488.57	1529.86	1516.71	1546.43	1502.57	1522.57	1517	1506.71	1470.57	1488.71	1471	1480.43	1534.14	1521.86	1510	1541.14	1530.86	1584.43	1565.86	1596.86	1623.29	1664.71	1648.43	1658.43	1670.86	1623.86	1626	1631	1616.86	1702.43	1682	1703.57	1667.73	1633.67	1586.73	1541.03	1493.41	1427.08
sr8_cntrl_tibia_medlat_6_s2	21.7188
sr8_cntrl_tibia_medlat_7_s1	23.5938	7.1875	12.8125	1557.9	1563.9	1543.7	1549.1	1589.1	1526.9	1556.1	1535.7	1540.5	1552.9	1538.6	1539.1	1536.1	1548.8	1558.2	1560	1546.8	1553.4	1563.1	1583.7	1541.4	1552.4	1585.5	1555.3	1567.4	1592.8	1591.3	1578.3	1582.5	1592.6	1592.2	1609.4	1626.1	1631.3	1651.2	1690.9	1725.5	1748.8	1728.3	1724.3	1721.52	1710.64	1662.5	1567.88	1485.55	1356.17
sr8_cntrl_tibia_medlat_7_s2	15.625	6.40625	13.4375	986.2	994.3	967.7	966.1	967.5	966.9	988.5	961.9	956.7	947.7	960.8	938.2	931.5	923.5	922.5	931.6	927.4	928.3	923.1	931.3	942.8	965.4	942.8	962.1	968.6	1005.1	1014.9	1016.4	1027.4	1056.6	1063.1	1052.3	1069.2	1083.1	1089.9	1137.4	1196.6	1246	1265.8	1338.1	1352.84	1340.74	1340.87	1298.76	1210.81	1110.71
sr8_cntrl_tibia_medlat_7_s´1	23.75	7.03125	12.5	1531.17	1538	1585	1524.17	1543.17	1547.17	1561.33	1547.33	1552.33	1532.33	1538.67	1556.67	1560.33	1568	1542.33	1571.67	1547.83	1592.33	1516	1554.5	1567.83	1551.5	1586.33	1606.5	1598.17	1596	1610.67	1606.83	1581	1632.83	1646.67	1651	1684.5	1697.17	1715.83	1751.83	1736.5	1722.33	1720	1700.5	1698.48	1620.24	1569.45	1461.14	1323.44	1196
sr8_cntrl_tibia_medmed_1_s1	21.25	8.90625	6.71875	985.25	984.75	984	985.75	1016	1011	989.875	970.75	978.375	992.625	993.375	988.125	1000.12	1026.62	1029	1015.38	995.5	1007.12	1026.5	1016.62	992.5	994.125	1006.5	1020.5	1031.12	1032	1036.12	1052.5	1030.62	1006.12	972.375	979	1017.12	1029.5	1023.12	1035.75	1057	1069.62	1092.75	1155.5	1154.5	1138.49	1122.68	1096.34	1048.22	986.961
sr8_cntrl_tibia_medmed_1_s2	21.25	7.65625	6.71875	753	729.667	737.778	762.667	761.333	751.889	766.667	821.667	879.444	906.556	933.444	1013.89	1046.78	1107	1127.11	1088.44	1043.11	1011.67	973	940.889	932.111	965.333	989	986.556	963.333	937.667	922.333	931.222	962.667	947.444	933.111	936.778	946.333	971.222	984.889	1021	1087.89	1129.89	1164.78	1177	1181.92	1161.72	1103.06	1011.71	913.438	834.406
sr8_cntrl_tibia_medmed_2_s1	15.9375	5.46875	9.53125	1355.71	1366.29	1373.43	1393	1392.71	1386	1376.71	1356.14	1371.29	1362.71	1348	1348.14	1350.86	1347.14	1353.86	1358.71	1349.71	1336.71	1347	1341.86	1342.29	1351.57	1354.71	1336	1331.57	1327.14	1308.57	1334.29	1357.29	1340.57	1348.86	1375.29	1383.43	1376.14	1388.57	1466.86	1530.43	1574.71	1614.71	1635.43	1623.33	1561.18	1475.25	1362.42	1246.79	1157.59
sr8_cntrl_tibia_medmed_3_s1	8.4375	6.40625	9.53125	1289.67	1278.22	1273	1246	1254.44	1256.22	1247.89	1224	1254.33	1267.78	1238.11	1267.44	1216.56	1194.44	1215.67	1198.44	1224.67	1250.33	1225.56	1231.56	1222.67	1194.22	1188.89	1179.11	1189.56	1235.44	1258.67	1233.44	1218.67	1217.11	1185.33	1202.67	1228.33	1282.33	1289.78	1300.67	1397.11	1464.11	1490.44	1492.33	1370.1	1276.59	1167.91	1091.78	1032.19	1011.73
sr8_cntrl_tibia_medmed_3_s2	12.1875	6.40625	8.28125	1377.29	1383.86	1380.43	1368.71	1349.71	1355.29	1374.29	1384.86	1390.86	1380.86	1382.43	1386.29	1392.29	1403.29	1426.29	1460.71	1432.86	1405.57	1410.57	1427.71	1441.43	1419	1416.71	1412.57	1406.57	1397.29	1392.57	1431.43	1405.57	1367.57	1345.43	1368	1357	1365.86	1383	1391.43	1392.14	1409	1441.57	1529.71	1516.29	1519.21	1487.3	1459.19	1443.14	1400.73
sr8_cntrl_tibia_medmed_3_s3	27.3438	7.65625	9.84375	1768.78	1801.56	1784.56	1797	1773.89	1817.11	1804	1767.89	1773.56	1782.11	1741.56	1750	1713.11	1695.44	1694.56	1703.11	1705	1662	1663.56	1688	1681.33	1664.89	1657.33	1656.22	1666.78	1657.44	1648.44	1666.89	1664.67	1644.89	1648.78	1644.56	1647.33	1663.67	1665.89	1698.78	1720.78	1756.56	1794.89	1797.89	1782.66	1727.56	1652.81	1598.28	1533.84	1426.08
sr8_cntrl_tibia_medmed_3_s4	23.125	7.8125	11.25	1505.78	1500	1527.22	1545	1519.78	1520	1519	1535.33	1521.33	1519.22	1523.89	1527	1516.22	1507.67	1521.33	1528.33	1557.56	1569.33	1545.11	1551.56	1561.33	1554.11	1536.89	1539.33	1537.33	1543.33	1545.89	1526.67	1539.89	1562	1562.11	1522.78	1564.44	1558.11	1609	1597.22	1640.89	1667.44	1662.22	1695.22	1701.2	1674.61	1651.46	1617.13	1574.32	1541.91
sr8_cntrl_tibia_medmed_3_s5	8.90625	6.71875	7.96875	1162	1143.09	1121.64	1086.91	1107.73	1135.36	1139.64	1145.09	1148.18	1151.82	1138.55	1139.91	1150.27	1145.09	1144.36	1143.73	1144.91	1147.64	1144.64	1138.82	1117.36	1148.27	1153	1156	1163.91	1159.45	1163.55	1153.09	1143.18	1148.36	1143.64	1129.27	1106	1076.91	1052.27	1061.09	1074.45	1116.55	1170.91	1236.45	1248.64	1240.26	1217.4	1176.74	1113.34	1031.56
sr8_cntrl_tibia_medmed_4_s1	16.5625	6.71875	10.625	1310.88	1302.12	1305.12	1290	1305.62	1276.5	1313.38	1294.38	1276	1265.12	1279.12	1274.5	1271.75	1293.5	1289.75	1296.88	1286	1289.12	1288.75	1281.12	1282.75	1276.25	1251.12	1245.75	1271.12	1255	1285.12	1289.75	1305.12	1356.5	1333.25	1402.12	1354.75	1386.38	1415.88	1439.5	1479.38	1522.5	1558.12	1564	1485.74	1442.12	1396.6	1330.87	1279.15	1250.68
sr8_cntrl_tibia_medmed_4_s2	14.375	6.71875	9.53125	1421.22	1473.22	1456.78	1471.33	1509.67	1502	1467.56	1506.22	1458.56	1448.44	1458.78	1440.11	1440	1459.56	1465.67	1434.11	1446.78	1439.67	1418.11	1430.22	1405.22	1421.78	1419.22	1434.22	1385.56	1387.89	1411.78	1417.44	1399.56	1428.44	1455.11	1460.44	1458.33	1489.22	1465	1531.44	1567.56	1572.56	1627.33	1628.11	1619.92	1585.77	1549.27	1495.46	1410.55	1330.79
sr8_cntrl_tibia_medmed_4_s3	31.7188	6.09375	10.3125	1588.42	1567.17	1558.92	1595.25	1558.67	1593.75	1584.17	1581.67	1559.08	1569.08	1583.67	1592.25	1612.58	1563.83	1594.83	1565.5	1577.25	1565.58	1581.33	1589.92	1592.58	1583.83	1540.42	1588.42	1570.58	1596.42	1579.17	1570.83	1570	1567.58	1603.58	1589.42	1625.25	1627.33	1637.5	1628.58	1654.33	1689.5	1688.33	1715	1646.16	1617.86	1594.22	1562.36	1559.9	1534.57
sr8_cntrl_tibia_medmed_4_s4	14.5312	7.1875	10.1562	1179.77	1020.23	907.385	854.538	863.385	915.615	1006.15	1114.08	1187.62	1294.08	1400.15	1511.92	1616.62	1648.85	1683.46	1660.69	1595.31	1553.77	1503.46	1478	1448.23	1459.15	1465.92	1485.38	1483.15	1481.62	1501.38	1501.38	1516.92	1505.54	1513	1497.69	1520.15	1506.38	1513.15	1559.46	1580.31	1558	1577.62	1600.54	1577.47	1537.76	1521.7	1520.97	1497.67	1456.26
sr8_cntrl_tibia_medmed_5_s1	22.9688	8.59375	8.90625	1565.67	1573	1579.56	1582	1563	1590.44	1580.33	1550.11	1515.11	1491	1473	1455.22	1410.44	1417.22	1417.44	1420	1416.22	1431.11	1456.56	1446.89	1451.33	1447.67	1450.56	1455.78	1484.44	1471.56	1462.67	1466.44	1498.44	1490.44	1475.11	1476.67	1481.89	1504.33	1532.33	1588.22	1632.44	1678.22	1726.78	1766.78	1708.64	1653.66	1592.28	1523.29	1445.72	1371.5
sr8_cntrl_tibia_medmed_5_s2	24.6875	7.03125	10.1562														1474.62	1452.75	1455	1486.75	1472.75	1438.62	1440.5	1455.62	1464.12	1455.38	1462.62	1495	1456.25	1457	1474.88	1482	1506.5	1501.25	1485.5	1509.75	1524.5	1536.12	1568.38	1602.88	1629	1695	1713.38	1711.56	1688.96	1653.44	1602.94	1530.4	1464.18
sr8_cntrl_tibia_medmed_5_s3	13.5938	7.34375	8.59375	1553	1559.56	1567.56	1567.22	1563	1588.22	1592	1605.33	1597.44	1585.22	1586.11	1597.22	1593.22	1579.11	1597.67	1618.44	1598.11	1583.44	1575.56	1603.89	1570.44	1585.44	1542.33	1552.56	1572.44	1564.78	1556.33	1580.44	1623	1615.78	1625.33	1634	1655.33	1630.56	1657.78	1642.11	1675.22	1705.22	1760.33	1792.44	1707.69	1672	1659.23	1600.77	1516.99	1474.47
sr8_cntrl_tibia_medmed_5_s4	12.3438	8.28125	9.6875	1620.67	1605.17	1610.83	1647.5	1601.83	1620.67	1622.83	1623	1660.67	1642.33	1654.67	1637.33	1647.83	1667.17	1678.33	1685.33	1674.5	1679.33	1677.5	1643.33	1689	1652.67	1660.5	1662.17	1649.17	1660.67	1613.33	1634.17	1647.5	1652.17	1644.33	1653.83	1686.17	1693	1723.17	1707.5	1722.67	1777.33	1769.17	1756.67	1786.42	1758.6	1728.63	1675.4	1629.77	1617.44
sr8_cntrl_tibia_medmed_5_s5	18.9062	7.8125	9.0625	1314.43	1343.29	1332.14	1345.71	1335.93	1330.57	1323.57	1328.79	1332.86	1323	1339	1373.71	1376.21	1378.71	1382.57	1407.79	1380.43	1390.36	1383.43	1407.71	1402.07	1412.21	1416.29	1432.36	1428.79	1413.43	1393.14	1404.86	1418.29	1453.79	1477	1470.43	1482.43	1492.36	1511.29	1538.86	1578.29	1643.07	1635.5	1683.64	1675.51	1665.22	1659.93	1658.95	1656.29	1649.46
sr8_cntrl_tibia_medmed_6_s1	18.125			1097.62	1111.5	1116.88	1106.88	1112.12	1134.25	1145.25	1168	1142.38	1134.38	1126	1112.88	1131.62	1132.5	1114.25	1115.75	1131.5	1111.38	1140.25	1130.75	1143.12	1167.25	1153	1167.5	1157.75	1185.75	1226.62	1200.88	1249.62	1267.62	1319.5	1260.88	1263.12	1295.5	1335.88	1386	1394.12	1394.75	1393.88	1457.88	1415.1	1368.99	1321.51	1280.91	1234.74	1174.27
sr8_cntrl_tibia_medmed_6_s2	14.0625			922.444	908.444	912.222	934.111	986.778	1043	1060.33	1137.44	1163.33	1169.78	1161.11	1163.78	1163.89	1155.89	1099.33	1032.22	1035.67	1000.67	993.222	1020.33	996	961.889	1014.67	991.778	1034.56	1014.33	1003.56	1015.22	1042.56	1014.67	1037.33	1029.89	1029.67	991.222	1014.44	1003.67	1042.33	1115.44	1182.44	1255.67	1239.2	1216.67	1187.05	1184.28	1201.93	1197.2
sr9_cntrl_tibia_medlat_1_s1	20.625			1236	1198.44	1227.78	1212	1199.78	1216.78	1228.44	1208.89	1220.89	1181.22	1198.33	1166.44	1180	1221.22	1184.89	1163.56	1123.44	1146.22	1134.33	1128.11	1191	1113	1077.67	1066	1065.89	1051.89	1106.33	1130.44	1216.11	1256.67	1314	1333.44	1356.56	1355	1359.11	1375.11	1468.11	1529.11	1573	1595.44	1476.57	1398.58	1328.3	1253.97	1142.12	1010.17
sr9_cntrl_tibia_medlat_1_s2	24.2188			1264.5	1295.5	1265.33	1249.5	1226.83	1241.5	1270.83	1241.5	1228.17	1268.33	1261.17	1255.5	1264.5	1286	1298.83	1276.33	1246.67	1240	1241	1251.83	1241.33	1291.83	1301	1344.17	1318.33	1311	1341.67	1351	1363.5	1362.33	1407.67	1394.17	1422.83	1366.33	1421.17	1430.33	1420.33	1449.83	1443.17	1465.33	1434.93	1437.41	1392.87	1259.96	1148.35	1104.66
sr9_cntrl_tibia_medlat_1_s3	12.6562			895	885.75	879.625	920.125	929.375	950	971.125	981	924.375	948.625	965.875	958.5	932.75	913.75	918.625	938.625	948.75	974.125	989.25	985.875	1024	1002.5	1000.62	1006.75	989.875	960.875	974.5	1001.75	1010	1006.75	996	1023.12	1052.75	1051.12	1058.62	1040.62	1054.12	1084.62	1201.62	1235.88	1220.11	1184.21	1133.37	1086.95	1038.13	964.385
sr9_cntrl_tibia_medlat_1_s4	25.625
sr9_cntrl_tibia_medlat_2_s1	19.2188			1160.5	1134.4	1146.7	1163.7	1184.4	1160.5	1171.4	1151.5	1130.2	1093.3	1048.3	1078.6	1066	1071.4	1095.7	1096	1079.8	1119.9	1109.9	1106.7	1135.9	1114.1	1135.2	1124.4	1123.2	1112.5	1108.6	1105.3	1087.9	1091.7	1096.3	1093.3	1117.5	1162.6	1127.8	1164	1184.8	1199.3	1231.2	1244.7	1246.15	1223.69	1214.3	1210.83	1209.32	1208.89
sr9_cntrl_tibia_medlat_2_s2	16.0938			745.875	779.375	775.75	832.25	791.25	770	793.5	773.25	794.75	824	844.75	842.75	880.75	806.75	812.25	775.875	820.125	831.875	795.75	799.125	792.5	846.5	847.25	808.375	757.375	750	760.625	740.75	760	762.375	753.875	790	859.125	929.125	951	925.25	939.375	1001.88	1053.12	1064.62	967.879	912.852	875.112	847.379	805.631	706.694
sr9_cntrl_tibia_medlat_2_s3	25
sr9_cntrl_tibia_medlat_3_s1	12.9688	6.71875	10.9375	882.857	863.571	860.857	860	819.714	826.714	857.714	863.714	865.714	830.857	821.857	813.571	816.143	837.286	835.286	814.571	820.143	812.286	811.714	811	802	785.286	757.714	746.143	726.286	699.429	704	705.429	696.429	701.286	693.571	702.857	709.571	709.143	694.857	712.286	733	744.143	815.857	884.857	881.439	886.143	867.792	809.76	779.562	753.778
sr9_cntrl_tibia_medlat_3_s2	17.3438	8.125	9.53125	893	915.417	910.417	927.583	920	905.083	940.167	933.417	936.75	971.083	997	1030.25	1046.75	1029.42	1048.25	1041.33	1041.92	1061.17	1030.5	1004.67	995.917	1005.58	994.417	1015	1015.42	1022.75	1017.17	1008	1012.5	1011.67	1025.83	1037.42	1044	1071.5	1083.83	1087.33	1113.58	1166.5	1226	1275.92	1245.47	1192.88	1123.57	1062.24	1024.01	995.605
sr9_cntrl_tibia_medlat_3_s3	34.5312
sr9_cntrl_tibia_medlat_4_s1	22.3438	8.28125	9.53125	935.143	899.857	850.857	819.714	799.857	798.143	834.429	845.714	918.143	937.857	951.714	1016.29	1043.71	1064.14	1074.86	1092.57	1064	1008.86	993.714	1001.43	970.571	963.286	950.571	927.714	961.714	969.286	957.429	955.714	971.143	955	942.857	985	953.429	959.143	947.857	960.714	1008.71	1104	1152.86	1309.71	1339.09	1287.55	1231.04	1125.95	1005.79	886.132
sr9_cntrl_tibia_medlat_4_s2	26.0938	8.59375	7.96875	980	979.222	969.778	951.111	962.333	953.778	940.778	953.444	957	951.778	955.333	959.222	972.556	970.667	962.333	955.667	947	957.556	975.556	1002.44	1035.89	1036.33	1033.33	1049.33	1042.22	1039.22	1041.89	1043	1009.22	1020.11	1065.89	1074.56	1110.33	1147.67	1155.56	1218.56	1258.33	1262.67	1289.33	1300.78	1294.36	1261.83	1227.99	1187.3	1125.32	1039.87
sr9_cntrl_tibia_medlat_5_s1	25.4688	7.5	9.21875	765.429	780.857	812.429	795.571	786.286	781.571	780.857	775.286	798.714	811.286	817.714	838.286	828	832	843.429	845.429	834	809.571	822.714	840.429	833.286	829.286	839.571	805.571	774.429	755.143	738.429	715.571	742.143	734.571	712.143	694.571	669.143	701.714	729.571	722.857	739.143	795.286	854.286	905.571	905.009	877.703	840.17	792.555	732.923	673.824
sr9_cntrl_tibia_medlat_5_s2	12.0312	7.65625	8.75	596	576	568.111	616.333	636	617.444	653.444	667.556	630.778	634.222	654	631	625.444	665	658.333	667	656.333	664.222	659.444	682.889	672.667	670.556	674	652.556	633.556	621.333	615.778	592	577.778	618	656.556	648.889	623.111	594.222	586.556	640.333	734.222	855.444	936.778	967.111	923.539	847.845	766.37	676.819	574.199	459.53
sr9_cntrl_tibia_medlat_5_s3	15	6.25	8.4375	599.818	618	624.909	606.182	587.909	566.545	580.636	590	584.455	581.818	622.364	613.091	586.364	566.273	559.545	553.909	552.909	559	547.727	536.818	538	578.636	552.727	556.545	541.091	541	537	517.455	537.636	542.273	545.545	572.636	569.091	573.727	586.818	641.727	712.364	780.455	818.909	839.818	827.596	824.26	808.67	768.721	708.62	642.481
sr9_cntrl_tibia_medlat_6_s1	21.5625			1058.43	1057.57	1021.14	1031.29	1031.57	960.571	1010.86	1020.43	1012	1008.57	1003	995.571	1053.86	1065.57	1059.43	1035	1047.29	1037.71	1018	1023.86	1039.57	997.571	1024.71	997.571	1007.43	1007.86	992	1001.29	1013.57	1005.71	1026.43	1040.14	1013.86	1059.29	1054.71	1124.43	1162	1177.71	1189.71	1228.43	1171.67	1127.64	1058.59	991.26	924.676	831.776
sr9_cntrl_tibia_medlat_6_s2	22.6562			1350	1331.11	1312.44	1283.11	1275.11	1302.89	1294.67	1315.89	1274.44	1250.78	1251.11	1279	1249.89	1239.22	1227.89	1223.44	1198.33	1159.56	1164.44	1158.56	1176.56	1169.67	1201.56	1249.22	1274.89	1277.56	1221.67	1191.22	1207.11	1200.33	1170.67	1216.56	1193.89	1218.22	1232.22	1247.56	1300.67	1330.44	1405.67	1427.22	1453.67	1427.09	1390.09	1343.72	1293.39	1242.66
sr9_cntrl_tibia_medlat_6_s3	8.4375			784.833	804.667	792.333	815.833	787.333	811.333	839	810.667	837	839.167	847.333	814.833	857.5	826.167	838.333	833.833	809.167	776.333	794.5	764.333	754	646.833	670.667	705.667	737.167	741.833	760.833	805.5	800.5	765.167	792.167	803.833	847.333	877.333	925.833	968.667	993.167	1019.83	1106.5	1173.33	1171.16	1118.92	1045.79	929.461	804.136	709.286
sr9_cntrl_tibia_medlat_7_s1	14.375			454.714	444.286	444.143	411.286	409.714	360.714	393.429	377.714	361	388.571	385.714	424.143	429.286	413.286	425.429	410.143	417.857	431.714	393.857	364.143	390.857	376	381.714	403.143	414.143	437.857	431.571	411.857	382.143	370.143	367.286	419.429	420.429	504.429	549.714	595	642.857	692.857	787.143	824	846.316	819.026	765.385	697.843	602.469	517.371
sr9_cntrl_tibia_medlat_7_s2	17.5			425.429	406.714	446.857	482.429	574.286	642	728.286	768.571	795	813.143	795.857	748.429	681.143	625.571	576.286	537.714	500.429	495.429	506.857	473.571	469.571	488.429	483.286	439	409.857	372	381.714	413.571	392.571	363.429	403.571	386.429	394.571	404	422.857	434	484.143	525.857	626.286	672.571	626.178	547.564	430.614	344.548	279.632	225.561
sr9_cntrl_tibia_medlat_7_s3	10.7812			330.9	320.1	315.1	311.8	314.4	295.4	302.9	304	302.1	311.1	316.9	311.9	337.7	357.6	354.7	344.8	320.6	326.8	311.5	320.9	334.5	360.3	360.2	359.3	353.1	327.5	324.4	328.6	345.8	357.4	366.1	337.1	299	297.7	296.1	329.1	389.7	446.6	477	502.6	483.648	466.2	446.361	403.676	355.325	332.567
sr9_cntrl_tibia_medlat_7_s4	16.25			399.75	448.5	410.25	433.75	386	422.5	454	483.25	492.25	462.5	447.75	444.25	415.75	409.5	371	376	376.25	405.25	418	400.25	450.5	500.75	464.25	425.5	444	427.75	431.75	455.5	493.75	510.5	573.5	556.75	596.75	599.25	655	647.75	726.5	796.25	894.75	936.25	938.838	897.719	821.032	767.966	717.394	653.658
sr9_cntrl_tibia_medlat_7_s5	15.1562			487.714	467.857	457.429	445.429	430.571	429.286	384.143	383.286	376	354.714	332.571	346.571	368.571	404.143	439.714	460.429	398.429	383.286	324.286	358	356.571	381.143	415.286	365.714	371.429	362.571	425.286	427	418.714	401	380.857	401.143	515.143	656.571	683.714	712.571	721	847	943.571	1033.29	937.167	859.637	761.336	636.377	527.72	462.894
sr9_cntrl_tibia_medlat_7_s6	17.0312			480.25	440.75	453.5	456.875	423.125	430.375	428.625	396.875	433.375	421.75	438.875	413.375	386.25	373.125	387.75	409.125	437.5	431.375	457.875	447.875	462.25	471	451	470.375	433.75	418.75	371.375	367.75	377	390.875	439.5	450.75	493	502.125	512.375	550.5	549	613.625	704.125	771.375	757.453	706.419	618.066	531.38	445.715	362.927
sr9_cntrl_tibia_medlat_7_s7	26.7188			577.714	599.286	616.571	609	597.429	580.857	569	583.429	603.286	606.571	608.286	570.571	597.571	584.857	574.143	582.143	573.429	555.143	586	593.857	612.143	613.857	588.143	535.857	546.143	562	601.286	635.714	663.857	626.714	723.571	798.571	825.857	811	756.429	837.857	905.143	1000	1065.86	1104.57	1065.56	970.477	805.445	681.2	614.166	576.231
sr9_cntrl_tibia_medmed_2_s1	17.8125			1496.9	1507.5	1518.6	1503.7	1522.2	1507.8	1527.4	1518.9	1523.1	1528.1	1518	1522.4	1517.4	1527.5	1500.1	1509.3	1514.1	1524.5	1486.7	1512.8	1493.1	1523.4	1464.2	1530.4	1511.6	1519.7	1547.9	1527.8	1568.4	1532.1	1585.7	1610.8	1676.7	1653.7	1658.4	1719	1679.9	1682.9	1690.2	1694.9	1674.76	1629.17	1573.87	1534.61	1509.73	1479.67
sr9_cntrl_tibia_medmed_2_s2	19.5312			1383.71	1381.71	1378.29	1420.29	1385.86	1408.86	1419.29	1414.57	1442.14	1423.43	1473	1476.86	1472.57	1456.29	1490.43	1457.71	1461	1438.86	1465.86	1468.86	1517.14	1505	1496.29	1564.86	1546.43	1569.57	1567.29	1545.71	1554.57	1566.71	1574.29	1535	1553.43	1583	1592.29	1649	1611.57	1674	1642.43	1718.14	1711.68	1705.16	1714.55	1694.37	1666.8	1666.44
sr9_cntrl_tibia_medmed_2_s3	27.3438			1653.56	1671.78	1672.56	1658	1716.33	1664.22	1672.33	1654.33	1634.22	1652.56	1644.89	1649.44	1660.44	1667.33	1618	1664.11	1699.56	1676.44	1688.56	1706.22	1688.44	1674.67	1659.89	1620.67	1660.44	1680	1681	1705.22	1677.67	1719	1745.11	1741.33	1764	1722.22	1769.78	1786.78	1719.78	1802.89	1753.67	1811.56	1788.72	1778.34	1797.45	1768.14	1721.35	1702.73
sr9_cntrl_tibia_medmed_2_s4	29.0625			1697	1771.12	1705.38	1748	1772.12	1732	1760.5	1759.12	1741.12	1734.38	1760.62	1759.5	1741.38	1737.62	1712.75	1723.88	1753.25	1705.12	1720	1723.62	1711.38	1708.75	1735.62	1700	1727	1712.38	1734.88	1771.38	1760.25	1769.38	1782.5	1790.25	1780.5	1832	1808.62	1796.62	1821.88	1782.12	1747.75	1788.38	1771.83	1760.35	1701.26	1657.3	1657.27	1652.45
sr9_cntrl_tibia_medmed_2_s5	12.5			1623	1656.4	1632	1634.8	1659.2	1657.8	1683.4	1669.2	1653.2	1683.2	1642.8	1641	1631	1641.2	1664.6	1660.8	1619.6	1624	1600.2	1580.2	1597	1596.8	1597.8	1549.4	1556.8	1524	1534.4	1546.8	1569.8	1536	1554.8	1583	1600.4	1593.2	1556.6	1597.2	1654.8	1659.6	1704.2	1727.4	1722.4	1718.56	1712.16	1700.65	1676.32	1634.22
sr9_cntrl_tibia_medmed_3_s1	18.125			1696.75	1681.38	1708.25	1688	1714.5	1724.88	1711.88	1734.25	1709.5	1672.88	1702.75	1725.12	1721.62	1703.75	1693	1682.88	1707.38	1715.38	1662.5	1694.62	1661.5	1706.5	1726.25	1734.62	1739.38	1751.75	1721.75	1723.25	1719.75	1700.88	1709.25	1757	1739	1760.62	1745.88	1771.38	1792.88	1781.25	1807.75	1820.25	1817.87	1810.98	1812.2	1802.42	1777.31	1738.08
sr9_cntrl_tibia_medmed_4_s1	16.875	6.875	11.7188	1493.38	1492.38	1473.88	1469.88	1500.38	1485.25	1487.25	1491.5	1489.38	1472.25	1478.5	1478.75	1485	1485.12	1506.75	1523.25	1526.12	1474	1511	1555.62	1525.38	1581.25	1586.38	1522.12	1515.25	1538	1497.75	1489	1523.5	1491	1506.75	1482.12	1509.5	1546	1560.12	1610.5	1639.38	1682.38	1708.75	1731.38	1738.65	1699.09	1659.65	1629.81	1583.28	1548.72
sr9_cntrl_tibia_medmed_4_s2	16.875	6.5625	10.4688	1439	1409.77	1385.46	1390.08	1409	1426.38	1438.85	1437.77	1445.54	1427.77	1443.77	1485.69	1464.92	1482.92	1486.31	1477.85	1472.38	1487.85	1485.62	1500	1518.23	1518.85	1515.77	1530.08	1549.08	1541.38	1507.15	1505.31	1498.62	1485.85	1495.15	1490.62	1521.62	1542.15	1563.85	1602.92	1640.23	1654.92	1657	1674.08	1670.18	1659.05	1645.09	1633.78	1643.56	1629.77
sr9_cntrl_tibia_medmed_4_s3	18.75	6.875	10	1476.22	1485	1479.56	1479.89	1470.67	1465.11	1463.89	1442.56	1429.89	1417	1402.11	1383.44	1383.67	1375.11	1436	1449.89	1420.11	1411.11	1399.67	1404	1403.67	1428	1422.78	1424.78	1400.78	1393.44	1377	1382.33	1412	1458.11	1467.44	1508.78	1549.67	1563.44	1600.11	1602.56	1604.11	1646.11	1674.78	1739	1701.93	1704.93	1700.94	1697.56	1662.23	1630.02
sr9_cntrl_tibia_medmed_4_s4	19.6875	6.25	9.0625	1542.83	1574.33	1537.17	1530.83	1523.17	1541.67	1522.67	1537.33	1524.83	1539	1540.83	1521.83	1540	1530.33	1507	1568.5	1533.5	1522.5	1484.33	1529.67	1555.17	1586.17	1594.83	1575.5	1553.33	1544	1538.17	1588.67	1628	1662.5	1720.67	1778.5	1764.17	1768.5	1800.67	1799.67	1799.33	1798.5	1806	1813.5	1813.85	1811.97	1802.9	1788.87	1774.63	1765.02
sr9_cntrl_tibia_medmed_6_s1	19.375			1683.33	1648.78	1625.44	1595.33	1586.11	1563.67	1530.67	1531.56	1508.89	1546.89	1609.56	1667.44	1690.22	1664.56	1659.67	1644.22	1590.78	1586.44	1548.78	1540.78	1492.33	1491.78	1501.56	1484.67	1519	1497.22	1508.78	1535.33	1542.56	1519.44	1520.56	1524.33	1572.78	1602.89	1567.78	1575.11	1600.11	1666.22	1667.33	1680	1666.27	1631.74	1623.89	1605.55	1545.3	1482.65
sr9_cntrl_tibia_medmed_6_s2	20.9375			1468.25	1443.5	1472.38	1453.5	1441.38	1396.25	1440.38	1410.25	1432.12	1418.75	1467.88	1428.75	1469.5	1488.12	1478.25	1492.88	1498.12	1504	1546	1534.38	1509.88	1546.62	1555.75	1535.12	1543.25	1556.12	1530.38	1534.75	1578.88	1578.75	1606.12	1630.62	1595.38	1649.88	1583.62	1626	1678	1676.75	1713.5	1718.25	1702.44	1654.75	1624.94	1614.18	1615.03	1617.24
sr9_cntrl_tibia_medmed_7_s1	15.4688	7.96875	9.53125	1188.57	1147.57	1190.71	1173.43	1156.43	1112.14	1182.71	1221.14	1208	1240.86	1248.71	1199	1211	1220.71	1212.43	1248.43	1220.86	1243.14	1232.29	1227.71	1239.57	1263.29	1284.57	1303.71	1337.71	1378	1405.43	1446.14	1512.43	1632	1583.43	1651.29	1627.29	1616.29	1636.86	1686	1712.57	1657.71	1620.29	1674.86	1682.86	1661.11	1623.83	1590.95	1550.39	1507.02
sr9_cntrl_tibia_medmed_7_s2	23.2812	7.96875	10.7812	1344.5	1373.5	1353.5	1326.6	1331.3	1320.5	1312.1	1332.3	1295.5	1324.1	1313.4	1298.4	1269	1319.2	1277.4	1279.7	1288.3	1288.7	1290.4	1318.2	1303.8	1272.6	1300.4	1278.4	1280.2	1323.4	1325.1	1347.2	1333.3	1337.7	1346.1	1366.2	1385.9	1405.8	1410.8	1436.6	1452.4	1498.2	1544.6	1595.9	1587.13	1565.16	1499.83	1409.49	1310.01	1239.53
sr9_cntrl_tibia_medmed_7_s3	24.375	9.53125	10.625	1401.12	1389.25	1410.5	1416.88	1399.88	1445	1442.25	1423.75	1393.75	1419.25	1406.5	1406.88	1443	1432.12	1445.12	1406	1418.88	1428	1453.75	1418.75	1428	1402.38	1383.38	1400.25	1417	1432.88	1478.5	1512	1572.25	1591.88	1626.12	1627.12	1650.62	1635.88	1618.12	1607	1618.62	1645.25	1654	1684.75	1669.63	1643.12	1603.78	1510.9	1435.21	1365.48
sr9_cntrl_tibia_medmed_8_s1	32.9688	8.59375	10.7812	1359.25	1362.58	1371.42	1353.5	1370.33	1364.17	1350.17	1350.25	1351.25	1359.83	1368.42	1362.92	1386.17	1400.25	1376.5	1406.58	1381	1357.42	1361.83	1375.58	1359.67	1392.17	1423.58	1496.58	1535.5	1548.58	1567.75	1566.67	1539	1552.33	1547.92	1588.42	1581.5	1572.25	1559.17	1540.5	1570.42	1575.42	1610.75	1609.83	1589.8	1546.42	1499.71	1451.77	1397.94	1326.58
sr9_cntrl_tibia_medmed_8_s2	21.0938	8.59375	11.0938	1190.43	1164.29	1184.57	1192.14	1192.29	1206	1210.43	1165.29	1156.14	1189.86	1207.14	1168.29	1174	1142.71	1139.86	1136.43	1138.14	1143.71	1197.57	1206.71	1158.43	1157.71	1140	1096.43	1136.71	1163	1183.14	1204.71	1205.71	1215.29	1216.86	1276.57	1344.29	1331	1359.43	1416.57	1411.71	1428.29	1381.14	1391.14	1401.88	1381.02	1342.25	1297.84	1248.39	1216.68
sr10_cntrl_tibia_medlat_1_s1	19.8438
sr10_cntrl_tibia_medlat_2_s1	10.7812	7.34375	9.53125	1348.44	1317	1344.11	1343.11	1309.22	1309.33	1310.33	1313.56	1312.89	1314.89	1285.22	1337.67	1347	1373	1363.89	1371.89	1366	1357.33	1364.33	1387.33	1403.33	1426.78	1399.67	1397.11	1404.56	1432.67	1426	1416.89	1426	1396.78	1408.11	1435.33	1451	1429.22	1382.56	1408	1434.22	1464.89	1500.67	1555.22	1560.72	1538.41	1530.6	1499.08	1423.47	1335.44
sr10_cntrl_tibia_medlat_2_s2	12.6562	7.65625	8.28125	1183.62	1186	1195.25	1190.75	1179.38	1217.62	1252.12	1259.88	1257.62	1252	1243.62	1219	1227.5	1229.12	1231	1232.75	1244.75	1229	1245.75	1255.25	1265.88	1254.25	1233.88	1247.25	1256.75	1261	1303.12	1291.25	1301.38	1275.12	1259.62	1245.75	1216	1191.88	1182.38	1209.12	1210.75	1223.62	1220.75	1244.88	1173.71	1124.83	1065.5	1027.43	1030.13	1063.88
sr10_cntrl_tibia_medlat_2_s3	17.1875	7.5	9.0625	1213.11	1215	1214.56	1238.33	1236.11	1237.67	1227.11	1218.89	1204.56	1197.67	1198.22	1223	1240.22	1242.44	1216.78	1185.44	1181.67	1171.11	1156.11	1149	1135.22	1155.11	1158.56	1157.33	1160	1138.78	1158	1173.44	1148.78	1127.56	1119.78	1129.22	1136.44	1159.78	1150.33	1204.67	1290.89	1422.44	1546.22	1606	1510.1	1372.09	1207.07	1041.46	904.164	809.582
sr10_cntrl_tibia_medlat_2_s4	15	6.09375	7.65625	1318.82	1340.91	1327.64	1312.09	1316.18	1313.27	1316.55	1294.27	1270.18	1275.36	1290.82	1318.18	1319.09	1294.64	1277.64	1273.36	1293.27	1290.09	1297.64	1289.18	1300.45	1359	1346.82	1296.36	1278.64	1278.91	1292.45	1304.36	1312.82	1337.09	1342.64	1336.64	1321.55	1302.91	1284.36	1265.45	1273.91	1276.82	1306.55	1341.09	1350.02	1342.58	1329.52	1320.82	1323.61	1335.95
sr10_cntrl_tibia_medlat_3_s1	30	8.28125	9.0625	1822.18	1795.45	1818.45	1809.55	1856.73	1849.36	1848.55	1808.91	1790.55	1823.45	1775.82	1737.36	1668	1589.09	1511.09	1455.73	1430.36	1424.73	1423.64	1447.73	1465.91	1479.64	1480.64	1455.27	1454.91	1427.55	1399.64	1370.55	1315.36	1317.91	1315	1315.27	1311.09	1303.55	1292.73	1299.55	1327	1373.55	1420.45	1446.09	1460.05	1448.16	1437.85	1399.85	1333.64	1267.04
sr10_cntrl_tibia_medlat_3_s2	19.6875	6.25	10.1562	1310.36	1291.91	1309.55	1292.64	1268.82	1272.45	1272.91	1267.36	1272.55	1262.09	1281.09	1281.91	1275.91	1271.55	1280.45	1261.36	1255.36	1268.09	1270.09	1270.64	1283.91	1270.09	1263.18	1271.91	1295.91	1301.27	1294.36	1283.82	1279.64	1324.55	1336.73	1370	1358.36	1363.36	1380.45	1391.18	1418.73	1444.18	1488.64	1561.73	1529.38	1538.5	1527.35	1478.8	1427.14	1381.27
sr10_cntrl_tibia_medlat_3_s3	26.5625	8.125	9.84375	1544.18	1527.36	1547.45	1548.27	1541.91	1545.82	1536.09	1533.55	1525.73	1526.91	1535.27	1545.36	1541.27	1551.55	1545	1571	1546.82	1550.82	1526.82	1549.27	1545.55	1608.73	1575.91	1561.64	1550.91	1544	1532.82	1537.64	1525	1553	1567	1589.73	1612	1547.55	1618.91	1594.36	1596.64	1671.45	1724.36	1742.73	1747.7	1719.36	1648.77	1603.92	1565.88	1505.56
sr10_cntrl_tibia_medlat_4_s1	16.25	5.3125	8.125	1203.6	1210.4	1163	1166.6	1165.4	1168.8	1206	1190.8	1186	1171.6	1183.2	1137	1128.6	1154.2	1109.4	1164.6	1169.6	1217.2	1248.2	1206	1173.6	1173.6	1124.4	1120.4	1125	1169.2	1203.2	1242.6	1253.6	1215	1173.2	1158.6	1227	1277	1317.6	1338.6	1354	1378.4	1457.4	1489.2	1508.2	1455.26	1406.33	1364.39	1318.6	1254.61
sr10_cntrl_tibia_medlat_4_s2	30	7.1875	9.6875	1354.09	1368.91	1348.73	1361.82	1345.27	1342.27	1326.91	1337.09	1337.64	1321.64	1343.36	1333.82	1322.91	1298.91	1346.82	1339.55	1341	1340.45	1365.73	1360.45	1393.27	1374.45	1376.45	1410.27	1400.36	1394.36	1389.55	1349.55	1365	1412.64	1460.55	1501.36	1543.82	1609.09	1640.55	1692.64	1716.73	1729.55	1734	1756.27	1760.46	1724.47	1664.86	1568.8	1479.6	1396.36
sr10_cntrl_tibia_medlat_4_s3	27.0312	6.5625	8.90625	1257.29	1256.71	1261.86	1253.43	1259	1252.43	1235.57	1234.14	1245	1258.43	1264.71	1262.29	1258.14	1263.43	1267.71	1284.29	1267.43	1247.71	1286.43	1309.14	1305.86	1277.71	1305	1260.14	1281.57	1278	1290.29	1280.57	1266.86	1271.29	1286.86	1294.14	1293.43	1288.43	1331.71	1383	1435.57	1482.86	1515.86	1537.71	1517.25	1445.39	1331.28	1236.43	1161.97	1097.7
sr10_cntrl_tibia_medlat_4_s4	15.9375	5	9.375	1211.22	1226.33	1194.44	1182.11	1197.33	1172.67	1228.78	1230.56	1192.56	1231.78	1229	1264.89	1269.22	1278	1241.33	1251.89	1263.11	1260	1255.22	1263	1243.78	1241.11	1248.22	1246.44	1228.44	1231.33	1221.56	1234.11	1223.78	1263.22	1231.33	1244.56	1274.33	1288.44	1335.89	1369.89	1462.67	1555	1610.78	1640.44	1570.13	1490.15	1404.03	1307.1	1201.76	1114.04
sr10_cntrl_tibia_medlat_4_s5	14.0625	6.40625	6.71875	1345.56	1363.78	1367.44	1379	1388.33	1395.56	1387.67	1368	1377	1357.56	1349.78	1346.67	1343	1314.78	1324.89	1317.44	1331.33	1281.22	1325.67	1282.67	1274.33	1249.89	1271.78	1269	1279.67	1284.22	1288.33	1250.89	1274.78	1265.44	1238.56	1229.89	1243.78	1271.22	1253.33	1297.78	1345.11	1386.67	1460.44	1507.22	1508.92	1466.27	1396.49	1308.03	1220.16	1138.35
sr10_cntrl_tibia_medlat_5_s1	23.9062			1448.47	1430.33	1425.47	1382.47	1357.93	1388.8	1412.53	1432.87	1420.13	1393.53	1402.67	1387.2	1395.47	1389.13	1404.6	1380.93	1374.87	1402.47	1385.87	1399.73	1387.6	1359.13	1332.4	1348.53	1365.47	1390.33	1376.8	1352.2	1336.13	1331.13	1366.67	1416.93	1440	1501.53	1539.13	1572.67	1621.6	1669.33	1702.8	1693.33	1701.38	1646.26	1551.85	1458.33	1375.15	1291.87
sr10_cntrl_tibia_medlat_5_s2	15.9375			1578.67	1535.92	1571.33	1539.58	1579.17	1589.42	1606	1571.92	1586.17	1583	1590.5	1576.08	1577.83	1559	1575.17	1545.92	1523.58	1515.17	1533.83	1491.5	1501.92	1531	1502.92	1473.75	1483.67	1492.17	1473.08	1442.83	1424.42	1458.67	1416.83	1429.33	1443.92	1468.17	1422.42	1468.83	1509.17	1515.42	1545.17	1619.25	1592.88	1553.95	1506.02	1427.97	1345.7	1252.86
sr10_cntrl_tibia_medlat_5_s3	21.25
sr10_cntrl_tibia_medlat_6_s1	19.375	5.9375	12.0312	1056.83	1035.17	1012.67	1007.33	999.667	1021	1038.83	1020	1004.33	999.833	973.667	972	1004	1035.5	1023.17	1004.17	1008.17	1022.67	1015.67	1033.33	1023.83	1019.5	1062.5	1045.67	1044	1072.67	1072	1105.5	1125.5	1126.17	1155.83	1156.83	1214.5	1284	1320.33	1327.67	1384.5	1434	1504.83	1527.5	1482.55	1378.15	1259.25	1138.78	1001.19	904.442
sr10_cntrl_tibia_medlat_6_s2	29.6875	5.46875	10.7812	748.333	718.167	725.917	731.5	719.167	725.25	728.333	736.333	760.417	757.083	734.667	718.667	727.5	728.083	737.25	739	732.917	744.917	744	717.833	706.833	704.417	704.25	695.333	690.833	688.167	694.583	700.5	697.333	694.583	693	702.917	709.333	705	720.417	752.583	806.5	875.417	951.25	991.833	996.109	967.499	916.133	836.187	734.112	656.563
sr10_cntrl_tibia_medmed_1_s1	15.625	5.78125	11.875	321.273	345.727	345.364	354.364	328.455	286.909	268.818	269.545	281.091	300.636	353.727	377.727	362.818	357.909	351.455	343.455	327.182	321.182	329.545	335.091	345.909	384.091	360.455	359.182	364.636	354.636	377.727	385.455	400.636	420.364	416.727	422.727	412.091	402.727	398.545	442.545	523.091	593.636	694.545	731.091	636.022	521.383	375.88	251.744	168.858	114.167
sr10_cntrl_tibia_medmed_2_s1	24.0625	7.5	9.375	205.8	200.6	185.9	185.2	189.6	199.1	216	241.9	251.2	257.3	229.8	250.2	232.8	242	255.5	262.1	261.1	263.7	258.6	256.3	239.4	232.9	235.9	253.5	282.8	280	290.1	268.4	257	227.3	228.3	226.4	248.8	236.3	266.1	300.2	422.7	611.7	709.9	724.9	499.508	360.903	229.591	106.845	43.6735	35.5783
sr10_cntrl_tibia_medmed_2_s2	23.125	7.03125	13.125	166.818	169.727	161.818	150.818	186.455	215	228.909	227.909	237.818	238.545	217.364	209.636	208.818	199.727	201.364	196.455	196.636	188.455	181.455	222.364	214.455	200	194.636	200.091	195.818	194.182	187.182	199.364	195.273	177.636	194.455	211.818	235.091	272	307.091	345.182	381.455	413	446.455	484.909	446.339	371.152	322.161	278.606	253.183	257.508
sr10_cntrl_tibia_medmed_3_s1	13.9062	7.34375	8.90625	254.5	281	309	318.125	313.375	297.75	268	292.625	304.5	321.5	310.5	332.875	290.75	305.375	310.75	311.75	325.5	346.625	366.375	347.625	366	340.375	322.5	319.625	326.25	343.5	359	407.25	408.5	403.375	383.75	358.25	355	377.875	439.375	495.25	505.125	552.375	675.125	771.375	728.905	641.765	488.011	309.681	169.92	93.3996
sr10_cntrl_tibia_medmed_3_s2	4.21875	4.375
sr10_cntrl_tibia_medmed_6_s1	25	11.5625	8.59375	504.417	497.417	478.917	494.833	495.667	497.5	493.083	519.75	511.167	526.083	513.333	496.917	479.417	479.417	492.917	488.083	469.833	452.167	487.417	474.25	500.5	495.25	501.083	485.25	493.25	518.583	572.25	613.667	617.417	555.5	466.583	352.083	307.083	283.667	252.917	272.417	313	299.083	347.667	393.083	384.679	341.914	262.977	167.792	88.6611	44.3478
sr10_cntrl_tibia_medmed_6_s2	45.4688
[truncated: 114 more columns]

## Sheet: aclt
sample	distance	height	width	optical density1	optical density2	optical density3	optical density4	optical density5	optical density6	optical density7	optical density8	optical density9	optical density10	optical density11	optical density12	optical density13	optical density14	optical density15	optical density16	optical density17	optical density18	optical density19	optical density20	optical density21	optical density22	optical density23	optical density24	optical density25	optical density26	optical density27	optical density28	optical density29	optical density30	optical density31	optical density32	optical density33	optical density34	optical density35	optical density36	optical density37	optical density38	optical density39	optical density40	optical density41	optical density42	optical density43	optical density44	optical density45	optical density46
sr3_tibia_ACLT_medlat_2_s1	31.25	7.96875	11.7188	61.6154	65.8462	67	85.1538	83.3077	68	58.5385	65.3846	70.3846	69.7692	88.6923	83.0769	89.6154	77.3846	82.6923	82.0769	95.6923	93.5385	101	88.8462	83.1538	81	67.3846	57.6154	71.9231	78.3846	71.6923	79	90.5385	125.923	119.923	115.923	143.077	110.769	84.6154	89.6154	116.077	155.154	238.538	266.308	245.351	187.94	108.708	79.7256	59.3662	58.3332
sr3_tibia_ACLT_medlat_2_s2	41.875	7.1875	12.1875	67.1667	60.0833	56.6667	53.5	60.6667	64.5833	57.25	54.6667	53.25	60.9167	69.75	62.75	55	53.0833	64.5	68.75	63.6667	56.75	59	60.5	57.8333	67.6667	72.4167	69	70.6667	65.75	61.25	55	52.5	49.9167	51.6667	59.3333	58.25	59.6667	81.4167	80.5	83.4167	122.333	142.25	163.333	143.292	153.745	149.797	133.568	114.736	82.2448
sr3_tibia_ACLT_medlat_2_s3	27.1875	7.1875	8.4375											28	46.1818	86.8182	83.8182	99.1818	104.091	96.2727	96.2727	119.636	114.636	103.091	79.9091	89.7273	87.4545	96.8182	98.0909	131.636	137.091	132.909	125.182	132.636	94	81.0909	61.4545	60.1818	96.4545	152.182	199	248	276.545	287.383	272.712	211.57	162.059	127.122	78.7112
sr3_tibia_ACLT_medlat_3_s1	9.6875			210.857	239	271.214	241.429	230.429	208.5	207.071	204.714	199.429	178.286	180.929	173.571	148.857	154.714	166.643	177.286	145.5	144.5	123.071	185.286	173.286	203.857	189.714	196.286	192.714	220.429	212.214	223.214	236	207.714	223.143	268.571	296.5	345.143	357.714	359.429	367.214	422.714	478.643	474.357	487.347	479.683	435.356	344.545	270.449	198.658
sr3_tibia_ACLT_medlat_3_s2	15			12.5333	20.4	22.9333	32.4	16	20.4	29.4667	17.2	8.4	15.8667	19.0667	14.0667	9.06667	18.6	13.6	18.6667	18.6	38.4667	20.1333	17.9333	19.7333	15.6667	14.2667	20.8667	14	5.26667	10.0667	11.8	11.6	11.9333	7.33333	5.2	14.6	6.93333	16.4	39.7333	35.0667	78.4667	118.867	147.933	150.211	130.499	110.055	95.5718	64.5324	39.4208
sr3_tibia_ACLT_medlat_3_s3	15.3125			172.833	128.167	142	146.333	173.833	174.833	174.333	196.333	223.167	231.667	273.333	235.667	232.333	242.167	263.833	294.5	281.333	247.667	181.167	135	135.833	154	130.333	90.8333	127.5	82.5	85.5	73.6667	82.5	108.5	127.667	144	174.333	193.5	167	154.5	151.833	134.167	135.667	169.167	179.476	154.827	131.078	121.766	119.266	110.343
sr3_tibia_ACLT_medlat_4_s1	25.9375	8.125	10.7812	53.8824	46.6471	50.0588	62.5882	72.8824	68.5294	82.8235	80.5294	74.2353	76.5882	85	90.2353	116.647	148.647	164.824	172.059	161.941	180.706	193.353	228.529	224.824	232.706	220.588	222.588	205.647	211.353	201.882	193	205.529	240.118	231.588	232.647	242.882	266.529	287.294	330.706	354.353	410.176	382	336.471	211.524	165.912	130.543	101.715	74.7936	52.0284
sr3_tibia_ACLT_medlat_4_s2	21.5625	7.5	9.375	77.5455	95.9091	92.8182	90.0909	83	56.8182	74.3636	68	95.4545	84.6364	77.9091	81.0909	55.9091	65.8182	88.2727	119.091	113.636	94.1818	62.8182	54	59.4545	77.5455	81.1818	60.8182	53.4545	47.0909	53.9091	53.5455	49.1818	51.9091	61.8182	66.1818	71.5455	55.0909	50.0909	91.2727	91.9091	125.182	200	188	163.002	126.923	105.921	88.3116	63.7135	45.3727
sr3_tibia_ACLT_medmed_1_s1	39.6875	10.4688	10.9375	930.4	935.6	947.133	941.267	917.133	936.8	966.867	998.867	971.533	950	903.067	883	907.533	956.733	980.6	1008.47	985.733	942.133	934.467	948	957.4	969.133	982.067	972.933	989.333	965.533	942.4	934.133	976.133	1015.53	1040.53	1098	1142	1169.87	1151.4	1178	1245.8	1340.33	1430.4	1498.33	1372.99	1227.06	1042.05	857.625	716.579	636.685
sr3_tibia_ACLT_medmed_2_s1	48.125
sr3_tibia_ACLT_medmed_3_s1	23.4375			472.5	480.5	484.5	507.333	559.083	565.833	576.083	607.083	574.25	575.083	593.75	559.75	558.333	570.333	585.583	549.417	575.583	571.5	520.833	500.583	526.333	523.333	524.083	535.667	581.25	597.417	596.333	628.833	594.417	583.417	595	600.083	594.333	620.833	637.25	652.25	719.833	742.5	767.5	804.417	772.418	745.861	738.598	690.263	629.985	594.447
sr3_tibia_ACLT_medmed_4_s1	22.3438			299.182	297.636	313.636	282.364	308.636	319.182	336.182	320.727	330.636	311.364	335.909	343.182	347	361.182	390.909	389.545	408.545	397.273	390.091	359.727	362.636	349.455	367.818	367.182	343.909	346.909	358.909	380.273	401.909	425.727	454.364	457.636	483.727	497.727	528	598	640.364	684.455	701.818	705.364	695.043	646.941	600.693	561.2	524.542	484.343
sr3_tibia_ACLT_medmed_4_s2	27.3438			340.333	310.167	314.75	328.583	295.417	332.417	332.333	312.75	331.333	333.667	323.417	312.583	331.667	329.5	344.25	360.667	358.667	393.5	359.417	341.75	329.75	346.25	352.5	359.083	363.417	364.5	360.417	368.25	398.333	397.167	414.5	402.167	383.5	408.667	433.583	466.417	500.583	545.083	586.167	577.667	465.043	382.544	291.315	230.856	188.549	191.94
sr3_tibia_ACLT_medmed_5_s1	27.5	8.90625	9.375	404.333	405.333	427.5	388.333	389.5	378.833	417	370.333	417.5	410.333	432.833	412.833	413.5	389	389.833	357.167	362.667	352	345	376.167	420.5	413.333	415.667	411	388	353.833	351.167	368.5	428.833	465.833	554.5	674.167	725	784.667	824.167	861.667	885.833	940.167	981.833	994.833	922.898	857.902	774.815	657.498	556.715	477.909
sr3_tibia_ACLT_medmed_5_s2	51.25	7.96875	10.3125	1251.11	1261.89	1245.89	1238.78	1258.56	1253.67	1241.89	1218	1228.44	1227.22	1238.67	1252.44	1239.22	1239.44	1245.56	1263.44	1249.89	1216.11	1210.67	1187.78	1180.78	1194.11	1199.22	1174.22	1161.89	1171.22	1187.78	1209.44	1234.89	1246.33	1266.11	1277.33	1313.67	1356	1365.33	1390.78	1421.44	1440	1461.33	1491	1487.18	1473.86	1461.27	1436.81	1401.39	1365.87
sr3_tibia_ACLT_medmed_5_s3	58.4375	8.28125	12.0312																705.3	1203.2	1466.3	1619	1626.2	1650.8	1656.4	1622.8	1659.5	1646.1	1711.2	1745.3	1722.4	1724.9	1710.5	1702.9	1708.9	1683.3	1692.5	1721.8	1764.1	1789.4	1789.5	1824.2	1781.3	1695.58	1621.55	1519.56	1322.22	1184.04	1079.95
sr4_tibia_ACLT_medlat_1_s1	21.7188	8.90625	10.4688	1158.83	1157.25	1176.58	1156.33	1145.83	1156.33	1126.08	1138.58	1167.58	1179.75	1200.92	1206.92	1202.42	1204.08	1192.5	1200.58	1209.5	1225.58	1225.92	1194.92	1185.33	1219.92	1223.5	1237.83	1255.5	1264	1204.08	1197.17	1191.17	1176.67	1156.33	1155.42	1106.75	1129.25	1157.83	1196	1247.5	1311.25	1336.08	1386.58	1285.58	1212.26	1117.49	1033.81	975.164	918.56
sr4_tibia_ACLT_medlat_4_s1	28.5938	9.21875	12.5	452.2	453.333	453.333	398.333	372	335.2	335	335.733	334.4	339.2	318.267	317.933	298.067	287.8	317.4	329.933	321.867	346.333	357.933	363.4	377.6	357	360.2	344.667	346.333	343.467	362.6	405.933	424.667	436.867	392.667	348.333	324.867	304.667	299.4	327.333	409.667	506.533	591.533	644.2	647.244	559.684	455.514	373.177	327.095	302.558
sr4_tibia_ACLT_medlat_4_s2	26.7188	9.6875	8.90625	967.429	947.143	943.143	939	955.143	1014	1023.43	1070	1074	1087.86	1042.86	1018.86	999.429	946.857	889.286	897	830.571	797	802.571	828.429	874.429	907.714	917.571	892.714	854.143	808.714	775.143	732	737.714	688	604.571	552.857	485.429	451.571	425.714	469.286	495.143	549.571	741.714	798.714	839.08	820.37	712.446	597.296	503.124	390.142
sr4_tibia_ACLT_medmed_2_s1	10.9375	7.03125	11.0938	491.455	480	440.182	443.545	438.182	427.273	440	434.818	429.727	400.182	376.455	368.545	365.091	363.818	361.909	382.364	385	418.455	456.545	466.909	483.727	484.091	469.818	478.909	500.818	533.182	552.636	560	574.818	592.545	597.091	626.545	663.636	668.545	717.455	777.182	805.273	809.182	812.364	814.636	744.932	691.628	642.601	585.296	515.395	443.021
sr5_tibia_ACLT_medmed_1_s1	23.75	6.875	10.9375	1011.1	990.5	1029.4	1061	1071.6	1095	1062.9	999.8	977.2	1001.2	998.6	1029.2	1053.4	1079	1093	1149.6	1181.5	1190.8	1207.1	1153.4	1198.7	1201	1185.8	1196.6	1190.4	1207.9	1237.8	1228.6	1202.8	1218.5	1248.9	1299.6	1326.4	1326.9	1362.8	1400	1454.7	1549.5	1608	1653.1	1602.25	1509.9	1377.96	1252.99	1163.49	1076.86
sr5_tibia_ACLT_medmed_1_s2	30.7812	7.34375	11.0938	1296	1314.25	1289.5	1325.75	1301.88	1348.25	1326	1338.12	1315.5	1334.25	1312.38	1341.25	1343.62	1361.38	1341.25	1375.25	1345	1339	1349.75	1371.5	1389.88	1410.5	1393.25	1370.25	1409.62	1417.25	1406.12	1362.5	1374.62	1401.88	1352.25	1398.25	1407.12	1401.75	1402.12	1408.75	1468.25	1559.5	1588.25	1674.38	1681.29	1619.68	1561.97	1537.94	1469.12	1404.28
sr5_tibia_ACLT_medmed_1_s3	17.3438	6.5625	10.7812	821.111	808.333	830.333	870.111	847.333	846.889	810.444	793.111	777.778	766.667	821	853.333	848.556	844	866.667	840.778	818.778	827.222	802.889	824.667	815.667	807.222	811	819.222	794.444	794.444	818.667	807.333	786.111	771.556	783.556	797	855	917.333	950.222	989	1045.33	1097.67	1133.33	1124.22	1114.16	1099.28	1054.19	991.936	963.799	922.352
sr5_tibia_ACLT_medmed_1_s4	15	8.4375	10.9375	704	694.8	674.2	676.8	688.6	676	708.4	714.7	700.3	685	695.9	718.2	714.4	711.2	724.8	727.6	738.5	717.2	746.2	711.1	732.2	726.6	761.8	802.3	811.7	798	799.9	785.2	781.9	795.8	830.6	871.8	891.3	888.8	882.2	910.5	964.4	1077.1	1164	1207	1180.78	1082.18	965.157	872.7	808.852	754.874
sr5_tibia_ACLT_medmed_1_s5	24.8438	7.1875	11.0938	1168.5	1175.5	1178.5	1152.75	1176.88	1203.12	1212.5	1210.25	1203.88	1192.25	1222.5	1222	1194.38	1165.88	1165	1198.38	1220.62	1228	1197.25	1139.5	1080.88	1021.25	984.25	1013.38	1097.5	1183.5	1300.88	1357.88	1425.88	1470	1442.62	1425.75	1421.75	1402.38	1420.88	1473.25	1495	1533.38	1551.62	1553.38	1531.91	1474.23	1396.56	1319.86	1224.01	1170.02
sr6_ACLT_tibia_medlat_1_s1	25.1562	7.8125	12.0312	687.333	651	630.667	579.833	518.5	457.667	430	421.5	416.667	447.333	449.667	447	468	463.667	423.167	434.333	432.667	434.833	424.333	420.333	463.333	478.5	458	467.333	457.5	455.333	439.167	440.833	439.167	449.667	455.833	477.5	515.833	532.167	543.167	546.667	594.833	594	614.833	652.167	616.515	615.735	604.473	579.707	555.718	522.81
sr6_ACLT_tibia_medlat_1_s2	38.125	7.34375	9.84375	428.846	446.923	452.846	457.538	419.615	413.769	415.077	404.692	382.692	386.308	364.308	404.692	402.846	395.692	399.462	414.231	394	404.385	398.308	397.154	388.615	376.385	398.923	374.846	370.923	373.692	371.538	390.462	368.923	353.385	383.615	384.077	421.923	445.154	468.846	497.231	578.846	659.077	714.538	797.308	778.432	727.186	655.233	602.961	529.511	454.68
sr6_ACLT_tibia_medlat_1_s3	22.9688	7.1875	11.875	477.091	477.545	476.273	469.909	455.455	439.545	436.091	457.545	448.909	447.273	443.364	438.455	446	447.091	455.455	444.182	426.727	439.636	415	426.273	413.636	414.091	448.727	436.818	433	424.727	414.364	423.364	442.182	451	435.091	442.727	465.273	477.909	500.273	563.364	646.727	747.727	837.364	881.727	823.294	703.798	511.884	314.557	172.945	85.7882
sr6_ACLT_tibia_medlat_3_s1	23.9062	5.9375	10.9375	441.909	462.455	455.182	441.182	430.364	434.636	406.091	409.273	411.636	441.364	409.545	415.727	399.455	408.909	394.636	395.636	382.818	361	368.818	364.545	350.727	364.727	352	352.091	345	331.273	325.909	345	338.636	359.636	322.636	342.727	328.273	335.273	325.182	388	442.455	521.545	580.727	619.455	623.192	601.463	576.571	558.878	522.928	453.542
sr6_ACLT_tibia_medlat_3_s2	29.2188	5.15625	11.25	454.429	483	459.571	463.143	476.571	484.286	490	505.714	498.714	484	476	479.714	504	474.143	489.571	491.857	506.571	502	511.286	499	504.429	465.429	476.571	472.143	473.857	460.143	452	450	425	440.429	446.286	433.143	435.429	428.571	439	467	529.857	640.714	715.143	825.714	879.091	850.21	763.096	670.305	572.398	450.987
sr6_ACLT_tibia_medlat_3_s3	29.375	7.34375	10	538.231	546.231	567.385	536.769	527.923	536.385	533.538	509	499.462	499.538	491.923	484.769	464.462	467.077	474.385	489.462	488.385	492.308	492.231	500.923	476.538	505.077	475.077	477.077	450.538	460.538	470.077	480.154	451.692	489.538	491.769	535.077	586.769	622.385	652.923	683.462	736.692	744.308	762.692	741.077	690.358	620.208	536.087	400.639	281.025	205.841
sr6_ACLT_tibia_medlat_4_s1	17.1875	8.125	10.4688	58.7273	63.2727	55.8182	52.0909	52.6364	44.0909	55.8182	74.8182	67	59.5455	69.6364	64.3636	61.3636	64.4545	56.5455	72.1818	97.7273	97.3636	84.5455	80.8182	75.4545	78.8182	94.4545	90.3636	56.5455	40.2727	28.6364	24.9091	45.8182	66.8182	105.273	159	194.091	207.182	229.364	247.818	233.909	235.909	255.636	261.545	219.834	167.834	105.462	54.1999	24.404	15.9758
sr6_ACLT_tibia_medlat_4_s2	5.46875
sr6_ACLT_tibia_medlat_5_s1	16.4062	6.5625	7.96875	274.8	298.1	294.4	311.7	317.8	322.1	290.7	300.4	303.6	311.3	299.9	308.1	283.6	282	273.1	257.5	257.5	252	260	258.2	246.5	239.9	214.8	239.6	232	246.1	257.3	238.5	243.9	263.2	272.5	278.2	261.3	274.2	281.3	266.3	304.3	367.2	417.2	465.8	457.789	421.76	388.602	350.15	299.318	240.671
sr6_ACLT_tibia_medlat_5_s2	37.0312
sr6_ACLT_tibia_medlat_6_s1	10.7812	5.46875	13.125	878.444	916.556	904.444	892.667	906.333	918.111	932.444	930	939.556	931.889	935.556	928.333	920.444	920.667	935.444	958.778	971.667	929.444	915.222	941	926.222	934.444	932.556	915.778	909.889	874	838.778	841.778	859	924.444	902.667	858.778	854.667	854.444	849.556	893.667	929.889	1053.33	1161.22	1203	1186.75	1081.15	860.454	625.263	505.501	345.236
sr6_ACLT_tibia_medlat_6_s2	26.4062	10.1562	9.0625	658.632	639.947	653.158	682.158	674.105	673	677.158	683.895	711.632	708.579	685.526	683	677.368	680.789	662.474	658.579	654.632	663.211	647.368	621.526	619	621.368	619.947	626.368	640.158	677.842	684.737	705.684	734.158	762.421	797.211	841.789	894	914.474	928.737	946.211	950	951.053	958.263	970.684	877.389	760.376	606.846	433.154	271.453	148.793
sr6_ACLT_tibia_medlat_6_s3	31.0938
sr6_ACLT_tibia_medmed_1_s1	26.875	10.625	10.3125	891	903.933	886.333	877.4	852.8	854.8	894.4	884.933	905.6	877.6	904.133	884.8	883.4	862.667	830.533	840	862.267	860.067	865.333	877.133	868.4	867.133	878	865.6	898	919.6	933.667	939.533	935.533	935.667	933.533	963.2	981.533	1010.13	1026.67	1074	1106.67	1183.87	1266.8	1328.93	1271.67	1192.57	1131.53	1118.82	1185.38	1252.08
sr6_ACLT_tibia_medmed_1_s2	31.4062	9.0625	11.4062	1179.87	1169	1188.4	1175.67	1186.73	1167.07	1178.2	1182.73	1177.33	1174.67	1172.53	1178.07	1164.2	1179.93	1166	1159.8	1198.53	1187.73	1190.73	1201.67	1209.47	1229.07	1237.33	1240.27	1247.2	1272.27	1267.27	1310.87	1284.27	1328.4	1333.8	1330.67	1326.6	1316.27	1345.07	1345.33	1337.8	1339.6	1375.67	1382.47	1388.75	1338.28	1283	1229.19	1185.87	1145.38
sr6_ACLT_tibia_medmed_1_s3	8.75	9.0625	12.0312	624.571	596.929	603.929	600.071	605.857	628.429	651.071	629.214	633.5	642.286	635.286	632.786	655.071	654.143	642.357	649.143	643.5	645.643	641.214	643.429	632.571	649.857	662	675.786	699.5	707.786	733.143	746.571	763.643	747.214	741.857	767.857	768	774.214	822.071	855.429	952	1057.14	1138.5	1154.43	1009.7	889.169	852.931	945.74	1122.17	1313.83
sr6_ACLT_tibia_medmed_2_s1	18.125	7.96875	9.53125	1354.73	1399.55	1414	1417.55	1403.64	1386.55	1379.82	1393.55	1398.91	1396	1368.91	1403.09	1397.82	1359	1401.09	1391.27	1404.82	1398.45	1407	1388.91	1366.45	1355	1416.82	1401.27	1407.45	1397.91	1419.36	1399.82	1432.45	1431.55	1421.45	1419	1464	1468.18	1497.64	1528.18	1557.36	1627	1630	1633.09	1629.25	1589.36	1553.8	1524.61	1484.44	1438.56
sr6_ACLT_tibia_medmed_3_s1	27.3438	7.65625	13.125	1503.62	1512.46	1506.69	1508.38	1506	1500.62	1520.38	1526.85	1473.77	1537.15	1502.08	1516.23	1489.46	1508.77	1497.92	1508.23	1511.85	1531.31	1504.77	1525	1526.46	1544.38	1552.46	1534.23	1531.69	1559.23	1559.62	1532.38	1550.38	1572.77	1590.77	1608.15	1607.85	1607.46	1607.31	1624.92	1647.31	1668.54	1711.15	1729.15	1709.41	1685.27	1664.5	1642.85	1608.43	1580.28
sr6_ACLT_tibia_medmed_3_s2	30.3125	9.375	11.0938	1775	1763.1	1726.5	1774.5	1737.65	1765.55	1739.1	1781.35	1748.8	1736.15	1731.45	1734.85	1730.2	1703.45	1725.8	1693.2	1713.9	1713	1695.6	1678.85	1675.7	1678.35	1663.95	1662.05	1675.4	1679.1	1659.2	1668.9	1651.9	1651.45	1637.85	1645.45	1684.2	1693.7	1717.2	1724.85	1754.95	1745.4	1756.9	1775.1	1739.95	1731.84	1705.43	1667	1638.44	1582.14
sr6_ACLT_tibia_medmed_3_s3	28.9062	6.875	11.0938	1552.9	1568.1	1574.9	1556.3	1582.7	1586.5	1581.7	1585.8	1600.1	1623.8	1635.9	1646.3	1614.5	1634.7	1629.5	1635.5	1682.7	1654	1647.8	1675.6	1659	1641.9	1661.6	1652.3	1640.3	1649.7	1656.7	1654.8	1683.4	1661.7	1679	1663.9	1682	1700.5	1679.1	1675.4	1698.3	1689.3	1762.3	1731	1751.15	1720.41	1727.24	1740	1632.82	1546.77
sr6_ACLT_tibia_medmed_3_s4	24.6875	6.71875	10.9375	1525.33	1508.83	1505.42	1485.5	1496.58	1487.58	1505.33	1515.92	1534.75	1549.5	1530.42	1552.08	1508.08	1565.25	1588.25	1614.83	1658.5	1657.67	1658.5	1675.83	1641.5	1657.42	1665.25	1642.83	1601.17	1602.33	1623.25	1632.42	1642.67	1642.33	1642.67	1658.42	1657.33	1694.42	1732.42	1771.58	1758.75	1766.08	1821.67	1802.33	1809.15	1781.88	1752.96	1706.65	1670.61	1626.98
sr6_ACLT_tibia_medmed_3_s5	12.5	5	10.3125	1119.15	1116.38	1130.31	1125.23	1112.08	1126.92	1127.23	1118.77	1109.54	1092.85	1101.23	1086.15	1078.92	1049.85	1064.92	1065.08	1047.08	1060.54	1088.69	1082.15	1068.08	1068.08	1084.23	1062.31	1038	1013.31	1028.23	1053.69	1063.85	1087.23	1114.46	1146.77	1168.38	1166.85	1178.85	1241.15	1287	1351.85	1386.62	1472.92	1477.17	1474.71	1469.86	1476.19	1475.35	1423.92
sr6_ACLT_tibia_medmed_4_s1	14.6875			1207.33	1225.53	1239.8	1228.93	1238.4	1253.47	1218.07	1249.2	1263.2	1300.13	1281.33	1307.8	1269.4	1290.93	1286.4	1273.13	1273.2	1246.87	1268.2	1298.4	1308.47	1306.4	1305.2	1310.27	1296.53	1336.07	1364.87	1388.47	1430.4	1435.07	1443.8	1436	1468.8	1467.13	1489.67	1495.6	1488	1513.53	1544.73	1584.2	1605.34	1572.76	1537.86	1509.64	1474.71	1413.65
sr6_ACLT_tibia_medmed_4_s2	13.75			1100.75	1076.62	1041.38	1056.12	1099.88	1057.62	1098.5	1115	1105.38	1124.25	1085.12	1086.75	1139.62	1166.38	1180.5	1175.62	1189.12	1177.75	1138.38	1171.38	1183.38	1208.5	1213	1236.62	1265.62	1212.62	1204.25	1211.25	1228.75	1250.38	1302.25	1307.75	1333.12	1409.75	1438.38	1516.12	1462.38	1486.38	1477.38	1534.38	1524.8	1481.04	1429.5	1326.15	1242.92	1236.93
sr6_ACLT_tibia_medmed_4_s3	17.6562			1214.33	1192.78	1159.78	1149.89	1167.89	1195.56	1157	1139.11	1156.11	1174.89	1138.67	1155.56	1139.67	1119.44	1122.78	1144.89	1189.78	1126.78	1177.11	1186.44	1177.33	1143.22	1151.67	1121.78	1164.78	1170.33	1189	1123.22	1195.67	1213.56	1249.33	1270.67	1285.89	1371.33	1414.22	1451.33	1482	1529.11	1536.89	1590.78	1576.44	1565.16	1552.36	1471.98	1426.17	1392.27
sr6_ACLT_tibia_medmed_4_s4	15.7812			1314.78	1244.44	1199	1202.78	1217	1217.11	1238.11	1270.11	1342.33	1368.33	1444.89	1588.56	1674.89	1672.78	1608.22	1647.33	1660.78	1683.89	1678.78	1629.11	1580	1611.44	1564.11	1541.56	1531.67	1511.11	1507.89	1509.22	1540.33	1488.11	1488.56	1536.89	1565.22	1592.78	1591.22	1598.44	1643.11	1614.56	1638.44	1641.22	1602.27	1555.04	1517.09	1466.46	1395.38	1323.14
sr6_ACLT_tibia_medmed_4_s5	12.0312			1075.25	1093.5	1112	1094.5	1076.25	1077.5	1106.75	1100.75	1135	1110.75	1136.75	1180.5	1186.75	1162	1174.25	1211	1236.75	1153.25	1121.5	1143.25	1136	1174	1130.25	1225.5	1228.75	1236.25	1207.5	1240.25	1282.25	1308.5	1347	1303	1330.75	1313.25	1276.75	1300.75	1324.75	1385.5	1421.75	1445	1481.19	1458.47	1432.02	1378.74	1296.56	1219.56
sr6_ACLT_tibia_medmed_4_s6	26.5625			1641.55	1612	1618.18	1586.27	1573.45	1493	1504.18	1444	1482.27	1493.45	1495.09	1500	1497.18	1448.27	1447	1455.64	1493	1491.09	1456.45	1493.55	1447.36	1453.18	1452.64	1435.36	1414.45	1383.64	1421.09	1407.27	1444.64	1467.55	1517.82	1570.64	1630.91	1626.09	1594.27	1589.36	1613.27	1612	1653.64	1670.09	1606.39	1523.08	1443.93	1408.86	1393.67	1428.08
sr6_ACLT_tibia_medmed_5_s1	7.34375			1550.08	1589.92	1606.58	1602.5	1584.08	1593.17	1589.17	1600.5	1537.83	1499.08	1478.83	1434.25	1392.33	1402	1388.42	1377	1440.5	1470.42	1530.92	1570.17	1604.17	1624.92	1612.83	1629.08	1643.58	1611.5	1601.67	1537.08	1518.67	1543.42	1558.33	1538.08	1528.5	1534.75	1545.58	1572	1572.25	1556.5	1548.42	1599.67	1620.31	1613.34	1609.41	1594.7	1588.46	1580.59
sr6_ACLT_tibia_medmed_5_s2	7.34375			1617.83	1607.5	1609.33	1581.33	1579.33	1544.83	1612.83	1559.5	1537	1536.83	1514.67	1468.83	1479.33	1472.67	1462	1445.83	1458.83	1434	1449.33	1416	1444.17	1455.17	1446.83	1435	1438.33	1476	1480	1469.83	1460.17	1504.83	1541.33	1549	1539.33	1517.17	1619.33	1647.67	1646.17	1690	1688.33	1689.67	1655.87	1629.1	1649.49	1644.66	1598.82	1541.43
sr6_ACLT_tibia_medmed_5_s3	10.9375			1484.89	1476.11	1501	1547	1514.44	1546.11	1547.78	1551.11	1568.67	1566.78	1577.67	1599.11	1604.89	1595.33	1651.67	1612.67	1673.67	1630.56	1629.56	1641	1670.33	1638.22	1645.44	1635	1703.89	1698.44	1692.33	1678.67	1701.89	1675.22	1654.89	1666.11	1675.33	1697.89	1692	1701.44	1676.44	1686.44	1725.89	1732	1724.75	1729.68	1721.42	1702.9	1675.48	1637.01
sr6_ACLT_tibia_medmed_5_s4	11.4062
sr7_ACLT_tibia_medlat_1_s1	13.9062			834.091	868.909	843.273	909.455	918.727	918.545	877.182	841.727	857.455	896.909	904.182	929.364	974.455	1040.45	1058.64	1074.18	1047.82	1024.45	1030.73	1023	1012.27	987.182	954.455	986.273	1026.27	952.091	885.818	831.636	835	877.636	958.818	1054.55	1194.18	1319.36	1349.27	1377.55	1437.27	1483.36	1552.73	1611.27	1549.38	1497.49	1424.64	1320.13	1240.03	1173.7
sr7_ACLT_tibia_medlat_1_s2	23.2812			1587	1569.17	1554.58	1608.92	1568	1594.08	1565.75	1502.75	1469.58	1473.75	1447.08	1464.75	1481.58	1485.33	1503.42	1545.83	1571.33	1546.75	1531.33	1513	1516.92	1484.83	1483.75	1521.33	1564	1595.67	1628	1647	1652.25	1559.25	1560.5	1488	1497.25	1510.08	1510.42	1569.92	1604.17	1687	1751.33	1783.5	1789.45	1779.76	1766.67	1750.67	1743.03	1690.95
sr7_ACLT_tibia_medlat_2_s1	25.4688			1490.06	1503.88	1466	1508.25	1527.12	1518.44	1496	1487.94	1478.88	1503.5	1534.56	1554.5	1547.69	1558.31	1541.25	1527.31	1522.56	1525.69	1508.31	1484.94	1465.19	1465.94	1482.25	1452.88	1421.31	1415.19	1425.62	1417.25	1424.75	1502.94	1518.19	1573.31	1606.25	1673.12	1694.38	1729.94	1773.5	1802.94	1779.44	1834.75	1795.26	1752.31	1711.01	1678.7	1635.14	1576.75
sr7_ACLT_tibia_medlat_3_s1	13.5938	6.875	9.21875	340.786	368.643	372.071	398.5	428.643	487.357	527.143	481.429	523	517	501.143	497.429	503.643	472.857	477	486.143	477	484.5	509.286	492.143	500.857	477.857	484.357	466.643	455.643	429.857	392.5	335.143	336.714	321.214	340.571	317.5	333	367.857	444.286	538.571	619.071	749.143	824.071	879.643	830.692	804.022	768.434	723.011	671.399	609.24
sr7_ACLT_tibia_medlat_3_s2	15.9375	7.5	9.21875	358.571	361.429	343.143	380	422.857	413.571	423.714	408.857	394.429	375.571	317.286	313.571	333.429	335.571	392.429	442.714	425.286	438.429	438.714	369	326.857	357.571	430	500.143	516	464.714	335.143	294.429	276.857	244.286	220.143	238.857	250.714	285.286	333.429	360.571	514	649.714	764.429	802.429	719.335	691.051	700.23	674.573	624.86	561.83
sr7_ACLT_tibia_medlat_3_s3	13.4375	7.1875	6.875	614	509.286	438.429	363.714	353	303	293.714	351.714	403.286	409.571	429	487.286	438.571	447	433.286	471.429	475.429	447.571	448.286	450	433.143	387	327	394.571	405.286	437.286	490.714	539	513.429	521	495.286	505.429	527.857	602.857	633.429	655.143	764.143	850.429	913.571	940.143	856.11	790.624	738.704	679.593	593.126	505.052
sr7_ACLT_tibia_medlat_3_s4	28.9062	8.28125	7.34375	754.2	756.2	740.1	718.7	709.6	700.1	664.2	674.8	684.1	686.6	745.3	717.9	689.2	678.3	653.8	679.3	653.1	637.7	644.7	638	666.3	657.4	712.8	688.8	693.5	624.1	646.2	658.3	593.4	607.7	582.9	589.1	627.9	687.7	740.3	819.4	882.3	996.6	1168.2	1325.4	1352.72	1285.87	1172.04	1004.1	813.265	663.389
sr7_ACLT_tibia_medlat_3_s5	34.5312	6.71875	9.53125	821.154	820.385	829.077	833.231	830.385	839.154	813.923	837.308	860.077	856.615	848.923	861.308	852.846	869.846	883.231	869	865.615	878.385	885.923	880.077	887.538	901.615	875.538	883.923	888.077	890.462	924.846	870.923	884.846	897.462	882.462	878.769	898.077	899.538	932.692	948.538	980.231	981.077	1026.23	1029	1006.27	977.718	949.554	918.478	895.581	887.65
sr7_ACLT_tibia_medlat_3_s6	18.75	9.21875	5.78125	756.9	654.7	586.6	528.5	478.7	450.1	417.3	410.5	461.9	489.7	524.3	532.7	569.3	554.2	547.9	544.6	573.6	591.7	542	490.2	473.5	423.1	408.3	432.3	451.7	505.5	508.9	463.1	474.1	541.7	621.5	640.9	654.4	731.3	828.3	872.2	866.1	830.4	868.8	950.9	921.629	868.72	801.904	724.999	654.787	604.307
sr7_ACLT_tibia_medlat_4_s1	19.6875	6.71875	12.3438	462.455	487	464.182	447	463.545	461.091	480.182	484.455	506.545	531.273	511.909	526.273	497.273	487.182	493.818	459.182	451.091	447.455	449.455	444.818	426.273	400.364	408.455	386.818	420.455	426.182	431.636	432.364	406.455	383.636	370.818	362.909	400.545	427.455	474.182	526.091	595.909	656.545	778.636	829.909	868.893	823.634	736.642	638.762	556.314	537.406
sr7_ACLT_tibia_medlat_5_s1	15.4688	6.5625	8.125	257	244.4	197.7	181.5	152.7	179.9	199	246.3	249.8	227.8	216.3	212.4	191.5	220.9	219	208.3	231.5	246.5	265.9	222.5	206	176.4	141.3	157.6	158.3	161.5	142.1	131.9	158.2	199.4	243.9	324.3	339.3	316.9	299.6	388.7	529.7	702.3	828.9	877.3	884.767	811.884	725.968	631.841	552.103	496.967
sr7_ACLT_tibia_medlat_5_s2	17.6562	7.8125	8.75	268.4	298.4	252.1	255.4	254.5	256.7	258.2	247.9	229.8	239.7	238.5	225.3	242.7	204.5	239.9	254.9	256.2	257.6	251.5	213.6	202.1	228.5	219.9	191.7	192.5	177.1	242.5	272.6	224.7	198	160.6	128.9	136.9	144.8	187.8	297.4	513.2	695.8	813.2	844	723.03	624.08	483.884	365.956	313.534	304.073
sr7_ACLT_tibia_medlat_5_s3	27.8125	7.96875	10	221.65	251.6	235.5	201	166.95	166	170.25	171.85	172.9	200.15	248.1	281.8	266.6	225.5	171.05	117.95	86.8	101	149.95	187	185.25	173.65	164.85	180.7	208	184.3	131.6	107.7	122.3	171.9	217.6	222.55	214.9	250.5	346.3	483.4	662.15	818.95	924.05	1031.55	1075.51	1014.37	893.71	757.055	663.045	614.938
sr7_ACLT_tibia_medmed_2_s1	27.8125	8.75	11.7188	274	302.917	333	355.75	354.417	364.667	365.5	352.917	351.167	340.833	325.667	327.667	321.5	301.583	304	327.25	329.583	356.167	337.167	366.75	381.333	395.917	435.75	464.667	442.833	448.583	425.75	393.667	382.5	368.083	404.25	431.25	447.583	463.75	486.417	535.083	630.75	717.5	783.583	836.167	830.738	782.271	734.526	698.315	651.89	598.979
sr7_ACLT_tibia_medmed_2_s2	34.5312	9.53125	12.1875	945.286	947.857	978.429	992.143	986.286	965	946.714	954.714	972.143	952.143	968.571	981.429	979.571	964.429	978.429	982.143	967.429	1009	997.286	961.429	942.571	976.143	951.714	978.286	995.429	987.286	948.714	925.857	910.714	882.286	879.429	874.857	870.143	835.429	859.714	913.143	995.429	1045	1085.14	1128.43	1107.91	1062.29	1012.46	986.773	951.467	887.309
sr7_ACLT_tibia_medmed_2_s3	36.875	8.59375	10.9375	559.667	640.444	725.556	825.667	948.556	1059.89	1103.33	1128.67	1152.89	1192.44	1229.22	1269.44	1288.11	1274.56	1171.22	1047.44	896.111	835.778	867.333	961.222	1040.33	1081.22	1133.56	1114.44	1150.78	1139.44	1140.22	1102.22	1072.44	1048.89	1029.33	1039.89	1062.67	1092.22	1120.67	1176.44	1267.56	1351.89	1448.11	1473.11	1419.21	1333.65	1226.15	1163.1	1098.43	1044.38
sr7_ACLT_tibia_medmed_2_s4	30.4688	7.34375	11.25	695.8	646.8	610.2	603.4	576.2	595.4	580	566.4	554	588.4	611.8	583.4	582.6	546	552.4	499.2	534.6	514.6	576	608.2	615.4	636.4	656.6	663.4	625	605.6	551.4	497.4	525	529.8	505.2	484.8	520	591.6	704	829.2	977	1114.4	1202	1239.8	1121.76	1014.77	858.278	730.535	664.11	642.525
sr7_ACLT_tibia_medmed_3_s1	23.2812			389.133	487	597.2	766.8	909.667	1064.27	1211	1272.13	1307.8	1375.6	1432.8	1451.67	1450.87	1446.53	1389.47	1419.87	1426.2	1414.07	1172.73	1003.13	708.933	424.6	236.867	179.533	172.2	359.8	639.333	803.4	1016.73	1071.73	1026	923.533	854.667	786.8	787.333	802.2	847.133	958.733	1039.67	1133.07	1090.71	1012.54	957.96	903.837	816.71	711.556
sr7_ACLT_tibia_medmed_3_s2	23.5938			410	415	382.5	428	488	492.5	586	616	597	607	498	454	518.5	539.5	476	481	438	494.5	403	366	253.5	329	407.5	433	521.5	444.5	463.5	566.5	519.5	525.5	465.5	430	352	343	418	661	799	976.5	1035.5	1020.5	1020.34	968.522	919.034	893.12	815.283	612.787
sr7_ACLT_tibia_medmed_3_s3	26.5625			777.467	816	822.333	801.6	800.133	808.067	773	791.267	807.733	810.667	809.333	794	820.6	832.267	891.8	913.6	888.467	900.267	890.667	928.667	935.267	942.533	878.8	848.6	800.533	769.133	787.533	763.8	771.467	752.4	704.733	663.067	640.733	688.267	745.6	828.733	949.667	1084.27	1125.67	1144.6	1025.32	911.644	794.472	704.986	649.708	622.713
sr7_ACLT_tibia_medmed_3_s4	26.5625			589.2	601.2	590.2	604.4	577.8	594.9	577.6	554.3	526.3	536.1	482.9	510.9	468.4	430.6	418	404.7	400.2	383.4	331.7	349.7	311.4	296.5	316.1	388.3	415.7	449.7	478.9	557.8	615.6	651.5	710.5	660.3	640.1	686.5	662.9	627.4	610.3	634.5	733.7	776.5	719.731	656.688	595.082	534.423	503.871	484.7
sr7_ACLT_tibia_medmed_3_s5	28.9062			308.875	337.688	362.188	337.438	356.062	358.375	362.875	377.625	363.188	358.75	375.438	396.312	420.312	433.188	416.812	422.5	432	433.375	468.062	476.625	479	469.875	447.5	480.75	500.875	482.562	438.375	429.562	445.438	439.375	468.688	463.562	473.375	517.188	592.125	735.25	833.812	849.875	868.812	841.5	810.217	804.076	790.977	760.442	716.511	680.447
sr7_ACLT_tibia_medmed_3_s6	29.5312			870.385	843.615	815.154	829	870.769	880.615	869.692	844.077	850	874.615	925.154	979.385	978.923	917.308	872.846	830.385	816.846	800.231	789.538	796	769.923	760.154	802.077	763.846	770.538	714.769	694.385	674.462	691.923	753.692	845.769	960.615	1077.85	1178.69	1224.15	1229.38	1294.23	1312.15	1357.54	1340.15	1263.41	1232.84	1183.67	1106.97	1009.9	911.019
sr7_ACLT_tibia_medmed_4_s1	32.1875	8.28125	10.9375	212.9	246.25	231.25	227.5	188	173.25	179.85	182.1	178.35	185.8	185.2	171.3	181.1	212.15	195.5	196.5	182.45	178.85	182.45	190.55	201.5	199.25	165.3	136.95	156.2	193.15	246.1	280.15	322.3	361.6	394.9	401.35	441.65	513.65	612.15	667.85	710.4	759.25	787.75	789	741.8	701.689	652.793	618.061	596.438	591.023
sr7_ACLT_tibia_medmed_4_s2	48.4375	9.375	12.8125	638	637	640.773	622.636	609.455	604.318	602.591	595.727	619.545	623.636	646.773	645.682	649.636	645.455	654.182	662.455	679.5	681.136	666.682	670.545	684.227	656.545	634.5	637.5	641.682	657.045	653.773	644.136	645.182	662.682	693.364	740.818	778.091	800.545	827.955	852.955	905.636	959.773	1031.59	1044.73	964.679	905.866	860.412	840.061	851.686	851.65
sr7_ACLT_tibia_medmed_5_s1	25.3125			998.65	1052.3	1070.15	1127.2	1160.55	1212.5	1243.15	1246.4	1264.6	1194.35	1182.05	1130.1	1141.6	1111.2	1055.95	1035.7	1007.3	1015.85	1062.55	1045.75	1000.8	956.8	929.15	875.2	872.75	883.1	900.1	942.85	1052.6	1149.8	1222.05	1273.65	1322.65	1300.65	1323.65	1354.9	1366.45	1346.95	1355.45	1404.45	1401.31	1364.11	1290	1208.34	1155.11	1113.88
sr7_ACLT_tibia_medmed_5_s2	27.8125			1023.8	1105.8	1155.93	1147.8	1136.93	1154.6	1172.8	1183	1188.53	1236.33	1222.07	1235	1185.33	1164.07	1147.67	1155.4	1159.27	1174.13	1202.53	1201.93	1218.2	1218.13	1222.93	1202.93	1203.8	1178.2	1197.73	1178.93	1188.87	1191.47	1181	1183.87	1157.33	1161.6	1183.47	1170.4	1238.07	1312.47	1393.4	1418.87	1390.19	1372.14	1384.32	1368.95	1353.26	1339.56
sr7_ACLT_tibia_medmed_5_s3	25			965.538	950.385	931.923	954.846	945.769	961	1005.15	961.231	932.538	943.462	959.077	939.462	941.154	912.308	930.615	952.769	943.462	929.231	898.692	880.538	876.538	866.077	853.692	855.846	846.462	822	808.846	845.846	851.692	913.769	908.077	945.462	965.923	979.077	1039.38	1116.31	1251.54	1344.15	1470.38	1520.92	1510.76	1470.98	1429.53	1371.09	1314.39	1266.81
sr8_ACLT_tibia_medlat_1_s1	9.53125			642.769	643	652.308	612.538	576.308	565.154	593.385	606.615	600.923	572.923	547.769	532	559.538	583.692	609.769	601.769	616.385	628.154	628	626.846	626.769	636	632.846	634.615	608.615	590.769	563.538	577.769	552.231	535.538	583.615	576.846	582.462	584.077	627.154	674.154	735.615	817.462	836.846	851.923	722.514	615.647	528.836	447.59	398.248	379.414
sr8_ACLT_tibia_medlat_1_s2	9.375			861.444	913.889	945.111	968.889	957.778	942.778	891.444	811.444	745.556	718.111	685.556	689.778	718.889	696.111	723.556	689.333	673.556	724.778	735.556	728.889	673.889	609.556	599.333	599.222	551.444	562	568.444	596.111	587.333	539	559	604.222	653.556	671.222	588.333	544.556	586.667	717.111	832.111	919	835.488	753.565	650.845	553.475	453.662	387.24
sr8_ACLT_tibia_medlat_1_s3	20.7812			633.636	631.636	578.364	590.727	622.818	632.182	618	564.091	561.091	568	608.091	638.455	621.727	585.273	562	595.455	597	587.545	595.909	596.636	630.727	621.455	598.727	626.182	603.727	633.636	650.455	637.727	668.182	654.455	584.364	519.273	461.909	446.818	528.273	640.455	802.273	935.818	1042.27	1079.73	1046.62	951.245	860.127	817.147	785.423	756.23
sr8_ACLT_tibia_medlat_1_s4	25.7812			814.333	850.583	806.417	809.583	789.25	787.167	804.417	775.917	740.167	740.167	707	726.75	735.583	721.667	703.667	713.833	754	794.25	788.75	790.917	755.167	739.5	741.5	706.167	625.333	630.083	695	761.167	793.167	809.333	815.75	881.917	893.25	950.667	971.083	1032.83	1096	1135.33	1226.25	1262.17	1204.17	1116.05	1008.01	926.171	923.367	883.11
sr8_ACLT_tibia_medlat_1_s5	11.4062			357.875	373.75	374.125	400.625	434.5	433.75	432.75	422	424.125	424.125	419	439.375	446.25	489.375	520.25	532	525.75	496.25	427.5	438.375	414.875	419.5	435.375	450.25	401.125	428	417.5	425.125	426.75	424.5	409.25	422.625	431.125	399.25	442.25	428.5	454.5	504.125	509.625	567.875	547.908	544.152	515.89	487.553	469.707	443.648
sr8_ACLT_tibia_medlat_2_s1	24.2188	7.1875	13.125	424.75	397.625	404	415.625	440.5	430.875	403.375	380	347.875	370	349.75	395.125	408.5	417.75	395	379	355	386	358.5	371	391.625	404.75	412.625	374.625	318.375	292.125	320.375	337.875	382.125	423.75	465.125	456	463	496.625	537.375	591.5	639	681.625	763.5	805.625	725.943	639.124	574.497	555.812	550.159	463.001
sr8_ACLT_tibia_medlat_2_s2	27.6562	7.34375	14.0625	424	380.429	360.571	335.857	338	338.143	366.571	392	384.714	443	414.143	454.143	441.714	471.857	468.714	460.571	434.286	438.571	399	379.429	336.571	329.857	377	399	464.714	464.143	501.286	506.857	577.571	649.857	709.571	698.857	717	787.429	864.429	937.143	926.714	932	994.571	1031	1009.99	955.422	964.146	942.063	806.387	689.591
sr8_ACLT_tibia_medlat_2_s3	24.0625	7.34375	11.5625	760.75	762	804	752	711.25	764.5	770.75	733	760	788	772.25	750.25	755.75	755.25	775.75	792	813	734.75	718.5	661.75	728.25	707.75	693	745.75	761	719.5	716.75	733.5	722.25	746.75	705.5	605.75	515.75	502	509.75	665.75	723.5	915.75	1130	1267.5	1246.86	1115.48	1072.83	1047.92	951.153	759.699
sr8_ACLT_tibia_medlat_2_s4	27.3438	7.96875	9.84375	828.5	824.375	833.875	831.062	814	775.812	783.875	771.75	782.625	773.312	765.25	760.375	761.688	782.875	772.812	759.812	766.312	784.812	775.75	783.75	784.438	752	766.562	775.875	786.062	784.125	790.125	777	780.75	776.188	764.312	726.438	645.25	625.625	662	791.5	916.062	1030.69	1111.62	1160.5	1063.41	986.09	892.404	816.839	729.182	663.445
sr8_ACLT_tibia_medlat_3_s1	19.0625			597.333	564.167	590.833	608.833	618.167	611.167	597	559.667	615.167	605.167	598.833	554.833	560.667	572.833	602.5	642.667	662.167	657.333	619.5	624.333	663.333	655.5	630.5	571.167	572.667	557.5	630.833	642.333	643	650	603.333	606.167	654.667	673.667	686.5	673	694.5	832.667	1004	1142.5	1009.95	838.167	640.879	482.083	394.049	375.329
sr8_ACLT_tibia_medlat_3_s2	11.7188			772	769	778.75	756	744.5	743.125	705.375	700.875	690.5	640.75	590.25	599.25	601.625	658.625	725.875	681.625	673.125	688.625	697.75	693.625	729	713.125	711.25	705.5	698.875	718.75	736.25	707	744.375	768.125	774.875	762	792	827.75	862.25	902.125	875.625	976.5	1104.12	1149.12	1036.97	935.151	827.174	708.887	610.069	547.894
sr8_ACLT_tibia_medlat_3_s3	22.0312			678.778	689.444	691.222	678.667	697.667	689.333	693.889	719	687.778	685.556	692.111	660	689	647	684.556	685.778	689.222	679.889	676.111	643.333	633.889	623.889	664.111	637.667	663.444	649.889	648.333	627.222	624	681.444	738.667	780.444	785.667	802.444	854.222	903.778	964.444	1039.56	1047.22	1081.67	1056.38	1014.84	963.833	936.236	903.077	853.478
sr8_ACLT_tibia_medlat_3_s4	30.625			1102.88	1101.75	1107.25	1112	1124.62	1091.62	1062.25	1057	1069.75	1081.62	1121.5	1071.62	1053.5	1095.12	1142	1150.75	1107.5	1128.38	1091.5	1094.75	1102.38	1057.62	1098.62	1054.25	1073.75	1092.25	1080.88	1103.25	1088.5	1103.88	1102	1112.75	1141	1168.5	1244.25	1307.12	1377.62	1440.75	1407.12	1441	1445.32	1414.09	1426.54	1407.51	1387.11	1368.12
sr8_ACLT_tibia_medlat_4_s1	26.875	8.75	12.6562	626.909	667.636	690.455	720	727.818	765.818	789.545	792.364	788.273	776.818	743.091	748.818	725.273	725.182	722.545	712.727	739.455	765.273	831.636	858.273	923.182	943.455	980.909	919.455	821.818	697.091	660.545	719.636	829.818	896.364	808.636	731.091	644.636	604.091	651.818	808.273	1033.36	1283.27	1432.73	1456.09	1316.13	1143.5	994.191	900.876	883.111	949.104
sr8_ACLT_tibia_medlat_4_s2	23.75	6.875	12.0312	565.8	586	585.5	540.8	534	511	485.4	478.4	483.3	538.3	588.3	632.6	634.2	679.2	741	787.6	777.6	684.2	561.6	445.5	440.1	506.5	568.8	660.8	677.8	744.8	770.3	793.5	755.8	778.2	767.8	842.5	895	973.7	1032.3	1097.6	1091.2	1175.9	1221	1289.1	1268.13	1210.91	1113.43	1028.3	967.595	941.505
sr8_ACLT_tibia_medlat_5_s1	31.0938	7.65625	8.59375	206.692	240.308	246.462	266.308	291.308	302.923	307.538	289.231	266.231	255.846	265.769	298.615	286.385	246.077	217.308	225.923	229.462	236.538	256.462	300.615	314.231	289.308	266.923	265.615	306.154	372.385	445.231	441.462	324.385	185.231	100.692	52.4615	38.6154	117.308	320.692	555.231	751.769	902.231	1008.15	1029.54	913.128	814.817	726.593	655.87	591.024	522.387
sr8_ACLT_tibia_medlat_5_s2	17.5	8.4375	7.1875	282.8	329.2	337.6	328.6	350.3	358.2	358.2	345.8	342.8	313.1	301.8	318.1	305.6	281	323.2	340.4	317.6	276.9	246.8	269.4	272.1	276.7	270.7	263.1	296.2	279.2	289	285.1	283.7	277.8	279.2	283.5	285.8	294.3	343.2	370.4	354.5	305.9	301.7	331.1	332.104	308.88	271.729	232.127	203.64	182.201
sr8_ACLT_tibia_medlat_5_s3	45.4688	7.1875	8.90625	425.222	425.222	415.778	390.778	340.111	356	367.333	380.556	374.111	353.111	341.222	313.556	314.444	345.111	355.444	357.444	333.333	306.111	335.667	363.667	404.333	402.889	396.556	388.778	395	394	375.333	358.556	374	398.778	381.222	340.556	268.778	250.556	252	310.333	430.333	512.889	567.889	528.444	463.795	428.901	436.43	446.432	458.252	477.551
sr8_ACLT_tibia_medlat_6_s1	20.625	9.0625	10.3125	138.8	121.6	126.2	140.3	155.7	175.7	146	140.3	129.2	131.5	175.7	169.7	160.6	154.1	159.9	184.4	195.9	242	243.6	221.9	218.3	183.8	161.5	158.4	160.8	151.7	141.5	156.1	181.4	217.1	262.7	285.8	315.7	345.3	398.2	468.9	521.7	593.4	592.4	631.1	622.322	576.202	528.688	487.027	418.791	357.825
sr8_ACLT_tibia_medlat_6_s2	32.5	8.75	11.25	534.154	526.769	537.846	525.308	470.769	434.154	430.538	434.308	427.769	432.923	420.154	428.077	459.231	471.769	488.077	500.769	514.615	500.462	467.231	460.615	449.692	460.231	470.769	441.154	442.923	445.308	449.615	473.077	501.769	503.462	541.769	524.692	560.462	610.385	644.846	691.385	717.154	785.154	807.308	895.692	865.857	825.209	792.078	780.631	814.037	834.529
sr8_ACLT_tibia_medlat_6_s3	22.5	7.5	9.21875	192.556	193.556	186.444	193.222	209.111	208.667	143.444	94.7778	66.2222	101.333	100.111	121.556	153.889	197.556	207.556	174.556	160.444	167.889	115.222	168.556	167.111	175.222	190.778	205.444	212.444	235.556	202	208	182.333	82.2222	40.5556	33.5556	33	42.2222	93.8889	191.222	320.333	562.333	762.778	894.333	777.066	620.074	470.239	360.641	373.179	507.954
sr8_ACLT_tibia_medlat_6_s4	28.125	7.96875	8.90625	410.263	358.632	354.263	367.737	381.842	393.947	386.947	385.211	401.632	395.579	348.474	350.368	365.211	360	376.526	379.263	359.263	352.263	366.316	342.105	317.211	289.895	284.737	271.368	249.105	258.421	271.263	288.789	339.737	374.158	412.526	460.316	464.737	478.684	496.474	571.684	646.263	710.368	698.842	720.579	676.212	658.694	613.899	533.86	457.388	420.238
sr8_ACLT_tibia_medmed_3_s1	44.6875			1400.8	1364.9	1338.5	1353.2	1352.6	1359.7	1336.5	1346.3	1331.8	1319	1301.5	1307.4	1306.3	1297.1	1289	1286.2	1342.6	1303.1	1337.2	1325.3	1299.2	1349.5	1344.4	1335.8	1370.7	1365.6	1379.9	1383.8	1383.1	1375.9	1351.7	1364.1	1379.8	1413.1	1415.7	1427.6	1474	1547.7	1607.2	1618.1	1604.94	1571.06	1529.85	1503.46	1458.28	1383.59
sr8_ACLT_tibia_medmed_4_s1	18.2812	6.25	11.5625	1168.6	1225.4	1249.4	1185.4	1204.4	1174.4	1170.4	1178.4	1164.8	1146.8	1175.6	1184	1167.6	1153.2	1173.4	1150.2	1125.8	1130.8	1105	1113	1185.8	1192.4	1255.6	1284.6	1305.2	1307	1297.2	1290.2	1324.4	1342.2	1325.6	1295.8	1289.8	1327.4	1322.6	1359.2	1420.8	1458.8	1524.6	1559.8	1513.12	1446.12	1386.98	1286.22	1119.32	953.341
sr8_ACLT_tibia_medmed_5_s1	14.2188	7.34375	8.125	613.667	599.556	611.667	606.667	586	583.556	557.778	539	529.667	527.222	558.333	592	607.556	589.667	554.333	571	591.556	612	603.444	548.778	497.111	463.556	467.444	468.556	485	499.778	521.889	533.889	540.222	542.444	553.667	549.333	571.556	549.667	538	542.667	536.222	584.778	599.444	613.444	566.167	572.107	580.529	561.403	517.279	477.438
sr8_ACLT_tibia_medmed_5_s2	27.9688	7.65625	7.96875	1301.12	1311.75	1302.62	1272	1287.62	1308.75	1278.75	1294.5	1329.88	1336.5	1320.12	1325.12	1321	1299	1340.12	1302.88	1313.5	1320.25	1304	1267.12	1268.75	1279.25	1299.62	1289.75	1299.12	1277.62	1273.38	1249	1289.38	1270.25	1263.62	1312.5	1314	1332	1332.75	1360.75	1381.12	1415	1486.5	1539	1526.65	1508.09	1486.27	1475.21	1475.29	1472.59
sr8_ACLT_tibia_medmed_5_s3	10.625	6.40625	7.65625	1639.57	1646.57	1643.14	1614.57	1633.57	1617.43	1610.43	1579.71	1609.29	1644.14	1675.14	1611.14	1620.29	1504	1438.71	1335.57	1116.43	854.857	501.143	242.857	67.5714	16.5714	14.8571	65.8571	224.429	433.857	639.714	839	902	936.857	915.857	867.286	850.571	787.286	702.857	615.429	598.571	605.714	634.857	664.571	611.056	569.473	546.952	526.134	495.259	471.419
sr8_ACLT_tibia_medmed_6_s1	26.5625			1584.4	1545.6	1561.9	1583.3	1565.1	1578.9	1586.6	1576.4	1583.9	1636.6	1598.3	1590.6	1592.4	1581.9	1588	1639.1	1654.3	1629.7	1625.1	1621.2	1639.9	1635.8	1656.6	1673.6	1649.3	1662.4	1660	1651	1690.7	1684.5	1653.6	1638.7	1597.5	1655.8	1710	1704.7	1759.2	1742.9	1779.6	1770.3	1743.83	1673.59	1607.72	1602.43	1605.25	1646.63
sr8_ACLT_tibia_medmed_6_s2	13.9062			1054.73	1092.36	1049.36	1065	1054.73	1069.36	1060.27	1077.18	1064.91	1107.09	1112.36	1135.36	1124.73	1094.18	1115.18	1100.91	1104.55	1125.73	1126.09	1113.27	1120.45	1086.91	1130.27	1115.82	1084	1096.91	1068.73	1114.55	1168.27	1192.64	1253.18	1305	1367.91	1386.73	1427.91	1448.55	1509.18	1556.18	1592.73	1643.55	1607.21	1610.43	1599.26	1560.77	1493.47	1407.89
sr8_ACLT_tibia_medmed_6_s3	40
sr9_ACLT_tibia_medlat_1_s1	6.25	6.09375	8.90625	967.143	937.571	951.286	960.857	953.857	949.857	972.714	927.286	944.143	978.429	936.714	933.714	960.143	972.286	959.571	963	901.286	930.143	918.286	915.286	922	914.429	893.143	874.429	888.286	880.857	856.429	800.286	825.429	799.571	814.571	830.143	867.286	884.143	900.857	904.857	926.286	903	941.429	939.857	959.965	947.294	949.34	931.215	892.602	832.392
sr9_ACLT_tibia_medlat_1_s2	17.1875	8.4375	8.4375	1388.43	1418.43	1397.29	1399.57	1415.14	1427.29	1400	1398.57	1420.43	1430.57	1427	1434.71	1416.71	1434.71	1439.14	1405.29	1409.57	1360.43	1381.43	1392.86	1376.57	1362.86	1345	1347.14	1350.71	1333.71	1302	1317.57	1327.71	1323.43	1380.14	1328.86	1385.71	1385.86	1435.14	1482	1537.86	1545.43	1588.29	1641.86	1625.51	1625.05	1599.43	1556.35	1498.8	1433.91
sr9_ACLT_tibia_medlat_1_s3	11.25	8.125	10.625	1117.29	1103.43	1129.29	1051.71	1049.14	1094.14	1068.57	1097.57	1137.43	1114.43	1129.43	1108.43	1097.86	1123.86	1104	1105.14	1108.86	1111.57	1076	1073.86	1087.86	1094	1072	1107	1063.14	1099.43	1046.14	1042	1054	1136.14	1159	1151.29	1192.86	1235.43	1252	1273	1332.43	1367.14	1404.86	1458.29	1365.76	1313.97	1230.2	1143.11	1032.87	933.148
sr9_ACLT_tibia_medlat_2_s1	26.5625	8.4375	11.0938	1175.6	1211.8	1210.5	1219.5	1239	1209.3	1215.7	1210.1	1234.1	1240.1	1224	1225.5	1192.5	1157.2	1138.6	1161.4	1143.3	1169.3	1201.9	1172.9	1168.5	1158.2	1117.1	1139.5	1186.5	1190.5	1176.8	1120.1	1078.1	1035.2	1005.3	1030.1	1046	1069.8	1105.4	1157.8	1291	1457.5	1584.2	1620.7	1498.21	1358.54	1212.21	1115.92	1042.85	999.266
sr9_ACLT_tibia_medlat_2_s2	25.7812	8.125	10	1408.71	1412.43	1398.57	1374.43	1356.29	1359.71	1383.43	1401.14	1347.57	1356.86	1315.57	1321.14	1288	1276.43	1293.57	1349.43	1365.86	1354	1369.14	1381.57	1363.86	1358.71	1375.29	1380.57	1375.71	1402.29	1416.43	1415	1434.14	1509.14	1546	1541.86	1571.43	1596.86	1565.71	1533.86	1563.86	1631.43	1656.43	1703.43	1723.07	1701.01	1686.81	1664.76	1625.23	1561.22
sr9_ACLT_tibia_medlat_2_s3	31.875	8.75	8.59375	1270.82	1239.73	1242.09	1250.45	1253.64	1244.45	1262.18	1259.73	1270	1273.09	1264.09	1285.91	1280.91	1278.18	1250.45	1273.27	1294.64	1301.73	1321.36	1321	1333.27	1323	1366.64	1338.45	1354.27	1335.82	1344	1371	1367.18	1376.73	1327.73	1357.73	1376.09	1427.27	1415.73	1427.36	1445.36	1463.45	1463.09	1478.82	1461.31	1442.4	1397.4	1347.24	1305.18	1268.36
sr9_ACLT_tibia_medlat_3_s1	21.0938	8.125	9.375	917	912.273	915	907.818	886.545	904.909	905.091	897.636	863.636	880.091	880.636	869.273	901.909	901.091	887.182	897.364	950.909	944.273	943.818	935.182	946.818	955.636	958.455	995.182	1007.82	1024.55	1045.55	1055.09	1028.27	1061.09	1085.82	1170.09	1139.27	1171.82	1156.64	1121.55	1155.82	1132.45	1176.64	1227	1187.67	1180.52	1152.93	1078.84	1027.29	1015
sr9_ACLT_tibia_medlat_4_s1	24.375			1588	1595.67	1578.56	1612.39	1622.39	1613.83	1621.56	1614.5	1588.56	1604.06	1622.22	1573.94	1597.33	1591.22	1577.17	1577.22	1557.28	1580.61	1575.11	1562.44	1572.33	1570.56	1594.39	1585.39	1593.61	1567.44	1555.06	1539.39	1530.61	1506.56	1520.06	1555.28	1590.17	1607.89	1678.56	1723.5	1750.61	1780.72	1812	1805.72	1790.61	1752.55	1701.39	1634.03	1574.76	1498.72
sr9_ACLT_tibia_medlat_5_s1	10.625	5.78125	7.96875	1179	1203	1203.33	1234.17	1197.67	1136.5	1124	1102.83	1006.67	961.5	922.167	920.833	872.167	913.667	913.167	960.833	947.167	931.167	917.833	910.667	902.833	897.5	893	868.833	860.833	844.5	765.5	754.833	809.833	792.667	799.667	814.167	801.5	841.167	905.667	914	935.167	962.667	950	979.333	910.102	829.837	763.677	671.409	554.613	467.988
sr9_ACLT_tibia_medlat_5_s2	9.0625	6.875	7.03125								738.625	706	705.125	712.875	703.25	720.25	734.375	694.25	702.625	712.25	694.75	700.5	679.5	641.875	648	685.625	679.25	662.5	629.5	600.5	579.75	551.125	544.375	524	517.75	560.625	608.125	659.875	737.25	771.625	823.875	924.875	969.5	1042.26	988.694	947.065	888.256	793.784	714.904
sr9_ACLT_tibia_medlat_5_s3	13.125	8.28125	7.1875	808.727	785	766.455	763.364	766.455	777.455	781.545	768.818	743.909	772.364	759.727	765.182	786.818	778.818	773.364	764.818	757.909	755.364	751.727	725.364	721.727	695.182	717.273	725.636	694.818	692.364	645.364	670.636	683.455	677.818	691.727	702.545	699.182	706.909	700.818	759.091	837.364	932.909	972.636	1002.18	899.346	836.224	764.589	689.255	617.526	552.273
sr9_ACLT_tibia_medlat_5_s4	20.625	8.59375	5.625	1087.5	1123.5	1096	1097.6	1073.2	1042.3	1045.4	1101.1	1098.3	1084.5	1061.8	1082.1	1086.6	1082	1036.1	1001.5	980.3	994.8	979.2	946.2	958.9	932.9	991.7	973.1	969.5	970.4	970.8	1004.1	1064	1056.6	1113.9	1141.5	1109.6	1113.1	1143.2	1150.8	1227	1252.5	1238.7	1274.3	1245.99	1229.47	1205.78	1172.9	1133.96	1092.63
sr9_ACLT_tibia_medlat_5_s5	27.6562	8.75	6.71875	1139.43	1159.43	1119.71	1170	1155	1150.29	1144.57	1145.57	1138.86	1155.57	1177.29	1130.71	1143.29	1143.14	1100.86	1162.43	1146	1175.43	1120	1137.43	1122	1098.43	1062.29	1068.43	1100	1119.71	1078	1097.86	1092.57	1106.71	1108.29	1082.71	1038.43	1066.86	1061.71	1114.43	1111.14	1190	1211.71	1303.71	1282.5	1276.86	1270.7	1255.45	1219.98	1165.67
sr9_ACLT_tibia_medlat_5_s6	21.4062	8.59375	8.4375	1229.92	1213.75	1175.92	1175.42	1135.75	1118.5	1096.25	1050.75	1026.67	1025.75	1008.67	998.25	989	976.667	994.167	980.167	996.5	972.333	981.5	971.5	950.333	949.667	944.75	981.333	950.917	940.5	955.667	953.25	929.917	951.083	925.25	968.417	958.25	994.25	987.167	991.417	988	1045.83	1071.08	1099.08	1085.76	1084.61	1079.12	1054.27	1022.35	1007.03
sr9_ACLT_tibia_medlat_6_s1	14.6875	7.1875	9.84375	1296.7	1263.1	1309.4	1302.9	1338.7	1387.1	1411.4	1382	1417.7	1433.8	1427.4	1446.4	1392.6	1382.5	1365	1344.6	1375.9	1380.2	1351.7	1382.5	1366.4	1337.9	1319.2	1352.8	1350.3	1407.6	1389.1	1383.7	1413.2	1432.5	1487.5	1477.9	1500.1	1508.5	1515.1	1502.4	1509.5	1553.2	1570.1	1609.7	1602.86	1571.11	1547.14	1541.17	1496.03	1435.2
sr9_ACLT_tibia_medlat_6_s2	18.4375	8.28125	10.1562	1407.1	1342.2	1320	1273.9	1258.9	1257.1	1216.4	1191.1	1196.6	1150	1158.2	1160.1	1127.9	1128.7	1146.8	1131	1159	1152	1146.9	1145.8	1145.8	1122.9	1134.8	1199.1	1205.2	1208	1238.3	1275.6	1287.9	1314.8	1302.2	1336.3	1337.7	1323.5	1347	1386.5	1433.5	1478.4	1528.9	1550.6	1539.76	1520.11	1500.06	1479.97	1403.67	1331.72
sr9_ACLT_tibia_medlat_6_s3	9.6875	7.1875	9.21875	1416.64	1414.09	1379.18	1403.64	1425.27	1406.73	1403.09	1376.55	1358.91	1353.27	1375.36	1412.18	1406.36	1426.73	1447.91	1429.18	1434.45	1417.73	1427.82	1427.45	1371.73	1384.73	1389.18	1393	1381.82	1397.18	1415.91	1396.09	1381.91	1394.27	1367.36	1356.18	1327.82	1377.82	1376.64	1401.45	1438.64	1507.36	1589.45	1620.09	1627.23	1602.57	1594.49	1581.36	1530.98	1462.43
sr9_ACLT_tibia_medlat_6_s4	19.6875	10.1562	8.125	1648.25	1648.75	1637.5	1642.88	1629.12	1657.62	1614.12	1631.75	1615.88	1660.38	1637.88	1665	1672.12	1660.38	1667.5	1658.62	1639.62	1600.5	1608	1644.88	1604.25	1638	1602.62	1620.5	1645.25	1611	1627.5	1602.62	1578.5	1558.38	1582.25	1565.25	1584.62	1599.75	1626	1687.62	1697.25	1716.62	1701.88	1735.12	1681.06	1681.7	1680.88	1648.68	1611.05	1615.94
sr9_ACLT_tibia_medlat_6_s5	27.8125	9.53125	9.375	1593.87	1600.13	1590.07	1599.6	1584.47	1575.4	1589.07	1581.33	1592.2	1594.47	1608.33	1574.07	1605.4	1603.53	1577.27	1587.33	1577.93	1583.67	1573.53	1579.27	1565.47	1557.13	1569.53	1556.47	1571.8	1573.4	1549.73	1549.67	1550.73	1562.33	1581.2	1573.13	1562.67	1583.6	1588.87	1599.2	1669.13	1680.93	1696.4	1755.6	1764.79	1749.09	1728.88	1672.96	1629.41	1598.61
sr9_ACLT_tibia_medmed_1_s1	18.9062	7.5	9.6875	483.2	467.733	480.667	477.6	466.2	471.533	489.133	489.267	499.133	506.6	491	494.867	513.533	508.067	517.6	517.4	531.867	554.6	564.533	575.6	586.933	588.333	583.333	596.8	642.933	648.667	659.933	691.4	713.4	729.667	731.2	739.2	743.267	759.067	770.867	816.2	849.8	888.067	856.4	882.933	878.492	865.885	851.83	838.259	803.438	759.301
sr9_ACLT_tibia_medmed_2_s1	14.0625	6.09375	10.3125	940.2	959.6	964	942.2	936	941.8	908.8	932.6	937	909.6	924.2	883.2	921.4	948.4	898.4	888.2	865.4	848	873.4	858.8	868.2	858.6	868	894.2	896	913.2	935.8	946.4	994.2	999.4	994.4	1037.8	1067.6	1147.4	1211.8	1316.6	1342	1436.2	1460.6	1466.6	1453.8	1385.66	1298.38	1238.62	1177.71	1092.85
sr9_ACLT_tibia_medmed_2_s2	31.0938	9.6875	7.8125	1100.33	1104.33	1087.33	1148.11	1229.89	1280.78	1350.33	1410.22	1366.67	1342.67	1266.56	1166.67	1103.33	1055.89	1022	1040.11	1063.89	1085.89	1121.11	1136.78	1108	1116.89	1102.22	1075.11	1074.67	1112	1140	1199.56	1245.33	1246.22	1249.89	1262.44	1249.89	1274.78	1295.33	1303.44	1327.11	1312.89	1321.89	1343.67	1371.37	1349.03	1306.54	1255.29	1205.59	1154.23
sr9_ACLT_tibia_medmed_2_s3	25.625	5	10	1238.3	1240	1218	1201.8	1204	1190.9	1184.5	1175.6	1177.2	1179.4	1183.7	1203.9	1200.5	1204.5	1214.7	1206.8	1216	1201.8	1165.7	1166.9	1186.4	1175.4	1180.4	1201.9	1210	1235.4	1247.3	1276.1	1270.5	1247.9	1227.9	1219.7	1215.1	1197.8	1229.2	1270.3	1299.3	1337.7	1342.7	1364.4	1300.02	1233.67	1169.1	1089.77	1004.13	940.575
sr9_ACLT_tibia_medmed_3_s1	27.5	9.0625	11.25	657.846	652.308	656.769	649.154	624.923	628.462	617.462	610.308	605.692	601.846	595.615	601.923	615.231	633.154	637.462	652.769	647.462	661	669.308	670.615	680.462	674.923	659.692	661.846	671.769	702.769	723.385	715	692.231	671.231	661.692	710.538	813.923	918.308	999.077	1077.92	1131.62	1148.77	1162.85	1185.46	1186.37	1156.04	1077.26	964.676	846.531	741.704
sr9_ACLT_tibia_medmed_3_s2	14.8438	6.5625	10.625	324.4	307.7	295.6	294.1	339	332.8	340.5	349.5	349.3	357.8	356.2	365.7	366.1	374.1	343.6	365.6	372.6	384.9	382.6	387.6	408.1	422	432.6	444.6	471.1	476.6	471	454.4	454.4	463.2	505.6	524.9	522.7	557.8	566.4	571.1	610	632.3	665.8	702.5	717.877	709.738	695.011	662.913	609.877	571.43
sr9_ACLT_tibia_medmed_5_s1	23.75	6.71875	9.53125	75.4615	74.8462	97.0769	120	124.385	131.462	103.308	114.462	127.692	156.692	155.615	127.154	145.462	146.692	150.385	188.385	166.385	162.846	168.462	196.308	215.538	195.538	183.308	176.154	185	191.077	179.154	184.846	213.462	212.308	213.769	222	209.077	225.538	260.846	301.923	379.462	466.923	524.385	586.077	552.5	524.18	456.38	365.873	257.078	178.895
sr9_ACLT_tibia_medmed_5_s2	29.5312	7.8125	7.8125	210.444	208.667	203.889	188.556	186.778	192.222	183.889	210.444	236.111	222.444	194	171.556	153.222	164	196.222	198.556	173.667	183.778	197.556	214.111	217.111	216.778	194.111	207.667	290.111	320.333	326.778	311	287	283.111	271.222	246.556	231.222	227.556	227.444	253.667	273.333	294.556	353	376.667	369.102	370.09	369.976	364.306	349.325	325.084
sr10_ACLT_tibia_medlat_1_s1	21.5625			1363.67	1391	1375.67	1369.33	1423.56	1440.44	1441.33	1454.78	1452.89	1458.56	1435.78	1420.44	1391.56	1383.78	1369	1374.89	1394.33	1366.22	1391.22	1365.89	1367.56	1360.44	1381	1390.11	1418.78	1407	1377.67	1372.78	1357.44	1395.67	1384	1383.33	1422.22	1378.78	1419.11	1432.78	1473.56	1527.56	1500	1541.56	1525.17	1516.43	1520.67	1486.11	1454.99	1378.85
sr10_ACLT_tibia_medlat_1_s2	34.2188			1270.62	1266.12	1305.5	1264.38	1283.5	1255.75	1260.75	1299.62	1315.25	1300.75	1303.5	1295.75	1274.62	1265.75	1266.25	1293	1232.62	1276.5	1278.5	1273.88	1266.12	1249.25	1234.75	1296.25	1308.5	1322.5	1316.25	1358.62	1389.38	1400.12	1439.62	1472.5	1462.75	1485.38	1520.38	1557.12	1598.75	1630.5	1652.38	1687.38	1652.5	1619	1530.85	1416.93	1305	1130.42
sr10_ACLT_tibia_medlat_2_s1	28.9062			932.083	945.333	905.75	916.333	895.25	892.583	895.583	893.417	862.583	873.75	856.917	880.833	889.333	910.667	901.167	886.833	866.75	883.917	912.5	955	975	946.583	933.833	932.167	899.583	894.917	891.667	866.833	871.083	871.083	882.75	900.667	837	881.25	889.333	937	996.5	1080.42	1171.33	1267.92	1284.09	1222.01	1161.75	1104.49	1052.13	1010.24
sr10_ACLT_tibia_medlat_2_s2	30.1562			675.286	665.429	684	651.143	615.286	601.857	613.429	578.857	618.286	643.286	613.429	629	639.571	670.429	668.857	702.857	660.714	665	690.286	684.857	645.714	645	630	607.714	645.571	658.571	641.857	669	684.714	702.429	720.714	704.429	708.286	662.143	734.857	810	869.857	924.429	908.714	929	928.122	914.186	908.088	907.477	884.274	849.207
sr10_ACLT_tibia_medlat_3_s1	21.0938	6.875	10.1562	382.8	377.5	365.7	357.7	316.8	327.5	326.2	352.5	349.4	376.1	388.6	375.2	375.2	371.6	363.6	366.5	391.7	389.4	403.6	413.6	387.7	382.6	360.7	368.4	375.4	349.1	335.2	355	371.4	376.4	473	541.4	590.7	650.9	696.4	704.9	691.6	710.5	755.2	792.4	743.752	698.683	645.787	583.68	505.145	431.43
sr10_ACLT_tibia_medlat_3_s2	27.8125	8.75	11.0938	485	525.273	533.364	532.182	537	520.455	518.636	492.273	491.364	524.455	555.455	565.182	562.636	555.455	546.545	514.091	523.727	549.364	553.364	549.909	537	507.909	500.364	476.636	467.727	476	474.455	485.909	489.364	478.364	491.182	491.455	522.364	548.364	578.818	606.182	645.727	647.727	656	693.364	691.242	673.505	640.196	580.32	518.463	467.49
sr10_ACLT_tibia_medlat_3_s3	21.875	7.34375	9.53125	413.2	417.4	401.6	362.5	377	404.1	390.1	360.4	358.7	327.1	326.7	335.5	353.7	364.8	351.2	335.6	335.5	311	345.4	355.7	380.7	367.5	360.3	333.2	352.8	336	351.8	339.8	352.4	335.9	333.4	353.2	343	367.6	387.4	407.7	413.8	462.2	481.3	503.9	459.363	432.201	411.577	372.306	341.366	304.373
sr10_ACLT_tibia_medlat_4_s1	30.625	9.0625	11.875	607.5	604	644.7	645.8	633	608.6	633.2	622.6	637.3	644	640.8	644.6	643.6	650.4	653.2	649.7	640	612.4	663.2	638.8	626.1	644.7	649.2	640.3	635.7	630.5	636.7	654.4	649.5	638.4	640.4	662.7	683.2	707.6	773.6	779.6	839.6	898	937.4	945.2	947.652	929.836	908.893	874.8	818.131	782.825
sr10_ACLT_tibia_medlat_4_s2	38.2812
sr10_ACLT_tibia_medlat_5_s1	18.9062			121.6	115.7	119.2	138.2	142.5	127.7	158.4	160.5	174.8	132.2	120.1	95.2	76.5	55.3	51.2	53.8	64.1	93.1	101.1	115.6	166.6	171	179	208.5	241	267.2	255	264.8	241.5	195	209.8	204.1	217	231.3	245	247	348.2	484.3	595.7	616	467.047	315.78	187.39	99.8662	32.5094	36.1499
sr10_ACLT_tibia_medlat_5_s2	8.59375			131	114.444	115.556	147.333	103	164.222	173.778	193.111	174.889	159.222	149.889	164.222	146.889	142.889	162.889	151.111	143	160.889	145.667	160	187.889	182.111	182.556	184	143.444	153.889	140.444	143.333	104.556	96.5556	107.889	111.333	136	212.444	290.444	322.778	395.333	425.889	520	568.778	569.978	562.964	560.221	525.707	477.294	432.163
sr10_ACLT_tibia_medlat_5_s3	15.4688			150.2	178.5	175.1	204.9	181.9	145.9	139.9	159.2	148.8	175.8	143.6	138.3	145.4	149.3	153.1	182.8	175.3	199.9	176.4	163.1	158	172	169.4	194.3	212.3	213.9	209.9	222.4	215.5	166.9	170.4	175.7	174.9	162.3	130.9	160	153.9	209.7	252.6	314.4	276.801	240.242	228.077	236.808	217.98	190.323
sr10_ACLT_tibia_medlat_5_s4	32.1875			405.091	392.364	397	392	397.182	407.455	384.455	417.545	410	395	396.273	402.091	439.364	431.909	441.091	432.364	430.727	419.273	427.818	415.091	370.364	354.091	330.545	327.091	329.818	357	377.909	394.273	391.364	395.909	394.727	406.455	437.818	487.545	489.091	512.182	548.636	596.818	655.364	692.636	689.258	663.015	617.437	545.438	460.324	380.89
sr10_ACLT_tibia_medlat_5_s5	35.625
sr10_ACLT_tibia_medlat_6_s1	30.625	7.96875	9.0625	932.625	944.375	925.875	940	976.75	943.875	972.625	946.25	969.625	935.5	961.25	946.75	984.375	979.5	932.125	959.625	944.75	971.75	997.625	995.125	1032.5	1051.75	1035.12	1054.25	1044.12	1035.75	1026	1032.25	1058.38	1080.88	1088	1112.5	1084.12	1126.75	1097.5	1151.62	1204.62	1273.38	1332.75	1373.5	1390.3	1355.45	1339.18	1311.46	1271.08	1214.73
sr10_ACLT_tibia_medlat_6_s2	31.25	8.59375	10.1562	1069.5	1055	1054.8	1081.9	1066.2	1071.6	1061.9	1086.3	1085.3	1085	1091.1	1081.4	1118.6	1112.6	1068.5	1090.1	1076.7	1040.6	1090.2	1093.2	1088.8	1066	1090.4	1097.2	1065.6	1071.7	1071.6	1063	1097.1	1115.7	1184	1227.9	1259.3	1300.9	1298.8	1310.1	1363.4	1393.8	1431.3	1441.6	1401.66	1334.74	1235.13	1064.12	904.773	795.98
sr10_ACLT_tibia_medlat_7_s1	20	7.34375	10.3125	509.583	498.833	509.583	495.25	494.667	499.583	506.833	506.583	516.75	516.667	494.75	496.333	523.25	508	514.083	550.75	530.583	536.833	539.75	549.667	555.25	547.75	525.25	535.667	513.833	540.25	531	508.667	580	572.833	573.667	606.667	638.083	665.167	678.25	700.917	711.75	783.667	833.75	890.75	844.967	765.352	635.006	491.494	388.619	318.691
sr10_ACLT_tibia_medlat_7_s2	24.2188	8.90625	10.3125	783.778	758.444	736.556	708.778	705.111	729	732	727.778	725.667	707.444	684.111	635	641	626.667	650.556	610.333	625.667	580	582.444	557.889	528.444	533.444	560.111	575	544.889	545.111	556.667	581.444	660.111	640.222	604.111	601.889	598.778	625.111	683.667	735	831	921.778	991.333	1018	913.463	827.09	715.533	560.137	475.674	373.075
sr10_ACLT_tibia_medlat_7_s3	25.1562	9.53125	11.4062	557.636	554.636	559.636	581.364	575.545	578.182	551.182	540.364	568.727	549.545	557.091	560.636	561	567.727	546.182	544	537.455	544.909	541	563.909	562.364	582.727	581.455	548.091	567.909	578.273	559.091	557.545	565	584.364	586	610.909	623.818	646.545	630	640.182	646.636	663	661	667.182	652.971	633.613	611.587	568.328	536.756	525.684
sr10_ACLT_tibia_medmed_1_s1	17.3438			786.583	787.167	788.333	797.75	760.917	784.333	776.583	768.417	770.333	775.25	779.083	801.583	800	803.25	802.667	796.083	815.083	808.167	778.583	803	795.333	771.25	788.083	779.917	813.417	825.417	834.667	836.917	829.167	813.25	837.5	862.25	871	858	888.083	919.75	941	1038.17	1098.75	1150.67	1110.46	1062.96	991.431	913.695	847.586	806.77
sr10_ACLT_tibia_medmed_1_s2	10.625			633.125	631	589.25	607.625	587.5	585.75	615.625	628.125	663	655.625	695.625	712.875	728.75	684.5	690.5	657.625	658.625	614	605.75	594.75	643.75	666.5	657.75	671	654	670.125	670.5	651.5	636.625	671	686.125	685.625	684	662.375	701.25	695.875	705.625	776.375	798.75	882.375	885.78	822.959	738.282	712.663	724.218	761.284
sr10_ACLT_tibia_medmed_1_s3	8.125			542.857	544	539.571	560.286	584.143	595.857	570.857	516.857	508.286	540	599.429	597.286	601.143	569.571	562.286	622.286	672.571	673.429	634	617.714	605.429	597.714	613	652.571	611.857	616.286	640.571	611.857	561.429	554	562.714	586.571	590.571	544.286	566	559.429	572	634.143	647.571	702	708.974	685.01	652.02	612.065	583.132	575.902
sr10_ACLT_tibia_medmed_1_s4	17.3438			807.143	786.143	802.571	792.714	782	788.286	777.286	759.143	762.286	809.571	832.143	864.429	859.429	835.571	807.571	809	822.429	813.286	826.429	783.857	848.857	809.714	804.429	788	807.714	785.286	786.429	786.714	765.571	811.286	805	811.143	833.857	849.286	852.143	921.429	972	1031.29	1055.43	1089.14	1046.43	1029.91	1012.7	940.71	845.166	816.816
sr10_ACLT_tibia_medmed_2_s1	15			668.8	656.2	655	690.7	735.6	769.2	717.9	684.9	644.2	647	719.3	738	747.7	707.2	675.9	645.6	692.3	729	814.2	809.6	774.7	788	754.5	773.3	810.5	881.5	931.6	976.8	1048.5	1067.4	1097.5	1108.3	1125.3	1158.1	1225.1	1337.6	1402.4	1451.4	1451	1494.6	1464.32	1379.42	1263.75	1115.42	987.008	901.934
sr10_ACLT_tibia_medmed_2_s2	26.4062			1198.22	1194.67	1197.89	1195	1206.22	1216	1223.67	1223.78	1277.89	1300.33	1295.44	1248.89	1265.33	1285.78	1289.11	1273.44	1291.89	1279.89	1279.89	1293.33	1281.22	1310.78	1304.11	1276.11	1312.56	1318.44	1339.11	1355.44	1407.33	1412.89	1432	1466.89	1450.56	1435.89	1474.22	1531.11	1563.44	1655.33	1636	1693.89	1689.24	1621.74	1514.51	1427.74	1306.87	1204.17
sr10_ACLT_tibia_medmed_2_s3	30.4688			1348.88	1343.75	1358.38	1346.88	1372.5	1344.12	1353.62	1354.62	1410.5	1426.62	1442.25	1470	1461.62	1459	1484.5	1510.38	1479.62	1502.25	1486.88	1512	1508.62	1479.38	1535.25	1537.62	1580.75	1560.88	1617.88	1651.5	1665.38	1642.12	1621.88	1658.12	1616.88	1642.88	1605.62	1642.88	1732.38	1702.88	1726.38	1778.75	1746.98	1721.7	1681.16	1616.68	1575.37	1592.27
sr10_ACLT_tibia_medmed_3_s1	11.25	7.5	10.4688	326	352.667	339.556	328.556	308.778	310.111	279.889	288.333	291.222	291.667	324.333	300.333	280.556	272.667	316	360.333	402.222	334.667	323.333	285.667	282.111	295.556	327.778	311.444	323.889	314.111	343.444	331	278	256.556	220.556	194.111	201	205	204.444	204.111	211.667	245.444	311	389.111	413.811	391.106	362.794	344.942	346.249	339.518
sr10_ACLT_tibia_medmed_3_s2	15.625	6.25	12.8125	456	440.222	429.556	401.333	398.111	400.111	355.778	307.667	284.333	306.222	334.222	324.667	318.889	313	300.667	301.333	287.667	293.222	309.222	340.333	317.667	288.222	268.222	290.333	309.111	297.778	267.333	255.778	232.222	219.778	202.444	230.556	238.444	265.222	315.556	290.222	323.222	386.111	464.556	497.222	461.147	408.702	387.984	364.663	338.603	332.506
sr10_ACLT_tibia_medmed_3_s3	20.1562	7.03125	8.75	326.5	316.375	339.625	332.25	314.5	335	313	352.125	323.75	348.625	332.5	378.625	415.375	378.5	398.5	388.75	402.125	443.25	442.875	439.5	392	366.375	349.625	325.25	306.625	251.625	257.375	272.625	296.25	287.875	250.375	236.25	337.125	432.875	542.875	551.5	560.375	612.75	706.75	753	592.12	474.637	374.082	262.231	168.134	132.447
sr10_ACLT_tibia_medmed_3_s4	12.6562	7.65625	10.4688	379.625	356	289.125	243	237.375	272.125	310	293.625	284.625	257.875	246.25	228.75	253.25	261.125	293.75	292.5	290.125	301.5	293.25	287.875	306.125	318.125	275.25	305.875	281.25	304.75	309.25	337.5	366.125	405.375	394.625	404.25	359	342.5	333.125	361.625	381.375	370.875	357.625	377.875	371.086	325.561	262.122	237.926	250.811	300.238
sr10_ACLT_tibia_medmed_4_s1	15.1562			764.667	793.111	752.111	766.111	797	822.333	785.444	762.111	709	726.222	743	724.778	727.556	765.889	747.111	720.556	742.556	754.667	755	750.444	724.111	716.222	687	698.556	707.889	680.111	581.889	587.111	640.667	712.333	795.111	838.222	859.889	898.778	886.889	895	883.444	943.667	1012.22	1071.89	1039.87	970.604	843.046	728.059	663.849	604.313
sr10_ACLT_tibia_medmed_4_s2	17.8125			810.8	841.7	819.9	764	742.7	786.5	772.9	767.4	762.8	835.3	823	845	852.7	901.3	937.7	971.7	1016.6	1124	1249.6	1268.8	1260.3	1164.4	1015.2	861.9	716.5	579	591.5	695.3	962.3	1215.1	1384.2	1437.4	1564.6	1636.3	1714.3	1723.7	1725.9	1724.1	1762.5	1752.3	1740.99	1729.55	1722.65	1720.35	1722.09	1725.08
sr10_ACLT_tibia_medmed_4_s3	17.9688			1132.27	1159.73	1149	1154.09	1146.45	1138.73	1164.18	1139.73	1164.45	1102.73	1122.45	1138	1104	1118.18	1131.82	1135.91	1135.64	1140.64	1144.91	1149.27	1146.55	1150.91	1155.45	1152.27	1200.91	1197.18	1228.27	1208.09	1194.45	1163.36	1173.36	1191.73	1164.82	1181.91	1165.91	1184.36	1191.73	1216.36	1250.36	1279.55	1310.59	1301.59	1295.66	1278.07	1271.36	1223.77
sr10_ACLT_tibia_medmed_4_s4	28.9062			1320.75	1315.12	1309.88	1361.5	1344.12	1344.75	1367.75	1351.5	1375.62	1353.75	1309.25	1319.5	1359.38	1348.38	1327.88	1354.25	1334.88	1332.88	1353.12	1372.62	1310.5	1331.12	1388.62	1375.62	1343.12	1358.25	1378.38	1368.25	1403.88	1384.38	1422.38	1441	1447.38	1463.75	1462.75	1504	1553.12	1547.88	1536	1530.88	1531.21	1482.05	1489.39	1488.22	1448.09	1417.28
sr10_ACLT_tibia_medmed_4_s5	18.4375			1103.42	1105.63	1113.32	1112.84	1106.16	1080.47	1045.16	1012.47	971.895	965.684	947.053	971.737	990.579	1000.26	996.053	993.263	1004.32	1024.21	1014.21	1023.84	1042.95	1050.47	1018.37	1012.84	1008.58	997.053	1004.21	1016.79	1007.05	1010.68	1050.32	1057.79	1034.68	1051.84	1042.32	1052.37	1107.84	1169.05	1238.89	1314.79	1305.09	1267.46	1207.73	1149.35	1114.75	1105.66
sr10_ACLT_tibia_medmed_5_s1	9.0625			557.286	577	563.857	556	564.429	539	557.857	565.857	595.714	574.143	590	617.714	642.143	589.429	588.143	582	534	521.714	500.857	504.286	532.714	586.714	649.571	702.857	694.714	679.286	650.857	684.857	728.571	798.286	820.286	831.714	832.714	867.286	898.143	928.429	956.429	990.857	1041.14	1059.86	1070.17	1039.45	974.675	960.362	955.871	991.347
sr10_ACLT_tibia_medmed_5_s2	14.6875			502.25	505.667	487.917	457.417	469.917	499.667	478.25	469.083	464.917	474.667	460.75	477.583	463	475.917	507.833	492.833	513	489.417	485.75	460.917	445.25	464.083	491.75	502.583	532.167	507.667	570.917	579.417	612.833	640.833	662.833	685.583	751.083	757.583	723.333	705.25	719.167	794.417	851	923.417	930.596	899.703	852.808	807.799	733.657	677.976
sr10_ACLT_tibia_medmed_5_s3	18.4375			585	550.667	612.667	628.167	596.667	599.167	594.333	607.5	623.333	648.667	608.833	631.333	684.833	676.333	693.167	640.333	639	585.5	617.667	620	650.5	620.167	637.5	643.5	666.667	708	689.5	667.167	563	592.333	630.5	637.167	671.5	671.833	681	624.667	665	758.5	912.167	981.5	943.002	905.793	870.784	840.989	835.736	843.154
sr10_ACLT_tibia_medmed_5_s4	30.1562			1099.38	1108.75	1128.5	1139.38	1134.62	1128.75	1128.75	1136.62	1145	1203	1188.12	1212.88	1206.88	1182.12	1181.25	1134	1182.75	1193.88	1194.75	1163	1190.88	1206.5	1198	1170.62	1217.25	1206.62	1188.5	1209.75	1242.5	1249.75	1322.5	1233.62	1261.75	1242.38	1254.88	1330.25	1420.5	1496.88	1491.75	1455.62	1486.6	1450.6	1392.03	1353.37	1344.51	1313.53
sr10_ACLT_tibia_medmed_5_s5	30.4688			1192.82	1188.09	1218.36	1171.36	1156	1151.82	1152.64	1121.18	1107.27	1067.82	1071.55	1103.36	1083.82	1071.45	1051.55	998.818	961.455	957.727	909.364	857.182	829	853.545	856.909	912	891.182	902.545	910.455	964.636	926.545	960	941.273	937.455	924.364	930.455	967.545	1010.73	1028.91	1137.18	1165.18	1207.91	1185.65	1164.15	1162.39	1151.23	1122.05	1134.27
[truncated: 114 more columns]
