# Supplementary material for: Site-specific glycosaminoglycan content is better maintained in the pericellular matrix than the extracellular matrix in early post-traumatic osteoarthritis
Source: PLoS One. 2018 Apr 25;13(4):e0196203. doi: 10.1371/journal.pone.0196203 (PMC5919041; doi:10.1371/journal.pone.0196203)
Supplement: S1 File — (ZIP) [file pone.0196203.s009.zip › data/patella/patella - deep zone.xlsx]

## Sheet: control
sample	distance	height	width	optical density1	optical density2	optical density3	optical density4	optical density5	optical density6	optical density7	optical density8	optical density9	optical density10	optical density11	optical density12	optical density13	optical density14	optical density15	optical density16	optical density17	optical density18	optical density19	optical density20	optical density21	optical density22	optical density23	optical density24	optical density25	optical density26	optical density27	optical density28	optical density29	optical density30	optical density31	optical density32	optical density33	optical density34	optical density35	optical density36	optical density37	optical density38	optical density39	optical density40	optical density41	optical density42	optical density43	optical density44	optical density45	optical density46
ra1_left_patella_3_d1	251.406	21.5625	17.6562	1980.52	1985.1	2001.71	2003.1	2005.71	1993.62	2001.9	2001	1997.33	1995.43	2018.38	2006.57	2012.33	2015.62	1998.29	1993.1	1994.29	2001.95	2000.29	1975.43	1991.57	1999.19	2015.29	1996.14	1982.19	1996.76	1998.57	2026.43	2005.76	2005.76	2014.05	2016.86	1988.1	2010.33	2017.95	1988.71	1983.52	1992.19	1999.19	1991.57	1982.95	1932.99	1912.64	1862.79	1803.46	1717.03
ra1_left_patella_3_d2	140.625	20.4688	14.5312	1995.19	1982.62	2000.5	1984.5	1964.69	1951.38	1998.25	1980.38	1972.44	1998.94	1971.94	1987.75	1950.56	1965.94	1977.81	1972.56	1973.88	1977.62	1996.12	1951	1963.5	1957.19	1961.06	2004.56	1970.62	1936.12	1981.56	1964.69	1970.31	1963.94	1964.06	1982.06	1964.25	1978.31	1969	1963.38	1971.38	1958.81	1959.81	1952.88	1947.97	1941.15	1921.78	1852.8	1702.02	1521.81
ra1_left_patella_3_d3	201.094	18.5938	12.9688	1969.6	1985	1979.3	1962.7	1984.2	1959.9	1933.9	1954.1	1962.4	1973.2	2008.7	1993.2	1960.7	1970.2	1983.2	1965.8	1969.7	1986.8	1968.9	1981	1969.7	1983.2	1987.5	1993	2012	1985.5	1963.6	2002.9	2009.1	2000	2007.2	2008.6	1984.6	2004.1	1984	1985.6	1986.1	1992.4	2008.1	1987.9	1994.91	1957.61	1905.76	1873.14	1816.73	1788.28
ra1_left_patella_3_d4	207.188	21.875
ra1_left_patella_4_d1	141.094	27.3438	21.5625	1918.79	1910.26	1888.74	1899.47	1873.84	1860.89	1901.84	1908.05	1901.11	1908.95	1904.84	1910.63	1908.53	1920.68	1925.32	1910.21	1917.68	1931.63	1932.63	1926.63	1922	1919.37	1914.58	1920.63	1927.89	1912.95	1913.37	1897.53	1927.58	1932.05	1922	1954.84	1935.63	1923.53	1933.16	1906.11	1916.26	1950.89	1932.74	1950.21	1908.72	1917.45	1887.63	1811	1690.7	1563.84
ra1_left_patella_4_d2	150	20.625	14.0625	1932.93	1928	1906.64	1938	1928.07	1935.36	1935.14	1894.14	1938.57	1930.43	1887.07	1896.36	1896.64	1915	1907.93	1930.86	1922.64	1930.43	1923.43	1949.43	1944.29	1959.21	1956.71	1938	1915.93	1906.79	1926.5	1946.07	1949.71	1942	1951.43	1961.79	1956.71	1935.43	1929.21	1940.21	1972.57	1953.14	1949.5	1968.79	1961.4	1928.55	1919.21	1884.02	1870.92	1800.2
ra1_left_patella_6_d1	253.75	19.5312	16.5625	2021.77	2024.27	2006.27	2010.05	2007.27	2021.09	2028.55	2046.91	2017.91	2007.82	2024.05	2022.27	2013.5	2015.73	2010.41	2036.18	2038.68	2011.27	2025.09	2008.23	2016.36	2026.45	2003.82	2016.14	1995.91	1995.68	2013.91	2011.5	2006.45	2004.68	2014.18	2007.77	2025.32	1999.86	2009.5	2000.45	2010	2026.05	1997.77	1989.73	1974.53	1972.99	1960.21	1915.71	1884.86	1854.74
ra1_left_patella_6_d2	254.844	16.875	16.25	2033.41	2036.71	2053.82	2054.29	2033.41	2036.47	2057.76	2036.18	2034.88	2027.65	2042	2028	2049.41	2037.65	2030.76	2034.88	2031.24	2034.12	2028.71	2045.65	2024.24	2032.94	2031.35	2021.35	2055.18	2022.29	2031.06	2025.94	2043.71	2053.12	2040.18	2040.18	2007.65	2039.35	2033.18	2017.47	2040.06	2040.88	2021.24	2029	2000.09	1978.16	1945.35	1879.22	1766.64	1587.93
ra1_left_patella_6_d3	211.562	21.7188
ra1_right_patella_1_d1	154.844	22.8125	15.4688	2003.44	1987.11	1990.56	1996.06	1975.94	1983.89	1975.94	1971.28	1953.17	1949.83	1956.22	1923.06	1931.28	1966.33	1973.89	1990.83	1979.44	1969.28	1970.22	1981.56	1991.72	2004.39	1994.44	1987.28	1986.67	2003.11	1971.06	1990.39	2014.94	2010.44	1969.17	1978.61	1974.44	1987.44	1988.33	1985.5	1967.44	1975.33	1975.83	1972.11	1958.83	1941.18	1899.18	1845.98	1815.49	1755.55
ra1_right_patella_1_d2	164.219	13.125	22.9688	1931.89	1946.06	1962.22	1941.17	1946.22	1965.33	1975.72	1978.56	1987.83	1985	1970.44	1968.22	1981.22	1980.56	1983.33	1981.83	1981.72	2009.22	1992.78	1987.28	2006.44	1979.39	1977.78	1990.11	2005.56	2002.39	2004.72	1988	1975.61	1969.28	1971.89	1992.61	1961.33	1986.44	1980.94	1969.72	1982.89	1976.06	1992.61	1996.33	1979.27	1973.49	1952.23	1933.87	1888.47	1691.48
ra1_right_patella_2_d1	263.125	26.25	19.5312	1869.53	1873.12	1891.65	1930.35	1912.47	1916.24	1919.59	1921.29	1917.76	1920.94	1938.71	1946.06	1933.71	1934.71	1950.12	1958.82	1960.35	1967.71	1958.12	1961.82	1962.29	1961.47	1979.24	1990.29	1983.41	1986.53	1978.71	1952.41	1975.47	1978.59	1995.47	1987	1986.12	1991.41	2012.47	1996.94	1972.94	1995.59	2006.88	2006.24	2000.36	1991.38	1946.63	1868.03	1700.89	1416.69
ra1_right_patella_3_d1	208.75	24.2188	15.4688	1993.94	1982.19	1987	1994.06	1979.88	1975.44	2005.75	2003.25	1995	1988	1995.19	1978.19	1991.44	1990.69	1990.69	2020.94	2014.5	1991.38	2011.31	2003.62	1981.19	1962.62	1996.75	2005.62	2003.44	2002.75	1997.25	1991.5	1987.69	1978.06	1997.75	1978.56	1981.44	2006.75	1989.44	1985.19	1968	1970.62	1990.25	1975.94	1935.21	1910.31	1873.29	1840.92	1780.76	1706.47
ra1_right_patella_4_d1	133.906	26.25	19.0625	1890.33	1889.88	1900.92	1908.58	1908.67	1906.33	1915.21	1901.67	1916.83	1913.71	1920.12	1923.96	1929.54	1921.62	1935.96	1916.92	1928.5	1913.38	1926.42	1924.08	1907	1910.75	1919.54	1916.54	1883.21	1862.96	1859.08	1863.5	1880.62	1897.33	1898.75	1899.42	1886.71	1881.38	1901.62	1927.79	1951.04	1961.25	1949	1942.5	1948.16	1930.64	1915.61	1898.45	1853.65	1803.96
ra1_right_patella_5_d1	128.438	20	13.9062	1971.48	1971.19	1941.76	1940.62	1947.76	1968.81	1968.86	1991.05	1960.48	1952.57	1958.14	1977.14	1968.33	1952	1955.67	1966.33	1962.95	1945.14	1950.9	1954.76	1962	1955.19	1953.19	1950.48	1971.29	1963.62	1966.52	1961.62	1956.52	1953.24	1956.76	1958.52	1936.14	1946.1	1961.71	1967.14	1953.29	1954.9	1959.81	1963.9	1965.89	1960.37	1948.17	1914.8	1876.19	1855.52
ra1_right_patella_5_d2	179.219	14.5312	18.5938	1861.95	1859.1	1873.38	1861.43	1868.62	1875.1	1865.95	1849.24	1852.95	1857.62	1870.52	1843.71	1852.1	1867	1868.71	1882.43	1865.52	1859.81	1865.43	1870.33	1867.86	1880.05	1883.57	1884.62	1866.52	1862.86	1853.95	1863.33	1874.76	1882.05	1868.57	1862.86	1865.71	1889.57	1905.38	1899.52	1906.71	1903.38	1911.43	1890.52	1888.62	1842	1753.53	1680.61	1594.44	1478.21
ra1_right_patella_6_d1	167.344	21.5625	12.9688	1852.67	1840.11	1855.72	1874.56	1869.22	1876.11	1873.44	1879	1862	1862.78	1873.78	1842.11	1828.44	1826.39	1807.28	1819.78	1826.89	1832.5	1849.83	1887.83	1871.06	1864.94	1863.44	1851.06	1841.78	1850.56	1866.11	1881.39	1868.67	1872.5	1897	1876.89	1883	1894.22	1876.56	1895.28	1909.11	1904.56	1898.28	1900.83	1901.46	1892.61	1867.64	1820.46	1757.61	1681.69
ra1_right_patella_6_d2	234.844	22.3438	11.5625	1885.6	1879.15	1881.75	1891.1	1894.75	1906.7	1936.8	1939.7	1920	1913.55	1927.6	1934.6	1942.4	1940.25	1942.6	1951.65	1938.6	1930.65	1936.8	1954.5	1968.4	1957.95	1946.55	1949.35	1950.05	1947.2	1942.85	1944.6	1955.2	1946.1	1951.9	1963.1	1942.85	1953.8	1966.4	1954.5	1963.5	1960.55	1970.4	1978.25	1964.18	1957.54	1949.62	1949.34	1935.89	1891.06
ra1_right_patella_7_d1	149.844	23.2812	12.3438	1910.78	1896	1856.78	1886	1878.33	1918.22	1915.89	1871	1894.89	1916.78	1935.89	1921.67	1904.78	1890.56	1940	1959.89	1957.22	1961.44	1957.44	1974	1954.67	1930.33	1990.67	1972.56	1960.56	1942.44	1957	1949.22	1955	1951.89	1948.33	1962.56	1989.89	1977.89	1984.44	1972.78	1986.44	1964.22	1946.22	1936.56	1943.83	1947.59	1937.11	1909.83	1895.56	1879.79
ra1_right_patella_7_d2	150.469	19.2188	11.7188	1911.11	1931.22	1957.78	1931.56	1914.67	1925.78	1941.78	1935.67	1930.11	1906.78	1932.56	1915	1945.89	1945.67	1926.33	1934.89	1943.22	1922.22	1911	1931.89	1914.22	1934.67	1933.33	1904	1884.22	1884	1939.78	1938.89	1914.89	1914.78	1918.11	1931.22	1940.33	1932.33	1928.89	1918.56	1928.22	1909.11	1912	1923.11	1859.36	1788.58	1675.14	1542.71	1441.09	1316.71
ra1_right_patella_7_d3	244.844	20	24.2188	1991.55	1992.3	1956.5	1979.05	1980.35	1969.3	1962.6	1985.75	1971.85	1967.45	1966.4	1969.45	1950.75	1970.35	1978.2	1973.15	1960.45	1956.3	1978.8	1948.4	1951.45	1942.15	1943.5	1941.5	1936.45	1909	1896.1	1840.85	1847.55	1852.9	1884.25	1894.65	1934.5	1966.7	1978.55	1970.3	1977.75	1978.6	1973.3	1961.35	1952.96	1933.12	1837.46	1666.76	1286.91	780.196
ra2_left_patella_2_d1	237.188	18.9062	13.9062	1927	1941.71	1980.94	1942.94	1932.29	1912.47	1940.71	1948.41	1952.65	1930.88	1951.88	1937	1927.53	1963.53	1959.12	1948.18	1951	1954.35	1943.94	1924.71	1926.24	1957.71	1936.53	1933.94	1920.12	1902.29	1903.53	1881.82	1907.24	1887.59	1925.71	1884.88	1898.65	1885.18	1882.24	1879.65	1935.88	1910.35	1950.24	1977.24	1947.27	1942.2	1935.68	1905.79	1858.8	1781.85
ra2_left_patella_2_d2	150.156	17.8125	18.125	1936	1935.88	1922.81	1944.19	1950.94	1943.94	1956.56	1934.5	1932.88	1932.38	1934.44	1947.25	1955.5	1932.5	1948.38	1932.44	1953.06	1933.5	1935.44	1974.88	1923.44	1947.56	1925.69	1941.06	1935.12	1965.75	1936.31	1965.56	1925.25	1941.12	1913.56	1948.81	1935.25	1915.06	1937.69	1955.06	1944.38	1943.5	1961.44	1961.19	1931.73	1908.1	1838.59	1683.44	1447.11	1188.13
ra2_left_patella_2_d3	165.156	19.8438	15.1562	1864.79	1901.5	1907.86	1926.71	1890.57	1869.21	1897.93	1867.86	1885.71	1868	1885.86	1880.29	1867.14	1889.64	1917.14	1904	1902.64	1916.64	1911.86	1931.86	1943.21	1941.21	1915.57	1909.79	1913.43	1907.71	1905	1910.79	1942.14	1904.43	1927.5	1899.21	1904	1921.21	1951.57	1942.71	1937.5	1912.14	1925.93	1937.29	1900.22	1834.28	1764.37	1655.06	1488.79	1368.23
ra2_left_patella_3_d1	179.844	12.1875	19.6875	1961.93	1959.21	1977.5	1943.86	1941.14	1956.86	1950.64	1960.5	1967.79	1968.93	1947.64	1977.07	1962	1945.79	1961.43	1956.71	1968.93	1966.36	1976.64	1973.36	1979.21	1954.29	1950.86	1978.21	1954.71	1946.71	1949.71	1940.14	1944.86	1983.93	1949.14	1967.07	1961.71	1965.5	1965.07	1945.57	1951.36	1949.64	1945.86	1949.5	1949.21	1951.37	1930.51	1904.76	1836.51	1704.12
ra2_left_patella_3_d2	191.25	17.9688	13.9062	1914.5	1930.5	1959.75	1943.75	1920.75	1966.62	1963.88	1968.25	1972.75	1997.88	1980.38	1957.88	1974.88	1991.5	1960.75	1931.88	1937.25	1960.12	1984.62	1959.38	1963.12	1976.38	1974.38	1968.62	1974.25	1972.12	1977.38	1976.88	1975	1979.25	1966.25	1990.62	2018	1995.5	1978.75	1960.5	1981	1986.25	1970.88	1991.88	1980.56	1948.74	1926.31	1874.23	1770.26	1641.57
ra2_left_patella_3_d3	341.25	20.1562	16.875	2024.94	2016.24	2005.88	2001	1977.82	2009.41	2008.94	2002.76	1995.06	2003.29	2010.65	2006.71	2006.88	1997.94	1982.35	1979.06	2003.41	2003.53	2017	2002.94	2000.94	2001	2006.12	1992.41	2025.65	2011.65	1999.82	1988.12	1993.18	1986.76	2009.82	1979.47	1986.06	1999.35	2009.71	1992.82	1993.12	1998.53	1988.82	2004.29	1996.06	1980.88	1938.98	1873.49	1807.46	1702.93
ra2_left_patella_3_d4	245.938	18.5938	15.9375	1983.14	1955.71	1954.29	1925.43	1958.86	1970.57	1926.86	1940.57	1968	1951.71	2013.43	1970.86	1996.71	1944.43	1954.57	2003.57	1986	1961.43	1998.86	1992.43	2016	1953	1977.43	1972.14	1993.43	1999.57	2007	1981.86	1970.14	1984.86	1977.29	2012.86	2012.43	1987.14	1972.43	1997.29	2015.86	1966.29	2000.29	1978	1821.58	1704.06	1603.18	1615.01	1628.34	1687.31
ra2_left_patella_3_d5	380.469
ra2_left_patella_4_d1	137.344	22.6562	13.75								1887.64	1915.93	1944.21	1956.14	1952.14	1943.29	1949.21	1954.64	1952.5	1951.93	1965.57	1956.71	1951.64	1951.71	1942.36	1961.79	1958.07	1968.29	1970.29	1963.64	1964.86	1939.64	1935.21	1953.14	1977.71	1971.43	1970.21	1974.07	1975.07	1962	1937.14	1940.36	1968.43	1940.13	1925.24	1929.84	1895.17	1830.62	1786.78
ra2_left_patella_4_d2	147.344	22.8125	15.4688	1947.69	1904.85	1941.31	1956.69	1945.54	1965.23	1956.38	1934.77	1967.62	1957.54	1953.92	1970.85	1940.23	1948.15	1950.62	1948.23	1954.54	1939.38	1948.15	1960.31	1930.85	1949.31	1941.85	1952.69	1955.46	1994.08	1972.46	1939.77	1954.23	1964.77	1967.54	1947.62	1989.77	1980.92	1943.31	1961.31	1954.15	1991	1978.85	1989.31	1981.09	1958.82	1945.8	1930.6	1938.56	1917.04
ra2_left_patella_4_d3	152.656	18.5938	21.7188	1942.68	1900.95	1924.11	1912.95	1934.53	1931.89	1923.74	1934.21	1920	1966.89	1915.95	1952.74	1920.95	1919.47	1925.79	1926.58	1942.84	1928.42	1904.95	1922.89	1945.95	1937.95	1945.26	1930.11	1948.79	1926.37	1928.42	1928.26	1920.58	1939.05	1941.16	1950.58	1958.63	1955.16	1965.11	1961.42	1946.37	1963.21	1960.53	1954.58	1944.05	1935.51	1894.84	1830.72	1751.91	1543.85
ra2_left_patella_4_d4	154.844	24.0625	14.0625	1957.61	1980.18	1968.68	1965.36	1981.29	1989.61	1967.14	1954.32	1951.07	1947.61	1953.64	1952.68	1963.96	1973.79	1960.79	1967.64	1956.14	1957.71	1966.68	1983.82	1963.54	1964.89	1968.18	1952.39	1965.39	1948.29	1953.71	1952.61	1955.07	1953.39	1935.46	1939.64	1951.93	1947.82	1955.68	1940.68	1954.25	1966.14	1956.5	1972.89	1951.83	1930.87	1901.75	1833.79	1774.55	1694.39
ra2_left_patella_4_d5	183.75	20.625	16.875	1973.05	1944.05	1949.42	1931.74	1957.84	1949.11	1976.89	1975.21	1946.53	1936.16	1940.84	1965.95	1926.37	1967.53	1946.63	1953.79	1953.63	1965.21	1956	1955.11	1959.74	1961.53	1968.58	1955.63	1954.11	1983.37	1943.74	1954.58	1958.32	1946.16	1969.05	1931.05	1970.95	1964.68	1975.79	1976.63	1995.47	1971.21	1962.53	1985.26	1958.6	1969.92	1961.28	1940.99	1960.12	1949.71
ra2_left_patella_5_d1	147.031	19.0625	15.7812	1908.67	1922.88	1920.42	1904.33	1909.67	1924.38	1913.62	1909.17	1917.04	1921.62	1923.96	1929.29	1918.08	1912.25	1909.67	1923.12	1912.42	1915.08	1912.21	1912.33	1913.46	1890.96	1898.04	1875.62	1900.92	1888.25	1899.71	1888.46	1881.54	1883.12	1923.46	1901.62	1916.25	1927.33	1902.75	1912.42	1918.38	1910.25	1922.67	1942.17	1930.34	1905.11	1852.9	1832.3	1749.63	1604.58
ra2_left_patella_6_d1	166.875	17.0312	13.2812	1934.39	1939.06	1916.11	1931.94	1940.33	1922.22	1916	1923.22	1931.22	1917	1922.06	1917.28	1927.78	1936.5	1935.72	1927.56	1929.39	1930	1934.67	1911.44	1938.22	1929.83	1931.89	1927.56	1918.78	1933.56	1897.28	1909.33	1924.17	1912.17	1919.94	1913.67	1924.89	1919.72	1914.44	1922.28	1912.33	1892.11	1893.44	1911.83	1880.05	1855.14	1827.07	1792.49	1796.2	1739.14
ra2_right_patella_1_d1	169.844	14.2188	21.25	1963.11	1980.56	1950.11	1959.06	1970.33	1964.67	1960.94	1952.78	1949.72	1990.61	1937.06	1968.28	1974.5	1958.89	1965.17	1977.17	1966.17	1976.5	1967.22	1963.72	1974.67	1976.22	1954.61	1981.94	1985.22	1995.44	1972.06	1950.22	1952.72	1993.22	1965.22	1959.11	1968.28	1963.06	1974.28	1962.89	1957.5	1963.72	1964.72	1990.61	1976.31	1957.1	1907.45	1864.3	1762.2	1498.04
ra2_right_patella_2_d1	157.969	19.2188	13.5938	2007.83	1978.83	2002.5	1993.67	1940	1946.67	1947.17	1988.17	1961	1978	1987.33	1951.5	1975	1967.67	1949	1992.17	1969.33	1968.83	1973.67	1955.5	2003.83	1985.83	1973.5	1980.5	1949.67	1943.17	1943.17	1958.67	1980	1992.17	1964.67	1977.5	1951.83	1928.67	1948.67	1957.83	1912.33	1913.5	1916.5	1946.17	1925.73	1775.38	1629.03	1559.7	1560.92	1458.41
ra2_right_patella_2_d2	215	19.8438	19.375	1978.08	2016.92	1994.69	1994.77	2007.77	1960.08	1965.31	1966.31	1972.92	1968.38	1970.62	2006.77	1997.54	1959.85	1967.23	1954.23	1965.69	2005.54	1990.08	1970.46	1986.69	1977.85	1997.46	1973	1987.62	2001.31	2004.54	1967.62	1979.38	2006.38	1991.62	2004.23	1996.46	1995.31	1977.15	1973.85	1967.62	1961.54	1976.15	1994.69	1967.21	1972.15	1938.92	1869.19	1814.46	1698.77
ra2_right_patella_2_d3	191.25	24.6875	19.5312	1974.4	1952.4	1949.6	1994.52	1970.28	1971.6	1989.72	1950.44	1988.6	1962.56	1981.2	1983.56	1972.12	1954.88	1949.88	1967.04	1958.88	1976.08	1969.6	1962	1984.4	1972.32	1982.52	1980.28	1993.88	1991.08	1990.88	2000.24	1975.32	1997.32	1974.52	1969.52	1979.04	1991.64	1976.32	1956.76	1954.88	1978.44	1979.72	1976.92	1942.23	1895.42	1824.79	1653.67	1363.4	1048.6
ra2_right_patella_2_d4	153.281	25.7812	18.9062	1979.95	1989.3	1968.15	1991.4	1989.15	1988.55	1976.35	1984.5	1971.8	1975.25	1983.5	1992.65	1966.15	1954.9	1984.35	1983	1998.6	1988.05	1984.55	1980.45	1978.95	1968.95	1971.65	1975.55	1972.5	1983.15	1986.5	1975.1	1976.85	1980.7	1976.6	1972.2	1949.6	1957.75	1962.85	1970.4	1977.15	1968.95	1965.1	1978.6	1969.58	1957.62	1953.35	1945.61	1931.09	1932.45
ra2_right_patella_3_d1	146.562	26.7188	14.8438	1972.48	1979.38	1971.67	1952.9	1937.9	1962.71	1952.52	1953.38	1947.52	1950.86	1947.29	1974.05	1973.9	1964.67	1955.05	1952.05	1949.9	1968.19	1970.62	1969.86	1966.43	1963.95	1956.9	1952.19	1950.38	1948.19	1952.05	1960.86	1950.95	1950.48	1966.29	1976.05	1958.33	1948.29	1965.71	1969.95	1950.62	1941.81	1936.86	1932.24	1933.98	1937.51	1907.99	1886.09	1864.88	1783.43
ra2_right_patella_3_d2	91.5625	18.2812	21.4062	1939.5	1938.18	1921.91	1919.86	1929.55	1930.05	1910.09	1897.14	1918.36	1934.14	1921.59	1921.91	1932.45	1933.5	1933.05	1908.86	1924	1944.14	1925.05	1934	1931.32	1925.36	1916.59	1916.95	1909	1920.09	1927.82	1925.36	1914.23	1917.77	1914.36	1901.18	1913.32	1899.27	1883.27	1874.59	1880.68	1890.86	1887.59	1887.91	1895.84	1860.25	1765.28	1546.25	1215.54	736.143
ra2_right_patella_5_d1	193.594	21.4062	15.3125	1830.53	1850.8	1827.33	1850.27	1848.13	1869.13	1863.07	1899.53	1907.47	1894.53	1927.33	1926.2	1938.6	1923.67	1926.47	1945.67	1933.2	1925.87	1943.93	1934.73	1916.4	1955.67	1936.27	1935.67	1935.07	1937.47	1939	1958.13	1946	1945.8	1951	1942.47	1936.33	1930.2	1928.53	1941.33	1939.87	1915.13	1909.4	1904.47	1895.71	1845.23	1758.37	1614.33	1467.48	1369.66
ra2_right_patella_5_d2	144.531	17.3438	14.8438	1915	1923.2	1907.6	1908.8	1901.4	1903.8	1906.5	1913.7	1912.5	1916.9	1896.2	1903.1	1919.4	1895.6	1889.7	1928.3	1917	1892.9	1898.1	1900.7	1900.5	1903	1925.6	1930.5	1909.7	1916.3	1911	1906.3	1904	1889.7	1900.9	1927.4	1927.5	1918.5	1925.3	1930.5	1920.7	1905.9	1949.6	1952.7	1933.38	1931.68	1909.88	1911.38	1855.83	1808.81
ra2_right_patella_5_d3	158.75	23.2812	14.5312	1959.4	1959.3	1959.2	2000.9	2007.4	1968.1	1939.1	1925.1	1948.5	1947.2	1950.7	1952.7	1938.9	1948.2	1940	1960.2	1972.5	1966.5	1965	1946.6	1929.4	1918.6	1945.1	1954.7	1950.1	1970.1	1989.2	1973.4	1991.9	1986.6	1956.3	1943.2	1941.4	1934.7	1940.9	1956.8	1951	1929.8	1918.9	1944.2	1929.58	1895.46	1808.19	1640.7	1430.98	1261.94
ra2_right_patella_6_d1	154.219	20.4688	16.0938	1927.4	1934.8	1939	1926.5	1917.7	1895.1	1908	1922.5	1934.2	1919.1	1924.9	1919.85	1922.15	1914.55	1927.1	1901.35	1899.2	1909.25	1909.6	1936.15	1920.35	1907.9	1915.15	1926.6	1925.95	1907.9	1905.15	1901.8	1883.6	1883.4	1931.3	1935.2	1912.05	1928.6	1891.15	1909.15	1944.55	1945.95	1950.55	1942.2	1921.48	1897.6	1895.52	1881.51	1832.59	1696.1
ra2_right_patella_6_d2	263.906	20.3125	18.5938	1804.55	1801.18	1804.45	1873.36	1850.18	1870.18	1887.73	1885.27	1888.64	1916.82	1876.09	1923.27	1938.09	1923.09	1912.91	1896.18	1869.36	1895.73	1839.45	1870.55	1853	1848.91	1887.09	1900.27	1915.64	1932.64	1932	1961.45	1948.82	1915.64	1931.18	1931.09	1950.36	1991.73	1937.45	1976.73	1963.55	1978.91	1989.36	1981	1976.8	1963.76	1920.38	1839.2	1691.18	1420.44
ra3_left_patella_1_d1	208.75	21.4062	9.6875	1942.05	1950.05	1960.4	1980	1939	1952.05	1959.4	1941.9	1952.1	1944.95	1949.25	1958.6	1970.7	1972.5	1970.45	1957.8	1990.8	1970.7	1962.15	1944.7	1958	1950.1	1948.35	1962.1	1962.45	1963.5	1958.75	1947.05	1960.4	1949.7	1968.35	1951.4	1938.2	1938.4	1939.4	1938.75	1940.9	1940.65	1947.65	1944.45	1922.9	1922.55	1920.83	1903.23	1856.22	1781.76
ra3_left_patella_1_d2	188.281	15.3125	12.0312	1919.8	1908.93	1913.47	1925.33	1915.87	1915.6	1912.53	1952.2	1953.33	1954	1953.13	1936.2	1964.53	1963.13	1949.8	1962.33	1956.13	1964.8	1952.4	1953.27	1969.33	1944.33	1922.67	1913.27	1939.8	1934.87	1969	1963.2	1973.87	1939.33	1953.27	1938.13	1940.33	1963.27	1946.27	1954.6	1945.4	1938.33	1930.47	1956.87	1945.09	1936.63	1929.09	1931.13	1916.59	1886.49
ra3_left_patella_2_d1	315	27.3438	18.75	1889.5	1912.18	1899.05	1894.09	1882.09	1887.64	1860.41	1874.55	1865.82	1901.82	1889.27	1891.36	1912.82	1901.55	1925.77	1919.14	1909.45	1891.45	1889.18	1900.77	1887.18	1871.73	1879.86	1894.82	1909.64	1901.86	1905.36	1902.77	1898.45	1894.14	1896.73	1920.64	1934.18	1945.77	1953.36	1966	1967.05	2001.09	1987.5	1995	1941.02	1875.21	1787.6	1671.29	1434.92	1276.51
ra3_left_patella_2_d2	162.188	22.0312	17.0312	1933.14	1934.95	1946.91	1954.64	1945.32	1945.18	1980.32	1942.73	1948.86	1963.05	1944.45	1948.05	1953.45	1950.05	1945.77	1935.27	1938.86	1945.5	1943.27	1945.68	1954.86	1947.36	1951.36	1959.91	1948.27	1956.05	1950.95	1955.68	1966.95	1931.09	1948	1947.86	1950.59	1931.77	1937.55	1933.09	1951.05	1968.64	1945.45	1967.95	1941.77	1906.46	1811.87	1663.19	1516.23	1389.61
ra3_left_patella_3_d1	196.25	23.75	14.5312	1900.69	1910.62	1904.94	1907.62	1894.25	1905.62	1908.88	1904.19	1895.88	1874.69	1872.5	1851.69	1828.56	1794.62	1787.31	1797.5	1811.94	1840.56	1861.5	1848.56	1792.38	1737.62	1687.06	1632.5	1598.19	1594.56	1619.81	1664.69	1706.06	1758.25	1787.75	1816.38	1810.44	1748.25	1716.12	1723.5	1775.38	1853.19	1880.25	1883.69	1787.11	1446.04	983.364	575.207	343.462	255.87
ra3_left_patella_3_d2	142.812	19.375	14.2188	1962.12	1972	1973.75	1987.75	1987.5	1973.5	1949.38	1966.38	1962.25	1953.88	1960.38	1968	1973	1962.25	1969.25	1975.5	1959.38	1990.62	1954.12	1957.5	1961.5	1947.5	1915.12	1950.5	1954.5	1986.5	1932.25	1918	1948.25	1951.12	1939.25	1929	1905.38	1929.12	1932.88	1903.38	1892.12	1922.88	1915.75	1922	1906.75	1838.52	1721.24	1533.03	1314.55	1131.31
ra3_left_patella_3_d3	198.438	29.375	13.125	1865.76	1875.9	1858.86	1856.14	1845.57	1843	1880.43	1872.43	1871.57	1877.43	1865.24	1846.81	1840.43	1832.9	1834.62	1850.43	1878.76	1885.67	1889.95	1873.33	1866.52	1886.81	1876.1	1876.43	1892.95	1877.29	1849.9	1874.76	1892.9	1873.67	1853.29	1826.86	1833.33	1829.19	1843.05	1844.29	1869.29	1869.05	1874.24	1890.81	1876.71	1850.84	1824.17	1790.09	1712.01	1575.26
ra3_left_patella_4_d1	105.469	21.875	15.3125	1845.06	1856.65	1844.06	1848.71	1828	1840.71	1857.88	1866.76	1867.12	1850.12	1851.65	1840.35	1866.41	1861.65	1854.59	1864.59	1864.59	1842.12	1840.06	1841.71	1806.41	1786.76	1780.47	1767.71	1774.88	1781.35	1783.59	1809.76	1822.94	1830.53	1832.76	1860.29	1892.82	1851.59	1844.35	1842.59	1845.12	1857	1864.12	1880.76	1881.68	1843.78	1788.49	1665.21	1499.62	1250.53
ra3_left_patella_4_d2	125.312	15.1562	18.9062	1889.13	1885.53	1887.47	1870.8	1857.27	1869.4	1890.07	1879.6	1876.2	1877.53	1908.73	1886.6	1922	1900.2	1926	1907.27	1895.53	1900.4	1884	1925.67	1894.27	1878.73	1919.73	1919.93	1888.6	1901.4	1874.6	1875.8	1896.6	1876.87	1908.47	1892.53	1916.2	1905.13	1927.07	1912.47	1915.53	1910.13	1886.4	1907.73	1873.47	1793.56	1687.65	1586.35	1400.35	1192.94
ra3_left_patella_4_d3	162.969	20.4688	14.5312							1947.62	1944.71	1911.24	1939.9	1931.52	1949.43	1913	1930.71	1926.38	1947.71	1914.81	1932.43	1943.05	1944.43	1923.95	1930.52	1930.95	1926.33	1961.29	1950.57	1928.05	1926.33	1941	1902.19	1910.29	1919.76	1943.81	1893.1	1897.95	1916.86	1890.57	1906.57	1864.33	1819.1	1829.46	1764.66	1572.67	1311.94	1045.97	898.206
ra3_left_patella_5_d1	169.375	19.375	20	1961.23	1941.7	1934.13	1921.7	1935.63	1934.33	1939.83	1945.77	1926.07	1951.53	1953.03	1936.47	1952.23	1948.43	1936.5	1929.6	1945.43	1932.93	1938.87	1933.97	1925.37	1922.37	1933.3	1927.8	1925.6	1919.6	1922.5	1926.17	1922.03	1925.47	1909.43	1914.53	1916.83	1902.73	1934.2	1929.23	1929.77	1943.5	1935.07	1920.5	1891.91	1856.3	1845.83	1820.6	1795.26	1754.98
ra3_left_patella_5_d2	236.406	18.4375	24.0625	1962.41	1976.18	1962.82	1973.12	1954.53	1964.18	1971.24	1975.35	1988.88	1970.41	1955.76	1966.71	1987.12	2000.06	1987.47	1990.35	1997.18	1977.29	1980	1993.41	1999.59	1978.71	1972.53	1981.82	1994.12	1991	1979.53	2004.76	1994.71	1985.18	1994.82	1982.53	1963.35	1947.53	1980.76	2002.12	1990.29	1997.65	2002.88	1991.12	1985.06	1964.93	1937.66	1917.48	1907.57	1865.71
ra3_left_patella_5_d3	184.844	14.2188	24.6875	1921.53	1929.74	1938.21	1953.74	1957.47	1945.84	1950.74	1937.32	1949.89	1934.11	1917.42	1941	1957.79	1936.68	1936.32	1932.79	1930.37	1931.47	1921.11	1944.58	1936.53	1939.68	1929.84	1904.53	1903.42	1893.68	1879.68	1877.68	1881.58	1872.68	1903.89	1922.42	1922.26	1921.05	1930.26	1954.21	1944.53	1953.84	1961.21	1966.58	1949.74	1927.62	1914.53	1824.08	1622.22	1393.1
ra3_left_patella_6_d1	183.594	19.0625	14.8438	2019.21	1993.93	1988.57	1990.79	1990.86	1997.93	1989.93	1984.57	1984.07	2006	1998.71	1977.57	2016.07	1985.79	1977	1985.07	1965.36	1987.86	1994.21	2003.43	1991.43	1980.57	2010.5	2010.36	2003.86	2001.86	1973.64	2005.29	1982.29	1994.93	2005.21	1992.93	1994.86	1999	1976.64	1968.07	1995.57	1961.86	1980.79	1979.64	1968.22	1967.62	1958.62	1957.03	1932.3	1844.88
ra3_right_patella_1_d1	200.156	19.8438	24.2188	1909.96	1919.33	1906.96	1901.19	1905.04	1899.78	1903.41	1917.44	1918.85	1925.59	1930.07	1914.26	1929.33	1934.59	1921.07	1913.7	1923.22	1927.11	1928.11	1924.96	1909.89	1925.04	1938.11	1907.48	1910.78	1926.15	1912.41	1931.7	1934.44	1934.48	1927.63	1915.52	1928.11	1916.81	1931.11	1948.41	1932.96	1924.22	1921.07	1932.74	1923.59	1907.75	1875.07	1839.4	1754.05	1643.19
ra3_right_patella_1_d2	172.656	19.375	24.8438	1935.33	1933.72	1918.89	1925.11	1939.61	1952.39	1922.67	1938.06	1914.33	1927.89	1924.67	1928.22	1947.72	1908.94	1926.22	1910.11	1950	1938.67	1961.56	1935.39	1918.78	1933.17	1912.72	1937.17	1936	1938	1935.94	1929.61	1922.61	1924	1922.89	1940.5	1947.94	1934.33	1944.06	1924.78	1939.78	1912.56	1937.5	1955.67	1927.07	1914.36	1893.1	1787.2	1695.72	1475.28
ra3_right_patella_1_d3	146.094	21.7188	13.2812	1928.55	1917.8	1947.1	1925.85	1924.6	1920.2	1927.35	1924.5	1944.8	1930	1922.85	1931.05	1932.25	1938.3	1958.85	1931.25	1931.1	1934	1930.45	1893.65	1912.05	1938.75	1934.4	1912	1929.8	1916	1908.75	1917.45	1942.35	1935.7	1950.25	1924.15	1931.7	1921.75	1933.25	1925.25	1938.05	1926.6	1929.25	1942.4	1934.6	1912.51	1908.97	1922.28	1887.44	1814.05
ra3_right_patella_1_d4	99.0625
ra3_right_patella_2_d1	165	20.625	14.5312	1913.57	1917.43	1914.57	1916.71	1928	1955.14	1976.86	1955.57	1943.57	1936	1913.86	1931.14	1931.57	1978	1951	1966.57	1923.86	1931.86	1895.86	1979.71	1948.71	1971.29	1935	1915.71	1892.43	1912.86	1909.57	1941.71	1913.43	1908.71	1952.29	1938.71	1912.86	1916.29	1869.86	1941.71	1886.43	1918.29	1896.14	1912	1820.09	1799.8	1793.78	1786.17	1686.71	1541.04
ra3_right_patella_3_d1	129.531	23.5938	14.375					1805.96	1847.44	1864.28	1903.52	1889.08	1896.08	1911.6	1893.08	1920.16	1911.6	1913	1916.6	1905.24	1919.2	1907.08	1916.36	1900	1929.92	1916.44	1915.68	1902.44	1920.92	1914.72	1905.52	1915.4	1915.96	1920.36	1908.84	1900.52	1909.52	1912.52	1916.56	1921.68	1908.04	1892.76	1909.44	1879.14	1843.03	1799.68	1722.92	1639.45	1519.76
ra3_right_patella_3_d2	181.719	24.0625	17.3438	1934.84	1951.88	1953.68	1948.72	1944.32	1946.64	1943.68	1941.56	1953.56	1936.04	1940.68	1940.12	1967.2	1950.84	1944.56	1943.84	1929.8	1955.2	1936.32	1938.64	1946.6	1957.56	1926.2	1937.88	1939.2	1948.2	1930.72	1953.44	1920.48	1956.08	1938.48	1947.08	1954.8	1949.12	1943.52	1943.72	1953.12	1941.16	1940.84	1935.44	1936.79	1926.84	1902.79	1862.27	1829.97	1756.5
ra3_right_patella_3_d3	170.156	35.7812	16.4062	1936.32	1938.89	1930.95	1943.42	1939.89	1924.37	1941.47	1952.05	1935.42	1929.79	1944.74	1952.89	1930.16	1944.21	1941.68	1933.95	1943.47	1944.79	1934.47	1907.42	1930.58	1924.63	1923.74	1917.42	1931	1924.74	1895.58	1947.47	1949	1941.53	1951.21	1917.68	1921.58	1925.68	1916.89	1928.47	1916.95	1918.32	1921.42	1925.89	1884.08	1851.53	1819.85	1786.95	1719.28	1642.79
ra3_right_patella_3_d4	165.938	18.75	22.1875	1902.71	1917.14	1918.86	1933.05	1903.38	1950.9	1915.24	1920.19	1928.81	1918.67	1901.24	1916.24	1928.67	1908.48	1920.95	1904.52	1925.43	1915.38	1910.76	1930.62	1909.95	1898.86	1940.1	1919.24	1917.52	1915.19	1902.86	1913.24	1916.57	1925.33	1903.24	1924.33	1908.81	1908.43	1897.48	1895.86	1902.29	1895.57	1906.52	1911.57	1897.29	1890.53	1853.58	1847.74	1807.87	1747.77
ra3_right_patella_3_d5	157.344	28.5938	19.5312	1832.53	1872	1887.2	1884.13	1896.33	1921.6	1897.47	1893.33	1888.27	1926.07	1929.67	1940.27	1940.4	1896.73	1936.2	1943	1935.87	1927.87	1946.4	1952.8	1923.33	1916.47	1912.73	1926.33	1925.47	1937.4	1922.33	1914.47	1904.4	1930.53	1919.2	1912.87	1940.93	1928.6	1900.53	1910.67	1918.47	1906.33	1920	1930.47	1901.74	1888.21	1818.9	1683.48	1549.05	1400.86
ra3_right_patella_3_d6	266.406	21.25	16.5625	1938.82	1933.91	1938.18	1931.82	1929.82	1958	1972.18	1963.45	1959.09	1948.55	1907.09	1946	1917.82	1923.82	1904.18	1938.27	1948.82	1948.18	1931.82	1959.36	1923	1944	1932.82	1950.27	1942.36	1953.09	1942.36	1952.09	1933.82	1916.55	1937.82	1942.73	1943.82	1925.55	1923.45	1944.45	1908.27	1885.18	1911	1920.09	1859.53	1835.61	1722.05	1593.21	1480.43	1369.74
ra3_right_patella_4_d1	225.312	22.8125	24.2188	1940	1952.13	1920.43	1945.43	1931.96	1932.09	1940.61	1931	1943.48	1926.3	1934.09	1950.61	1921.13	1930.65	1930.13	1915.43	1933.91	1915.96	1928.35	1929.3	1900.52	1906.43	1928.87	1912.26	1925.61	1921.87	1892.91	1899.52	1927.96	1923.13	1948.7	1924.83	1933.26	1927.57	1934.22	1932.83	1920.13	1932	1933.65	1921.39	1921.91	1894.6	1843.84	1758.25	1641.86	1492.54
ra3_right_patella_4_d2	184.375	27.8125	21.25	1935.54	1939.75	1930.04	1928.96	1938.83	1926.75	1932.79	1931.38	1949.08	1932.58	1920.17	1932.75	1928.25	1954.12	1943.12	1928.54	1926.62	1938	1947.5	1936.96	1950.79	1930.58	1935.71	1922.75	1942.29	1927.67	1924.71	1933.46	1937.12	1926.83	1933.62	1944.75	1938.5	1914.67	1917	1935.42	1930.71	1923.25	1932.33	1938.5	1937.39	1909.49	1905.69	1870.59	1836.51	1746.17
ra3_right_patella_4_d3	136.094	16.5625	22.3438	1932.68	1936.36	1932.86	1932.27	1952.59	1947.27	1939.82	1915.18	1938.59	1941.05	1919.73	1933.77	1959	1939.55	1951.18	1934.68	1944.59	1951.05	1942.23	1948.82	1922.64	1921.27	1942.14	1940.09	1954.27	1940.91	1942.91	1915.55	1934.86	1944.95	1914.91	1949.5	1947.86	1953.27	1964.91	1944.55	1936.41	1941.64	1973.77	1949.18	1934.69	1929.57	1901.05	1895.77	1839.06	1772.16
ra3_right_patella_4_d4	218.594	25.7812	18.2812	1951.93	1941.21	1926.93	1934.57	1922.71	1964.29	1918.21	1949.86	1969	1992.79	1974.86	1960.93	1927.93	1939.64	1923.07	1947.79	1918.57	1905.5	1916.5	1902.86	1938.57	1925.64	1911.86	1958.5	1948.5	1923.21	1922.64	1936.57	1954.57	1922.57	1945.14	1927	1918	1963.43	1945.93	1975.36	1960	1968.71	1970.57	1963.64	1948.91	1945.76	1888.82	1849.3	1752.41	1604.22
[truncated: 114 more columns]

## Sheet: contralateral
sample	distance	height	width	optical density1	optical density2	optical density3	optical density4	optical density5	optical density6	optical density7	optical density8	optical density9	optical density10	optical density11	optical density12	optical density13	optical density14	optical density15	optical density16	optical density17	optical density18	optical density19	optical density20	optical density21	optical density22	optical density23	optical density24	optical density25	optical density26	optical density27	optical density28	optical density29	optical density30	optical density31	optical density32	optical density33	optical density34	optical density35	optical density36	optical density37	optical density38	optical density39	optical density40	optical density41	optical density42	optical density43	optical density44	optical density45	optical density46
sr1_cntrl_patella_8_d1	185.938	30.3125	15	1984	1989.88	1966.94	1965.18	1977.59	1976.47	1970.53	1972.59	1973.29	1980.24	1991.65	1993.88	1972.53	1970.94	1982.82	1971.24	1978.06	1995.06	1969.65	1959.76	1981.24	1994.18	1997.59	1992.88	2006.65	1989.29	1994.76	1993.35	1992.94	1979.35	2020.59	1981.59	1974.88	1988.35	1994.24	1978.29	1973.94	1982.41	1988.76	1990.71	1977.18	1976.3	1946.34	1923.04	1885.71	1868.68
sr1_cntrl_patella_9_d1	157.5	25.9375	19.0625	1962.55	1930.09	1951.82	1952	1948.18	1951.27	1962.82	1952.36	1994.45	1973.45	1959.09	1981.18	1963.55	1949.09	1973.09	1955.09	1983.09	1963.55	1976.82	1961.91	1959.45	1959.91	1961.73	1961.18	1971.09	1982.18	1968.27	1963.18	1966.91	1972.27	1974.55	1962.73	1967.27	1980.82	1976	1951.55	1974.45	1958.55	1961.64	1988.73	1970.62	1939.13	1907.55	1902.4	1846.18	1753.87
sr1_cntrl_patella_9_d2	208.75	22.0312	17.6562	1956.83	1933.17	1933.08	1960.83	1940.58	1949.08	1974.42	1976.25	1970.08	1945.75	1950.42	1948.92	1957.33	1926.25	1940.83	1953.5	1943	1909.75	1966.5	1925.92	1945.67	1965.5	1932.5	1946	1930.58	1948.58	1928.83	1974.33	1937.92	1938.92	1928.67	1941.58	1919.58	1951.17	1976.92	1960.92	1959.33	1988.67	1960.92	1930.83	1932.52	1950.64	1924.27	1902.22	1887.52	1856.64
sr1_cntrl_patella_9_d3	200.156	22.8125	12.6562																							1831.94	1889.67	1916.11	1928.78	1930.67	1956.28	1981	1966.22	1973.89	1942.94	1947.11	1964.94	1959.44	1941.11	1945.06	1937.61	1936.5	1927.61	1922.33	1920.24	1873.74	1773.72	1667.22	1557.52
sr3_cntrl_patella_1_d1	233.75	21.25	19.2188	1868.95	1867.95	1857.32	1850.27	1876.45	1849.18	1869.55	1861.5	1863	1851.73	1852.5	1840.41	1852.5	1848.14	1858.73	1840.86	1833.86	1807	1812.59	1823.09	1837.95	1894.55	1883.18	1867.5	1905.5	1895.95	1915.91	1923.5	1934.73	1932.5	1951.64	1945.55	1936.41	1948.82	1924.36	1906.86	1906.95	1914.77	1926.73	1934.86	1889.91	1878.78	1816.22	1672.92	1370.44	816.999
sr3_cntrl_patella_1_d2	270.781	26.5625	17.6562	1782.23	1758.1	1756.23	1746.23	1732.63	1740.9	1728.7	1727.17	1750.47	1763.07	1760.97	1761.5	1773.8	1780.67	1779.83	1789.53	1808.3	1810.63	1817.43	1824.2	1843.8	1853.2	1870.27	1852.47	1867.33	1899.27	1916.57	1907.9	1897.47	1899.07	1885.1	1874.9	1877.9	1879.7	1866.3	1869.13	1856.2	1886.67	1859.5	1844.77	1850.2	1849.49	1838.93	1746.33	1505.8	1125.45
sr3_cntrl_patella_1_d3	333.438	22.3438	21.0938	1617.95	1554.05	1509.75	1533.8	1573.05	1648.15	1685.35	1717	1703.45	1664.2	1659.15	1629.85	1636.05	1657.35	1665.65	1684.65	1683.7	1685	1707.4	1719.9	1741.3	1759.05	1819.45	1822.4	1827	1835.55	1818.95	1812.2	1845.1	1825.05	1835.7	1842.9	1875.8	1888.35	1875.5	1897.1	1909.95	1912.7	1914.8	1917.95	1912.91	1913.94	1874.82	1862.1	1699.11	1236.02
sr3_cntrl_patella_3_d1	452.969
sr3_cntrl_patella_4_d1	136.094	19.8438	11.5625	1829	1840.42	1841.42	1843	1846.25	1844.58	1847	1817.25	1818.33	1813.83	1821.92	1823.33	1805.5	1802.08	1846.58	1813.92	1822.25	1817.08	1814.58	1821.25	1812	1826.25	1835.17	1824.17	1821.08	1834.17	1840	1837.33	1830.17	1836.33	1826.08	1826.92	1808.17	1822.25	1871.08	1869.33	1856.92	1835.08	1841.5	1849.75	1835.29	1831.91	1778.74	1680.04	1585.68	1464.24
sr4_cntrl_patella_1_d1	319.844	27.6562	25.7812	1855.55	1851	1853.73	1848.32	1847.5	1870.55	1872.32	1857.68	1841.59	1828.36	1815.86	1847.05	1837.32	1843.32	1855.32	1868.95	1841.82	1841.27	1858.64	1869.68	1876.36	1880.09	1891.41	1892.77	1889.09	1888.82	1895.14	1918.36	1926.45	1915.32	1919.55	1930.23	1934.86	1942.77	1957.09	1964.09	1969.68	1963.27	1990.82	1962.27	1970.16	1963.39	1964.06	1922.31	1865.98	1768.77
sr4_cntrl_patella_1_d2	294.531	22.6562	15	1826.3	1816.4	1845.5	1865.3	1857.8	1870.4	1865.9	1846.7	1850.8	1826.7	1840.1	1848.6	1836.1	1840	1843.3	1861.5	1875.4	1872.2	1860.4	1862.1	1852.8	1861.1	1865	1871.9	1882.5	1885.5	1920.8	1925.2	1929	1978.5	1962.5	1931.3	1951.6	1973.6	1959.1	1958	1971	1972.3	1961.8	1964.5	1954.07	1937.14	1877.08	1838.95	1783.55	1740.46
sr4_cntrl_patella_1_d3	184.219	15.3125	19.375	1866.29	1834.9	1862.76	1861.62	1847.67	1839.24	1840.33	1843.71	1836.05	1841.86	1846.19	1852.24	1842.14	1826.05	1826.05	1817.76	1823.95	1814.48	1806.14	1819.24	1805.76	1824.43	1807.1	1829.57	1851.67	1844.14	1869.57	1854.1	1879.43	1876.33	1892.9	1891.43	1903.19	1899.33	1899.95	1894.9	1902.19	1897.76	1918	1896.14	1828.97	1709.31	1539.51	1341.42	1116.14	925.956
sr4_cntrl_patella_3_d1	153.281	19.375	19.2188	1904.4	1916.3	1946.3	1942.6	1917.9	1929.5	1921	1929.3	1923.5	1933.3	1913.7	1914.4	1920.6	1946.8	1941.1	1920.9	1926.5	1957	1925.9	1943	1929.9	1933.2	1945.4	1940.9	1931.1	1902.8	1921	1945.1	1907.2	1949.1	1965.6	1936.4	1919.1	1929	1946.9	1957.8	1914.3	1893.5	1922.6	1909.9	1906.8	1832	1729.15	1634.62	1527.42	1467.51
sr4_cntrl_patella_3_d2	192.969	19.6875	13.75	1921.18	1942.18	1927.09	1942.73	1932.55	1929.27	1944.73	1924.18	1909.55	1930.82	1918.18	1954.18	1936.45	1933.73	1953.45	1965.09	1905.82	1925.18	1939.55	1946.82	1943.82	1955.36	1929.45	1917.64	1914.18	1914.82	1950.27	1937.73	1935.64	1955.82	1952.27	1922.18	1928.45	1918	1959.91	1939.73	1976.55	1971.45	1953	1940.09	1936.58	1916.3	1859.97	1853.42	1809.75	1777.71
sr4_cntrl_patella_5_d1	238.438	26.875	19.8438	1887.95	1879.45	1914.95	1908.15	1897	1919.45	1906.75	1927.45	1905.75	1888.2	1917.3	1920	1919.3	1909.6	1941.35	1956.4	1943.7	1944.6	1968.55	1975.65	1963.9	1982.55	1965.4	1981.65	1996.15	2002.15	1984	1974.75	1958.65	1979.4	1986.6	1996.85	1962.75	1979.25	1965.4	1949.2	1947.4	1933.25	1912.2	1926.75	1939.7	1926.81	1866.95	1797.87	1654.17	1526.16
sr4_cntrl_patella_5_d2	214.531	29.5312	20.7812	1808.76	1780.68	1796.32	1817.24	1795.6	1783.96	1819.32	1824.4	1812.2	1828.4	1844.48	1849.72	1853.84	1828.84	1874.48	1867.52	1874.52	1906.16	1901.12	1878.4	1905.48	1892	1890	1905.36	1920.96	1916.48	1895.16	1920.52	1901.92	1911.92	1908.36	1897.44	1895.4	1904.48	1909.56	1928.32	1932.44	1939.72	1950.04	1948.4	1938.65	1941.8	1914.38	1875.34	1823.8	1797.66
sr4_cntrl_patella_5_d3	273.75	14.5312	18.125	1885.9	1894.75	1891.2	1884.5	1905.4	1915.45	1903.3	1918.05	1891.25	1895.45	1908.6	1913.85	1892.4	1891.4	1895.55	1900.25	1908.05	1914.6	1944.8	1914.75	1879.8	1885.1	1896.55	1918.3	1906.3	1923.7	1919.15	1897.8	1914.1	1938.2	1917.9	1935.1	1943.9	1939.2	1965.8	1956.3	1940.6	1955.25	1971.65	1970.35	1922.74	1904.67	1844.67	1780.71	1764.08	1764.32
sr4_cntrl_patella_6_d1	187.031	23.75	18.5938	1927.47	1906.58	1921.21	1927.68	1885.68	1941.26	1946	1929.84	1925.58	1910.16	1911	1913.21	1938.53	1900.42	1940.74	1919.58	1923.53	1917	1923.74	1912.89	1917	1919.84	1898.05	1910.05	1935.68	1915.89	1903.89	1904.95	1899.89	1915.05	1917.58	1900.68	1913.79	1910.32	1899.79	1929.21	1894.89	1912.79	1920.74	1897.47	1889.76	1882.61	1881.81	1851.38	1748.74	1563.48
sr4_cntrl_patella_6_d2	170.156	23.2812	14.8438	1976.7	1956.8	1956.7	1959.35	1962.1	1960	1960.05	1930.35	1948.05	1960.1	1946.5	1964.75	1952.55	1935.45	1926.35	1912	1927.2	1944.6	1950	1932.5	1919.05	1928.55	1932.5	1929.6	1946.6	1930.5	1920.75	1925.2	1908.55	1909.6	1944.55	1958.7	1935.3	1927.1	1936.8	1942.15	1939.25	1932.3	1924.65	1947.5	1935.21	1909.57	1883.52	1834.44	1703.61	1541.98
sr4_cntrl_patella_6_d3	118.438
sr4_cntrl_patella_7_d1	285.469	21.5625	15.7812	1796.57	1773.57	1793.71	1836.57	1838.5	1840	1868.57	1884	1894.93	1899.43	1886.79	1879.36	1888.64	1895.29	1912.64	1937.36	1912.57	1897.29	1883.86	1896.57	1889.29	1892.29	1927.07	1950.21	1967.29	1978.29	1980.29	1954.79	1949.21	1960.79	1977	1987.71	1964.5	1960.43	1956.71	1933.5	1911	1905.5	1918.07	1923.43	1887.61	1860.37	1817.59	1767.46	1708.79	1614.74
sr4_cntrl_patella_7_d2	312.656	25	16.5625	1908.12	1904.6	1922.72	1922.76	1927.52	1935.64	1944.56	1928.8	1929.52	1936.72	1933.88	1937.52	1923.04	1940.12	1958.04	1946.76	1932.64	1958.8	1968.08	1943.68	1937.92	1936.64	1942.52	1947.08	1932.04	1932.4	1949.4	1958.32	1941.64	1955.84	1964.16	1973.48	1984.4	1969.96	1958.12	1947.32	1930.52	1930.52	1931.64	1932.12	1931.51	1911.9	1897.17	1872.1	1775.54	1625.24
sr4_cntrl_patella_7_d3	348.906	22.0312	20.1562	1882.07	1883.81	1883.81	1886.7	1887.19	1889.63	1875.26	1892.11	1899.3	1900.15	1898.04	1886.52	1901.67	1898.44	1893.96	1912.96	1912.41	1908.81	1925.44	1919	1908.85	1915.59	1924.41	1915.96	1917.96	1919.89	1913.74	1921.44	1928.93	1944.15	1939.41	1951.33	1965.33	1967.41	1973.19	1971	1974.26	1976.59	1966.63	1972.44	1946.33	1915.17	1822.14	1712.69	1647.97	1561.85
sr4_cntrl_patella_7_d4	212.344	23.2812	19.2188	1846.64	1842.18	1857.36	1859.36	1881.59	1852.68	1844.5	1842.68	1863.09	1844.68	1834.55	1849.41	1835.77	1839	1833.23	1838.68	1875	1840	1851.77	1853.59	1827.68	1838.82	1832.91	1850.86	1865.23	1851.86	1883.5	1866.59	1850.73	1883.36	1865.86	1876.18	1881.68	1857.27	1884.45	1878.59	1898.64	1893.86	1897.05	1925	1882.74	1851.42	1760.37	1591.36	1249.22	814.953
sr4_cntrl_patella_8_d1	176.719	25.9375	18.4375	1921.38	1912.83	1912.33	1939.12	1925.54	1909.17	1942.46	1902.38	1915.92	1916.62	1912.71	1896.33	1913.46	1903.5	1912.92	1924.79	1909.54	1913	1900.42	1907.46	1901.5	1892.96	1916.83	1915.67	1923.08	1915.54	1921.71	1921.25	1920.42	1936.25	1932.58	1934.21	1938.79	1926.08	1917.71	1954.5	1948.42	1949.96	1958.67	1963.5	1950.02	1896.11	1833.91	1813.62	1756.23	1636.61
sr4_cntrl_patella_8_d2	205.781	31.25	27.1875	1888.92	1894.31	1882.69	1909.03	1903.19	1894.17	1922.92	1907.14	1925.67	1917.47	1907.69	1908.42	1916.83	1935.78	1929.14	1931.44	1917.58	1925.83	1944.53	1958.19	1934.28	1932.19	1951.31	1928.75	1927.97	1937.89	1933.64	1945.25	1951.19	1920.92	1941.28	1928.75	1932.11	1933.47	1908.31	1917.14	1932.22	1934.97	1934.53	1945.61	1939.28	1903.72	1829.44	1677.84	1415.29	1061.69
sr5_cntrl_patella_1_d1	286.25	23.75	16.4062	1948.37	1967	1939.16	1911.05	1944	1930.84	1925.95	1962.11	1944.32	1932.11	1928.63	1960.16	1957.79	1956.68	1929.26	1989.16	1950.84	1952.89	1966.32	1985.53	1974.74	1981	1981.95	1986.21	2005.74	1970.84	1987.26	1985.53	2000.74	1976.21	1983.84	1975.37	1991.26	1987.26	2002.32	2005.68	1972.68	1998.58	2020.26	1991.32	1974.97	1942.09	1915.1	1876.41	1752.08	1435.12
sr5_cntrl_patella_1_d2	340.469	14.2188	20.9375	1968	1980.17	2015.28	1993.33	2003.39	1992.22	1982	1985.17	1987.44	2003.39	1983.44	1972.44	2003.11	2003.78	1986.72	1996.67	2016.5	2019.78	1983.61	2011.11	1989.72	2001.72	2002.56	1991.11	1988.22	2003.78	2007	1978.17	2000.78	1989.78	2006.11	1980.83	2002.06	1985.22	2002.17	1992.39	2008.61	2030.11	1987.11	1988.78	1886.71	1813.33	1564.71	993.845	479.509	238.05
sr5_cntrl_patella_1_d3	354.531	11.875	19.2188	1988.53	1974.88	2000.06	2012.29	2015.53	1959.65	2010.53	2002.65	2017.41	1994.29	1997.59	2013.76	1991.76	2029.88	1989.41	2000.65	2015.35	2021.18	2041.35	2013.76	2026.41	1996.59	2035.53	2024.53	2015.82	2013.76	2016.18	2033.88	2020.47	2024.65	2021.94	2039.47	2016.65	2046.59	2006.47	2019.94	2016.53	2022.24	2040.24	2021.06	2006.22	2009.79	1979.47	1931.3	1914.13	1839.01
sr5_cntrl_patella_3_d1	205.938	27.3438	17.8125	1995.24	1976	1983.24	2009.76	1987.72	1975.72	1993.31	1990.97	1991.76	1997.41	1986.97	1993.86	1994.48	1998.55	1991.55	1975.55	1969	1994.34	1992.93	1987.17	1980.48	1987.76	2005.21	2007.83	1976.48	1974.86	1986.14	1996.14	1985.93	1984.41	2003.52	1986.66	1983.52	1986.28	1985.69	1986.76	1995.62	1993.48	1998.93	2003.59	1985.46	1964.56	1969.74	1936.26	1896.38	1803.94
sr5_cntrl_patella_3_d2	172.969	21.5625	20.4688	1970.55	1986.7	1984.9	1973.35	1982	1988.9	1976.9	2002.65	2010.3	1981.6	1992.75	1992.4	2019.15	1962.7	2011.45	1986.6	1999.45	1982.4	1978.15	1999.05	2007.3	1996.5	1997.45	1994.5	1998.9	2001.05	1962.85	1996.25	1982.45	1993.25	1992.75	1970	1988.35	1987.35	1982.1	1993.7	2009.45	1994.3	2006.6	1982.25	1979.75	1976.79	1974.58	1971.33	1948.29	1898.2
sr5_cntrl_patella_3_d3	432.188
sr5_cntrl_patella_4_d1	157.031	24.0625	16.25	1823.96	1830.04	1814.63	1828.3	1836.04	1813.19	1818.04	1841.19	1817.74	1832.89	1841.07	1836.22	1853.37	1850.41	1845.78	1838.44	1836.89	1842.74	1833.96	1835.33	1843.63	1848.56	1839	1849.7	1843.81	1862.89	1846.93	1855.33	1851.74	1833.41	1842.85	1859.89	1881.11	1869.7	1872.89	1881.22	1883.07	1910.44	1930.67	1910.96	1902.72	1879.12	1811.81	1714.42	1576.1	1402.06
sr5_cntrl_patella_4_d2	245	22.6562	18.2812	1886.47	1885	1872.38	1872.16	1869.03	1882.81	1888.97	1892.09	1896.88	1878.94	1900.25	1891.53	1889.84	1889.34	1881.16	1880.06	1885.28	1871.84	1899.53	1870.56	1875.62	1882.5	1883.19	1888.12	1886.34	1893.09	1901.53	1913.16	1897.75	1912.62	1915.81	1927.91	1937.5	1937.94	1944.78	1940.19	1953.66	1966.22	1960.38	1978.78	1960.57	1947.48	1889.96	1804.96	1703.04	1566.87
sr5_cntrl_patella_4_d3	322.031	22.9688	12.1875				1634.3	1797.52	1873.57	1835.61	1854.87	1881.17	1873.65	1872.43	1887.04	1901.87	1898.7	1941.04	1935.04	1957	1954.7	1959.87	1979.39	1943.65	1954.61	1947.87	1988.39	1989.17	1973.87	1972.74	1970.7	1984.83	1977.09	1979.65	1982.61	1997.74	1985.09	1982.04	1998.04	2006.7	1974.04	1968.26	1976.35	1959.02	1948.43	1918.35	1852.08	1768.92	1685.19
sr5_cntrl_patella_4_d4	373.438	24.0625	24.0625	1908.13	1925.78	1907.17	1932.87	1941.74	1939.3	1952.96	1937.3	1952.52	1949.61	1953.26	1967.22	1973.22	1958.04	1963.65	1950.91	1970.13	1994.13	1976.13	1980.91	1998.78	1986.91	1978.65	1984.43	1990.04	1990.04	1966.96	1977.83	1985.83	1969.09	2007.91	1980.78	1974.35	1980.78	1971.96	1976.26	1984.48	1989.35	1990.87	1995.61	1950.53	1913.03	1802.98	1573.04	1321.07	1034.54
sr5_cntrl_patella_4_d5	125
sr5_cntrl_patella_5_d1	213.594	24.0625	15.9375	2037.74	2017	2016.78	2016.7	2007.91	2033.61	2017.04	2008.13	2003.43	1990.17	2006.48	2018.35	2019.91	2006.96	2004.52	2009	2018.61	1998.91	1987.74	1992.57	2007.78	1994.61	1994.17	2011.87	2003.96	1997.35	2005.17	2016.65	2020.13	2009.13	1989.52	2001.7	1979.57	1981.09	2000.74	1978.78	1982.65	1975.78	1966.3	1964.22	1958.64	1936.69	1932.91	1915.31	1890.33	1856.86
sr5_cntrl_patella_5_d2	260.156	20.1562	20.3125	2035.17	2039.52	2021.57	2018.96	2030.04	2025.22	2027.3	2027.22	2025.26	2011.26	2028.57	2034.91	2031.96	2021.78	2013.74	2005.91	2021.7	2011.52	2014.09	2033.74	2032.3	2035.96	2020.35	2032.13	2037.96	2015.61	2019.83	2016.87	2018.87	2020.87	2008.48	2013.65	2035	2020.57	2030.48	2001.74	2023.43	2013.87	2018.43	2013.3	2020.64	2003.97	1984.94	1983.91	1949.2	1925.35
sr5_cntrl_patella_5_d3	217.031	18.2812	21.5625	1982.45	1970.6	1979.2	1974.2	1991.5	1993.6	1984.65	2002.4	1976.2	1986.4	1994.15	1973.5	1994.6	2012.85	2006.35	1991.8	2031	2000.2	2009.2	1993.25	2033.35	1987.3	1991.1	2003.4	2008.05	2019.45	2009.3	2001.9	2011.2	2002.6	2003.1	2020.25	2009.25	2009.95	2013.75	2007.9	2010.3	2011	2027.8	2014.4	1999.54	1996.52	2006.06	1976.7	1953.67	1917.53
sr5_cntrl_patella_5_d4	138.594	22.6562	13.125	1986.74	2001.32	1987	1991.79	1985.37	1990.26	1970.47	2002.42	1992.53	1999.58	2004.05	1987.42	1983.63	2007.63	1990.68	1997.11	1978.63	1979.11	2019.58	1990.74	1987.21	1984.11	1992.68	1978.74	1992.11	2021	2003.05	1976.05	1993.26	1984.26	2009.53	2003.84	1990.21	1992.11	1981.11	2000.63	1995.37	1992.32	1985.21	2017.84	1987.91	1967.81	1950.84	1956.35	1913.61	1860.07
sr5_cntrl_patella_5_d5	226.406	22.3438	17.6562	2011.16	1999.26	2021.42	2005.32	2024.47	2000.47	2007.63	1992.05	1990.21	2019.58	2005.05	2013.84	2022.89	2016	1992.21	2014.68	1995.89	2010.89	1995	2006.37	1999.47	2018.32	2004.53	2000.16	2010.58	2015.32	2000.26	2002.32	2006.16	1988.68	1988.16	1986.42	1974.79	2001.89	1994.11	2000.37	1997	1984.32	1977.11	2003.37	1962.02	1934.07	1925.03	1899.63	1832.29	1762.72
sr5_cntrl_patella_5_d6	268.906	21.7188	18.125	2010.92	2011.12	2008.08	2022.04	1994.52	1997.32	1993.96	2003.6	2015.08	2015.32	2001.84	2023.16	2038.28	2007.12	2010.56	2007.48	2026.04	2024.2	2013.12	2033.76	2005.72	2025.72	2031.52	2016.88	2035.72	2042.32	2020.04	2039.4	2028.72	2021.4	2048.52	2026.16	2023.52	2045.92	2027.96	2042.96	2033.12	2023.52	2040.76	2031.92	2019.46	1974.15	1903.67	1877.87	1863.12	1888.28
sr5_cntrl_patella_6_d1	381.25	33.4375	21.0938	1374.5	1401.68	1439.41	1460.36	1458.41	1475.5	1523.86	1579.59	1626.64	1654.77	1663.27	1650.32	1622.68	1592.27	1588.32	1586.36	1578.36	1577.09	1566.73	1565.27	1570.91	1568.86	1577.86	1569.41	1581.05	1586.23	1594.86	1613.14	1647.45	1679.91	1711.59	1727.23	1737.27	1761.14	1785	1794.18	1814.05	1817.68	1795.73	1816.55	1788.47	1639.65	1469.91	1168.33	678.581	334.771
sr5_cntrl_patella_6_d2	391.562	23.125	16.5625	1275.88	1333.81	1394.56	1441.94	1469.81	1472.06	1463	1446.31	1423.12	1431.75	1442.88	1431.19	1453.38	1494.12	1501.44	1490.69	1485.12	1485	1485.88	1504.12	1547	1603.94	1635.69	1636.69	1673.38	1690.38	1666.44	1659.88	1673.75	1697	1685.62	1698.44	1733.12	1747.19	1765.44	1777.31	1776.81	1774.56	1806.69	1827.69	1814.61	1812.69	1779.34	1705.31	1563.63	1314.01
sr5_cntrl_patella_6_d3	366.406	22.0312	12.6562	1759.2	1737.53	1714.8	1680	1686.73	1690.67	1680.33	1677.67	1655.87	1650.47	1653.07	1663.27	1660	1671.07	1662.6	1655.6	1647.87	1634.4	1630.87	1627.07	1635	1642.4	1635.6	1611.73	1634.2	1640.4	1665.8	1680.13	1717.47	1739.53	1743.2	1762.07	1784.6	1799.6	1800.73	1831.6	1846.73	1824.2	1832.6	1848.13	1848.19	1828.02	1794.54	1780.03	1755.35	1687.67
sr5_cntrl_patella_6_d4	391.875	19.8438	17.5	1576.04	1589.3	1608.3	1604.91	1607.22	1586.65	1571.04	1590.74	1596.65	1604.65	1595.3	1574.83	1571.7	1568.39	1568.7	1579.87	1565.87	1554.91	1546.26	1537.61	1542.26	1566	1586	1593.78	1606.7	1638.83	1641	1645.52	1674.61	1678.52	1691.78	1704.65	1701.43	1691.91	1716.04	1727.04	1735.7	1764.26	1783.61	1804.09	1781.29	1735.4	1681.59	1597.4	1532.21	1429.75
sr5_cntrl_patella_7_d1	231.562	21.25	26.5625											1902.05	1909.14	1915	1940.67	1929.67	1932.33	1943.38	1932.57	1927.1	1941.57	1944.1	1898.81	1921.33	1934.43	1920.81	1923.62	1917.9	1942.33	1953.86	1952.62	1920.62	1943.62	1937.52	1963.43	1966.43	1979.81	1983.1	1983.05	2014.14	1982.95	1992.23	1976.17	1857.75	1744.55	1544.25	1238.35
sr5_cntrl_patella_7_d2	255.312	20.4688	21.0938	1941.57	1951.64	1938.79	1961.86	1959.57	1933.86	1930.29	1947.64	1929.29	1944.86	1965.21	1977.14	1937.93	1942.29	1947.57	1954	1944.21	1941.14	1952.5	1925.93	1928.43	1962.79	1957.86	1964.93	1947.29	1968.07	1972.71	1940.93	1983.36	1964.5	1997.79	1986.29	1976.93	1979.29	1980.36	2015.57	2002.71	1989.86	1963.57	1992.21	1987.68	1961.32	1937.37	1902.3	1862.48	1786.93
sr5_cntrl_patella_7_d3	335.156	18.4375	20.9375														1938.75	1937.25	1919	1925.06	1941.44	1913	1908.06	1912.44	1924.94	1929.81	1942.12	1949.31	1933.25	1958.38	1990.75	1961.75	1967.62	1971.12	1982.12	1966.25	2011.94	1944	1954.31	1983.19	1951.69	1951.88	1968.38	1885.73	1552.5	1050.29	700.029	524.013	465.162
sr5_cntrl_patella_7_d4	340.156	22.5	22.1875	1946.21	1926.96	1950.17	1945.08	1928.21	1930.71	1936.79	1904.38	1934.46	1918.08	1928.5	1920.71	1943.92	1947	1940.25	1931.58	1922.88	1937.46	1957.67	1939.58	1955.96	1953.12	1960.21	1961.12	1955.33	1990.58	1955.88	1984.38	2000.79	1984.46	1982.08	2004.79	1981.33	1984.08	1989.12	1963.04	1971.79	1961.92	1974.08	1955.79	1964.02	1927.86	1832.55	1712.71	1556.24	1258.99
sr5_cntrl_patella_7_d5	389.375	31.4062	22.9688	1937.24	1948.36	1942.04	1889.12	1887.4	1913.04	1916.48	1910.08	1905.68	1923.28	1938.72	1933.84	1925.12	1942.28	1940.12	1943.92	1932.52	1949.64	1966.04	1966.76	1958.08	1973.16	1976.44	1971	1998.56	1977.92	2005.84	2000.84	2029.72	2002.28	1999.92	2012.96	2031.6	2003.24	2027.28	1997.56	2005.96	1996	2027	2010.36	1987.11	1974.64	1955.95	1899.4	1856.96	1821.05
sr5_cntrl_patella_7_d6	418.125	23.4375	26.0938	1930.19	1911.37	1893.96	1891.74	1882.81	1882.41	1886.85	1885.19	1904.22	1915.11	1923.96	1927.93	1925.74	1928.11	1935.33	1935.15	1931.67	1939.78	1963.78	1962.15	1966.11	1976.26	1975.7	1979.07	1977.89	1981.7	1993	1987.48	1967.04	1977.33	1984.56	1997.48	1996.7	2000.85	2000.78	2008	2013.52	2016.67	2018.07	2014.56	2010.71	2003.52	1992.02	1919.34	1762.63	1386.69
sr5_cntrl_patella_8_d1	215.625	22.1875	13.75	1610.22	1595.65	1588.43	1590.17	1588.48	1582.74	1567.91	1556.83	1544	1563.17	1585.83	1596.43	1578.09	1590.57	1597.35	1612.35	1613	1611.17	1638.78	1637.57	1648.91	1665.74	1654.17	1641.87	1653.74	1644.74	1646.57	1650.57	1669.13	1681.57	1688.22	1683.13	1705.26	1715.61	1766.48	1762.91	1754.61	1768.3	1814.04	1839.48	1797.9	1752.67	1648.68	1465.84	1172.08	855.539
sr5_cntrl_patella_8_d2	190.938	25	15.7812	1564	1564.39	1547.78	1565.5	1544.5	1559.33	1538.11	1570.39	1563.56	1577.39	1565.61	1561.11	1580.11	1586.72	1581.94	1590.78	1604.83	1619.5	1625.17	1629.5	1607.33	1611.56	1633.5	1637.33	1639.83	1637.61	1619.94	1641.5	1672.89	1666.22	1696.56	1679.94	1706.28	1738.72	1732	1763.11	1739.94	1777.72	1804.28	1802.22	1736.32	1634.33	1473.96	1234.17	1019.83	845.163
sr5_cntrl_patella_8_d3	287.969	22.1875	15.4688	1473.62	1453.25	1440.06	1441.5	1427.31	1420.25	1427.12	1466	1520.38	1575.56	1588.06	1552	1509.88	1522.31	1537	1554.94	1571.19	1598.62	1606.31	1619.81	1619.56	1618.81	1633.56	1649.25	1654.12	1687.62	1668.19	1664.75	1677.94	1676.12	1684.88	1664.5	1691.81	1719.38	1741.06	1762.75	1763.56	1788.12	1791.38	1832.44	1769.83	1739.84	1621.88	1361.87	1026.26	695.323
sr5_cntrl_patella_9_d1	293.906	23.125	18.5938	1774.56	1775.94	1798.78	1795.22	1776.94	1798.83	1784.56	1760.94	1775.72	1787.56	1789.17	1811.33	1829.28	1839.61	1843.11	1817.06	1816.89	1846.17	1820.39	1888.5	1855.5	1865.28	1859.61	1855.33	1891.94	1872	1910.33	1895.67	1911.33	1952.44	1918.94	1922.44	1925.11	1944.94	1937.06	1952.61	1950.89	1951.33	1964.44	1952.94	1959.76	1930.93	1893.55	1747.59	1513.35	1304.53
sr5_cntrl_patella_9_d2	402.031	22.5	16.4062	1898.89	1890	1919.82	1897.07	1895.18	1920.96	1935.14	1912.82	1916.46	1912.36	1920.96	1942.04	1943.96	1954.93	1951.64	1958.5	1965	1959.43	1935.57	1944.54	1955.18	1943.21	1932.14	1949.04	1950.46	1944.68	1938.57	1930.64	1970.43	1973.36	1943.5	1977.61	1990.89	1967.61	1987.75	2011.18	1990.11	1995.79	1988.25	2011.79	1962.9	1939.53	1869.39	1797.2	1691.28	1585.05
sr5_cntrl_patella_9_d3	174.375	19.6875	14.6875															1648.17	1745.42	1844.67	1868.42	1857.67	1909.75	1959.92	1957	1957	1940.83	1946.92	1945.42	1933.17	1925.17	1922.58	1941.58	1908.17	1906.08	1946.25	1946.5	1941	1931.83	1933.33	1932.92	1935.42	1934.25	1924.93	1912.96	1876.6	1800.42	1744.41	1667.62
sr5_cntrl_patella_9_d4	121.562	20.4688	14.8438	1757.6	1747.95	1739.45	1754.25	1755	1744.45	1750.55	1745.05	1749.25	1747.9	1753	1764.85	1766.4	1776.7	1791.8	1799.8	1792.15	1792.35	1798	1796.15	1806.6	1797.7	1809	1825.2	1832.55	1826.8	1836.1	1831.2	1837.4	1854.05	1863.2	1828.25	1835.35	1856.35	1842.6	1847.15	1864.95	1866.7	1873.3	1888.2	1884.47	1873.83	1813.36	1688.32	1541.52	1402.26
sr5_cntrl_patella_9_d5	143.75	20	13.125	1600	1585.5	1565	1601.62	1643.44	1602.31	1615.12	1609.44	1606.62	1625.81	1626.31	1618.5	1634.81	1636.88	1632.81	1641.88	1644.5	1649.69	1640.06	1642.62	1664.19	1650.19	1657.56	1654.56	1691.38	1670.62	1680.62	1679.25	1688.56	1695.88	1683.88	1736.75	1715.88	1732	1763.81	1777.94	1819.38	1829.25	1846.56	1841.75	1804.36	1774.96	1711.87	1637.67	1553.34	1460.19
sr6_cntrl_patella_5_d1	147.031	21.0938	13.75													1954.69	1971.54	1980.62	1977.54	1994.62	1966.54	1946.92	1966.31	1961.77	1957.15	2024.38	1956.85	1973.46	1933.46	1974	1957.15	1982.23	1983.69	1987	1999.15	1961	1980.08	1982	1986.46	1989.92	2006.62	1967.23	1979.77	1969.24	1978.12	1947.11	1928.32	1882.8	1827.38
sr6_cntrl_patella_5_d2	262.344	21.5625	17.3438	1934.24	1933.24	1925.1	1925.62	1946.57	1949.52	1948.38	1945.9	1962.48	1945.48	1949.76	1948.05	1951.24	1963.71	1959.29	1960.05	1960.19	1960.14	1945.38	1944.24	1958	1974.67	1959.67	1960.9	1972.43	1955.81	1963.14	1981.43	1989.05	1995.14	1990.05	1999.14	1986.95	1979	1986.48	1990.52	1985.71	1971.71	2000.62	2010.71	2004.54	2000.46	2003.81	1988.65	1969.15	1954.2
sr6_cntrl_patella_5_d3	105.469
sr6_cntrl_patella_5_d4	350	24.8438	16.875	1927.68	1906.63	1943	1948.74	1952.32	1965	1956.68	1947.95	1959.79	1942.74	1974.42	1980.47	1976.84	1953.58	1965.05	1976.58	1984.16	1981.47	1987.89	1955.26	1997.95	1996	1986.05	1994.32	1968.84	1995.11	2000.63	2005.42	2021.26	1997.79	2023.53	2008.74	2007.32	1992.95	2002.95	2008.79	2036.47	1993.05	2009.68	2004.26	2002.11	1985.85	1991.25	1932.73	1867.9	1788.67
sr6_cntrl_patella_5_d5	340.938	20.3125	12.0312	1950.95	1966.77	1953.41	1961.5	1976.77	1970.77	1963.91	1993.32	1989.64	1990.59	1973.55	1984.23	1973.5	1977.41	1990.23	1986.73	1991.09	1994.64	1982.73	1986.23	1997.23	2000.68	1982.09	2014.14	1979.27	1978.05	1972.45	1973.59	1963.68	1985.68	1985.68	1967.14	1994.32	1979.14	1984.14	1978.5	1977.23	1968.36	1980.23	1991.59	1969.06	1960.52	1915.48	1846.98	1785.09	1688.98
sr6_cntrl_patella_6_d1	217.5	21.875	17.0312	1992.37	1984.84	2026.11	2015.95	1990	1989.79	1996.37	2017.58	2011.37	1999.74	2000.79	2004.05	1999.95	1999.84	1999.63	1995.37	1993.79	1992.11	2050.63	2012	1998.68	2017.58	2007.32	2005.21	2028.63	2016.26	2016.58	1992.11	2002.05	2004.53	1999.16	2013.84	2026.16	2006.89	2004.37	2012.63	2013.16	2000.32	1997.42	2015.32	1998.73	1998.18	1968.84	1946.74	1923.21	1874.04
sr6_cntrl_patella_6_d2	296.25	19.5312	18.2812	1989.72	1982.94	1996.83	2002.39	1992.67	2005.11	2004.39	1982.44	1987.56	1999.67	2001	2002.61	2000.33	1989.94	1984.39	2011.33	2002.56	1988.06	1994.28	1996.72	1980.61	1986	1989.67	1996.44	2004.78	1989.56	1992.83	1990.33	1988.56	1989.67	2008.28	2004	1991	1998.44	2001	2006.83	2010.11	2001.28	2019.72	2026.44	2008.58	1978.16	1903.38	1786.44	1699.86	1606.02
sr6_cntrl_patella_6_d3	318.594	18.125	20.3125	1896.8	1873.7	1888.15	1894.75	1905.95	1903.35	1900.85	1920.75	1939.75	1935.35	1934.95	1942.15	1931.35	1957.4	1937	1940.65	1953.7	1933.35	1916.95	1952.6	1986.8	1962.6	1951	1961.15	1945.45	1971.3	1988.15	1954	1992	1986.6	2005.35	2002.5	1994.95	1987.9	2008.15	1996.65	1977.6	1982.65	1988.55	2043.45	1991.83	1957.01	1932.32	1858.7	1709.3	1495.52
sr6_cntrl_patella_6_d4	247.969	22.9688	15	1909.35	1921.05	1926.75	1944.3	1924.15	1926.4	1924.9	1901.3	1894.35	1876.2	1909.9	1902.2	1907.9	1901.55	1894.9	1881.35	1884.7	1894.9	1913.25	1924.15	1927	1945.15	1964.7	1955.85	1969.1	1970.95	1981.25	1954.65	1973	1987.25	1949.9	1955.2	1966.35	1960.35	1947.4	1977.3	1956.6	1955.05	1971.65	1977.6	1951.16	1931.39	1934.73	1907.93	1909.53	1873.69
sr6_cntrl_patella_6_d5	340.625	19.5312	18.75	1925.26	1918.79	1915.37	1939.84	1911.05	1916.79	1930.11	1923.42	1909.16	1915.16	1910.79	1940.42	1920.47	1945.47	1958.05	1925.21	1920.37	1912.95	1936.42	1963.79	1951.53	1955	1946.74	1950.16	1945.53	1942.16	1969.42	1964	1962.53	1946.58	1972.79	1999.74	1981.53	1999.63	1992.16	1991.47	1983.53	2012.47	2020.32	2017.32	2005.11	1991.57	1957.8	1903.14	1826.96	1733.32
sr6_cntrl_patella_6_d6	182.5	18.125	14.6875	1916.23	1917.77	1935.54	1942	1928.62	1915.92	1911.38	1924.08	1903.38	1910.31	1911.62	1883.31	1880.54	1894.31	1863	1900.23	1896.54	1882.31	1894.92	1857.85	1909.69	1904.31	1901.92	1877.15	1881	1895.92	1890.38	1914.15	1910.31	1915.15	1882.31	1902.62	1913.85	1926.54	1892	1961.85	1956.77	1933.08	1973.92	1961.54	1942.68	1943.89	1931.82	1926.96	1909.58	1902.59
sr7_cntrl_patella_2_d1	187.031	21.5625	17.9688	1961.62	1946.62	1944.17	1957.33	1968.17	1955.46	1966.71	1962.58	1949.96	1942.5	1953.92	1969.08	1961.04	1950.88	1977.08	1967.04	1945.83	1966.96	1960.54	1957.62	1978.25	1965.21	1954.92	1945.38	1952.08	1969.21	1954.33	1945.08	1942.46	1937.67	1948.29	1944.25	1943.12	1946.21	1953.42	1942.33	1960.21	1937.96	1969.04	1956.79	1957.72	1940.95	1908.25	1902.9	1857.69	1782.13
sr8_cntrl_patella_3_d1	219.375	19.2188	8.75	2042.22	2039.22	2005.89	2028.22	2055.33	2048.22	2067.89	2038.44	2028.56	2040.33	2054.44	2005.22	2039.22	2040.33	2038.78	2042	2066.22	1998.67	2008	2029.89	2006.11	1991.33	2036.33	2017.56	2015.89	1994.67	2041	2027.67	2016	2021.56	2071.33	2037.33	1999.67	2064	2024.89	2040.11	2018.33	2003.44	1976.89	2023.44	1954.25	1887.18	1841.59	1814.36	1787.67	1767.4
sr8_cntrl_patella_3_d2	122.344	17.5	12.0312	1996.92	1993.33	2000.5	1964.08	1996.92	1992.42	1966.75	1993.75	1980.08	1934.83	1966.75	2006.58	1984.33	1975	1969.5	1976.58	2012.67	1993.17	1987.83	2029	1992.42	1975.5	1983.25	2012	1970.08	1979.42	1994.25	1973.33	2002.5	1979.25	1977.08	1962.42	1968.67	2000.17	1978.67	1974	1962.25	1982.58	1969	1945.58	1951.99	1922.85	1900.29	1878.52	1900.07	1853.93
sr8_cntrl_patella_3_d3	119.531	16.5625	13.9062	1986	1971.62	1978.85	1992.38	1993.77	2002.62	2001.69	1998.15	1992.31	1991.92	2010.23	1997.77	1971.69	1982.92	1976.23	1992.85	1986.31	1970.69	1983.85	1963.62	1993.23	1984.54	2008.92	2012.08	2009.92	1983.69	1987.85	1996.77	1982.46	1958.85	1982.08	1999.69	1994.46	1986.31	1958	1951.31	1961.46	1962	1942.46	1956.08	1886.59	1814.02	1712.25	1601.36	1465.21	1340.23
sr10_cntrl_patella_3_d1	321.25	21.7188	14.5312	2025.29	2015.86	2013.19	2014.14	2038	2032.57	2032.33	2039.86	2029.62	2030.71	2033.29	2036.29	2035.24	2041.48	2007.86	2024.33	2031.62	2016.38	2019.62	2013.81	2028.24	2027.76	2014.81	2020.86	2024.33	2028.29	2034.38	2024.71	2018.05	2028.24	2039.62	2028.48	2028.05	2019.9	2010.05	2017.1	2010.67	2026.76	2019.95	2022.52	2012.03	1985.98	1973.13	1936.96	1851.49	1766.71
[truncated: 114 more columns]

## Sheet: aclt
sample	distance	height	width	optical density1	optical density2	optical density3	optical density4	optical density5	optical density6	optical density7	optical density8	optical density9	optical density10	optical density11	optical density12	optical density13	optical density14	optical density15	optical density16	optical density17	optical density18	optical density19	optical density20	optical density21	optical density22	optical density23	optical density24	optical density25	optical density26	optical density27	optical density28	optical density29	optical density30	optical density31	optical density32	optical density33	optical density34	optical density35	optical density36	optical density37	optical density38	optical density39	optical density40	optical density41	optical density42	optical density43	optical density44	optical density45	optical density46
sr1_aclt_patella_7_d1	221.406	23.9062	16.25	1264.52	1288.87	1302	1315.61	1331.87	1331.91	1317.57	1306.96	1317.87	1360.65	1416.65	1399.04	1320.78	1280	1318.83	1354.74	1370.83	1399	1409.04	1386.13	1378.96	1379.35	1396.65	1451.43	1475.35	1457.61	1464.74	1479.87	1492.13	1540.96	1558.17	1562.52	1550.35	1546.13	1562.74	1558.61	1553.83	1565.26	1557	1564.26	1446.03	1358.78	1277.81	1241.45	1198.64	1197.94
sr1_aclt_patella_8_d1	171.562	17.6562	15.7812	1387	1408.24	1446.47	1491.41	1504.71	1497.12	1479.59	1467.65	1452.29	1440.88	1451.06	1495.29	1485.94	1456.71	1484.24	1476.06	1470.82	1491.88	1498.12	1515	1519.35	1554.35	1556.12	1535	1517.59	1489.06	1491.06	1521.88	1546.12	1572.94	1565	1564.47	1565.59	1556.12	1554.47	1560.71	1618	1636	1623.47	1637.18	1620.91	1555.59	1504.43	1430.91	1399.92	1393.77
sr1_aclt_patella_8_d2	150.781	16.4062	13.9062	1494.44	1513.89	1493.44	1509.89	1525.78	1533	1566.44	1551.67	1541.67	1579.78	1560.89	1554.33	1587.56	1605.78	1600.56	1603.56	1611.89	1607.56	1646.33	1634.67	1609.89	1622.11	1626.78	1653.33	1644.89	1660.44	1625.33	1603.44	1601.11	1602.22	1588.56	1578.56	1594.33	1620.11	1624.11	1596.56	1589.78	1613.22	1558.22	1604.89	1606.84	1579.87	1585.25	1597.21	1549.85	1531.7
sr1_aclt_patella_8_d3	270.312	18.2812
sr2_aclt_patella_2_d1	164.219	18.75	17.9688	1939.5	1927.33	1943.67	1942.67	1920.61	1942.83	1928.11	1911.39	1911.5	1930.44	1941.22	1941.22	1925.5	1943.61	1943.39	1941	1909.11	1914	1925.72	1956.78	1950.22	1928.33	1933	1959	1967.06	1936.44	1965.44	1942.39	1978.33	1964.89	1954.83	1948.61	1967.89	1972.72	1995.89	1980.89	1981.56	1988.44	1978.5	2001.94	1986	1958.73	1950.92	1863.8	1782.63	1730.82
sr2_aclt_patella_2_d2	315.625	20.4688	13.2812	2007.6	2031	2026.7	2034.9	2021.7	2036.8	2021.45	2033.2	2008.8	2023.05	2025.3	2020.95	2008.75	2008.6	2053	2070.45	2024.35	2044.4	2028	2031.55	2026.5	2027.8	2022.55	2016.9	2012.75	2004.1	2032	2041.05	2013.75	2040	2022.6	2018.25	2024.3	2012.3	2021.65	2023.25	2028.7	2030.05	2027	2004.85	2011.93	1966.03	1888.42	1799.95	1727.64	1665.49
sr2_aclt_patella_3_d1	230.469	23.2812	14.8438	1988.89	1976.42	1978.63	1976.79	1958.79	1929.79	1939.79	1958.05	1982.58	1942.21	1976.74	1978	2002.11	1972.21	1959.42	1944.26	1979.58	1968.21	1974.68	1937.32	1970.26	1956.79	1957.21	1980.53	1950.26	1985.84	1939.21	1951.42	1969.26	1944.58	1945.47	1996.58	1961.95	1966.79	1938.11	1955.58	1961.68	1945.53	1980.79	1990.05	1974.07	1971.33	1958.9	1954.01	1944.55	1925.46
sr2_aclt_patella_3_d2	198.594	23.4375	18.2812	1971.19	1982.03	1975.68	1991.68	1981.13	1978.74	1980.68	1975.06	1973.81	1956.23	1971.16	1978.32	1992.1	1982.42	1971.9	1981.68	1982.39	1993.13	1994.1	1978.71	1985.39	1973.1	1973.03	1976.68	1973.52	1983.81	1981.97	1982.97	1975.81	1961.61	1968.19	1963.68	1970.48	1980.23	1984.45	1964.87	1967.84	1980.84	1992.74	1984.32	1951.9	1942.84	1918.71	1888.09	1835.84	1833.95
sr2_aclt_patella_3_d3	184.531	20.9375	15.1562	1958.14	1940.19	1982.14	1981.76	1955.24	1995.14	1976.14	1962.67	1970.19	1964.33	1988.48	1964.33	1967.48	1990.33	1969.95	1970.62	1981.19	1974.14	1969.71	1948.14	1960.33	1976.1	1970.38	1965.29	2003	1980.67	1979.76	1968.57	1952.1	1970.67	1973.86	1956.38	1963	1948.62	1971.76	1967.52	1951.9	1953.71	1976.29	1967.14	1936.82	1927.67	1899.94	1907.19	1891.51	1848.46
sr2_aclt_patella_4_d1	340.781	25	21.25	1947.81	1927.37	1950.81	1977.44	1984.59	1984.26	1996.48	1975.15	1990.96	1981.56	1963.26	1984.48	1981	2016.04	1987.93	1998.07	1993.74	2011.89	2014.59	2001.56	1985.81	2005.89	1998.59	1991.44	2035.26	2003.19	2019.74	2011.41	2009.81	1981.74	1991.15	2004.89	2002.85	1999.04	2009.59	2025.52	2012.26	2023.07	2030.67	2017.11	2015.95	1975.32	1937.89	1807.91	1517.05	1171.71
sr2_aclt_patella_4_d2	329.531	22.6562	18.125	2034	2018.75	1997.33	2019	2019.83	2042.08	2033.58	2048.42	2025.17	2048.75	2072.42	2043.58	2033.83	2057.83	2063.5	2064.33	2057.08	2059.17	2033.83	2023.5	2054.08	2065.25	2049.08	2040.42	2018	2019.33	2053.5	2030.58	2031	1992.08	1981.33	1997.67	1999.42	1983.58	2011.17	1995.58	1987.17	2014.92	2018.17	2033	1983.8	1928.63	1892.39	1838.07	1776.21	1670.05
sr2_aclt_patella_4_d3	196.25	13.2812	15.4688	1788.64	1799.43	1800.57	1779.79	1779.86	1796.93	1792.21	1812.79	1814.29	1802.14	1797.5	1830.36	1830.71	1844.86	1857	1864.86	1875.36	1867.79	1845.36	1855.43	1879.86	1891.14	1887.57	1881.07	1903.64	1931.57	1916	1898.93	1912.21	1915.93	1918.29	1902.07	1914.64	1939.21	1924.14	1933.43	1952.57	1954.43	1973.21	1979.14	1930.83	1901.36	1836.6	1806.67	1761.46	1680.93
sr2_aclt_patella_4_d4	174.688	17.3438	15.3125	1774.39	1790.3	1784.57	1785.57	1787.91	1768.91	1776.04	1768.83	1775.7	1777	1755.04	1759.52	1758	1747.17	1773.09	1761	1764.22	1761.35	1774	1771.13	1778.96	1767.17	1765.83	1778.61	1779.43	1789.7	1805	1784.09	1785.17	1783.57	1823.09	1843.48	1839.83	1832.83	1848.78	1880.83	1894.96	1900.52	1914.74	1943.13	1930.42	1910.13	1860.58	1763.56	1590.09	1481.38
sr2_aclt_patella_5_d1	202.812	19.0625	14.2188	1549.13	1540.8	1523.53	1520.2	1512.13	1496.67	1510.67	1488.93	1497.13	1495.2	1485.33	1509.27	1509.6	1509.67	1502.53	1515.2	1510	1511.27	1487.33	1524.6	1525.13	1495.67	1526.8	1516.67	1470.33	1452.87	1443.2	1452.67	1492.87	1474.53	1468.53	1500.33	1529.73	1590.4	1587.27	1594.33	1599.27	1670	1704.07	1712.13	1672.13	1591.76	1418.96	1228.36	1083.59	1007.5
sr2_aclt_patella_5_d2	226.562	18.75	13.2812	1307.78	1305	1308.11	1279	1276.78	1245.44	1253.56	1223.89	1257.78	1223.33	1209.56	1177.22	1183.89	1206.56	1249.33	1219.11	1208.78	1224.11	1256	1327.33	1357.11	1390.44	1364.78	1391	1379.89	1367.11	1355	1368.44	1378.11	1460	1423.33	1445.78	1441.89	1431.22	1453.78	1490.11	1568.67	1568.22	1605.22	1627.22	1574.69	1537.04	1510.53	1441.14	1393.87	1379.62
sr2_aclt_patella_6_d1	396.094
sr3_aclt_patella_1_d1	149.062	15.4688	12.8125	1174.33	1168.92	1170.08	1173.17	1170.67	1162.67	1190.67	1190.42	1212.33	1205.58	1241.75	1227.42	1226.42	1259.58	1262.75	1267.83	1259.92	1232.92	1250.08	1255.92	1281.92	1240.42	1265.67	1261.58	1302	1267.58	1287.67	1291.83	1292.25	1286.67	1314.92	1344.33	1319.08	1325.75	1334.33	1350.33	1424.42	1473.33	1554.25	1588.42	1595.27	1539.04	1450.62	1303.1	1121.21	937.503
sr3_aclt_patella_1_d2	137.5	11.4062	9.21875	1187.33	1163.17	1172.33	1183.42	1161.42	1204	1171	1180.67	1180.42	1159.67	1176	1172.25	1161.25	1170.42	1169.08	1156.58	1124.25	1112.83	1106.5	1125.08	1135.92	1144.33	1134.17	1148.08	1124.5	1117	1150.08	1158.5	1152.25	1176.17	1161.08	1142.08	1175.25	1206.83	1209.5	1209.42	1247.25	1237	1250.58	1250.33	1184.77	1164.81	1136.9	1116.92	1113.7	1118.04
sr3_aclt_patella_1_d3	169.844	12.9688	12.5	1294.33	1278.5	1270.72	1274.17	1286.94	1300.11	1314.83	1317.83	1355.28	1372.61	1355.61	1351.06	1359.67	1372.33	1379.67	1372.89	1379.28	1374.78	1393.5	1393.56	1367.67	1386.78	1408	1409.89	1393.89	1435.67	1453.44	1454.67	1441.17	1456.44	1467.22	1477.28	1500.44	1546.72	1561.28	1592	1632.94	1656.89	1657.61	1659.78	1634.24	1620.73	1593.35	1562.82	1542.31	1496.06
sr3_aclt_patella_1_d4	174.375	19.8438	13.4375	1437.21	1437.68	1448.32	1429.79	1457.26	1450.68	1463.58	1463.89	1496.42	1498.37	1507.37	1499	1528.16	1495.95	1512	1514.16	1508.53	1490	1522.11	1533.63	1501.11	1478.42	1477.05	1477	1482.26	1465.16	1452.53	1451.74	1445.05	1440.21	1472.21	1487.53	1527.37	1599.42	1622.84	1672.79	1717.26	1764.42	1770.11	1787.05	1750.4	1675.56	1539.44	1387.37	1203.28	1008.72
sr3_aclt_patella_2_d1	179.531	17.8125	14.0625	732.238	754.81	756.286	746.095	734.762	738.286	743.476	765.429	753.762	773.952	759.048	784.81	792.524	801.714	818.429	810.905	817.857	837.857	837.714	832.952	831.857	845.81	852.714	856.667	863.619	858.286	865.143	867.333	863.476	871.524	865.238	850.476	864.048	904.095	959.429	1032.81	1102.57	1165.76	1227.1	1217.33	1107.51	1035.08	1007.91	1026.16	1049.96	1068.23
sr3_aclt_patella_2_d2	198.906	19.375	12.8125	1034.75	990.75	971.5	1041	963	959.25	978.5	954.75	959.75	952	917.5	911.5	995.5	964	1002.25	1018.25	1036.25	978.25	1006.25	963.5	976	1006	987	1053.5	1053.5	1082.75	1112.25	1163.75	1234.25	1197	1179	1236.25	1252.25	1297.5	1264	1275.75	1331	1320	1366.75	1359.75	1299.37	1254.92	1211.8	1097.84	1036.34	1002.7
sr3_aclt_patella_3_d1	194.219	18.9062	14.2188	1107.43	1128.64	1117.36	1149.21	1151.14	1156.29	1145.43	1159.57	1183.5	1154	1130.79	1124.71	1124.21	1131.93	1153.14	1154.71	1132.71	1146.07	1200.64	1211	1257.71	1313.29	1322.36	1313.14	1352.5	1373.14	1333	1309.86	1303	1294.21	1276.64	1283.14	1321.79	1368.43	1405.29	1439.29	1506.36	1520.71	1592.93	1632.64	1600.15	1567.13	1510.88	1509.21	1559.6	1462.42
sr3_aclt_patella_4_d1	249.062	27.9688	17.1875	1869.55	1874.5	1868.15	1868.85	1884.3	1865.65	1879.2	1861.2	1868.8	1878	1898.9	1899.55	1902.3	1887.45	1904.85	1888.65	1902.35	1911.65	1880.3	1900.9	1920.2	1914.9	1918.25	1921.2	1941	1953.65	1956.65	1945.9	1943.6	1945	1959.3	1970.9	1958.8	1983.45	1993.5	1988.5	1976.65	1980.4	1981.05	1995	1982.77	1976.59	1958.69	1957.68	1913.41	1882.8
sr3_aclt_patella_4_d2	306.562	28.75	21.7188	2005.2	2040.45	1982.45	1976	1998.9	2003.35	1965.1	1974.65	1987.65	2007	1993.9	1986.55	1981.15	1965.8	1957.35	1950.85	1953	1935.1	1957.8	1949.35	1931.45	1943.05	1951.95	1959.95	1954.1	1965.7	1956.05	1967.6	1967.15	1966.2	1988.9	1975.1	1988.5	1983.95	1988.85	2001.95	2011.5	1994.3	1988.4	1997.05	2012.67	1966.21	1943.87	1886.92	1820.34	1721.12
sr3_aclt_patella_4_d3	393.281	34.2188	21.25	2035.18	2052.77	2032.09	2045.36	2039.68	2042.45	2038.32	2037.86	2041.59	2068.86	2068.45	2046.23	2062.18	2035.23	2031.5	2065.41	2047	2030	2043.91	2032.86	2059.32	2067.5	2060.95	2050.95	2044.59	2053.5	2063.82	2050.77	2043.68	2040.14	2048.23	2055.41	2076.36	2059.14	2046.45	2056.41	2042.14	2055.86	2043.14	2032.55	2025.66	1995	1958.29	1919.63	1861.75	1731.75
sr3_aclt_patella_4_d4	431.562	29.5312	17.0312	2017.11	2027.89	1994.53	2011.05	2011.84	1993.32	1997.16	2010.74	2025.63	2029.89	2014	2013.89	2040.79	2030.68	2039.21	2041	2018.42	2018.68	2044.53	2034.32	2039.89	2052.32	2048.05	2025.21	2032.68	2049.89	2051.95	2059.68	2040.21	2041.53	2026.42	2030.16	2063.84	2044.47	2053.32	2051.21	2034.58	2039.47	2060.26	2052.05	2043.94	2016.66	1994.99	1926.86	1828.17	1764.36
sr3_aclt_patella_5_d1	238.906	17.9688	20.625	1398.29	1429.76	1418.29	1452.53	1444.59	1444.41	1437.59	1435.82	1431.76	1401.35	1431.47	1456.35	1465.88	1481.06	1443	1417.41	1420.76	1463.71	1487.41	1510.88	1484.76	1437.88	1442.24	1459.47	1510.94	1528.71	1595.35	1566.65	1574.59	1579.94	1590.29	1561.65	1601.76	1617.59	1631.94	1663.35	1678.59	1725.59	1791.47	1744.18	1740.35	1711.74	1640.34	1644.77	1496.07	1133.49
sr3_aclt_patella_5_d2	345.312	20.1562	18.9062	1730.86	1678	1691.71	1702	1719.86	1737.43	1752.86	1787	1759.43	1702	1625.86	1620.57	1714.29	1771.43	1769.71	1727.29	1701.14	1693.43	1729.43	1714.43	1724.86	1754	1663.71	1636.71	1689.29	1737.29	1809.29	1797.71	1835.71	1877.86	1899.14	1909.43	1893.71	1945.29	1944.86	1941.14	2029	1972.14	1948.71	1970.14	1965.96	1815.75	1660.43	1489.49	1201.25	705.813
sr3_aclt_patella_6_d1	167.656	15.9375	10.625	1266.11	1294.95	1314.47	1294.58	1316.58	1318.16	1310.11	1342.42	1330.26	1318.37	1320.05	1303.47	1317.47	1321.89	1357.26	1340.74	1348.37	1350.58	1347.95	1349	1356.11	1390.95	1380.53	1405.58	1409.16	1397.84	1363.84	1406.32	1459.21	1477.58	1457.89	1499.32	1506.95	1521.11	1572.16	1585.32	1625.79	1691.63	1703.84	1745.89	1732.26	1710.02	1699.65	1663.97	1600.9	1531.4
sr3_aclt_patella_6_d2	173.281	17.6562	12.0312	1537.88	1493.88	1444.38	1449.75	1440.5	1468.12	1465.25	1443	1441.62	1438.12	1470.88	1476.12	1517.25	1526.88	1544.5	1514.88	1526.38	1500.62	1480.62	1498.5	1525.25	1527.5	1570.25	1554.25	1559.38	1582.25	1607.75	1593.12	1611.38	1628	1606.12	1661.38	1673.62	1673.12	1719.88	1707.75	1725	1760.38	1806	1809.88	1762.68	1669.3	1558.01	1467.6	1364.45	1244.67
sr3_aclt_patella_6_d3	227.344	22.6562	15.7812	1771.5	1794.35	1786.15	1784.95	1772.25	1750.45	1768.2	1756.6	1775	1757.2	1765.25	1755.3	1757.2	1718.9	1729.5	1714.8	1697	1696.8	1707.45	1678.45	1697.6	1664.55	1676.35	1631.15	1612.35	1615.85	1602.5	1565.95	1590	1581.35	1590.1	1654.7	1716.1	1736.85	1757.25	1726.85	1703.45	1713.05	1724.25	1757.45	1728.19	1640.32	1449.83	1248.18	1077.55	985.55
sr3_aclt_patella_6_d4	266.094	20.7812	14.8438	1943.3	1973.6	1915.6	1916.7	1947.7	1949.6	1969.5	1925.4	1910.9	1937.9	1918	1926.3	1897.6	1945.1	1899.7	1947.3	1920.3	1910.3	1927	1912.5	1924.4	1891.1	1889.8	1881.2	1875.4	1891.5	1952.4	1917.1	1935.6	1900.4	1942.7	1944.9	1980.6	1952	1947	1952.6	1911.9	1901.4	1958	1935.9	1852.74	1844.78	1785.9	1663.05	1554.45	1408.35
sr4_aclt_patella_3_d1	271.562	25	19.8438	1894.32	1891.59	1894	1879.32	1899.14	1880.64	1876.09	1884.05	1895.55	1896.68	1907.45	1903.73	1915.82	1911.05	1899.64	1925.09	1915.77	1897	1890.59	1906.64	1903.82	1910.23	1907.09	1902.82	1913.27	1899	1913.86	1934.09	1947.18	1958.77	1953.45	1955.64	1957.5	1979.09	1962.18	1954.41	1937.32	1943.59	1946.68	1931.23	1934.79	1895.93	1858.96	1765.51	1460.64	993.335
sr4_aclt_patella_3_d2	359.062	24.6875	16.5625	1927.33	1922.67	1920.67	1911.05	1924.43	1934.86	1930.95	1924.9	1927.62	1947.24	1945.62	1937.52	1932.14	1949.48	1952.67	1949.86	1952.43	1940.62	1950.43	1952.14	1956.29	1955.86	1956.9	1948.14	1949.76	1942.9	1957.29	1968.38	1969.95	1945.86	1931.29	1939.38	1938.9	1928.62	1934.86	1938.62	1936.19	1956.38	1964.29	1966.52	1929.15	1896.83	1837.53	1766.35	1706.21	1653.06
sr4_aclt_patella_5_d1	161.719	21.5625	12.3438	1782.74	1775.21	1797.37	1785.21	1802.11	1778.11	1800.68	1798.84	1774.68	1809.26	1820.32	1793.84	1813.32	1833.26	1840.95	1825.63	1823.42	1840.05	1830.63	1842.42	1837.16	1848.84	1843.68	1829.42	1849.21	1861.95	1862.37	1863.21	1850.42	1852.53	1860.37	1867.11	1885.58	1872.26	1879.95	1876	1876.47	1883.68	1889.05	1896.11	1863.71	1844.53	1822.51	1795.73	1732.34	1653.48
sr4_aclt_patella_6_d1	234.062	26.5625	16.5625	1953.75	1972.86	1958	1943.54	1929.89	1945.82	1949.36	1935.75	1949.32	1953.54	1943.54	1950.11	1964.11	1959.96	1956.04	1954.14	1956.75	1952.04	1959.32	1933.29	1923.68	1948.14	1957.71	1958.61	1961.14	1974.75	1966.18	1965.54	1964.96	1954.54	1966.57	1965.43	1991.32	1973.21	1976.79	1985.96	1979.18	1975.29	1983	1995.32	1952.57	1930.63	1867.38	1811.23	1713.45	1637.59
sr4_aclt_patella_6_d2	189.531	26.0938	20.625	1953.71	1935.36	1930.43	1942.57	1944.43	1922.29	1905.07	1932.93	1909.93	1909.71	1897	1924.57	1909.07	1902.93	1901.71	1875.36	1910.29	1914.64	1874.21	1885.29	1894	1893.79	1891.5	1866.29	1892.93	1897.07	1901.36	1933.21	1929.86	1942.29	1919.21	1936.14	1937.79	1960.07	1979.57	1961.5	1974.14	1982.43	1982.43	1997.07	1983.3	1949.61	1938.28	1936.08	1908.26	1874.37
sr4_aclt_patella_6_d3	385.312	22.9688	19.8438	2024.92	2013.38	2016.08	2023.46	2017.62	2008.23	2022.77	2021.77	2016.58	2020.69	1992.08	1981.35	1986.15	2012.27	2023.65	2009.08	2002.46	1998.73	1994.92	2003.08	1995.27	2005.54	1991.04	1995.38	2006.31	1999.12	2006.96	2020.5	1997.58	2015.35	2005.08	2012.08	2014.31	2017.69	2014.42	2022.42	2043.81	2024.92	2017.77	2018.92	2008.52	1967.42	1860.55	1754.41	1559.58	1264.84
sr4_aclt_patella_6_d4	265.938	25	18.4375	1974.59	1949.36	1957.32	1934.05	1950.5	1946.14	1946.36	1947.41	1955.73	1945.18	1948.36	1936.32	1941.32	1944.05	1951.05	1949.91	1934.5	1933.09	1927.91	1936.45	1920.55	1949	1956.41	1946.68	1935.95	1930.64	1949.86	1949.73	1933.36	1938.95	1944.5	1934.45	1960.41	1935.45	1949.32	1947.45	1946.5	1964.77	1952.5	1948.73	1935.22	1925.7	1897.9	1767.26	1589.43	1374.4
sr5_aclt_patella_3_d1	227.188	19.5312	18.4375	1626.6	1629.3	1629.6	1616.8	1603.45	1612.35	1634.25	1641.8	1659.4	1654.5	1670.15	1666.5	1669.65	1670.15	1688.15	1698.2	1717.55	1706.4	1708.4	1717.9	1719.3	1726	1724.9	1719.05	1727.4	1763	1769.1	1770.85	1781	1789.85	1798.1	1797.6	1814.9	1838.4	1861.8	1866.8	1884.95	1909.3	1908.9	1925.1	1907.96	1875.09	1866.4	1848.63	1828.96	1803.52
sr5_aclt_patella_3_d2	304.219	17.3438	17.8125	1692.27	1670.45	1651.91	1650.64	1660.45	1712.09	1732.73	1732.73	1729.55	1763.73	1789.09	1799.64	1773.91	1736.91	1747.18	1780.18	1807	1833.55	1840.09	1839.82	1853	1870.82	1851.27	1847.18	1852	1867.09	1882.82	1863.91	1884.55	1902.55	1931	1975	1965.27	1951.09	1968.73	1987.27	1958.73	1948.73	1968.64	1968.18	1932.75	1914.17	1866.7	1827.13	1785.87	1725.05
sr5_aclt_patella_3_d3	237.344	22.3438	19.5312																								1775.54	1776.31	1768.08	1757.38	1744.38	1746.54	1736.85	1752.38	1783.23	1787.62	1805	1822.92	1831.54	1847.77	1858.77	1871.92	1863.85	1887.61	1868.41	1832.37	1780	1707.56	1641.61
sr5_aclt_patella_3_d4	185.781	12.5	13.75	1685.77	1666.46	1669.77	1701.15	1667.31	1667.15	1664.23	1642.69	1678.38	1648.62	1653	1678	1655.38	1663	1675.15	1671.62	1671.54	1653.92	1678.54	1646.77	1657.31	1696.38	1683.54	1682.85	1675.69	1702.85	1666	1683.85	1698.15	1724.62	1729.46	1740.23	1739.54	1742.92	1745.62	1774.08	1796	1821.62	1849.92	1892.54	1866.4	1807.88	1706.61	1621.12	1532.9	1468.68
sr5_aclt_patella_4_d1	133.438	16.5625	11.25	1748.83	1720.92	1724.75	1729.75	1741.58	1740.42	1739.42	1765.33	1753.75	1726.33	1741.75	1771.25	1748.33	1754.5	1733	1738.75	1728.17	1742.67	1735.33	1720.25	1737.5	1723.58	1762.25	1766	1734.92	1765.08	1742.92	1777.33	1771.92	1762.33	1754.58	1784.42	1812	1793.5	1836.83	1840.75	1829.83	1864.67	1883	1902.42	1900.59	1899.43	1862.54	1791.28	1664.82	1520.77
sr5_aclt_patella_4_d2	151.875	16.5625	13.75	1795.43	1806	1812.64	1820	1813.36	1813.43	1822.29	1851.36	1835.21	1848.79	1833.36	1817.79	1856.43	1847.43	1848	1835.07	1838.86	1850.79	1874.64	1868.71	1869.93	1877.07	1887.79	1901.57	1921.5	1924.86	1887.57	1906.07	1892.5	1927.57	1921.21	1893.29	1871.64	1870.86	1891.79	1889.14	1913.36	1912.79	1943.64	1934.64	1907.85	1886.38	1827.48	1704.62	1530	1309.49
sr5_aclt_patella_4_d3	174.531	21.0938	11.0938	1815.77	1814	1830.77	1812.15	1841.54	1833.92	1827.69	1817.62	1818	1839.15	1847.31	1841.15	1833.08	1808.85	1833.31	1876.62	1860.38	1845.69	1860.23	1857.46	1870.15	1873.23	1878.62	1876.38	1869.15	1881.15	1892	1905.15	1889.08	1892.77	1884.08	1880.15	1864.54	1884.85	1903.23	1947.31	1927.54	1895.08	1939.54	1926.08	1914.36	1906.77	1901.6	1849.71	1747.91	1622.92
sr5_aclt_patella_4_d4	175	19.375	13.75	1755.58	1773.25	1769.17	1758.5	1760.83	1763.42	1741.33	1750.08	1766.67	1744.17	1767	1761.25	1785.17	1790.33	1763.67	1781.08	1783.92	1777	1796.33	1785.67	1786	1785.75	1815.08	1789	1798.42	1792.75	1823	1847.83	1853.75	1845.83	1861.17	1877.75	1894.08	1873.75	1860.92	1878.08	1881.08	1891.67	1905.5	1941.5	1898.53	1854.22	1737.29	1602.95	1545.7	1489.88
sr5_aclt_patella_7_d1	192.188	22.9688	15	1401.21	1429.89	1461.79	1461.05	1476.53	1458.21	1442.47	1428.74	1408.32	1386.68	1371.05	1352.58	1350.74	1354.26	1329.37	1329.16	1333	1340.11	1324.11	1338.05	1341.89	1332.74	1330.63	1338.53	1330.16	1372.21	1336.32	1389.26	1392.58	1414.74	1434.58	1457.26	1495.53	1521.58	1546	1587.95	1593.53	1612.63	1665.84	1643.53	1599.8	1536.33	1444.02	1337.74	1249.26	1192.77
sr5_aclt_patella_7_d2	379.219	20.9375	18.75	1115.69	1139.31	1190.23	1218.54	1210.54	1181.92	1130.46	1083.77	1082.38	1130.85	1158.85	1160.23	1165.08	1162.85	1162.54	1167.85	1140.08	1123.23	1182.46	1236.31	1226.15	1150.92	1057.77	1014.31	1058.77	1119.85	1060.38	925.077	869.769	961.077	1115.15	1248.46	1310.85	1333.38	1390.85	1492.31	1575.08	1619.92	1677.08	1726.15	1719.39	1648.13	1544.96	1488.54	1397.01	1267.55
sr5_aclt_patella_8_d1	170.781	18.4375	11.7188	687.067	683.133	685.867	686	675.733	680.2	699.867	690.533	720.733	715.467	690.533	705.133	718	723.6	725.733	729.2	726.733	712.267	732.667	760.467	770.6	762.733	770.2	784.067	808.667	805.133	809.2	819	833.2	829.2	826.267	866.933	912.467	967	1043	1133.07	1203.67	1230.8	1259.2	1261	1201.28	1142.69	1059.7	964.335	852.386	750.45
sr5_aclt_patella_8_d2	159.375	19.8438	12.1875					978.923	1014.08	1007.69	1031.08	1021.62	1010.46	1028.85	1054.69	1098.08	1079.23	1096.46	1090.92	1088.77	1084.77	1100.69	1122.46	1108.77	1106.38	1104	1067.62	1074.15	1072.92	1061.77	1075.77	1067.69	1049.31	1035.69	1034.23	1021.15	1008.23	1045.54	1089.62	1105.92	1135.92	1144.08	1151.77	1132.63	1116.44	1080.4	1018.27	965.313	916.334
sr6_aclt_patella_1_d1	200.625	20.3125	19.375	1639.54	1637.69	1654.92	1618.38	1595.15	1612.38	1611	1619.38	1599.85	1582.23	1624.54	1640.54	1599.85	1590.46	1597	1594.92	1614.08	1614.23	1586.38	1569.15	1562.69	1571.77	1592.92	1589.23	1584.46	1595.92	1620.08	1636.69	1633.85	1642.08	1645.31	1664.69	1699.31	1699.15	1692.92	1707.69	1717.31	1743	1766.15	1777.92	1781.69	1749.88	1620.78	1420.48	1250.91	1055
sr6_aclt_patella_1_d2	195.156	20.625	15.7812	1416.29	1436.62	1434.33	1394.86	1398.67	1436.38	1457.43	1443.1	1406.05	1398.62	1379.05	1384.19	1424.29	1436.86	1452.81	1462.48	1447.52	1438.86	1446.9	1471.48	1464.24	1450.57	1473.43	1498.67	1504.71	1516.57	1538.86	1529.14	1519.33	1549.43	1572.14	1581.19	1591.81	1597.19	1602.19	1617.86	1637	1659.52	1697	1699.48	1689.36	1650.28	1571.24	1462.27	1364.39	1281.08
sr6_aclt_patella_1_d3	316.25	19.6875	15.7812	1470	1503.22	1521.89	1545.33	1551.78	1606.78	1560.22	1550.22	1517.22	1496	1579.56	1599.11	1625.78	1583.11	1625.89	1578.33	1596.44	1633.11	1622	1599.89	1567.67	1544.22	1552.44	1574.67	1606.67	1629.44	1639	1637.67	1617.89	1595.56	1600.33	1557.67	1606.56	1592.11	1640.78	1632.56	1729	1768.78	1821.33	1828.56	1788.67	1647.07	1457.06	1220.08	1024.44	894.355
sr6_aclt_patella_1_d4	318.438	16.5625	16.875							1801.29	1757.14	1743.14	1739.79	1736	1695.79	1690.29	1680.21	1672.5	1655.29	1617.93	1564.14	1592.21	1620.36	1652.79	1665.64	1680.07	1631.21	1628.07	1596.79	1623.57	1656	1677.93	1733.93	1734.79	1793.71	1829.14	1868.71	1916.21	1914.5	1936.21	1932.86	1886.14	1853.29	1704.18	1570.23	1358.7	1079.69	803.374	553.245
sr6_aclt_patella_1_d5	357.344	17.8125	18.75	1612.29	1577	1538.65	1510.65	1497.59	1475	1467.47	1469.41	1475.12	1494.59	1510.35	1509.82	1535.41	1560.59	1590.06	1603.76	1606.71	1601.35	1583.94	1549.29	1517.47	1542.76	1591	1641.29	1660.12	1691.76	1690.53	1668.18	1670.94	1683.06	1701.53	1738.76	1768.59	1804.76	1827.59	1883.41	1889.94	1891.88	1894.12	1905.47	1809.79	1629.55	1365.34	1083.38	849.322	730.798
sr6_aclt_patella_2_d1	158.281	18.125	16.25	1851.78	1827.96	1814.74	1825.93	1812.41	1829.41	1805	1781.81	1776	1768.89	1763.26	1778	1769.59	1770.07	1769.41	1763.15	1758	1775.63	1776.15	1766.26	1788.41	1773.89	1784.63	1796.67	1793	1797.52	1808.33	1791.11	1771.56	1766.67	1777.81	1792.04	1811.78	1814.81	1793.15	1792.63	1806.11	1848.3	1875.37	1890.3	1861.57	1835.02	1811.61	1808.98	1750.24	1596.13
sr6_aclt_patella_2_d2	147.5	18.75	15.7812	1585.97	1576.14	1573.45	1573.24	1602.28	1586.07	1595.72	1595.55	1597.55	1589.83	1592.21	1610.9	1615.72	1614.38	1607.97	1621.62	1610.59	1626.72	1635.34	1639.14	1631.14	1620.28	1638.79	1641.03	1652.34	1667.45	1677.72	1699.24	1722.14	1729.86	1710.34	1715.17	1741.79	1733.17	1747.9	1762.07	1803.34	1843.52	1861.69	1841.14	1757.37	1664.97	1567.13	1451.74	1364.73	1324.72
sr6_aclt_patella_2_d3	235.156	20.1562	19.5312	1736.3	1741.57	1727.6	1744.97	1749.3	1768.1	1753.9	1749.63	1733.73	1767.37	1763.33	1761.13	1754.77	1721.87	1733.47	1742.97	1743.23	1772.07	1766.47	1745.93	1761.47	1741.53	1746.83	1763.57	1761.63	1749.87	1763.17	1764.37	1770.83	1758.6	1783.7	1815.17	1831.1	1847.07	1873.23	1869.57	1880.37	1919.73	1915.27	1896.33	1851.81	1803.81	1784.16	1763.71	1731.94	1682.42
sr6_aclt_patella_2_d4	326.094	22.9688	19.0625	1835.91	1876.27	1840.91	1882	1880.64	1894.91	1867.91	1859	1894.45	1884.82	1868.18	1896	1857.91	1859.09	1899.27	1846.27	1917.09	1895.27	1950.55	1913.09	1894.36	1921.55	1891.55	1915.64	1906.18	1870.55	1957.45	1960.45	1921.18	1938.73	1980.27	1942.45	1978.09	1942.18	1963.55	1963.36	1997	1983.82	2027.09	2021.09	1994.8	1987.22	1951.82	1905.94	1855.46	1784.11
sr6_aclt_patella_3_d1	167.5	20.9375	17.8125	1679.11	1695.53	1708.68	1715.32	1729.68	1725.32	1752.37	1759.58	1767.32	1739.37	1758.84	1765.32	1801.58	1800.21	1804.58	1788.37	1792.42	1799.63	1808.58	1798.47	1784.58	1802.11	1791.47	1799.84	1837.95	1829.11	1841.21	1823.74	1817.53	1819	1841.63	1859.37	1851.26	1871.11	1848.74	1865.74	1876.47	1883.84	1886.74	1919.79	1904.23	1908.51	1880.9	1879.49	1835.84	1732.59
sr6_aclt_patella_4_d1	147.188	19.6875	14.5312	1070.19	1064.24	1062.86	1062.71	1084.19	1108.57	1068	1018.1	1003.29	1023.24	1045.9	1052.52	1050.81	1043.38	1058.1	1067.71	1046.1	1099.48	1124.76	1100.48	1053.76	1072.76	1108.71	1126.57	1114.29	1114.05	1123.67	1133.76	1128.33	1129.67	1140.67	1137.05	1132.95	1147.33	1203.62	1250.19	1284.62	1297.1	1344.95	1373.81	1380.76	1297.67	1189.44	1118.72	1102.9	1039.89
sr6_aclt_patella_4_d2	151.562	18.125	10.9375	859.882	919.706	964.765	1006.47	1068.12	1136.35	1200.29	1255.29	1278.29	1297.24	1332.82	1289.82	1262.35	1226.12	1206	1155	1144.59	1116.24	1104.35	1110.24	1090.35	1114.12	1097.76	1071.47	1060.29	1072.65	1087.82	1127.35	1133.82	1126.76	1131.12	1126	1141	1191.76	1241.94	1296.41	1370.94	1432.24	1478.24	1523.59	1480.13	1401.58	1323.38	1285.87	1226.36	1142.51
sr6_aclt_patella_4_d3	178.125	20.4688	15.9375	1072.11	1081.26	1067	1017.63	1024.89	1047.11	1028.68	1054	1062.42	1067.95	1091.84	1112.79	1126.95	1086.79	1038.05	1024.63	1027.42	1053.58	1101.63	1147.37	1135	1102.21	1034.05	1004.26	1042.89	1057.53	1062	1079.53	1050.37	1064.74	1110.42	1105.05	1192.47	1250.63	1286.74	1302.21	1349.68	1377.74	1420	1395.26	1316.14	1221.86	1059.4	908.616	782.219	734.571
sr6_aclt_patella_4_d4	212.656	16.7188	17.3438	946.5	912	924.167	910.25	909.833	883.667	892.917	906.417	974.75	1009.25	1022.92	986.583	934.417	917.667	906.083	929.417	968.667	983	967.333	929.75	947	986.917	1051.92	1051.42	970.583	911.833	896	935.083	933	976.917	1020.83	1027.08	1058.42	1071.75	1087.42	1113.5	1172.58	1263.08	1314.58	1321.08	1291.44	1267.42	1219.61	1112.06	945.643	821.455
sr6_aclt_patella_4_d5	220.312	13.4375	15.4688	1143.56	1098.75	1145.38	1173.75	1165.88	1160.88	1134.5	1106.62	1114.56	1168.31	1187.25	1238	1253.44	1213.19	1202.88	1186.75	1173.06	1140.25	1124.75	1114.94	1108	1119.81	1176.69	1209.88	1266.25	1271.81	1283.12	1271.31	1305.94	1313.69	1273.69	1234.81	1221.44	1285.19	1361.69	1486.31	1491.88	1520.38	1539.88	1552.38	1554.17	1509.91	1362.02	1249.71	1238.31	1294.43
sr6_aclt_patella_4_d6	268.125	18.75	15.1562	1291.28	1302.32	1311.52	1323.56	1345.76	1369.92	1358.96	1369.2	1376.56	1384.52	1407.32	1413.96	1425.04	1435.84	1442.6	1460.32	1480.36	1488.4	1510.96	1522.24	1550.44	1577.64	1575.64	1601.04	1610.92	1613.4	1614.88	1637.44	1634.8	1627.68	1652.56	1668.64	1674.84	1670.88	1677.88	1705.6	1698.24	1683.96	1699.64	1710.92	1699.48	1652.41	1601.06	1527.15	1436.81	1321.6
sr6_aclt_patella_5_d1	157.188	21.25	16.0938	1365.42	1352.33	1382.71	1385.04	1366.46	1347.33	1384.38	1358.38	1371.42	1376.71	1366.04	1382.25	1378.33	1410.71	1405.33	1414.83	1404	1386.25	1407.38	1388.79	1399.46	1399.71	1405.67	1423.29	1391.58	1428.92	1417.83	1434.21	1431.42	1448.12	1453	1485.12	1500.67	1522.54	1501.58	1510.58	1528.75	1600.67	1687.58	1722.96	1697.25	1572.16	1403.69	1208.27	981.909	830.611
sr6_aclt_patella_5_d2	177.969	17.3438	14.0625	1259.4	1256.1	1240	1214.6	1217.2	1258.9	1317.3	1376.5	1411.4	1418.8	1365.2	1324.1	1278.2	1351.2	1377.6	1446.5	1508.3	1494.1	1445.4	1403.1	1434.3	1475.5	1526.1	1598.1	1614.2	1609.6	1562.2	1579.5	1621.5	1648.8	1659.2	1719.4	1712.9	1711.3	1705.9	1646.5	1611.2	1657.4	1646.4	1671.1	1611.69	1536.66	1423.81	1291.26	1146.5	1061.17
sr6_aclt_patella_5_d3	243.75	21.4062	17.5	1536.7	1550.5	1551.7	1518.15	1557.6	1570.65	1587.7	1613.1	1630.75	1650.55	1689.6	1670.55	1683.25	1675.3	1669.35	1650.65	1664.4	1653.55	1638.6	1612.8	1629.35	1651.25	1673.05	1683.85	1703.1	1717.45	1681.75	1663.05	1664.2	1650.95	1650.25	1633.45	1660.3	1664.65	1665.1	1706.25	1720.25	1783.35	1799.2	1830.95	1832	1797.11	1715.29	1598.15	1457.59	1305.63
sr6_aclt_patella_5_d4	220.625	23.2812	15	1387.26	1361.21	1385.68	1379.79	1377.74	1396.21	1384.32	1361.32	1327.79	1266.37	1239.26	1272	1292.32	1323.74	1341.11	1321.89	1272.79	1255.11	1235.89	1234.32	1273.89	1313.16	1367	1403.79	1452.11	1458.63	1441.68	1440.47	1466.53	1498.58	1526.37	1573.32	1581.53	1603.58	1608.63	1608.84	1639.11	1674.32	1726.79	1746.37	1740.37	1663.03	1617.03	1556.01	1519.82	1480.14
sr6_aclt_patella_5_d5	224.531	25.9375	16.875	1242.27	1273.59	1286.5	1283.55	1293.14	1283.27	1271.05	1264.32	1277.64	1285.82	1308.18	1331.36	1375.55	1415.27	1440.55	1448.91	1435.27	1396.32	1389.18	1374.64	1409.91	1423.77	1463.14	1482.82	1490.59	1511.64	1512.45	1547.14	1562.32	1547.55	1542.5	1530	1529.82	1538.68	1556.41	1581.68	1621.45	1682.09	1712.14	1698.82	1687.27	1603.96	1555.37	1508.91	1526.04	1585.32
sr6_aclt_patella_6_d1	172.969	18.125	17.8125	1658.84	1662.84	1655.42	1671.11	1668.79	1683.84	1674.74	1667.84	1668	1671.53	1702.89	1701.47	1674.53	1655.95	1694.58	1711.42	1704.63	1704	1715.58	1740.58	1740.11	1748.53	1746.21	1715.58	1729.63	1733.89	1770.42	1788.68	1775.79	1791.47	1756.16	1782.84	1785.26	1790.53	1813.05	1843.95	1871.16	1874.68	1866.26	1876.05	1866.51	1831.52	1755.86	1618.39	1407.15	1068.91
sr6_aclt_patella_6_d2	180.469	20.625	17.0312	1681.88	1642.18	1606.18	1618.88	1641.53	1645.59	1629.24	1625.65	1645.35	1679.24	1685.88	1677.47	1655.35	1639.71	1630.82	1650.59	1634.12	1655.18	1663.18	1677.29	1668.76	1664.06	1697.94	1674.41	1694.76	1700.12	1718.06	1700.24	1695.12	1689.82	1722.88	1723	1747.76	1745.53	1739.53	1745.76	1750.71	1785.18	1794.94	1817.71	1806.04	1812.68	1809.4	1770.77	1738.85	1684.54
sr6_aclt_patella_6_d3	133.906	17.3438	20.3125	1770.23	1770.36	1772.05	1781.27	1773.95	1758.5	1785.41	1780.23	1796.32	1794.27	1790.82	1773.45	1754.73	1776.73	1762.73	1782.41	1780.91	1787.32	1785.14	1798.09	1792.86	1790.14	1834.5	1804.64	1824.27	1815.45	1815	1820.91	1824.95	1832.77	1833.86	1835.86	1845.05	1847.27	1846.32	1832.95	1836.36	1869.45	1869.59	1874.64	1855.53	1819.59	1748.34	1651.6	1468.03	1227.92
sr6_aclt_patella_6_d4	169.062	18.9062	16.7188	1655.62	1651.08	1669.81	1671.35	1697.96	1681.15	1657.15	1651.5	1666.92	1650.38	1667.35	1669.23	1679.23	1682.46	1721.81	1739.23	1722.38	1716.92	1691.5	1708.77	1714.62	1758.5	1752.88	1765.42	1779.27	1771.81	1762.54	1763.5	1760.88	1777.77	1778.73	1768.58	1767.12	1766.58	1786.08	1815.46	1843.58	1859.15	1884.08	1901.54	1896.85	1882.13	1847.04	1781.6	1706.86	1686.36
sr7_aclt_patella_3_d1	118.75	22.0312	14.2188	1883.06	1885.69	1858	1877.69	1865.31	1875.94	1882.75	1885.44	1892.06	1853.12	1905.88	1898.06	1885.06	1866.81	1915.75	1888.88	1888.38	1866.81	1891.5	1899	1927.25	1899.25	1883.19	1870.5	1883.06	1915.44	1854.31	1869.88	1888.31	1858.56	1875.94	1862.5	1854.69	1843.56	1860.06	1832.81	1851.81	1819.81	1820.5	1844.75	1832.02	1790.44	1763.13	1750.55	1725.47	1666.46
sr7_aclt_patella_4_d1	297.969	24.375	16.875	1912.32	1910	1914	1919.84	1918	1904.58	1910.84	1909.16	1911.42	1945.37	1933.21	1934.84	1931.95	1943.16	1915.37	1928.95	1917.42	1946.89	1953.11	1950.11	1955.47	1928.89	1945.47	1951.37	1928.21	1947.05	1929.21	1943.63	1958.21	1942.95	1965.89	1937.53	1998.95	1970.58	1941.63	1967.84	1956.32	1957.32	1970.05	1986	1951.06	1953.94	1914.7	1902.36	1812.66	1688.84
sr7_aclt_patella_4_d2	242.188	21.0938	15.1562	1904	1933	1913.47	1909.67	1944.73	1928.73	1916.87	1907.07	1906.8	1920.73	1944.47	1940.53	1939.27	1945.33	1920.33	1915.4	1934.4	1933.6	1933.6	1966.27	1949.07	1938.73	1952.87	1939.07	1960.53	1974.53	1965.13	1967.73	1963.2	1958.73	1937.33	1925.67	1933.2	1932.4	1910	1892.27	1907.6	1910.4	1913.4	1919.13	1880.85	1804.28	1727.59	1611.88	1502.39	1496.21
sr7_aclt_patella_4_d3	245.625	21.875	20	1882.75	1893.62	1876.06	1890.88	1888.31	1874.31	1882.5	1889.19	1887.56	1904.44	1900.69	1895.94	1897.56	1903.31	1923.81	1936.94	1906.56	1897.19	1927.19	1933	1931.25	1917.69	1925.69	1931.44	1946.69	1937	1938.25	1959.69	1944.75	1963.75	1949.62	1933.94	1943.75	1949.75	1938	1945	1945.44	1943.19	1953.44	1961.5	1954.19	1940.89	1926.24	1922.94	1920.68	1870.29
sr7_aclt_patella_5_d1	199.375	18.2812	21.25	1769.4	1787	1795.87	1802.2	1782.23	1810.9	1802.73	1801.13	1799.2	1780.5	1786.93	1793.2	1780.8	1798.97	1790.33	1813.83	1802.83	1826	1814.73	1828.67	1828.07	1832.6	1825.33	1837.13	1852	1842.27	1896.83	1875.4	1883.13	1883.07	1901.33	1922.33	1915.6	1926.67	1940.6	1917.8	1916.83	1921.17	1934.03	1934.57	1925.8	1903.95	1884.95	1849.37	1808.29	1749.31
sr7_aclt_patella_5_d2	157.344
sr7_aclt_patella_6_d1	235.156	21.5625	17.0312	1992.59	2000.06	2011.56	1996.15	1990.82	1981.15	1988.91	1979.53	1985.82	1976.68	2002.18	1968.79	1972.32	2000.91	2009.85	1984.24	1997.44	1993.47	1987.56	1998.5	2003.09	1996.65	2008.82	2001.79	1983.56	1985.12	2009.97	1977	1997.09	1999.5	1989.09	2000.15	1993.59	1980.91	1997.38	1990.44	1979.79	1969.06	1969.85	1992.44	1976.82	1969.84	1937.73	1917.27	1891.03	1834.24
sr7_aclt_patella_7_d1	196.25	22.9688	18.4375	1873.78	1846.5	1858.39	1829.94	1828.06	1829.56	1817.78	1829.67	1819.06	1854.33	1878.06	1867.28	1856.56	1837.39	1820.11	1818.94	1874.06	1842.11	1867.56	1809.61	1864.22	1835.78	1859.78	1844.89	1865.33	1861.17	1845.5	1846.61	1866.17	1868.39	1888.39	1908.06	1881.17	1938.22	1924.28	1931.67	1913.83	1933.06	1939.17	1939.28	1944.76	1907.77	1840.97	1781.23	1706.17	1690.55
sr8_aclt_patella_2_d1	288.906	21.0938	17.0312	1900.19	1909	1876.88	1842.44	1850.25	1872.56	1883.06	1880.62	1888.69	1860	1862.12	1864.44	1864.88	1867.62	1844.25	1862.75	1869.44	1862.06	1845.31	1832.81	1841.25	1820.06	1828.62	1827.81	1830.25	1822.5	1814.94	1860.81	1876.44	1895.56	1891.31	1910.88	1930.25	1931.75	1951.31	1959.5	1973.44	1964.56	1982.38	1975.69	1965.31	1968.19	1951.22	1928.86	1898.03	1864.08
sr8_aclt_patella_4_d1	267.344	26.7188	22.8125	1803.85	1804.19	1804.73	1827.92	1830.46	1836.38	1821.31	1813.96	1807.85	1795.04	1802.12	1820.35	1816.19	1837.31	1821	1805.31	1811.73	1819.62	1813.19	1815.81	1814.15	1804.38	1801.62	1802.31	1821.65	1826.81	1828.19	1849.77	1845.69	1858.58	1843.96	1847.35	1865.15	1865.62	1868	1873.08	1882.31	1903.46	1937.96	1924.73	1886.56	1856.67	1781.79	1660.82	1544.82	1367.4
sr8_aclt_patella_4_d2	209.688	14.2188	14.8438	1770.08	1746.92	1729.33	1747.83	1767.92	1747.67	1770.83	1763.17	1735.08	1737.17	1740.5	1739.42	1768.17	1762.42	1727.92	1739.83	1744.08	1742.83	1743.5	1765.17	1756.25	1760.58	1766.5	1746.83	1784	1775.67	1783.92	1792.17	1788.25	1810.75	1831.92	1792.92	1804.42	1825.83	1831	1829.67	1858.75	1887.33	1876	1895.25	1903.45	1897.77	1889.73	1865.85	1842.06	1836.32
sr8_aclt_patella_6_d1	164.219	21.5625	20.4688	1675.59	1654.47	1643.59	1639.76	1644.18	1649.82	1622.82	1607.53	1604.88	1595.24	1606.24	1622.29	1598.41	1562.41	1547.82	1566.06	1576.53	1562.53	1565.24	1579.65	1598.29	1595.35	1579.12	1563.35	1556.88	1556.76	1570.94	1618.53	1634.59	1656.65	1687.82	1698.24	1757.24	1776.71	1795.29	1805.53	1827.29	1824.53	1826.41	1844.06	1813.16	1645.94	1456.43	1272.38	888.936	521.247
sr8_aclt_patella_6_d2	278.75	21.5625	17.5	1752.6	1766.05	1764.4	1765.65	1752.6	1735.1	1721.3	1702.95	1706.4	1691.3	1709.25	1747	1777.7	1767.9	1774.8	1752.25	1766.2	1778.3	1761.6	1792.25	1790.7	1781	1770.7	1792.2	1827.4	1814.9	1788.7	1809.95	1814.25	1848.45	1853.9	1839.4	1857.7	1866.35	1890.8	1890.4	1899.55	1885.5	1899.2	1897.15	1897.09	1886.58	1883.65	1775.15	1588.49	1471.31
sr8_aclt_patella_7_d1	183.438	17.1875	19.2188	1592.82	1590.09	1611.91	1595	1556.36	1520.45	1508.36	1513.45	1528.09	1542.91	1554.27	1593	1581.91	1566.55	1561.82	1579.64	1606.27	1631.91	1648.36	1632	1620	1593.09	1594.09	1573.18	1576.73	1589.45	1583	1619.82	1663.45	1665.27	1642.36	1658.27	1705.55	1736.45	1753.18	1753.27	1766	1783.55	1817.36	1822.82	1798.61	1727.51	1595.57	1480.07	1331.16	1110.86
sr8_aclt_patella_7_d2	177.344	19.2188	20.1562	1591.5	1578.33	1556.5	1535.92	1556.83	1556.33	1575.25	1569	1563.83	1570.75	1598.83	1578.33	1580.58	1624.58	1634.92	1648.25	1662.67	1652.75	1651.83	1694.17	1693.83	1721	1740.08	1766.83	1765	1756.42	1763.5	1747.67	1699.92	1715.17	1760.17	1774.08	1780.33	1757.25	1767.75	1777.92	1765.92	1773.75	1815.92	1816.08	1781.43	1693.63	1504.67	1323.44	1223.67	1142.53
sr8_aclt_patella_7_d3	232.969	24.6875	19.375	1778.37	1782.84	1769.89	1785.26	1789.11	1802.89	1810.16	1835.16	1833.21	1864.63	1854.84	1845.53	1876.95	1888.05	1885.42	1869.47	1879.84	1882.32	1883.11	1884.37	1887.84	1874.58	1898.74	1903.79	1886.11	1889.16	1919.53	1910.58	1886.53	1915.16	1889.58	1908.89	1892.11	1891.05	1897.26	1867.84	1875.95	1873.05	1893.89	1909.63	1859.74	1763.74	1544.78	1173.34	702.94	321.408
sr8_aclt_patella_7_d4	312.656	26.25	19.0625	1708.64	1725.32	1699.59	1726.73	1720.23	1714.45	1687.86	1605.36	1591.27	1564.18	1485.55	1454.41	1437.59	1483.45	1545.77	1589.32	1646.41	1678.32	1703.68	1745.73	1767.55	1786.55	1808.18	1809.36	1854.14	1884.36	1910.5	1905.68	1914.05	1939.77	1937.68	1943.23	1947.91	1943.45	1947.5	1973.5	1938	1947.14	1962.18	1954.95	1949.94	1945.67	1931.51	1900.86	1840.89	1692.91
sr8_aclt_patella_7_d5	309.219	20.9375	17.9688	1616.1	1701.73	1768.2	1867	1922.37	1932.87	1945.53	1961.83	1974.03	1968.27	1987.37	1971.47	1955.67	1953.57	1954.5	1916.07	1892.5	1885.7	1873.3	1869.4	1856.53	1849.17	1859	1850.23	1853	1863.67	1855.8	1833.13	1820.47	1832.07	1832.93	1831.83	1834.17	1814.03	1798.43	1813.27	1820.7	1836.57	1841.37	1837.1	1846.03	1808.09	1794.86	1767.29	1735.31	1677.21
sr8_aclt_patella_8_d1	217.656	14.5312	20.3125	1416.58	1412.17	1368.42	1335.17	1378.33	1375.08	1379.42	1386.92	1370.25	1427.17	1410.08	1391.42	1421	1375.5	1409.83	1422.58	1442.5	1425.5	1403.42	1400.58	1401	1398.33	1382.67	1375.83	1379.67	1385.25	1360.25	1303.67	1333.33	1359.33	1374.42	1364.83	1382.25	1422.92	1467.42	1516	1552.33	1556.75	1584.92	1624.08	1604.23	1608.49	1590.88	1575.21	1546.33	1495.66
sr8_aclt_patella_8_d2	235.625	20.4688	22.3438	1372.8	1391.87	1418.73	1462.93	1442	1455.87	1496.93	1491.33	1516.27	1513.13	1536.6	1553.27	1582	1594.53	1614.2	1613.33	1602.93	1596.13	1605.6	1602.8	1603.6	1592.07	1589.4	1605.07	1586.93	1564.73	1585.27	1548.67	1589.87	1553.13	1529.33	1554.07	1545.6	1560.4	1560.53	1526.47	1559.47	1551.2	1569.07	1540.13	1566.8	1508.78	1414.45	1305.04	1113.73	892.236
sr8_aclt_patella_8_d3	185.781	19.375	20.9375	1191	1204.14	1192.64	1202.32	1204.55	1220.09	1221.86	1217.09	1242.45	1227.86	1241.14	1270.23	1295.14	1297.95	1294.27	1306.86	1339.77	1362.14	1363.18	1348.59	1337.73	1315.05	1326.95	1299.45	1315.45	1300.5	1322.91	1340.05	1348.68	1364.73	1392.95	1404.32	1432.5	1467.95	1505.95	1522.27	1549.91	1558.64	1593.64	1625.09	1584.81	1534.97	1451.67	1323.98	1182.68	1085.24
sr8_aclt_patella_9_d1	315	23.2812	17.0312	1521.77	1499.77	1527.54	1562.62	1579.62	1553.31	1499.08	1458.85	1453.77	1456.54	1458.31	1439.54	1460.46	1516.85	1550	1562.15	1582.54	1584.77	1577.92	1616.85	1672.31	1689.92	1680.08	1663.38	1627.69	1595.54	1571.08	1553.46	1620.54	1698	1757	1818	1823.31	1827.77	1867.62	1898	1878.08	1892.31	1918.38	1912.77	1890.67	1858.92	1810.39	1733.25	1581.88	1376.09
sr8_aclt_patella_9_d2	196.562	17.5	23.2812	1444.67	1413.33	1420.87	1406.27	1404.4	1428.73	1420.73	1436	1442.6	1438.93	1447.13	1425	1439.2	1445.53	1449.87	1443	1490.8	1508	1522.53	1519	1510.53	1495.27	1508.67	1489.33	1480.27	1480.07	1486.6	1513.8	1521.27	1539.73	1556.4	1554.53	1570.87	1601.2	1637.53	1643.67	1672.67	1715.33	1728.93	1720.73	1652.38	1558.41	1435.42	1263.66	1073.26	871.528
sr9_aclt_patella_1_d1	234.688	27.6562	17.3438	1293.78	1331.17	1368.39	1388.28	1425.5	1439.5	1463.83	1527.5	1577.56	1616.83	1658.94	1684.94	1737.33	1779.61	1826.39	1873.44	1916.17	1947.33	1955.61	1971.11	1967.17	1987.44	1995.22	1986.72	1971.61	1991.11	2003.11	1989.22	2010.33	1986.72	1997.33	2002.33	1979.17	1987.06	1987.06	2003.06	2002.83	1979.72	2007.39	1991.44	1975.27	1960.91	1903.78	1762.62	1514.12	1204.98
sr9_aclt_patella_1_d2	150.938	22.6562	15.9375	1833.83	1818.72	1814.61	1816.89	1814.39	1790.06	1810.44	1796.5	1816.67	1834.33	1827.11	1801.22	1775.67	1791.39	1824.89	1808.5	1821.22	1807.83	1818.94	1813.67	1850.06	1850.11	1832.61	1854.22	1850.5	1851.39	1830.33	1856.06	1859.28	1856.72	1885.56	1894.89	1887.72	1901.22	1894.17	1886.22	1912.94	1906.28	1928	1934	1879.44	1821.5	1704.55	1546.31	1403.49	1320.41
sr9_aclt_patella_1_d3	386.562	26.25	20.625	2017.05	2028.05	2005.86	2005.95	2020.64	2008.82	2019.95	2015.86	2029.77	2022.55	2034.27	1989.55	2021.95	2032.59	2042.18	2022.5	2001.05	2006	2035.45	2012.5	2012.95	2008.86	2032.91	2000.59	2025.32	2029.73	2039.5	2023.09	2020.82	2046.68	2034.32	2018.45	2017.45	2010.5	2013.23	2019	2007.05	2006.05	2036.59	2012.68	1975.61	1947.94	1840.17	1629.62	1417.93	1262.39
sr9_aclt_patella_1_d4	461.719	25.4688	16.4062	2020.7	2037.4	2037.1	2046.6	2078.9	2077.8	2058.7	2044.6	2052.4	2047.2	2054.3	2038	2011.9	2033.1	2031.8	2029.3	2024.4	2025.3	2025.7	2037.1	2035.7	2020.8	2028.7	2030.4	2020.7	2024.7	2009.7	2029.9	2022.5	1990.4	2039.6	2058	2008.2	2024.5	2044.3	2031.6	2028.2	2009.6	1998.5	2011.8	1975.94	1925.72	1909.87	1851.97	1793.6	1758.53
sr9_aclt_patella_2_d1	383.906	28.125	15.4688	1913.53	1907.03	1892.13	1933.67	1922.33	1910.7	1919.5	1942.07	1959	1949.97	1932.6	1921.83	1937.63	1952.27	1951.33	1949.57	1942.37	1951.03	1953.1	1966.43	1970.8	1967.67	1973.13	1972.43	1981.27	1971.87	1989.47	1991.67	1984.87	1987.73	1998.47	2005.43	2019.87	2024.7	2015.93	2023.33	2010.17	2016.07	2035.27	2037.43	2005.63	1966.05	1904.44	1820.13	1694.34	1584.85
sr9_aclt_patella_3_d1	139.531	18.5938	22.8125	1615.92	1630.79	1622.96	1628.83	1635.12	1633.92	1641.08	1639.54	1647.92	1648.29	1636.29	1653.79	1648.88	1663.58	1677.38	1670.21	1672	1677.42	1659.62	1655.33	1667.38	1681.79	1687.21	1685.88	1703.38	1716.62	1716.38	1717.58	1718.25	1730.46	1738.96	1750.17	1751.08	1776.42	1785.54	1793.67	1805.17	1837.79	1833.42	1830.75	1812.93	1703.72	1509.03	1300.07	966.051	585.129
sr9_aclt_patella_3_d2	170.156	23.9062	16.0938	1779.95	1787.32	1784.68	1786.55	1796.82	1797.45	1790.55	1784.82	1774.27	1770.27	1780.55	1754.91	1742.55	1742.09	1743.68	1705.59	1711.86	1721.64	1717.41	1695.09	1685.82	1662.05	1663.5	1708.41	1687.41	1698	1703.73	1701.14	1701.23	1705.86	1696.73	1703.09	1700.95	1721.09	1752.5	1749.5	1762.27	1752.45	1788.77	1798.64	1783.26	1763.08	1734.18	1698.66	1673.7	1587.09
sr9_aclt_patella_3_d3	203.906	17.3438	23.2812	1664.48	1675.33	1675.63	1677.93	1693.67	1689.74	1688.44	1709.74	1687.67	1679.81	1681.96	1682.44	1690.19	1704.74	1680.81	1694.89	1686.63	1693.3	1732.67	1731.93	1739.52	1732.15	1734.48	1728.67	1725.26	1728.89	1743.93	1760.41	1747.26	1760	1774	1784.41	1799.22	1823.85	1819.52	1827.07	1847.7	1857.33	1878.33	1871.48	1806.99	1641.32	1310.38	899.729	517.215	255.503
sr9_aclt_patella_3_d4	209.062	17.0312	17.9688														1611.79	1586	1574.29	1575.07	1566.79	1574.86	1578.71	1586.43	1588.86	1594.71	1605.64	1585.79	1590.79	1628.71	1634.64	1631.14	1656	1662.29	1656.21	1664.43	1693.14	1719.43	1747	1778.07	1794.14	1831.79	1835.07	1801.22	1750.15	1717.68	1601.03	1320.92	966.544
sr9_aclt_patella_3_d5	270.156	30	21.4062	1721.75	1738.58	1749.67	1723.38	1705.33	1681	1677.62	1647.83	1636.92	1614.29	1638.46	1648	1649.88	1648.21	1689.46	1689.5	1679.17	1710.71	1707.25	1726.46	1725.42	1746.88	1758.71	1758.38	1756.38	1790.46	1777.88	1755.58	1770.04	1802.58	1815	1838.58	1834.96	1842.96	1846.83	1823.83	1839.17	1822.42	1845.38	1835.71	1815.14	1724.41	1660.96	1584.4	1532.42	1501.4
sr9_aclt_patella_3_d6	310.312	27.1875	17.9688	1747.54	1743.25	1737.88	1718.04	1701.38	1726.5	1717.88	1713.08	1746.08	1714.54	1703.75	1700	1687.12	1729.33	1781.38	1799.38	1812.83	1839.17	1833.83	1817.71	1814.42	1819.12	1841.54	1864.88	1852.75	1849.42	1863.5	1866.12	1855.92	1860.38	1874.42	1843.58	1855.62	1876.88	1865.25	1885.08	1890.92	1909.62	1918.29	1926.17	1922.11	1887.67	1826.03	1751.94	1667.53	1576.98
sr9_aclt_patella_3_d7	143.125	22.6562	19.8438	1640.4	1675.8	1677.12	1660.68	1672.32	1671.6	1643.24	1668.4	1682.32	1689.8	1686.24	1693.16	1696.84	1703	1693.92	1707.64	1698.84	1701.2	1714.48	1732	1706.88	1716.92	1710.24	1709.72	1702.24	1717.16	1729.52	1709.28	1737.72	1728.96	1720.72	1748.88	1761.48	1770.36	1783.08	1765.12	1801.96	1839.48	1859.88	1845.6	1849.18	1771.46	1557.12	1240.53	892.201	576.618
sr9_aclt_patella_3_d8	271.719	26.875	17.5	1836.62	1853	1843.48	1821.1	1839	1819.62	1814.62	1813.38	1837.86	1843.71	1853.19	1857.14	1861.29	1868.52	1871	1876.38	1889.9	1870.71	1883.62	1908.9	1901.86	1882.29	1898.14	1921.67	1930.1	1945.1	1950.81	1954.1	1924.95	1937.52	1931.81	1960.52	1947.29	1945	1952.38	1943.33	1937.38	1967.29	1947.9	1971.38	1949.42	1907.88	1836	1722.47	1591.47	1449.6
sr9_aclt_patella_4_d1	370.781	18.75	21.0938	1740.24	1716.76	1685.24	1664.88	1648.06	1661.59	1668.29	1677.59	1698.12	1717.71	1730.12	1755.12	1763.71	1768.18	1741.24	1757.88	1762.59	1733.71	1733.59	1734	1759.88	1771.94	1789.24	1789.65	1778.18	1809.76	1810.94	1817.65	1829.18	1800.71	1785.94	1798.94	1784.76	1775.71	1834.18	1845.88	1876.12	1895.65	1964.41	1956.65	1933.52	1890.83	1756.6	1555.32	1317.91	1172.92
sr9_aclt_patella_4_d2	337.5	17.5	19.5312	1707.14	1700.86	1719.76	1726.52	1738.38	1730.9	1743.67	1737.1	1740.76	1739.76	1749.24	1769.48	1770.67	1779.67	1769.14	1749.38	1759.62	1760.48	1739.86	1757.57	1734.19	1730.19	1751.43	1760.9	1760.86	1764.67	1793.48	1789.43	1800.33	1793.81	1767.05	1783.33	1767.19	1751.95	1779.48	1794.48	1792.14	1819.76	1854.29	1865.9	1864.79	1846.13	1830.12	1795.75	1739.52	1674.08
sr9_aclt_patella_5_d1	287.5	26.875	17.5	1768	1777	1776.81	1775.5	1772.12	1759.81	1789.5	1751.19	1748.12	1748.75	1766.12	1763.06	1745.62	1743.44	1737.69	1735.5	1719.69	1718.81	1734.31	1742	1753.38	1793.25	1778.62	1792.56	1810	1811.75	1813	1825.69	1764.88	1777.94	1802.88	1782.81	1790.5	1795.62	1807.25	1813.19	1842.88	1835.56	1848	1857.75	1777.94	1684.53	1600.78	1464.73	1339.34	1250.21
sr9_aclt_patella_5_d2	325	26.5625	18.125	1759.5	1758.26	1757.18	1723.35	1725.32	1736.26	1745.53	1732.59	1713.88	1706	1688.68	1693.53	1718.41	1719.32	1724.74	1730.24	1730.56	1732.32	1759.97	1757.26	1769.65	1795.5	1798.79	1801.35	1814.82	1835.12	1844.97	1857.56	1866.03	1880.35	1898.18	1918.03	1932.18	1950.47	1965.41	1969.5	1969.47	1981.15	1976.09	1965.71	1961.47	1949.3	1911.14	1744.57	1470.89	1156.46
sr9_aclt_patella_5_d3	287.812	22.3438	15.7812	1748.9	1739.75	1753.65	1756.45	1757.8	1752.1	1742.4	1775.5	1778.45	1780.95	1794.75	1775.25	1784.6	1802.9	1790.6	1784.05	1810.85	1770.2	1788.15	1807.05	1774	1782.85	1784.75	1777.25	1785.65	1796	1788.35	1780.45	1781.95	1766.95	1783.9	1813.45	1843.45	1865.2	1876.3	1886.35	1885.7	1904.15	1924	1911.95	1876	1854.56	1810.37	1741.73	1692.57	1626.17
sr9_aclt_patella_6_d1	202.812	22.0312	14.375	1656.77	1652.45	1675.36	1657.5	1680.18	1658.18	1678.27	1648	1678.27	1643.32	1654.09	1673	1638.09	1650.18	1652.41	1649.86	1629.73	1638.55	1639.05	1633.18	1640.82	1646.05	1617.77	1625.27	1602.45	1601.55	1599.77	1591	1607.36	1604.45	1611.86	1632.59	1661.45	1667.68	1695.82	1724.82	1749.36	1752.59	1769.09	1782.45	1793.28	1759.09	1716.94	1672.43	1620.98	1524.4
sr9_aclt_patella_6_d2	181.719	25.625	18.4375	1505.04	1506.81	1517.11	1495.07	1509.59	1514.15	1518.67	1520.07	1511.19	1505.22	1522.63	1531.04	1524.33	1560.48	1577.37	1582.63	1593.11	1601.44	1597.93	1606.96	1592.96	1600.44	1591.78	1599.85	1604.04	1642.67	1613.22	1637.7	1651.59	1657.93	1681.41	1695.44	1693.85	1700.89	1687.7	1690.85	1728.52	1761.74	1809.04	1814.07	1746.78	1567.41	1277.47	895.514	510.84	255.434
sr9_aclt_patella_6_d3	230	23.125	20	1806.64	1790.75	1780.71	1802.5	1777.14	1771.89	1752.71	1755.36	1757.71	1758.32	1761.68	1740.21	1732.04	1748.43	1748.29	1750.86	1745.11	1740.14	1710.32	1720.71	1737.5	1747.64	1761.54	1745.68	1734.57	1744.96	1744.14	1759.96	1775.82	1805.18	1797.75	1802.57	1834.82	1791.39	1797.14	1798	1817.25	1840.36	1870.86	1870.36	1814.28	1595.97	1280.86	972.662	774.155	724.241
sr9_aclt_patella_6_d4	127.188	21.0938	13.5938	1581.08	1606.96	1610.65	1590.54	1592.23	1587.04	1601.46	1594.38	1614.15	1597.81	1619.96	1634.42	1611.58	1623.19	1638.12	1637.77	1633.19	1633.88	1617.27	1640.27	1652.35	1668.81	1643.27	1660.31	1656.85	1658	1657.65	1650.42	1677.08	1683.96	1682.31	1708.31	1739.58	1735.46	1750.58	1785.73	1793.73	1776.92	1801.23	1807.92	1766.59	1685.45	1545.72	1338.2	1043.5	729.561
sr9_aclt_patella_6_d5	163.281	22.8125	17.0312	1614.71	1597.76	1588.59	1603.88	1619.65	1600.12	1623.65	1656.35	1653.82	1636.82	1645.94	1637.18	1645.65	1672.76	1639.65	1636.82	1645.82	1649.53	1614.65	1607.12	1629.59	1642.82	1637.18	1646.41	1651.47	1669.59	1639	1649.71	1647.71	1661.59	1649.94	1656.41	1668.06	1691.94	1707	1708.47	1724.18	1741.76	1758.59	1737.71	1668.39	1576.97	1410.13	1215.27	1001.58	876.523
sr9_aclt_patella_6_d6	132.188	16.4062	12.9688	1426.57	1370.79	1373.29	1395.14	1393.07	1406.93	1428.07	1462.43	1448.14	1452	1435	1452.14	1446.93	1431.21	1435.43	1416.86	1445.43	1452.71	1469.64	1462.71	1475.5	1482	1486.14	1491.57	1513.29	1528	1505.29	1519.57	1505.86	1501.43	1520.43	1559.71	1557.93	1551.64	1541.64	1559.71	1544.57	1582.93	1587.5	1619.93	1605.41	1571.09	1539.26	1517.72	1480.58	1459.13
sr9_aclt_patella_6_d7	274.219	24.2188	17.3438	1852.83	1884	1878.35	1900.09	1888.35	1896.09	1888.74	1873.22	1855.87	1897.48	1856.39	1871.65	1847.48	1863	1875.87	1864.26	1847.39	1837.26	1820.48	1852.74	1826.35	1828.13	1846.04	1836.43	1828.52	1821.65	1823.04	1834.22	1807.04	1802.87	1815.78	1824.78	1818.57	1824.43	1821.48	1815.35	1840.91	1836.48	1833.43	1830.96	1821.87	1770.55	1708.28	1608.3	1478.43	1379.13
sr9_aclt_patella_7_d1	312.5	24.375	17.6562	1651.53	1652.47	1647.2	1667.33	1691.07	1699.07	1684.47	1667.4	1655.07	1627.87	1606.47	1591.6	1602.13	1592.67	1579.67	1558.53	1535.27	1518.13	1470.07	1434.8	1411.53	1397.8	1392.87	1392.6	1430.87	1476	1489.07	1497.73	1532.53	1559.47	1622.8	1689.33	1729.13	1731.33	1744.07	1765.2	1801.4	1823.27	1879.87	1909.53	1848.65	1793.35	1738.74	1697.83	1589.44	1399.44
sr9_aclt_patella_7_d2	338.281	22.8125	21.25	1946	1949.62	1972.08	1961.85	1939.23	1941.54	1951.46	1957.62	1946.62	1957.54	1949.69	1939.77	1932.23	1923.46	1939.46	1927.92	1926.46	1899.92	1902.46	1900.69	1891	1888.69	1873.15	1859.62	1852.46	1855	1850.23	1851	1841.62	1844.77	1846.92	1845.31	1855.38	1844.15	1857.46	1874.38	1887.15	1891.92	1893.69	1894.92	1789.1	1669.86	1621.77	1224.01	557.411	153.965
sr9_aclt_patella_7_d3	281.406	27.9688	19.6875	1413.82	1389.12	1390.06	1374	1401.71	1419.29	1444	1463	1436.47	1398.24	1328.29	1317.18	1318.24	1373.29	1397.35	1401.59	1413.47	1391.76	1454.76	1432.12	1429.88	1462.53	1448.65	1445.29	1494.29	1497.59	1517.88	1499.76	1529.24	1519.06	1532.35	1560.71	1563.94	1585.47	1621.12	1671.59	1668.82	1666.12	1674.29	1696.59	1676.32	1580.06	1484.44	1436.55	1360.4	1177.05
sr9_aclt_patella_7_d4	278.438	23.4375	15.4688	1621.76	1622.24	1626.95	1631.14	1634.52	1633.14	1631.48	1630.76	1619.86	1614.81	1615.71	1613	1607.1	1601.76	1620	1635.29	1631.71	1632.95	1632.71	1640.38	1620.57	1603.86	1625.19	1652.95	1667.43	1665.1	1653.71	1666	1662.86	1660.86	1680.52	1702.19	1700	1711.67	1718.38	1704.38	1712.05	1742	1770.62	1781.38	1749.29	1706.93	1645.89	1586.9	1528.38	1449.11
sr9_aclt_patella_7_d5	167.344	22.1875	13.125	1413.41	1413.94	1395.59	1418.76	1418.35	1418.29	1429.29	1427.35	1419.41	1421.94	1435.71	1436.47	1437	1438.35	1443.29	1443.88	1439.88	1482.18	1497.24	1456.94	1463.53	1481.18	1476.94	1492.88	1489.88	1479.24	1502.88	1515.12	1502.24	1548.41	1530	1544.65	1542.53	1529.53	1532.65	1533.47	1546.71	1624.53	1698.82	1732.06	1708.19	1630.72	1510.84	1378.18	1287.1	1239.43
sr9_aclt_patella_8_d1	164.531	25.625	21.4062	1317	1337.14	1320.18	1336.45	1351.23	1331.59	1319.59	1340.95	1363.77	1357.18	1365.23	1378.27	1366.36	1386.45	1404.77	1397.64	1404.05	1409.41	1394.5	1396.09	1413.5	1423.14	1419.36	1415.77	1421.41	1436.55	1441.05	1428.5	1417.27	1426.55	1442.91	1465.95	1490.32	1522.09	1557.77	1584.77	1609.86	1635.36	1655.68	1671.73	1656.38	1544.11	1338.28	1113.55	820.555	502.071
sr9_aclt_patella_8_d2	267.656	22.6562	17.9688	1446.17	1465.25	1477.12	1489.54	1478.58	1455.38	1423.67	1414.08	1452.71	1465.58	1475.21	1479.79	1468.29	1447.08	1460.04	1444.75	1482.92	1493.92	1493.29	1489.62	1494.46	1472.88	1496.79	1496.58	1549.58	1568.29	1588.88	1584.62	1594.67	1622.25	1667.17	1657.58	1670.58	1692.42	1687.33	1680	1719.38	1724.71	1711.21	1723.21	1725.82	1715.8	1703.03	1649.54	1602.38	1574.52
sr9_aclt_patella_8_d3	200.938	17.5	20.3125	1375	1366.48	1394.04	1423.92	1433.92	1428.84	1430.88	1435.08	1432.4	1428.84	1442.56	1427.36	1419.08	1440.24	1432.72	1421.48	1433	1438.92	1431.88	1409.16	1406.32	1422.32	1420.04	1409.72	1414.48	1436.28	1454.64	1459.16	1462.08	1457.52	1446.6	1443.88	1439.32	1450.92	1460.44	1472.48	1488.92	1512.6	1566.2	1588.84	1541.7	1454.98	1337.34	1174.12	1024.94	927.577
sr9_aclt_patella_8_d4	375.156	26.5625	20.3125	1336.08	1322.33	1340.88	1352.38	1353.33	1321.96	1314.62	1317.79	1285.08	1268.04	1292.04	1352.62	1413.33	1416.12	1347.75	1309.08	1306.29	1357.29	1388.12	1390.17	1389.96	1377.67	1406.92	1436.21	1453.08	1463.46	1479.62	1468.54	1498.12	1505.25	1516.92	1538.62	1553	1568.54	1566.79	1605.54	1649.54	1687.83	1702.04	1708	1682.96	1665.16	1604.15	1506.72	1403.19	1264.28
sr9_aclt_patella_9_d1	292.188	24.0625	18.75	1419.5	1410.68	1408.27	1450.14	1444.45	1437.18	1446.77	1447.09	1454.45	1470.27	1477.64	1499.05	1508.77	1516.41	1552.68	1562.05	1580.36	1589.73	1635	1621.23	1655.86	1663.14	1704.82	1713	1723.86	1741.45	1786	1823.09	1857.36	1852.09	1877.32	1900.45	1901.05	1901.23	1913	1949	1920.73	1953.91	1919.91	1915.64	1920.15	1896.7	1859.96	1786.67	1628.63	1472.27
sr9_aclt_patella_9_d2	348.75	27.8125	17.0312	1496.47	1512.73	1594.67	1619.53	1696.67	1704.6	1749.33	1749.13	1765.07	1762.07	1794.6	1794.47	1829.47	1785.27	1798.6	1774.67	1794.93	1789.33	1785.07	1761.93	1817.07	1762.4	1814.33	1806.27	1798.4	1814.2	1798	1771.53	1774.4	1752.07	1757.67	1774.8	1774.4	1741.93	1777.33	1827	1843.4	1875.73	1950.33	1937.27	1935.78	1888.2	1771.33	1603.42	1405.77	1219.99
sr9_aclt_patella_9_d3	268.75	24.2188	20.3125	1560.22	1545.11	1541.33	1523.33	1552	1548.44	1545.67	1584.78	1575.33	1601.22	1585.67	1606.22	1606	1626.11	1625.56	1643.67	1656.56	1661.89	1668.78	1687.67	1712	1734.89	1728.67	1728.67	1752.44	1760.89	1791.11	1814.67	1825.22	1833.56	1808	1788.11	1801.33	1788.67	1830.44	1784.11	1821.11	1862.89	1901.56	1885.44	1833.77	1724.2	1613.56	1458.49	1295.98	1195.08
sr9_aclt_patella_9_d4	211.25	16.5625	24.6875	1716.2	1702	1724.56	1734.84	1722.08	1735.16	1721.64	1739.92	1746.2	1745.64	1753.08	1718	1746.16	1744.92	1758.6	1759.64	1746.8	1761.04	1762.52	1751.28	1746.52	1733.8	1740.56	1729.6	1741	1743.48	1742.24	1742.76	1762.52	1764.92	1766.08	1763.44	1778.16	1823.68	1844.52	1837.48	1843.96	1855.44	1867.4	1868.68	1804.99	1714.69	1535.18	1330.56	1072.01	753.897
sr10_aclt_patella_2_d1	263.125	26.25	18.75	1962.72	1940.06	1966	1934.28	1950.94	1950.56	1967.11	1942.78	1952.17	1959.06	1928.5	1955.72	1960.72	1983.39	1955.78	1982	1973.89	1976.56	1973.56	1984.5	1979.89	1976.28	1970.44	1975.72	1979	1979.78	1991.89	1970.39	1987.61	1978.06	1995.72	1989.33	1990.44	2006.44	2004.22	2022.44	1999.72	2004.44	2024.56	2024.5	2018.48	2010.93	1984.8	1968.44	1899.01	1798.76
sr10_aclt_patella_2_d2	224.688	25.9375	20.625					1944.71	1926.36	1936.79	1973.43	1972.14	1957.71	1963.29	1960.93	1958.21	1950.71	1952.36	1946.64	1949.57	1949.14	1919.79	1936.93	1978.07	1945.43	1945.71	1964.43	1945	1948.29	1951.57	1956.29	1950.21	1939.29	1968.29	1966	1962.86	1985.93	1974.79	1983	1994.36	1971.14	1966.29	1987.71	1970.96	1926.71	1883.57	1821.75	1745.61	1642.54
sr10_aclt_patella_2_d3	188.906	20.4688	18.9062	1748.84	1756.74	1763.26	1774.84	1776.89	1759.79	1750.89	1761.53	1743.84	1764.53	1769.79	1793.95	1767.42	1776.16	1778.58	1791.26	1792	1799.53	1805.47	1797.53	1788	1789.89	1800.79	1795.79	1800.74	1792.42	1799.16	1790.16	1804.79	1782.58	1811.11	1825.32	1841.68	1852.74	1901.79	1934.32	1920.26	1923.74	1948.26	1940.26	1878.49	1753.95	1581.58	1372.35	1165.13	963.861
sr10_aclt_patella_3_d1	264.375	24.5312	19.375	1960.65	1966.4	1965.75	1958	1952.1	1959.5	1967.95	1966.7	1972.35	1977.75	1973.75	1957.2	1977.7	1964.55	1981.55	1963.85	1988.15	1967.05	1995.45	1946.7	1987.85	1975.5	1970.9	1962.45	1975.2	1999.15	1970.95	1963.7	1963.7	1969.05	1960	1969.6	1965.95	1980.65	1973.8	1983.25	1966.4	1973.55	1980.8	1988.45	1980	1966.53	1933.34	1872.76	1693.98	1578.38
sr10_aclt_patella_3_d2	176.875
sr10_aclt_patella_5_d1	334.531	27.6562	18.125	1838.83	1843.17	1856.78	1838.28	1822.61	1831.78	1814	1859.44	1839.39	1837	1835.39	1832.78	1839.28	1808.78	1791.33	1827.56	1832.33	1852.33	1825.5	1830	1847.89	1847.28	1845.22	1828.11	1830.72	1844	1839.5	1881.33	1847.5	1881.67	1871.78	1873.72	1872	1918	1943.78	1923.22	1927.44	1936.83	1984.89	1995.83	1978.07	1957.88	1926.75	1875.99	1836.29	1747.19
sr10_aclt_patella_5_d2	375.312	27.3438	29.375	1904.37	1882.19	1893.22	1925.59	1913.7	1916.7	1919.3	1923.52	1920.59	1919.41	1920.81	1938.15	1922.33	1927.63	1902.7	1891.85	1902.37	1908.81	1898.48	1906.19	1896.41	1895.22	1925.26	1897.04	1936.74	1916.7	1915.85	1911.59	1915.52	1925.52	1908.81	1941.41	1935.26	1942	1959.22	1960.85	1972.67	1992.04	2006.56	1996.93	1978.85	1967.01	1886.98	1751.42	1400.04	1130.31
sr10_aclt_patella_5_d3	365.312	21.7188	21.25	1965.45	1966.4	1976.65	1977.35	1978.6	1976.7	1978.2	1981.05	1989	2009.05	1985.9	1958.5	1980.7	1966.05	1981.7	1970.9	1976.9	1975.2	1991.8	2000.2	1980.6	1955	1969.4	1966.5	1949.15	1964.85	1989.4	1979.9	1998.25	1978.95	2013.35	1990.3	1985.65	1990.6	1991.85	1988.1	1999.35	2004.95	2004.75	1987.8	1966.28	1896.58	1840.36	1745.61	1660.79	1522.05
sr10_aclt_patella_6_d1	329.531	26.5625	17.5	1925.24	1914.71	1907.06	1888.82	1886.35	1885.88	1892.29	1906.41	1894.76	1892.18	1905.12	1915	1901.06	1889	1911.76	1939.35	1928.18	1897.06	1889.53	1909.76	1924	1913.82	1918.29	1944.65	1941.76	1945.94	1937.06	1935.35	1932.47	1902.82	1906.18	1928.41	1935.12	1937.35	1939.35	1943.53	1961.59	1963.29	1972.06	1982	1955.82	1903.71	1801.74	1613.75	1419.25	1201.7
sr10_aclt_patella_6_d2	260	21.5625	19.2188	1706.1	1721.86	1734	1732.05	1716.86	1715.1	1706.43	1729.52	1744.52	1764.38	1745.48	1748.33	1728.48	1739.19	1742.71	1769.86	1781.71	1785.14	1779.71	1783.33	1785.62	1782.95	1805.9	1783.62	1809.95	1816.62	1819.05	1808.62	1810.62	1814.86	1835.57	1823.62	1847.19	1871.95	1844.38	1894.43	1876.9	1892.48	1916.33	1906.62	1898.32	1887.15	1857.31	1798.38	1728.8	1610.29
sr10_aclt_patella_6_d3	440.156	20.4688	14.5312	1781.47	1775.53	1731.87	1712.47	1693	1705.53	1726.2	1777.27	1796.27	1779.87	1752.6	1769.13	1739.87	1766.8	1752	1742	1717.4	1694.27	1682.27	1730.87	1767.07	1787.47	1796.13	1776.33	1737.87	1732	1735.87	1778.67	1836.6	1818.2	1836	1853.47	1914.07	1932.53	1953.4	1967.73	1958	1994.6	1968.13	2003.2	1988.49	1989.31	1961.55	1950.16	1902.06	1843.67
sr10_aclt_patella_6_d4	485.625	20.7812	14.6875	2058.6	2053.25	2051	2038.25	2055.2	2066.7	2054.9	2050	2047.9	2074.1	2049.5	2038.75	2045	2063.35	2069.05	2049.65	2055.65	2050.85	2050.2	2064.4	2069.4	2068.7	2047.7	2035.25	2049.25	2052.25	2043.5	2052.05	2047.8	2058.3	2088.85	2076.65	2068.35	2054.45	2048.2	2047.7	2034.55	2033.85	2046.9	2052.9	2030.39	2043.84	2008.19	1990.53	1934.04	1840.81
sr10_aclt_patella_7_d1	275	23.75	20.1562	1430.09	1438.74	1442.13	1479.65	1490.22	1494.22	1479.57	1481.74	1484.74	1490.04	1481.17	1473.83	1489.83	1495.22	1517.43	1533.7	1545	1565.83	1586.87	1584.7	1581.17	1615.57	1620.65	1630.48	1615.7	1606.7	1617.61	1626.17	1639.26	1668.17	1672.48	1681.22	1695.26	1706.26	1709.3	1744.65	1769.39	1764.35	1764.48	1785.43	1751.48	1685.44	1621.92	1540.58	1421.77	1252.9
sr10_aclt_patella_7_d2	327.656	21.0938	16.4062	1483.08	1494.2	1505.32	1495.52	1488.32	1477.28	1460.44	1454.48	1462.8	1469.08	1448.76	1421.44	1410.28	1426.84	1444.96	1425.68	1401.64	1395	1423.32	1446.96	1458.68	1472.8	1527.8	1571.32	1609.12	1611.28	1624.08	1609.96	1621.16	1649.64	1675.44	1689.44	1702.72	1726.88	1738.36	1755.04	1751.32	1745.88	1781.32	1778.6	1772.19	1775.64	1752.22	1695.1	1623.69	1555.58
sr10_aclt_patella_7_d3	273.75	20.7812	17.6562	1466.8	1457.67	1462.23	1464.5	1453.37	1447.4	1461.6	1466.13	1451.33	1427	1422.27	1441.63	1456.8	1442.7	1434.4	1429.73	1425.3	1423.33	1437	1446.93	1453.73	1461.83	1459.3	1455.7	1476.1	1494.4	1507.47	1541.37	1560.07	1553.23	1567.43	1569.17	1592.3	1633.3	1668.9	1706.3	1737.3	1779.37	1804.77	1808.83	1757.08	1696.4	1654.46	1530.44	1208.33	724.61
sr10_aclt_patella_7_d4	250.781	20.625	17.9688	1287.35	1273.45	1247.5	1177.8	1142.95	1129.4	1154.45	1206.7	1276.15	1358.1	1366.4	1353.9	1314.5	1290.7	1282.5	1270.2	1258.25	1268.5	1286.25	1337.75	1356.25	1378	1400.75	1429.9	1436.25	1415.9	1409	1411.55	1426.1	1437.9	1453.35	1456.95	1482.7	1498.55	1498.25	1518.45	1552.85	1573.05	1595.65	1638.65	1618.07	1620.24	1579.69	1466.86	1261.75	947.02
sr10_aclt_patella_7_d5	302.031	21.875	20.625	1514.67	1528.72	1497.94	1474.83	1464.67	1488.17	1495.78	1474.17	1448.67	1432.5	1409.33	1400.5	1452.11	1507.44	1548.11	1548.33	1521.17	1469.22	1454.5	1469.56	1491.33	1473.67	1489.56	1461.67	1423.94	1436.28	1478.17	1516.72	1532.83	1530.5	1555.22	1584.39	1644.94	1659.61	1687	1692.89	1691.33	1733.94	1725.17	1734.17	1729.86	1693.05	1555.27	1385.33	1242.08	1067.51
sr10_aclt_patella_7_d6	306.875	19.5312	18.125	1394.27	1363.5	1325.64	1303.82	1283.59	1306.59	1328.91	1335	1304.95	1274.18	1271.27	1302.18	1323.14	1342.95	1358	1375.45	1424.41	1474.95	1499.09	1521.36	1541.36	1573.73	1590.27	1605.55	1633	1653.05	1669.09	1685.41	1669.73	1674.18	1700.45	1721.18	1727.18	1727.36	1737.91	1753.23	1745.59	1762.41	1777.77	1782.64	1776.86	1726.9	1612.91	1523.2	1508.34	1484.63
sr10_aclt_patella_7_d7	173.906	18.9062	22.3438	1148.15	1131.75	1124.85	1113.15	1103.2	1115.2	1118.65	1124.65	1136.4	1173.15	1167.05	1156.65	1141.45	1148.95	1175.95	1204.5	1181.2	1176.4	1181.75	1176.2	1177.75	1180.8	1179.65	1194.1	1223.45	1290	1289.5	1320.2	1293.5	1319.65	1327.25	1374.4	1433.9	1487.05	1536.5	1573.8	1616	1683.75	1695.8	1695.85	1537.24	1279.21	896.847	485.313	244.541	126.693
sr10_aclt_patella_7_d8	389.219	21.7188	16.7188	1574.72	1574.78	1619.44	1613.22	1634.11	1611.39	1605.28	1624.33	1621.61	1635.78	1641.94	1634.61	1623.83	1630.56	1626.56	1651.28	1657.33	1638.17	1617.67	1640.72	1650.56	1665.22	1684	1662.56	1675.33	1682.67	1701.44	1751.28	1765.06	1819.83	1822.78	1827.11	1865.5	1882.22	1901.06	1917.39	1923.83	1950.78	1951.89	1973.28	1953.85	1961.81	1931.64	1857.58	1805.98	1752.55
sr10_aclt_patella_8_d1	301.094	14.5312	21.875	1777	1788.78	1795.67	1809.78	1796.33	1788.22	1760.11	1827.89	1796.11	1822.22	1796.56	1808.56	1828.22	1840.78	1808.89	1806.78	1807.78	1804.22	1821.11	1822.11	1800.78	1820.11	1817.78	1795.33	1779.44	1780.33	1755.78	1751.11	1746.11	1723.78	1782.11	1800.56	1829	1854.67	1856.89	1831.22	1851	1847.33	1869.89	1883.56	1803.35	1575.92	1223.47	936.05	839.606	926
sr10_aclt_patella_8_d2	317.656	16.7188	25.1562	1847.05	1826.19	1832.29	1806	1831.33	1801.43	1808.86	1831.29	1826.1	1810.29	1824.76	1813.86	1818.33	1815.24	1810.52	1832.52	1799.24	1785.1	1802.1	1811.62	1797.48	1791.05	1784.95	1802.81	1802.57	1827.48	1817.81	1826.29	1811.57	1814.76	1823.76	1812.71	1822.33	1810.67	1828.62	1847	1853.81	1863.05	1849.48	1823.24	1767.61	1782.73	1671.51	1293.53	1025.7	972.895
sr10_aclt_patella_8_d3	287.5	26.4062	20	1523.05	1506.77	1513.55	1485.45	1519.73	1513.59	1479.82	1500.14	1461.36	1449.64	1424.18	1435.32	1446.55	1453.27	1484.82	1493.18	1466.41	1472.59	1462.64	1430.32	1413.55	1393.64	1390.91	1421.59	1466.55	1486.32	1522.45	1545.68	1562.59	1607.05	1624.27	1645.68	1663.23	1662.09	1659.23	1693.73	1707.77	1698.55	1725	1738.86	1692.41	1639.29	1568.99	1518.98	1459.6	1411.66
sr10_aclt_patella_8_d4	231.875	22.5	15.1562	1796.29	1782.29	1790.57	1780.21	1782.36	1783.71	1800.57	1781.86	1766.5	1791.07	1780.07	1766.86	1758	1776.43	1783.57	1761.71	1771.64	1773.14	1777.43	1790.86	1793.36	1792.79	1796.21	1782.21	1780.07	1767.71	1761.86	1764.57	1770.36	1787.93	1796.64	1810.14	1824	1806.71	1793.93	1802.14	1837.93	1858.71	1876.86	1887.71	1882.34	1858.13	1753.77	1602.77	1411.08	1203.14
sr10_aclt_patella_8_d5	146.094	19.375	16.5625	1267.62	1254.21	1228.29	1219.25	1208.12	1210.79	1199.29	1194	1173.75	1163.5	1163.67	1143.88	1132.21	1136.67	1146.29	1178.25	1175.25	1160.46	1139.62	1138.08	1133.92	1138.21	1138.38	1149.92	1157.29	1182.42	1187.75	1172.5	1153.79	1166.92	1191.54	1210.88	1233.83	1261	1311.67	1348.79	1391.38	1450.58	1516.75	1519.92	1521.72	1434.93	1243	957.007	710.588	539.022
sr10_aclt_patella_9_d1	181.562	22.3438	11.5625	1089.86	1088.29	1092.31	1095.69	1104.54	1114.2	1132.66	1134.66	1136.89	1155.29	1178.03	1164.26	1168.09	1178.54	1176.2	1174.77	1176	1170.31	1157.77	1143.83	1146.49	1142.8	1128.8	1135.89	1144.23	1147.66	1144.69	1156.66	1177.83	1194.57	1196.51	1190.2	1186.26	1155.29	1151.91	1181.43	1252.23	1347.34	1424.43	1475.49	1440.06	1362.14	1264.69	1136.43	964.391	803.299
sr10_aclt_patella_9_d2	162.188	21.4062	15.9375	1287.26	1287.61	1292.77	1301.9	1309.42	1309.13	1296.1	1277.06	1287.81	1289.84	1287.77	1278.23	1266.45	1269.29	1261.52	1249.19	1247.19	1241.19	1238.97	1231.35	1220.19	1210.42	1217.13	1230.74	1233.71	1243.68	1264.39	1285.13	1290.1	1291.58	1286.19	1291.1	1316.74	1350.77	1387.45	1420.9	1434	1463.29	1482.65	1437.35	1341.14	1254.19	1156.69	1089.01	1037.49	987.224
sr10_aclt_patella_9_d3	181.25	20.9375	20.9375	710.7	680.3	668.45	682.8	682	668.45	653.65	653.05	643.2	623.45	634.8	653.4	653.1	662.45	695.95	689.55	704.2	700.15	707.4	700.6	701.95	685.85	682.1	683.45	697.9	738	743.9	761.75	783.25	785.5	840.25	875.05	904.4	925.45	945.65	972.6	1016	1044.25	1097.85	1085.1	1071.95	1030.4	936.451	846.018	784.114	684.11
sr10_aclt_patella_9_d4	367.812	23.75	18.4375	1379.64	1407	1425.79	1405.43	1376.86	1367.43	1367.29	1387.79	1375.57	1345.5	1315	1312.36	1333.07	1352.36	1405.5	1442.14	1475.64	1479.43	1493.29	1505.79	1517.29	1526.64	1521.36	1534.79	1573.71	1566.93	1590.07	1597.86	1603.64	1600.93	1606.07	1624.79	1648.64	1659.57	1691.07	1732.86	1767.93	1767.93	1798.21	1781.71	1727.49	1605.44	1400.07	1136.31	888.73	706.333
sr10_aclt_patella_9_d5	224.219	28.125	27.9688	954.613	963.355	959.742	970.065	957.323	960.935	962.355	959.871	957.194	946.161	942.968	946.871	943.677	926.645	912.613	913.71	911.806	907.484	906.065	908.355	893.613	894.774	893.323	894.419	902.226	907.677	892.29	905.097	909.387	914.484	922.806	922.806	951.935	985.258	1044.16	1098.32	1174.16	1229.68	1270.52	1265	1198.66	1086.34	1007.42	907.004	778.517	639.384
[truncated: 114 more columns]
