# Supplementary material for: Site-specific glycosaminoglycan content is better maintained in the pericellular matrix than the extracellular matrix in early post-traumatic osteoarthritis
Source: PLoS One. 2018 Apr 25;13(4):e0196203. doi: 10.1371/journal.pone.0196203 (PMC5919041; doi:10.1371/journal.pone.0196203)
Supplement: S1 File — (ZIP) [file pone.0196203.s009.zip › data/patella/patella - middle zone.xlsx]

## Sheet: control
sample	distance	height	width	optical density1	optical density2	optical density3	optical density4	optical density5	optical density6	optical density7	optical density8	optical density9	optical density10	optical density11	optical density12	optical density13	optical density14	optical density15	optical density16	optical density17	optical density18	optical density19	optical density20	optical density21	optical density22	optical density23	optical density24	optical density25	optical density26	optical density27	optical density28	optical density29	optical density30	optical density31	optical density32	optical density33	optical density34	optical density35	optical density36	optical density37	optical density38	optical density39	optical density40	optical density41	optical density42	optical density43	optical density44	optical density45	optical density46
ra1_left_patella_3_m1	77.0312	14.0625	8.4375	1905.67	1901.5	1897	1907	1887.83	1904.17	1910.67	1911.17	1886.67	1871	1891.67	1901.17	1903.33	1893.83	1890.5	1874.67	1912	1900	1924.17	1898.83	1887.67	1877.5	1891.33	1943.83	1920.5	1886.17	1915.67	1848	1870	1878.33	1861.67	1929.5	1926.33	1897.5	1908.17	1854	1879.67	1873.67	1876.17	1881	1808.54	1803.67	1791.66	1778.89	1762.34	1729.37
ra1_left_patella_3_m2	108.906	14.5312	17.0312	1941.33	1973.07	1957.2	1936.8	1948.6	1952.73	1954.4	1922.13	1959.53	1937.33	1945	1958.73	1942.2	1945.13	1941.47	1929.27	1967.27	1929.4	1940.8	1950.6	1953.27	1936.07	1969.73	1965.8	1966.8	1952.73	1950.8	1936.8	1935.67	1941.87	1926.73	1942.67	1963	1950.53	1920.13	1933.13	1941.4	1928.6	1950.33	1926.87	1919.99	1902.96	1858.64	1818.33	1774.8	1686.33
ra1_left_patella_4_m1	63.4375	18.2812	13.4375	1895.11	1878.89	1840.67	1862	1829	1892.56	1885.78	1858.56	1864.89	1878.89	1873.56	1861.11	1877.89	1893.44	1886.67	1858.11	1898.89	1884.33	1868.33	1910.44	1873.11	1859	1864	1870.44	1837	1856.89	1866.78	1869.44	1858.33	1878.67	1896.22	1822.67	1870.89	1866.11	1850.44	1913.11	1869	1878.44	1839.89	1866.11	1865.87	1847.48	1845	1778.65	1741.33	1719.3
ra1_left_patella_6_m1	122.969	16.25	16.7188	1962.36	1975.57	1969.93	1954.5	1960.36	1956.43	1956.64	1957.36	1949.79	1957.79	1978.71	1961.71	1964	1969.93	1947.5	1941.57	1960.43	1992.93	1968.07	1964.43	1932.57	1970.86	1989.07	1962.71	1958.71	1980.93	1983.79	1986.93	1956.64	1926.64	1968.07	1969.43	1956.07	1963.29	1960.86	1964.29	1960.5	1955	1981.5	1974.93	1959.84	1956.8	1913.41	1868.43	1829.08	1785.05
ra1_left_patella_6_m2	99.6875	19.8438	13.4375	1965.76	1974.12	1959.52	1946.68	1948.64	1971.52	1981.96	1974.36	1985.72	1969.48	1954.44	1964.68	1965.24	1955.48	1970.84	1966.56	1971.68	1967.2	1963.04	1970.96	1991	1975.28	1952.56	1965.08	1975.16	1966.04	1966.28	1969.76	1972.32	1968	1952.48	1959.2	1963.12	1972.52	1962	1965.04	1946.32	1934.36	1976.92	1966.76	1943.48	1940.68	1933.84	1926.6	1906.98	1896.96
ra1_right_patella_1_m1	131.875	11.875	12.6562	1996.79	2000.57	1978.29	1990.36	2002.71	1967.86	1957.21	1970.07	1962.57	1958.36	1962.64	1991	1991.21	1976	1971.07	1958.5	1968.07	1983.64	1972.71	1981.36	1980.14	1964.29	1970.86	1967.71	1963.79	1965.07	1976.14	1979.64	1982.43	1994.71	1994.07	1982.64	1973.86	1978.79	1971.36	1971.29	1985.64	1973	1974	1978.93	1974.45	1959.82	1938.49	1933.26	1912.8	1896.01
ra1_right_patella_1_m2	114.844	14.8438	12.9688	1963.5	1978.5	1987	1969.17	1975.42	1971.17	1967.08	1979.58	1967.75	1974.25	1962.5	1956.92	1966.08	1946.08	1961.83	1962.17	1949.33	1985.75	1956.08	1970.08	1968.17	1964.17	1949.92	1945.92	1970.08	1976.58	1946.92	1955.92	1974.75	1941.75	1935.92	1965.08	1967.08	1950.17	1957.25	1918.67	1924.83	1944.33	1960.5	1960.83	1943.16	1935.09	1907.92	1871.57	1866.97	1863.61
ra1_right_patella_1_m3	128.906	14.8438	12.5	1997	1984.5	1989.3	1983.2	1982.1	1967.6	1972.4	1953.6	1985.4	1989	1989.1	1984.9	1983	1992.8	1998.2	1969	1970.6	1981.8	1987.6	1972.5	1975.3	1971.6	1961.3	1975.4	1987.8	1953.7	1954.2	1964.4	1926.4	1885.3	1836.2	1786.3	1769.6	1720.5	1667.8	1591.8	1508.5	1448.2	1397.2	1319.8	1350.58	1411.06	1494.17	1576.59	1628.77	1653.34
ra1_right_patella_2_m1	68.125	13.5938	12.9688	1890.38	1861.69	1861.23	1900.46	1843.15	1864.85	1873	1866	1874.46	1861.85	1855.15	1908.23	1856.92	1878.62	1881.54	1865.54	1867.15	1897.46	1908.69	1837.23	1881.08	1848.38	1856.08	1865	1833.31	1859.77	1866.08	1866.85	1844.62	1874.38	1891.62	1886.77	1899.31	1876.08	1918.85	1884.62	1885.92	1883.31	1907.15	1914.62	1841.38	1826.75	1802.98	1750.01	1709.86	1703.94
ra1_right_patella_2_m2	59.5312	13.125	11.4062	1815.7	1827.5	1795.7	1828.4	1839.2	1793.7	1777.8	1795	1809.1	1818.6	1833.1	1793.3	1800.4	1779.1	1813	1821.9	1791.2	1833.5	1833.7	1825.7	1841	1847	1850.1	1842.8	1860.2	1835.1	1889.9	1850.9	1868.8	1879.4	1893.8	1870.4	1899.7	1871.2	1890.1	1900.4	1872.6	1923.7	1895.7	1875.7	1873.28	1828.62	1791.65	1779.12	1743.49	1621.18
ra1_right_patella_2_m3	82.5	11.7188	11.875	1913	1909	1915.2	1911	1923.6	1914.73	1901.87	1936	1925.67	1916.87	1921.93	1932.33	1938.13	1915.4	1945	1931.67	1922.8	1920.73	1965.67	1950.2	1948.4	1929.27	1936.47	1940.47	1930.13	1953.47	1947.53	1959.4	1939.53	1964	1962.4	1961.8	1939.47	1949.73	1964.07	1952.33	1938.27	1945.2	1921.4	1935.4	1930.65	1907.16	1889.09	1888.86	1886.01	1867.1
ra1_right_patella_2_m4	117.656	17.0312	16.25	1908.82	1896.27	1917.91	1911.55	1913.45	1931.27	1951.45	1942.36	1935.55	1938.91	1920.27	1962.09	1945.64	1928.36	1931.36	1945.36	1934.18	1950.55	1947.27	1924.73	1926.36	1938.64	1940.45	1930.55	1939.36	1922.45	1930.82	1944.36	1942.73	1955.82	1981.09	1933.27	1928.55	1946.55	1993	1965.64	1943.64	1958.27	1941.82	1963.09	1918.77	1862.67	1794.58	1747.49	1701.78	1643.61
ra1_right_patella_4_m1	97.8125	16.4062	13.4375	1857	1842.91	1832.55	1869.91	1899.91	1864.18	1871.82	1888.91	1829.09	1883.82	1922.18	1912.27	1889.91	1875	1885.73	1890.09	1877.36	1897.45	1904.82	1910.82	1933.45	1946.73	1899.36	1876.73	1885.91	1897.09	1895.18	1927.55	1904.73	1921.91	1893.82	1921.45	1899.91	1933.55	1938.73	1934.36	1892.91	1922.82	1889.18	1931.09	1882.71	1838.75	1785.78	1728.1	1633.57	1542.62
ra1_right_patella_4_m2	59.8438	15.1562	13.5938	1760.25	1760.62	1737.88	1709.25	1710.38	1690.62	1673	1638.25	1607.75	1555.75	1518.5	1585.88	1627.75	1627	1599.12	1570.12	1583.88	1629.12	1717	1735	1732	1709	1728.25	1781.62	1776.88	1791.25	1810.75	1851.5	1860.12	1883.62	1881.88	1896.75	1900.38	1867.62	1890.62	1890	1883.75	1917.5	1898	1913	1851.95	1833.73	1820.34	1777.43	1706.24	1630.66
ra1_right_patella_4_m3	126.25	15.4688	13.75	1942.14	1904.43	1925.86	1896.14	1898.86	1900	1882.29	1909	1901.57	1919.57	1893.71	1885.57	1921.14	1914.86	1888.43	1934.14	1892.57	1901.29	1934	1909.29	1930.14	1933.43	1909.86	1906.71	1911.29	1913.57	1934.57	1943.14	1898.57	1905	1885.43	1897.57	1933.86	1911	1933.57	1923.29	1929.43	1878.86	1928.71	1943.57	1814.51	1705.26	1571.26	1465.86	1393.42	1337.45
ra1_right_patella_4_m4	146.094
ra1_right_patella_6_m1	115.469	17.8125	12.8125	1897.36	1909.16	1925.4	1922.76	1899.52	1904.08	1921.44	1918.68	1921.4	1907.76	1927.44	1922.24	1910.84	1911.68	1910.96	1924.16	1943.6	1926.64	1918.44	1913.88	1921.44	1938.8	1927.28	1927.12	1921.12	1932.2	1927.36	1938.36	1913.72	1926.12	1904.04	1914.4	1910.72	1936.48	1937.48	1923.8	1916.2	1940.88	1944.36	1935.48	1907.96	1872.81	1820.7	1743.35	1675.7	1605.45
ra1_right_patella_6_m2	128.75	17.1875	11.25	1895.13	1922.2	1918.53	1946.33	1937.53	1928.07	1927.93	1947.73	1937.07	1949.47	1937.73	1963	1923	1905.8	1924	1913.07	1937.8	1923.53	1936.4	1935.53	1933	1933.87	1931.67	1935.27	1936	1933.67	1921.67	1908.13	1924.13	1916.67	1923.93	1957.07	1947	1942.73	1920.87	1911.4	1916.2	1936	1932.47	1954.73	1921.54	1912.62	1909.52	1881.12	1834.13	1763.6
ra1_right_patella_7_m1	83.9062	13.75	12.5	1887.2	1921.9	1928.2	1938.9	1928.9	1928.9	1915.6	1926.3	1922.9	1914.7	1905.3	1926.8	1925.9	1912.9	1903.9	1947.9	1931.7	1931.9	1904.2	1908	1919.7	1890.4	1889.3	1952.7	1942.3	1905.5	1934.2	1957.6	1899.8	1929.5	1963.4	1926.8	1938.6	1915.3	1929.5	1945.3	1947.1	1951.5	1942.6	1956.6	1933.04	1931.44	1948.13	1934.1	1939.77	1922.53
ra1_right_patella_7_m2	106.094	12.1875	13.125									1862.33	1985.56	1968.67	1959.56	1972.78	1939.78	1931.33	1978	1956.33	1947.89	1994	1949.11	1964.22	1945.11	1958.89	1940.33	1932.22	1954.22	1953	1930.44	1953.89	1977.11	1986.44	1954.89	1981.44	1922.22	1940.33	1933.33	1968.78	1968.44	1951.33	1898.22	1905.51	1876.45	1877.48	1837.57	1735.34	1607.06
ra2_left_patella_1_m1	117.344	16.25	12.5	1929.64	1934.79	1924.14	1925.07	1938.64	1921.71	1914.36	1926.71	1938.71	1915.29	1932	1939.36	1927.64	1917.21	1922	1928.64	1924	1887.21	1933.71	1914.64	1928.5	1933.93	1903.79	1926.57	1932.29	1936.57	1919.14	1896.21	1921.5	1893.57	1914.71	1948.43	1933.79	1916	1907.29	1920.43	1930.07	1903.5	1914.79	1920.36	1911.2	1894.04	1844.96	1788.8	1737.91	1660.3
ra2_left_patella_1_m2	118.906	14.2188	14.375	1916.89	1924.56	1938	1966.67	1947.33	1950.11	1938.44	1904.89	1922.56	1941.78	1949.67	1957.67	1945.33	1942.56	1934.44	1956.78	1958	1928	1938.11	1920	1908	1939.44	1929	1895.11	1922	1948.22	1948.89	1949.78	1941.78	1945.22	1923.89	1929	1967.78	1949	1931.11	1942.78	1979.11	1946.22	1899	1938.22	1864.13	1791.12	1680.22	1518.91	1381.53	1274.9
ra2_left_patella_1_m3	110.781	14.8438	17.6562	1903	1917.19	1933.06	1895.06	1891.88	1920.19	1901.06	1890	1900.62	1902.88	1903.19	1919.25	1920.5	1916.75	1906.62	1910.38	1939	1897	1889.81	1896.94	1919.38	1920.62	1942.19	1920.56	1926.75	1911.12	1905.5	1920.25	1904.5	1923.31	1906.38	1888.56	1911.06	1928.44	1923.69	1942.38	1949.25	1941.25	1927	1945.5	1927.02	1905.69	1831.5	1737.4	1565.16	1339.99
ra2_left_patella_1_m4	121.094	18.2812	14.2188												1827.27	1880.73	1908.18	1921.82	1905.82	1902.36	1922.82	1900.45	1939.18	1920	1920.82	1905.09	1887.36	1902.18	1922.27	1912.82	1904	1914.27	1900.09	1888.09	1891.73	1922.09	1900.55	1877.36	1903	1893.18	1874	1859.64	1890.18	1863.01	1836.35	1778.8	1688.19	1552.14	1331.52
ra2_left_patella_1_m5	161.875
ra2_left_patella_2_m1	41.875	11.7188	11.875	1745.64	1761.36	1763.09	1737	1718.64	1715.45	1737.45	1736.73	1746	1718.64	1734.91	1734.73	1737.73	1735	1761.82	1770	1786.73	1771.82	1774.09	1790.18	1814.36	1773.82	1810.73	1803.18	1810.36	1794.09	1819.91	1836.64	1850	1799.91	1841.36	1833.36	1817.27	1844.73	1834.91	1824.82	1846.45	1845.73	1857.18	1846.09	1828.08	1828.98	1808.68	1779.07	1753.4	1715.99
ra2_left_patella_2_m2	64.375	15	11.25	1876.67	1893.11	1909.11	1929.67	1924.67	1919.33	1916.44	1927.44	1910.11	1907.11	1921.33	1908.78	1881.33	1898.33	1921.89	1887.56	1909.11	1896.33	1902.67	1867.67	1876.33	1858.67	1884.89	1893.78	1881.22	1882.33	1885.89	1870.22	1877.67	1866	1894.22	1902.89	1915.89	1882.67	1882.67	1875.89	1874.33	1870.33	1871.33	1896.33	1848.4	1830.29	1772.74	1698.22	1651.71	1597.26
ra2_left_patella_2_m3	56.7188	12.0312	10.3125	1823.56	1856.67	1838.67	1888	1850.89	1857.44	1881.22	1841.33	1856.78	1831	1836	1856.22	1844.78	1904.67	1894.78	1887.44	1883.78	1857.44	1857.11	1884.11	1853.67	1843.78	1893.89	1880.22	1904.56	1873.78	1862	1877	1879.89	1891.67	1866.33	1888.67	1876	1881.89	1881	1886.56	1842.89	1848.67	1858.89	1853.78	1846.42	1798.44	1707.81	1596.29	1462.85	1315.93
ra2_left_patella_2_m4	80
ra2_left_patella_3_m1	138.594	18.75	15	1952.83	1934.5	1971.83	1994.75	1969.5	1979.08	1982.58	1961.58	1983.92	1979	1946.92	1972.83	1984.08	1955.58	1977.75	1958.25	1947	1960.5	1962.33	2017.42	1952.08	1974.83	1997.83	1965.83	1981.67	1967.83	1976.5	1974.5	1969.83	1969.83	1963.67	1975.25	1952.08	1993.42	1967.67	1994	1957	1935.25	1945.58	1976.83	1934.89	1896.62	1903.41	1842.79	1751.48	1609.76
ra2_left_patella_3_m2	103.906	9.375	14.8438	1944.83	1942.83	1935.75	1951.17	1952.92	1942.25	1945.17	1968.42	1969.08	1951.58	1955.08	1937.08	1951.58	1929.25	1941.67	1940.08	1945.5	1936.25	1930.83	1954.75	1964.67	1955.67	1970.17	1943.25	1962.42	1950.33	1948.08	1970.83	1952.92	1955.5	1939.75	1944.08	1948	1954	1962.25	1944.58	1956.08	1959.83	1931.33	1962	1933.11	1920.94	1897.16	1859.72	1845.02	1798.41
ra2_left_patella_4_m1	57.0312	11.5625	9.53125	1861.75	1882.17	1881.75	1886.08	1904.67	1900.08	1866.5	1875.08	1882.67	1893.83	1919.92	1920.25	1923.83	1903.33	1915.92	1939	1910.58	1894.58	1917.5	1929.42	1921.33	1916.58	1906.83	1890.08	1898.25	1906.83	1868	1830.92	1829.33	1822.75	1851.75	1861.92	1838.75	1866.75	1832.75	1827.5	1823.42	1764.58	1779.25	1821.67	1846.72	1831	1794.23	1760.86	1748.42	1752
ra2_left_patella_4_m2	69.0625
ra2_left_patella_4_m3	55
ra2_left_patella_5_m1	32.8125	11.0938	11.875	1764.44	1756.22	1745.33	1727.78	1728.44	1776.11	1760.56	1771.11	1778.89	1756.33	1755	1749.56	1777.56	1792.56	1770.89	1750	1740.56	1709.67	1723.44	1715.78	1718.78	1702.22	1701.56	1708.22	1736.44	1714.44	1726.22	1752	1735.44	1755.44	1754.11	1744.56	1742.33	1744	1741.33	1748.22	1751.78	1740.56	1780.67	1766.89	1760.96	1732.45	1682.82	1609.41	1467.33	1290.18
ra2_left_patella_5_m2	36.25	12.6562	10.9375	1775.14	1768.71	1755.57	1728.14	1729.14	1781	1757.71	1745.57	1776.57	1788.86	1795.86	1811.57	1775.14	1770.57	1776.14	1772	1755.29	1767	1744.29	1754.29	1801.86	1797.57	1799.71	1771.86	1811.43	1852.86	1822.43	1835.29	1818.14	1833	1839.71	1869.14	1863.86	1861.43	1851.71	1851.29	1867	1882.29	1873.43	1877.86	1866.67	1871.58	1850.8	1786.19	1765.18	1728.49
ra2_left_patella_5_m3	54.375	15.625	18.9062	1755.08	1768.23	1748.31	1762.69	1786.08	1779.46	1772	1761.38	1775	1769.23	1769.85	1759.85	1758.77	1802	1784	1770.38	1762.85	1795.08	1795.77	1784.62	1779.54	1769.62	1779.85	1788.31	1800.31	1785.62	1779.77	1780.46	1785.77	1806	1822	1819	1826.23	1821.08	1792.08	1792.38	1819.54	1827.15	1812.46	1835.38	1837.97	1813.67	1823.5	1813.09	1752.12	1668.95
ra2_left_patella_6_m1	81.875	15.7812	14.0625	1795.12	1743.38	1732.75	1756.12	1779.5	1759.88	1747.62	1771.38	1766.88	1743.25	1769.25	1729.62	1743.88	1735.88	1748.5	1747.12	1767.38	1795.88	1791.25	1805.5	1782.25	1784.88	1762.25	1777.12	1772	1773.88	1781.62	1794.12	1759	1772.12	1796.75	1782.25	1786.25	1797.12	1772.25	1759.12	1762.38	1768.75	1797.12	1787.25	1789.53	1764.85	1649.24	1410.49	1075.26	722.998
ra2_left_patella_6_m2	104.688	11.875	15.3125	1860.65	1873.18	1855.65	1873.94	1847.94	1860.35	1861.41	1881.06	1867.65	1872.88	1856.35	1855.29	1862.53	1859.88	1858.24	1857.94	1873.88	1882.35	1879.94	1867.35	1867	1868.65	1876.18	1859.29	1874.29	1869.65	1883.82	1878.41	1901.41	1888.71	1865.47	1862.12	1875.71	1877.65	1870.41	1879.18	1888.35	1849.29	1856.18	1874.82	1877.1	1865.07	1831.14	1755.47	1697.21	1623.68
ra2_left_patella_6_m3	102.188	13.75	13.5938	1868.75	1826.38	1850.62	1873.38	1829.88	1846.12	1852.12	1844.5	1860.62	1831.25	1867.88	1821.25	1826.12	1850.12	1861.62	1879.25	1826	1850.5	1832.38	1871.12	1839.5	1827.88	1822.5	1831.75	1804.62	1853.25	1860.88	1845.75	1842.62	1874.12	1854.25	1842.5	1875.25	1864.5	1852.5	1905.12	1862.12	1902.38	1863.38	1904	1878.51	1866.84	1834.87	1763.66	1679.49	1579.06
ra2_left_patella_6_m4	96.0938	20	15.4688	1829.12	1819.25	1809.31	1818.75	1810.06	1808.44	1798.88	1804	1765.62	1796.69	1797.12	1784	1778.31	1749.44	1768.44	1778.38	1805.94	1783.25	1765.25	1787.44	1783.75	1785	1787.44	1816.56	1801.69	1808.19	1807.94	1819.5	1832.25	1830.69	1847.88	1852.12	1857.69	1817.88	1825.56	1879.12	1850.75	1862.25	1891.5	1898.19	1891.23	1873.43	1833.07	1790.12	1736.81	1651.85
ra2_left_patella_6_m5	166.562
ra2_right_patella_1_m1	136.719	14.375	14.0625	1980.45	1989.36	1981.18	1955.82	1983.27	1965.27	1975.55	1959.55	1969	1973.82	1996.27	1960.73	1958	1967	1978.55	1969.64	2016.91	1943.36	2001.73	1981.55	1963.82	1973.18	1952.82	1986.45	1984.45	1980	1989.64	1976.82	1941.45	2011.27	1959.64	1983.18	1989.55	1964.82	1952.73	1954.45	1987	1997.82	1956.45	1960.36	1951.18	1929.53	1890.88	1835.43	1817.27	1809.23
ra2_right_patella_1_m2	85	10.1562	13.75	1923.67	1932.17	1934.5	1924.33	1911.17	1902	1911.83	1937.67	1899.83	1892.5	1929	1928.83	1914.83	1894.33	1894.33	1930.33	1923.67	1882.33	1885.33	1915.17	1938.17	1935.33	1879	1866.5	1911.33	1908.33	1889.17	1914.33	1893.33	1909.67	1935.17	1927.5	1912.33	1918.5	1937.83	1923.5	1908	1913.83	1952	1957.5	1891.4	1858.62	1867.33	1837.87	1793.96	1778.62
ra2_right_patella_1_m3	130.781	15.4688	14.2188	1975.62	1985.75	1972.56	1962.12	1987.5	1993.94	1939.25	1995.81	1980.25	1961.94	1993.5	1957.88	1964.19	1983.81	1960.75	1966.06	1986.94	1983.88	1960.44	1966.94	1966.06	1954.25	1979.25	1986.88	1961.12	1978.31	1977.75	1968.31	1985.88	1982	1972.38	1966.44	1968.5	2012.06	1974.62	1996.38	1975.81	1974.88	1951.25	1973.56	1946.24	1910.56	1853.92	1820.55	1765.88	1697.52
ra2_right_patella_2_m1	84.8438	14.0625	15			1846.83	1878.5	1874	1878.33	1929.67	1944.67	1930	1930.5	1905.17	1893.5	1899	1894.5	1905.17	1888.17	1884.67	1911.67	1923.5	1920.83	1911.17	1909.5	1884.33	1897.83	1886.33	1879.17	1924.17	1905.5	1896.67	1926	1906.67	1920	1916	1900.67	1912.83	1888.83	1877	1899	1876.83	1919.83	1875.94	1844.04	1826.64	1700.73	1553.63	1267.43
ra2_right_patella_2_m2	57.1875	12.6562	13.75	1902.64	1867.09	1859.64	1873.18	1885.73	1882	1881.45	1874.36	1862	1871.09	1867.18	1886.18	1884.82	1863.18	1857.45	1873.55	1872.09	1871.45	1875.64	1904.18	1899.09	1883.55	1883.91	1876.73	1884.73	1908.09	1897.09	1889.64	1907.45	1901.45	1916.09	1933.36	1905.91	1903.73	1941.82	1945.64	1913.64	1933.64	1924.36	1910.82	1925.08	1899.12	1895.2	1876.61	1809.89	1757.25
ra2_right_patella_3_m1	95.625	14.0625	15.3125	1882.59	1872.94	1877.59	1898.76	1894.24	1863.29	1884.76	1881.47	1877.41	1892.18	1869.47	1878.06	1887.06	1868.35	1857.88	1858.59	1844.71	1857.24	1857.18	1853.47	1879.94	1862.41	1864.53	1884.47	1892.29	1874.82	1873.12	1870.18	1864.94	1883.29	1900.88	1884.94	1875.06	1856.24	1845	1869.29	1882.94	1873.18	1879.59	1880.35	1842.12	1781.93	1681.13	1493.62	1255.92	1005.34
ra2_right_patella_3_m2	82.9688	12.6562	12.8125	1818	1810.11	1798.11	1779.78	1763.22	1786.56	1789.33	1815.89	1837.44	1824.56	1807.33	1792.11	1774.78	1812.22	1825.56	1832.44	1819.56	1813.56	1832.56	1827.33	1825.67	1806.33	1818.11	1832.33	1822.22	1825.44	1822.11	1812.89	1819.22	1824.33	1822.56	1793.56	1763.33	1779.67	1759.67	1759.78	1793.67	1824	1845.22	1863.22	1856.24	1824.12	1799.25	1764.77	1695.2	1609.28
ra2_right_patella_3_m3	93.75	12.8125	11.875	1943.25	1927.17	1939.58	1938.75	1929.42	1905.92	1906.08	1910.25	1922.5	1935.25	1920.5	1919.17	1916	1918.08	1920.17	1943.08	1918.92	1883.42	1906.08	1919.25	1905.17	1901.83	1933.92	1927.17	1913.08	1902.33	1890.33	1913.67	1929.83	1917.17	1923.33	1922.5	1914.33	1891.5	1870.25	1855	1849.25	1822.08	1825.75	1836.83	1832.37	1817.05	1778.02	1726.56	1687.86	1638.95
ra2_right_patella_4_m1	99.375	12.0312	15	1930	1928.57	1913.43	1926.29	1887.29	1904.14	1979	1906.71	1955.29	1890.71	1907.29	1966.29	1936.29	1936.43	1932.71	1917.71	1948.86	1909.14	1955.43	1885.29	1898.57	1971.29	1900.43	1905.29	1926.71	1916.86	1945	1917.57	1926.43	1939.86	1943.29	1910	1907.14	1899.14	1921	1915.57	1909.29	1917.71	1924.14	1893.29	1906.27	1894.09	1875.34	1794.61	1698.75	1588.53
ra2_right_patella_4_m2	116.875	13.2812	16.4062	1938.64	1982.82	1936.55	1937.82	1949	1945.18	1925.55	1951.27	1916.09	1951.18	1914.27	1923.64	1951.45	1945.64	1956.27	1947.82	1968.36	1953.82	1970.91	1938.09	1919.73	1940.27	1948.27	1952.09	1946.45	1928.73	1956.09	1943.45	1937.45	1937.36	1938.09	1929.55	1924.82	1934.55	1957.36	1907	1904.55	1917.82	1935.73	1965.27	1895.67	1837.11	1770.91	1729.6	1713.12	1759.41
ra2_right_patella_4_m3	138.75	17.5	15.625	1964.37	1976.79	1955.84	1954.32	1952.84	1958.37	1950.89	1941.63	1947.26	1962.79	1957	1972.63	1972.21	1947.79	1961.42	1939.79	1956.32	1964.95	1939.26	1941.63	1943.95	1937.68	1950.79	1948.79	1945.95	1949.26	1929.11	1950.11	1971.79	1955.47	1960.63	1959.16	1939	1936.58	1947.47	1950.58	1913.42	1925.89	1913.63	1923.53	1903.39	1867.5	1825.48	1791.81	1703.61	1462.9
ra2_right_patella_4_m4	68.4375	11.7188	11.7188	1816.71	1852.29	1862.71	1861.14	1835.14	1829.43	1852.29	1831.14	1848	1811.57	1828	1835.71	1851.14	1830.14	1854.86	1852.86	1843	1884.57	1861.71	1860.14	1885.29	1826.43	1855.29	1891.86	1867.43	1901.43	1884.14	1899.29	1884.71	1867.43	1860.29	1905	1879.14	1924	1852.29	1866.86	1883.71	1892.57	1828.71	1867.71	1778.11	1647.77	1516.54	1349.86	1159.08	1055.85
ra2_right_patella_4_m5	51.0938	10.625	13.4375	1700.77	1682	1610	1549.23	1451.38	1455.31	1382.62	1355.46	1389.92	1378.38	1390.92	1494.92	1495.69	1526.69	1610.54	1588	1655.85	1697.46	1700.31	1708.46	1769.15	1763.46	1742.69	1745.77	1746.54	1768.85	1788.62	1832.38	1831.69	1825.46	1843.46	1857.77	1830.85	1785.69	1841.08	1820	1801.08	1765.77	1753.62	1805.38	1787.2	1788.83	1746.19	1668	1474.96	1174.32
ra2_right_patella_5_m1	58.4375	11.875	14.0625	1463.92	1431.25	1474.25	1430.92	1404.25	1384.67	1381.33	1379.67	1356	1361.58	1411.17	1405.92	1424.17	1437.08	1421	1444.67	1430.33	1460.42	1449.33	1496.08	1455.83	1455.58	1418	1451.17	1412.5	1404.25	1419.08	1412.67	1420.17	1448.92	1456.83	1461.5	1461.83	1461.83	1455.17	1526.67	1561.25	1624.42	1621.25	1678.67	1653.92	1610.12	1519.76	1397.98	1343.07	1268.8
ra2_right_patella_5_m2	96.4062	14.8438	12.9688	1825.2	1818.8	1830.1	1844.4	1845.2	1824	1813.2	1819.2	1830.9	1822.3	1803.6	1821.2	1827.8	1825.2	1841.3	1829.3	1810.4	1801.1	1809.9	1827.7	1835.9	1822.2	1835.5	1861.1	1873.5	1863.8	1850.9	1841.5	1819.4	1831.9	1856.7	1855.8	1886.3	1919	1910	1877.6	1894.5	1898.5	1912.4	1919.2	1910.77	1874.15	1800.19	1744.81	1670.86	1561.63
ra2_right_patella_5_m3	103.438	14.0625	14.5312	1902.27	1894	1878.55	1900.18	1890.09	1870.45	1864.91	1871.64	1891	1890	1874.55	1884.64	1891.82	1866.45	1886.55	1901.09	1886.09	1881.27	1875	1857.91	1863.45	1862.82	1869.73	1884.27	1903.18	1909.27	1946.27	1927.36	1937.18	1925.45	1926.82	1932.55	1911.36	1936.45	1939.55	1928.91	1918.45	1886.36	1924.45	1961	1928.74	1905.62	1876.13	1770.46	1606.23	1415.86
ra2_right_patella_5_m4	89.8438	13.4375	12.8125	1700.89	1727.11	1706.89	1701.67	1740.56	1732.89	1749.22	1714.56	1729.44	1748.11	1742.44	1755.56	1740.56	1756.89	1771	1798.11	1762.56	1756	1745.33	1743.11	1737.11	1777.67	1774	1780.11	1781	1800.11	1764.22	1743.67	1748	1767.78	1772	1761.89	1768.89	1751	1724.89	1779.56	1783.44	1802.89	1837.33	1831.78	1857.8	1823.08	1774.2	1674.38	1561.06	1446.56
ra2_right_patella_5_m5	71.5625	14.6875	11.25	1621.67	1619.56	1597	1623.89	1619.89	1632.56	1658.89	1682.89	1681.56	1624.67	1583.22	1578.67	1571.89	1573.67	1574.67	1595.89	1627.67	1626.78	1624.78	1650	1588.11	1601.11	1611	1610.56	1589	1587.67	1550.89	1579.22	1577	1561.67	1596.11	1593.44	1638.44	1607.89	1592.22	1621.11	1662.56	1717	1744.22	1812	1758.23	1685.68	1582.69	1491.92	1399.87	1364.11
ra2_right_patella_5_m6	134.062	15	14.8438	1886.25	1886.08	1890.92	1902.75	1894.25	1897.67	1914	1930.5	1929.42	1905.42	1898.67	1918.08	1919.42	1926.75	1925.75	1909.08	1916.33	1895.75	1893.58	1909	1902	1910.75	1934.92	1941	1920.08	1915.58	1930.67	1915.42	1912.25	1932	1937.25	1911.42	1908.92	1918.58	1909	1909	1901.08	1912	1926.83	1915.25	1914.75	1869.21	1770.78	1661.32	1587.06	1529.75
ra2_right_patella_5_m7	118.438	12.9688	14.0625	1879.54	1886.08	1871.77	1873.92	1870.54	1863.38	1859.62	1898.69	1867.08	1855.77	1875.85	1885.85	1895.08	1886.15	1875.77	1865.31	1887.38	1897.77	1892.85	1899.15	1893.85	1891.54	1892.62	1881.31	1904.38	1923.85	1881	1901.85	1925.23	1919.85	1904.77	1896.54	1872.54	1881.15	1893.23	1874.92	1885.31	1889.69	1897.15	1906.92	1854.06	1805.68	1762.86	1719.35	1663.74	1606.92
ra2_right_patella_6_m1	50.1562	14.375	10.625	1496.25	1497.83	1508	1514.25	1532.17	1517.75	1493.75	1512.5	1518.58	1481.42	1447.83	1440.67	1423.92	1467	1479.5	1515.92	1533.25	1504.83	1475.33	1454.25	1479.25	1545.75	1577.67	1598.75	1624.75	1609.25	1582.92	1614.75	1617.58	1619.5	1638.17	1656.17	1671.5	1680.5	1714.83	1710.75	1715.58	1724.83	1743.67	1788.25	1748.3	1714.06	1707.11	1659.07	1615.44	1604.94
ra2_right_patella_6_m2	133.906	16.5625	16.5625	1871.07	1886.07	1881.57	1892.36	1894.43	1885.71	1884.86	1884.14	1887.43	1891.14	1882.36	1883.14	1876.21	1908	1915.71	1896.21	1912.86	1903.29	1892.64	1912.43	1918.57	1904.93	1922.79	1924.14	1910.93	1906.14	1903.43	1915.14	1903.43	1888	1908.79	1902.21	1934.71	1950.43	1917.43	1916.5	1920.57	1941.07	1923.79	1919.07	1911.19	1901.02	1877.21	1833.12	1720.39	1623.61
ra2_right_patella_6_m3	111.562	15.3125	15.3125	1811.11	1805.11	1812.33	1786.56	1783	1791.78	1778.78	1767.44	1718.67	1595.78	1427.44	1177.78	919.889	726	590.111	543.222	572.333	730.667	1019.44	1314	1540	1622.11	1657.67	1724	1710.22	1704	1644.78	1532.33	1413.78	1347.44	1368.33	1516.11	1708.33	1729.22	1671.78	1730.33	1834.56	1861.33	1890.44	1892	1897.55	1872.26	1879.82	1841.86	1807.08	1770.6
ra3_left_patella_1_m1	208.438	22.8125	10.1562	1960.87	1948.2	1937.07	1943.93	1932.47	1963.8	1931.6	1958.6	1946.27	1959.4	1925.2	1957.93	1956.2	1956.27	1932.13	1947.6	1951.33	1947.67	1955.47	1944.53	1970.67	1968.07	1935.13	1931.87	1945.07	1943.6	1956.27	1960.33	1954.6	1973.2	1932.27	1955.67	1963.47	1907.27	1927.13	1924.47	1908.2	1919.67	1949.87	1960.47	1925.32	1921.37	1933.2	1912.24	1902.9	1887.05
ra3_left_patella_1_m2	189.219	15.625
ra3_left_patella_2_m1	122.344	17.3438	13.75	1912	1901.36	1933.5	1918.14	1904	1906.86	1910.64	1923.5	1889.57	1909.36	1934.43	1912.29	1916.86	1920.07	1950.93	1932.07	1932.21	1912.79	1917.07	1907.07	1915.36	1914.64	1901.93	1924	1911.43	1912.43	1909.43	1894.29	1903.14	1924.86	1923.5	1907.14	1904.36	1916.36	1913	1908	1918	1916.64	1925.29	1948.07	1925.88	1912.09	1908.79	1902.64	1900.15	1871.44
ra3_left_patella_2_m2	96.4062	15.625	11.7188	1899.25	1883.38	1898.62	1877.25	1856.5	1882.06	1895.44	1878.25	1874.88	1886.5	1876.19	1876	1891.94	1860.5	1870.81	1883.38	1872.81	1889.12	1870.62	1860.06	1881	1890.75	1890.5	1883.81	1886.69	1890.62	1873.5	1870.5	1868.5	1896.38	1890.06	1875.81	1888.88	1896.81	1878.44	1872.38	1893.56	1889.12	1892.75	1909.75	1919.26	1907	1865.22	1830.31	1799.89	1748.05
ra3_left_patella_3_m1	69.0625	13.125	11.7188	1685.67	1659.33	1698.33	1704.17	1702.83	1701.17	1692.83	1681.17	1705.17	1705.17	1707.17	1699.5	1718.17	1716	1732	1733.33	1677	1713.83	1765.5	1737.5	1716.33	1693.83	1727.5	1763.83	1712.17	1720.5	1732.17	1739.33	1715.67	1701.33	1701.17	1729.5	1745.83	1706.33	1756.33	1755.17	1784.33	1768.5	1782.67	1799.5	1771.95	1762.65	1733.22	1696.18	1675.15	1607.46
ra3_left_patella_3_m2	89.8438	11.7188	13.9062	1853	1837.14	1867.14	1829.57	1826.29	1854	1841.71	1835	1859.14	1852.86	1824	1826.71	1870.43	1827.43	1835.71	1842.57	1854.29	1867.14	1841.29	1844.43	1885	1846.71	1829.43	1832.86	1836.14	1840.86	1852.57	1878.14	1879.29	1827.57	1866.71	1840.14	1785.71	1825.86	1820.14	1861.29	1871.86	1847.57	1876.14	1880	1869.41	1846.58	1771.73	1718.1	1633.46	1397.54
ra3_left_patella_6_m1	46.875	8.90625	10	1648.45	1615	1611.64	1634.73	1639.91	1634.18	1644.91	1638.55	1655.82	1691.45	1657.55	1648.55	1677.36	1642.27	1660.91	1674.55	1683	1660.45	1676.64	1670.55	1671.73	1651	1661	1663.73	1667.55	1671.82	1678.27	1677.09	1683.91	1697.64	1715.18	1707	1729.27	1738.73	1690.64	1727.82	1754.91	1774.09	1837.91	1844.55	1833.13	1816.8	1801.91	1781.46	1733.68	1674.9
ra3_left_patella_6_m2	95.3125	18.2812	18.4375	1864.52	1868	1857.61	1857.91	1868.87	1870	1862.61	1858.17	1875	1873.09	1869.74	1878.52	1875.74	1868.3	1858.96	1873.48	1885.87	1893.22	1864.74	1880.48	1912.04	1881.09	1875.43	1876.09	1871.09	1857.3	1861.04	1869.48	1848.91	1854.57	1838	1859.22	1861.48	1854.78	1861.04	1859.57	1866.09	1886.96	1870.48	1880.13	1879.94	1819.57	1732.67	1672.71	1550.89	1385.17
ra3_left_patella_6_m3	125.938	18.2812	13.2812	1908.91	1891.09	1903.52	1906.83	1892.83	1898.13	1903.13	1900.91	1904.96	1902.74	1902.83	1905.04	1916.96	1908.17	1886.22	1906.83	1908.7	1922.61	1912.83	1899.09	1904.17	1911.91	1909.57	1897.87	1908.13	1913.52	1912.48	1906.35	1920.48	1907.7	1897.91	1912.65	1924.35	1912.65	1923.61	1922.57	1912.74	1964.96	1921.13	1914.22	1911.19	1869.15	1814.19	1727.09	1593.11	1478.55
ra3_left_patella_6_m4	111.094	16.25	15.4688	1872.38	1854.54	1846.85	1854.31	1833.38	1858.77	1847.15	1858	1872.31	1867.85	1861.31	1886.85	1873.92	1898.62	1873.31	1878.08	1880.38	1866	1885.46	1852.08	1887.23	1907.38	1906.38	1908.69	1926	1911.31	1903.23	1900.92	1916.69	1901	1894	1898.77	1913.38	1914.85	1889.77	1886.38	1913.08	1931	1929.08	1948.08	1946.9	1917.27	1924.77	1892.21	1849.68	1786.15
ra3_left_patella_6_m5	74.2188	12.8125	14.375	1813.52	1827.38	1807.29	1811	1798.33	1777.52	1783.05	1802.62	1807.14	1798.19	1787.71	1800.95	1823.52	1799.48	1809.52	1801.81	1790.57	1809.52	1812.05	1811.67	1794.9	1798.57	1823	1807.38	1789.71	1783.29	1801.57	1813.81	1808.9	1819.52	1804.71	1817.48	1825.29	1838.05	1823.24	1836.38	1849.81	1856.38	1859.05	1857.24	1860.16	1823.53	1782.21	1744.43	1725.57	1693.94
ra3_right_patella_1_m1	79.5312	13.125	11.4062	1848.3	1829.1	1832.5	1813.2	1842.2	1845.7	1819.3	1859.7	1825	1860.1	1853.4	1847.1	1822.7	1851.7	1867.3	1848.5	1861	1837.5	1841.8	1848.5	1828.5	1821.7	1826	1829.3	1853.4	1834.3	1854.9	1851.1	1873.5	1857.5	1842.3	1863.2	1871	1843.8	1859.3	1842.5	1863.1	1856.5	1811.3	1841.3	1719.64	1639.99	1549.43	1414.14	1265.54	1103.74
ra3_right_patella_1_m2	38.9062	11.5625	12.9688	1570.5	1552.5	1538.38	1533.62	1551	1565.25	1549.25	1548.38	1565.12	1547.62	1521.12	1529.75	1529.25	1537.38	1544.25	1525.75	1536.75	1530.12	1541	1543.12	1514.38	1510.88	1524.62	1533.38	1529.88	1506.88	1508.38	1518.25	1521.12	1555.38	1565.5	1587.5	1595.88	1612.75	1619.75	1621.25	1599.5	1583.25	1618.38	1648.62	1622.55	1599.13	1558.74	1533.5	1519.93	1486.04
ra3_right_patella_2_m1	74.6875	13.125	20.625	1895.09	1861.55	1872.36	1897.27	1911.82	1858.45	1893.45	1895.09	1904	1883.64	1911.45	1920.91	1910.82	1879.55	1899.64	1897.73	1904.09	1907.09	1914.45	1868.18	1884.18	1901.55	1899.82	1900.09	1861.91	1887.73	1891.45	1892.82	1866.45	1878.73	1864.09	1885.64	1872.45	1869.18	1857.18	1902.82	1883.09	1905.82	1879.64	1857.73	1855.66	1855.99	1819.99	1747.93	1526.1	1330.2
ra3_right_patella_2_m2	98.125	12.1875	16.25	1912.82	1921	1947.36	1920.91	1922.82	1911.27	1903.45	1918.73	1921.82	1924.36	1881.73	1924.36	1905.18	1892.18	1917.27	1910.45	1919.36	1884.36	1920.82	1935.64	1919.09	1914.45	1905.45	1905.91	1919.55	1897.45	1922.55	1873.18	1884.82	1907.91	1925.73	1880.64	1901	1876.55	1885.18	1904.91	1873.36	1866.64	1881.45	1868.45	1872.33	1866.52	1838.66	1814.85	1767.81	1681.96
ra3_right_patella_3_m1	42.9688	12.6562	12.5	1392.62	1412.62	1440.88	1453.62	1451.62	1466.38	1459.5	1518.75	1510.12	1487.12	1543.38	1521	1570.5	1556.12	1567.12	1614.88	1589.12	1609.88	1582.25	1610.75	1580.38	1584.88	1526.75	1522.5	1516.75	1532.62	1494.12	1520.5	1511	1530.62	1543.25	1537.75	1528.38	1524.5	1552.12	1559.62	1562.38	1617.75	1608.5	1678.75	1668.57	1663.65	1657.45	1622.95	1553.28	1493.31
ra3_right_patella_3_m2	78.5938	17.0312	15	1830.96	1831.43	1815.35	1818	1835.3	1841.35	1825.83	1821.48	1806.96	1825.61	1837.22	1815.87	1798.35	1803.96	1838.09	1805	1827.83	1832.43	1825.61	1814.83	1822.87	1836.57	1824.3	1809.43	1810.7	1814.09	1802.09	1804.13	1825.96	1804.87	1809.57	1806.48	1808.61	1805.7	1832.04	1847.22	1835	1810.7	1778.17	1794.65	1790.01	1755.8	1683.97	1570.81	1306.24	983.578
ra3_right_patella_4_m1	39.0625	11.4062	13.75	1614.29	1583.35	1570.24	1592.18	1587.41	1582.53	1577.82	1542.65	1576.24	1565.06	1578.06	1561.18	1549.18	1569.35	1575.76	1584.41	1580.29	1579.59	1603	1615.24	1596.47	1581.82	1588.06	1570.71	1569.82	1572.12	1586.76	1582	1568.59	1580.24	1597.53	1629.53	1666.53	1684.35	1698.06	1733.71	1744.53	1747.47	1757.18	1760.18	1703.77	1647.09	1641.78	1603.74	1566.63	1523.26
ra3_right_patella_4_m2	49.0625	11.875	15.9375	1529.95	1529.8	1539.8	1534.1	1539.45	1546.9	1552.3	1546.25	1551.6	1542.1	1546.75	1538.9	1538.6	1557.2	1578.95	1562	1575.35	1594.4	1591.5	1619.35	1618.75	1617.85	1607.25	1597.45	1632.55	1632.95	1615.25	1637.65	1632.7	1648.45	1656.35	1679.4	1681.25	1679.8	1701.3	1728.5	1745.1	1774.25	1788.15	1784.75	1784.37	1752.82	1697.07	1613.37	1509.27	1360.99
[truncated: 114 more columns]

## Sheet: contralateral
sample	distance	height	width	optical density1	optical density2	optical density3	optical density4	optical density5	optical density6	optical density7	optical density8	optical density9	optical density10	optical density11	optical density12	optical density13	optical density14	optical density15	optical density16	optical density17	optical density18	optical density19	optical density20	optical density21	optical density22	optical density23	optical density24	optical density25	optical density26	optical density27	optical density28	optical density29	optical density30	optical density31	optical density32	optical density33	optical density34	optical density35	optical density36	optical density37	optical density38	optical density39	optical density40	optical density41	optical density42	optical density43	optical density44	optical density45	optical density46
sr1_cntrl_patella_1_m1	120.156	17.3438	15.4688	1943.6	1967.2	1955.33	1967.27	1961.67	1968.07	1970.13	1940.67	1917.67	1978.27	1960.73	1952.87	1968.6	1940.47	1961.73	1970.33	1941.33	1970.8	1961.53	1948.2	1962.8	1919.8	1951.8	1986.53	1949.13	1934	1969.67	1925.53	1928.47	1912.27	1949.67	1940.87	1933.6	1955.2	1926.13	1936.07	1945.13	1935.47	1884.53	1916.2	1939.03	1896.03	1862.54	1802.8	1759.78	1762.79
sr1_cntrl_patella_1_m2	188.594	18.125	15.4688	1939.75	1945.75	1940.5	1912.83	1928	1965.33	1917.83	1967.58	1939.17	1917.33	1934.92	1923.58	1901.33	1962	1971.92	1958.17	1920.33	1926.42	1934.42	1985.83	1964.08	1931.42	1954.83	1946	1940.42	1944.17	1952.58	1932.33	1898.42	1942.75	1944.5	1942.83	1965.83	1914.17	1957.5	1941.92	1941.75	1938.42	1904.58	1949.75	1897.38	1867.97	1788.61	1702.36	1568.91	1449.57
sr1_cntrl_patella_7_m1	117.656			1920.88	1941.56	1917.5	1923.06	1933.56	1916.62	1890.38	1901.5	1922.38	1893.88	1896.62	1890.62	1886.44	1905.88	1908.25	1919	1897.56	1910.62	1886.06	1933.56	1923.94	1905	1934.38	1902.44	1909.31	1905.44	1939.69	1909.75	1897.69	1868.75	1905.81	1904.94	1907.94	1900.75	1910.31	1909.31	1914.75	1926.31	1907.56	1890	1896.35	1869.25	1854.05	1784.69	1640.81	1447.25
sr1_cntrl_patella_7_m2	92.3438			1908.22	1914.06	1897.72	1915.17	1904.17	1890	1925.06	1909	1898.94	1880.11	1899.44	1910.17	1892.94	1881.72	1906.44	1935.11	1920.28	1886.33	1900.78	1923.83	1915.67	1923.83	1910.67	1930.39	1890.61	1897.67	1913.17	1898.56	1895.78	1940.72	1904.33	1891.83	1917.5	1877.61	1931	1930.56	1917.33	1909.78	1915.83	1886.72	1888.39	1900.18	1873	1815.25	1697.63	1594.39
sr1_cntrl_patella_9_m1	30.625	11.875	14.5312	1748.67	1728.42	1720.67	1723.5	1754.75	1728.17	1725	1749.25	1756.58	1751	1749.5	1770.08	1749.67	1740.5	1777.17	1773.75	1771.83	1777.33	1757.17	1783.42	1742.58	1756	1793.5	1770.58	1777.08	1764.25	1796	1842.83	1829.17	1838.08	1819.5	1842.25	1846.67	1856.83	1847.58	1834.08	1900.17	1870.08	1870.83	1862	1856.96	1854.74	1827.38	1794.91	1766.13	1739.99
sr2_cntrl_patella_1_m1	36.5625	7.34375	9.84375	782.053	784.789	785.211	797.158	807.579	802.789	792.947	798.211	796.842	803.421	819.737	831.368	846.737	851.526	850.211	855.211	865	854.053	843.842	852.421	854.526	867.632	854.789	840.579	820.053	814.895	823.316	829.842	849.895	854.684	851.632	886.526	914.105	980.526	1039	1079.53	1155.79	1238.32	1315	1368.37	1348.46	1294.12	1209.99	1106.54	1004.3	899.007
sr2_cntrl_patella_1_m2	39.5312	8.59375	8.28125	706.286	693.286	724.571	766.429	786.143	773.286	764.429	771.143	773.571	800.429	833.857	827.714	827.429	816.143	810	820.143	815	807.143	796	818.857	758.286	771.286	755.143	761.714	751.714	745.429	766	761.286	781.571	777.857	823.429	854.571	909	926	939.286	946.429	940.143	957.857	1018.43	1130	1152.06	1110.66	1043.18	968.132	921.1	909.923
sr2_cntrl_patella_1_m3	40.9375	8.75	9.21875	891.444	872.778	875.111	853.222	840.444	861.889	821.333	845.778	835.889	836.444	841.778	854.778	865.889	892.778	884.333	865.222	869.111	849.778	853.778	860.556	868.111	885	866	887.556	901.889	930.444	933.444	912	930	912.667	937.222	950.111	983.111	1045.78	1075	1165.89	1269.44	1329.22	1403.67	1407.56	1378.8	1381.52	1399.68	1336.19	1251.4	1193.25
sr2_cntrl_patella_2_m1	56.875			1494.71	1491.57	1477.71	1497.14	1482.71	1494.29	1480.29	1490	1493.43	1489.43	1471.57	1474.71	1465.14	1510.86	1551.29	1524.71	1525.71	1530	1545.71	1556	1535.57	1513.43	1537.86	1542	1573	1573.57	1558.86	1543.14	1509.43	1546.29	1572.29	1552.57	1551.14	1621.14	1606.14	1659.86	1716.29	1792.29	1760.57	1780.86	1748.6	1740.02	1705.82	1641.14	1576.74	1528.06
sr2_cntrl_patella_2_m2	50.3125			1473.25	1426.9	1433.65	1394.7	1383.5	1339.85	1356.8	1321.85	1319.55	1301.55	1274.4	1286.8	1246.65	1251.85	1228.55	1219.95	1202.3	1181.6	1176.8	1161.6	1153.55	1137.6	1151.45	1143.85	1157.3	1176.15	1167.25	1171.15	1172	1193.9	1219.15	1262.55	1275.05	1313.3	1355.15	1419.85	1468.9	1535.15	1607	1669.5	1623.35	1573.61	1514.39	1424.1	1332.9	1242.01
sr2_cntrl_patella_2_m3	49.6875			1154.5	1157.83	1157.83	1176.08	1225.58	1211.25	1227.92	1197.08	1160.83	1149.92	1155.92	1161.75	1185.67	1198.33	1182.67	1200.83	1204.75	1191.92	1212.83	1218.83	1215.75	1191.08	1220.83	1195.75	1195.83	1182.92	1175.67	1191.42	1223.42	1222.67	1218.92	1223.5	1219.25	1207.17	1236.17	1256.58	1308.08	1324.92	1373	1368.58	1367.31	1347.13	1329.86	1285.22	1221.28	1156.01
sr2_cntrl_patella_2_m4	59.0625			1636.5	1661.7	1671.4	1671.5	1665.4	1662.6	1627.5	1613.1	1609.4	1549.5	1533.5	1522.7	1548.9	1538.6	1528.6	1550.7	1567.1	1578.8	1585.7	1565.1	1574.9	1555.7	1549.4	1512.7	1490.4	1491.5	1457.2	1458.6	1434.5	1430.9	1451.6	1444.8	1458.5	1431.8	1452.2	1468.6	1524	1553.2	1555.1	1588.7	1591.84	1575	1528.4	1480.53	1446.59	1412.64
sr2_cntrl_patella_2_m5	42.6562			1214.36	1304.93	1371.36	1310.5	1327.71	1327.79	1269.79	1265.64	1248.86	1220.07	1214.93	1187.43	1152.71	1150.64	1127.29	1126.71	1128.71	1149.43	1140.21	1169.21	1171.14	1214	1194.64	1155.86	1193.43	1163.93	1169.36	1136.43	1145.86	1158.36	1171.64	1178.57	1236.07	1248.43	1311.14	1365.21	1429.5	1466.71	1523.64	1524.86	1531.38	1508.64	1472.06	1456.96	1432.26	1360.48
sr2_cntrl_patella_3_m1	34.2188	8.125	9.53125				883.444	889.556	889.222	861.889	878.556	883.889	916.333	903.556	892.222	875.444	897.778	909.111	898.333	901.556	930.556	925	938.222	949.111	933.667	921.333	943.111	958.222	949.556	941.444	909.111	918	920.667	899.222	908.333	925.222	959.889	1000	1036.33	1112.56	1172.11	1216.78	1226.33	1210.75	1177.06	1134.96	1095.32	1059.68	1028.74
sr2_cntrl_patella_3_m2	43.75	10.625	12.8125	1285.83	1290.92	1304.08	1282.33	1285.5	1304.33	1302	1312.75	1316.25	1326.58	1338.42	1328.92	1320.92	1323.33	1349	1349.58	1353.58	1373.17	1387.17	1387.25	1373.83	1396.83	1413.08	1410.83	1410.08	1449	1449.75	1411.42	1421.58	1448.08	1442.5	1443.83	1434.42	1422.5	1423	1434.17	1472.67	1517.5	1573.75	1628.75	1623.01	1581.08	1526.56	1448.2	1387.35	1396.97
sr2_cntrl_patella_3_m3	36.7188	10.625	12.1875	1372.85	1368.46	1353.31	1349.77	1333.62	1335.92	1353.08	1345.92	1353.31	1364.54	1355.62	1361.85	1368.54	1382.54	1369.62	1368.46	1380.62	1368	1378.31	1381.92	1385.92	1384.38	1366.69	1392.69	1388.23	1400.77	1407.62	1411.92	1442.62	1461.69	1486.54	1514.08	1532.69	1539.85	1541.15	1585.46	1605.77	1665.08	1707	1710	1707.04	1655.25	1566.08	1464.98	1367.63	1313.5
sr2_cntrl_patella_3_m4	23.4375
sr2_cntrl_patella_4_m1	42.1875
sr2_cntrl_patella_5_m1	45.625	8.28125	9.6875	1070	1042.77	1066.31	1068.15	1046.85	1063.54	1054.92	1067.08	1055.69	1038.46	1062.15	1078.85	1098	1099.69	1105.54	1081.23	1091.62	1092.62	1074.23	1066.62	1054	1070.15	1103.38	1098.69	1119.85	1128.92	1146.69	1158.15	1154.85	1157.85	1190.08	1240.62	1291.23	1344.85	1397.85	1415.54	1441.38	1446.15	1492.38	1506	1464.14	1424.79	1384.46	1378.12	1394.04	1414.18
sr2_cntrl_patella_5_m2	53.4375	10.9375	9.0625	1259	1234.5	1268.88	1230.62	1199.75	1220.12	1228	1260.12	1197.12	1211.75	1195.12	1210.5	1194.25	1210.5	1214.62	1219.25	1256.38	1266.12	1270.25	1315.25	1334.38	1333	1340.25	1354.38	1324.5	1365.88	1305.5	1347.5	1350.88	1318.38	1363.88	1347.62	1418.62	1421.5	1436.5	1482.62	1522.62	1584.38	1631.5	1654.62	1623.52	1576.54	1566.23	1542.87	1513.39	1493.02
sr2_cntrl_patella_6_m1	36.5625	7.96875	11.0938	538.714	577	590.857	607	622.857	644.571	623.571	641.857	640	630.714	650.286	660.714	696.857	695.714	680.286	642.286	670	718.429	742.429	728.143	730.714	699.143	683.857	677.857	678.429	679.143	697.857	716.714	690.429	671.571	687.857	680.857	674.286	692	718	747.429	795.571	844.429	925.143	994.714	1044.4	1029.17	1015.9	978.377	968.979	986.317
sr2_cntrl_patella_6_m2	53.125	9.21875	12.3438	764.125	766	760.875	796.25	802.875	805.125	819.75	831.25	844.375	840.625	820.375	815	826.625	817.375	836.75	855	845.5	864.75	831.25	821.75	805.5	807.5	860.5	804.75	795.25	808.5	816.25	825.125	837.375	858.875	860.375	876.75	928.625	929.5	928	957.25	1024.12	1052.38	1071.38	1092.88	1060.48	1028.91	973.305	933.304	902.713	836.804
sr2_cntrl_patella_6_m3	42.9688	8.59375	11.4062							711.154	719.231	715.462	707	700	680	684.462	699	701.923	681.154	683.077	648.846	648.538	647.923	644.615	665.846	671.385	688.615	707.308	699.231	678.692	674.077	692.538	708.615	706.615	727.692	735.769	747	767.846	795.923	842.231	859.077	882.615	894.615	891.556	864.583	831.549	787.689	753.98	722.697
sr2_cntrl_patella_6_m4	50.625	8.28125	12.3438	672.462	662.308	676.692	678.154	691.308	704.769	692.769	694.923	698.154	677.154	665.615	691.923	697.231	760.308	754.923	754.692	771.846	756.077	773.846	757.231	770.923	779.231	775.538	797.692	778.846	787.462	789.538	800	793.538	811.692	822.923	822.154	790.308	794.385	828.154	880.308	971.154	1097.46	1206.54	1292.46	1313.76	1267.91	1188.39	1121.01	1079.33	1079.61
sr2_cntrl_patella_6_m5	55.625	9.0625	11.7188	954.059	960.294	956	960.176	947.647	944.765	931.765	907.235	898.235	906.412	898.765	897.118	938.059	956.471	962.706	958.882	950.353	948.529	931.529	937.941	954.529	943.647	976.882	1008.24	996.059	997.882	1007.06	1028.06	1062.82	1041.76	1043.35	1063.24	1063.18	1062.12	1124.65	1150.29	1218.29	1306.12	1332.71	1369.35	1331.24	1323.12	1315.89	1312.72	1336.72	1371.5
sr2_cntrl_patella_6_m6	40.4688
sr3_cntrl_patella_1_m1	45.9375	12.8125	8.90625	603.643	595.643	614.571	602.571	579.286	579.786	579.214	578.714	602.071	577.071	581.214	554	528.571	567.429	595.071	616.929	625.357	616.357	602.571	615.286	587.357	599.786	593.643	594.786	591.786	617.643	597.071	605.5	610.714	642.786	670.857	701.5	761.5	782.929	821.143	866.786	949.429	1052.64	1162	1184.5	1143.88	1057.78	930.05	812.972	733.972	682.769
sr3_cntrl_patella_1_m2	44.5312	7.8125	10.4688	522.923	541.385	530.308	543.538	545.385	570.077	567.846	553.308	534.385	502.308	481.538	477.462	492.923	469.923	448.154	465.385	476.538	514.615	548.077	544.462	559.231	573.077	598.462	645	625.769	655.923	671.846	685.462	710.077	686.231	630.538	641.846	618.462	640.231	674.923	743.308	883.154	1059.46	1209.62	1244.23	1098.15	939.385	772.947	639.953	576.01	570.109
sr3_cntrl_patella_1_m3	60.3125	9.0625	11.875	1157.91	1136.55	1131.91	1117.55	1088.36	1073.82	1092.73	1097.09	1092.27	1117.36	1100.27	1120.91	1098.64	1082.91	1082.36	1036	1045.18	1054.45	1045.09	1045.91	1044.36	1065.36	1055.18	1026.18	1043.55	1043.55	1062.91	1053.73	1046.18	1054.45	1098.91	1124.27	1164	1167.36	1163.36	1176.64	1279.09	1375.18	1468.64	1457	1086.71	753.334	459.058	274.004	214.406	212.462
sr3_cntrl_patella_1_m4	81.5625	9.53125	9.6875	1078.3	1104.2	1153.1	1168	1179.4	1194.3	1187.7	1215.3	1196.6	1192.8	1204	1211.8	1172.3	1192.8	1219.8	1256.9	1251	1275.8	1263.1	1291	1326.6	1311.8	1331.5	1345.9	1344.2	1353.7	1409.1	1395.2	1433	1443.5	1449.4	1498.5	1500.3	1558.6	1577.3	1578.6	1613.4	1668.9	1648.2	1656.8	1649.03	1595.29	1488.17	1386.22	1271.92	1177.97
sr3_cntrl_patella_1_m5	78.5938	12.5	9.375	1455.25	1433	1452.25	1456.42	1439.25	1455.92	1430.08	1425.25	1438.08	1449.42	1453	1432.5	1448.08	1469.17	1479.33	1447.92	1465.42	1458.92	1468.58	1510.67	1498.25	1492.5	1492.67	1504.67	1487.33	1486.58	1522.5	1506	1479.67	1516.92	1530.75	1521.67	1525.08	1531.25	1540.67	1589.33	1624.08	1669.17	1734.33	1749.33	1742.52	1723.07	1691.17	1658.91	1618.36	1570.11
sr3_cntrl_patella_3_m1	52.3438	11.875	12.9688	1117.4	1144.87	1124.4	1128.2	1114.4	1098	1130.4	1116	1121.4	1126.33	1148	1118.8	1142.47	1143.93	1127.93	1162	1164.8	1170.73	1159.8	1195.4	1203.07	1204.93	1221.93	1233.93	1289	1292.4	1256.4	1245.4	1229.33	1241	1255.73	1285.07	1348.67	1331.53	1350	1411	1532.6	1660.73	1674.47	1706.33	1671.02	1646.21	1605.63	1478.89	1307.7	1112.29
sr3_cntrl_patella_3_m2	44.2188	11.25	11.25	1038.47	1020.26	1032.16	1031.53	1010.47	1023.11	1035.21	1037.32	1030	1009.68	1004.11	998.737	993.211	1004.58	1012	1038.21	1027.58	1012.05	1001	998.737	1004.42	999.421	1005.95	1039.21	1028.58	1008.74	1018.63	983.737	1007.74	1046.16	1090.63	1128.95	1144	1158.58	1184.05	1255.79	1290.95	1345.89	1373.21	1388.16	1332.5	1263.58	1199.6	1118.5	1049.67	1026.5
sr3_cntrl_patella_4_m1	34.375	11.0938	12.5	622	636.667	640.111	645.111	646.111	675.556	685.778	690.556	669	640	624.333	618.333	623	626.778	619.667	625.444	638.556	644.778	667.889	663.778	656	659.333	649.778	642	627.556	642.667	678.889	704	725.667	793.444	845.889	855.667	841.778	881.667	934.889	956.556	989.111	1057.78	1088.11	1099.67	1125.13	1104.2	1077.76	1062.52	1039.17	966.422
sr3_cntrl_patella_4_m2	61.5625	11.7188	11.0938	1057.14	1064.14	1044.86	1059.14	1071	1087.14	1089	1085.57	1084.57	1082.14	1060.29	1080.86	1089.29	1082.57	1075.71	1066.57	1049.86	1071.29	1081.71	1076	1060.86	1056.14	1087.86	1091.43	1095.71	1133.86	1122.29	1053	1057.86	1046.57	1088.29	1145.29	1225.29	1335.43	1354.57	1386.43	1451.14	1470.43	1461.43	1489.57	1502.93	1470.27	1410.29	1329.22	1199.66	1100.96
sr3_cntrl_patella_4_m3	52.9688	9.21875	12.9688	1036.8	1042.2	1035	1028.2	1017.5	1018.4	996.6	994	995.2	984.2	990.7	1001.7	1011.3	1011.1	1016.9	1013.1	1004.6	1034.9	1073	1078.6	1087.2	1080.4	1096.3	1066.4	1024.1	943.7	864.4	832.2	825.5	872.3	1005.6	1148.6	1286.9	1377.9	1450.4	1532.5	1537.4	1569.7	1561.8	1578	1498.79	1410.06	1271.24	1140.35	1056.49	993.519
sr3_cntrl_patella_4_m4	62.6562	10.7812	11.7188	1324.3	1301.3	1350.4	1345.9	1347.9	1362.6	1365.2	1387.7	1413.5	1392.8	1394.1	1377.4	1362.6	1391.7	1410.2	1390.2	1379.1	1403	1398.2	1380.8	1386.3	1406.4	1395.3	1404.7	1393.7	1376.8	1375.6	1385.8	1433.3	1425.6	1432.8	1447	1450.5	1484.9	1538.4	1568.3	1630.2	1669.9	1664.4	1704.6	1672.71	1616.99	1541.19	1445.58	1336.13	1216.83
sr3_cntrl_patella_4_m5	78.125	9.6875	10.9375	1407.44	1419.33	1428.11	1401.56	1418	1393.89	1365.89	1388.44	1400.78	1368.78	1344.11	1353.67	1358.56	1376.89	1413.56	1411.44	1412.22	1395.44	1411.11	1394.56	1398.44	1412.11	1402.33	1410.67	1419.11	1427.89	1399.67	1413.11	1436.11	1452.67	1457.56	1470.78	1493.22	1488.89	1529.33	1561.56	1585	1598.11	1685.22	1711.22	1719.18	1712.29	1701.7	1614.33	1475.59	1356.71
sr3_cntrl_patella_4_m6	68.125	13.5938	10.3125	1099.78	1134.22	1138.56	1132.44	1133.33	1149.44	1137	1150.11	1142.11	1166.89	1190.78	1189.89	1210.78	1237.67	1250.67	1235.56	1262.78	1315.89	1305	1271.89	1296	1285.22	1284.89	1322.67	1331.22	1326.67	1319.44	1362.22	1354.56	1377.11	1394.67	1396.78	1393.56	1426.89	1445.44	1479.67	1575.78	1626.11	1655.56	1672.78	1670.43	1654.13	1622.95	1600.12	1586.12	1565.31
sr3_cntrl_patella_4_m7	96.25	8.28125	10.1562	1537.25	1561.5	1568.62	1560.12	1567	1584.5	1579.75	1562.12	1584.38	1584.5	1595.38	1590.5	1606.5	1613	1608.5	1622.75	1624.75	1624.12	1606.75	1603.75	1591	1589.62	1582.12	1601.75	1603.75	1590.5	1587.5	1612.75	1636.88	1651.75	1615	1658.88	1673.25	1654.88	1673.5	1648	1657	1699.25	1764.75	1779.75	1787.33	1730.32	1661.23	1562	1370.12	1119.68
sr4_cntrl_patella_1_m1	114.844	18.125	15.7812	1488.58	1526	1523.75	1518.5	1549.17	1580.25	1567.92	1590.25	1565.25	1595.33	1585.67	1630.83	1633.75	1648	1662.08	1680.5	1659	1658.25	1674.5	1664.5	1676.83	1693.92	1688.17	1681.17	1699	1711.08	1700.42	1725.75	1740.08	1726.58	1721.17	1746.75	1792.92	1783.5	1794.5	1786.92	1818.58	1807.67	1803.75	1804.92	1782.67	1668.68	1421.56	1079.87	714.731	387.014
sr4_cntrl_patella_1_m2	182.5
sr4_cntrl_patella_2_m1	58.125	10	9.0625	1012.3	1018	1053.2	1096	1095.2	1075.8	1024.2	1015.4	955.3	973.2	1027.7	1131.2	1272.6	1356.9	1434	1562.7	1656.9	1718.3	1747	1714.6	1693.4	1610.4	1554.5	1472.9	1397.5	1386.1	1336.4	1354.4	1303.3	1322.5	1333.2	1340.7	1391.1	1428.6	1454.7	1459.8	1463.2	1497.6	1563.5	1650.5	1642.08	1626.94	1562.36	1431.68	1306.29	1216.93
sr4_cntrl_patella_2_m2	39.0625	7.96875	11.0938	676.615	656.846	666.462	636.692	658.077	668	666.923	651.077	649.846	671.077	696.462	690.615	724.154	700.923	697.462	716.154	708	717.615	681.692	661.923	651.923	647.462	670.308	668.846	707.615	697.846	718.538	739.385	749.462	749.769	743.615	776.385	831.308	862.462	894.846	915.462	936.692	977.231	1041.77	1074.38	1033.51	983.063	911.278	855.624	816.253	781.768
sr4_cntrl_patella_2_m3	31.25	9.53125	10.3125	607.5	617.625	637.188	608.312	577.5	595.938	617.125	607.562	615.062	633.125	637	663	653.812	647	645.562	636	606.062	609.875	617.562	635.5	687.438	685.812	676.188	663.938	684.062	687.188	717.125	699.438	712.688	737.625	724.188	762.375	788.125	794.812	821.625	915.438	1049.44	1192.19	1282.44	1334.19	1240.21	1129.65	987.428	876.189	827.493	775.973
sr4_cntrl_patella_2_m4	64.375	12.9688	10.9375	1036.07	1034.43	1060.5	1101.64	1095.86	1094.86	1111.5	1095.5	1074.29	1050	1035.64	1058.71	1082.14	1091.36	1076.36	1087.29	1072.71	1092	1101.86	1104.5	1150.43	1122.57	1137.5	1160.71	1157.64	1163.07	1151.71	1133.5	1147.93	1149.21	1167.21	1202.29	1237.86	1304.93	1360.29	1409.21	1487.64	1512.14	1576.57	1548.71	1528.02	1487.84	1418.77	1346.27	1243.95	1141.68
sr4_cntrl_patella_2_m5	67.6562	11.4062	9.53125	1659.64	1672.64	1684.18	1668.82	1633.73	1590.82	1569.18	1509.91	1472.73	1418.09	1409.27	1407.55	1392.45	1376.45	1404.73	1434.45	1416.27	1420.82	1429.73	1435.91	1427	1448.09	1451.45	1451.27	1428.45	1420.73	1424	1411.82	1428.55	1444.73	1453	1438.18	1485	1472.09	1508.73	1495.36	1542.55	1597.36	1642.45	1705.09	1717.34	1696.24	1664.39	1612.27	1502.89	1368.27
sr4_cntrl_patella_3_m1	46.7188	13.4375	12.8125	896.818	882.136	879.227	869.318	867.091	885.409	895	900.591	903	905.227	918.955	922.864	909.318	895.455	892.045	894.864	886.091	865.591	858.818	877.455	884.091	889.409	891.818	884.364	909.682	933.045	971.773	1006.95	1041.82	1078.05	1127.32	1228.91	1328.36	1402.77	1435.95	1453.82	1513.45	1577	1591.41	1569.73	1497.26	1515.16	1519.23	1455.06	1380.35	1298.39
sr4_cntrl_patella_3_m2	67.9688	11.4062	12.3438	1382.75	1404.5	1350	1393	1363.25	1413.88	1422.38	1447.62	1432.5	1451	1433.62	1448.5	1436.5	1458.25	1497	1478.5	1465.12	1500.75	1481.38	1478.25	1480.12	1517.62	1488	1532	1524.75	1555.25	1558.75	1549	1599.88	1652	1653.88	1707	1684.12	1731.5	1726.25	1722.62	1723.62	1736	1744	1755.38	1700.75	1612.93	1474.68	1398.73	1337.29	1174.85
sr4_cntrl_patella_3_m3	104.375	13.125	16.7188	1781.92	1774.83	1789	1790.33	1810.33	1813.17	1795.92	1792.25	1807	1799.67	1814.17	1809.25	1793.75	1804.92	1816.75	1829.67	1826.75	1825.25	1816.5	1825.08	1828	1810.83	1817.83	1835	1799.25	1805.58	1848.17	1846.67	1837.42	1828.75	1857.67	1881.67	1892.5	1891.92	1871.58	1877.5	1880.08	1866.17	1862.17	1877.33	1855.38	1835.38	1825.16	1818.98	1789.19	1736.79
sr4_cntrl_patella_3_m4	33.9062	10.625	9.84375	851.333	837.556	827.111	844.222	862.778	899.778	870.667	876.333	857.889	858.111	901.333	897.222	923.556	970.222	1001.78	1029.56	1074.78	1076.89	1019.78	1015.22	961.111	934.444	941.111	975.111	1058.67	1133	1191	1217.89	1277.44	1324.33	1384.67	1428.22	1513.67	1590.33	1644	1646.89	1638.33	1618.33	1620.67	1676.89	1589.49	1526.45	1412.49	1258.06	1145.83	1087.17
sr4_cntrl_patella_4_m1	42.0312	11.0938	12.9688	1152.43	1130.64	1120.79	1120.71	1097.14	1099.79	1063	1059.36	1090.79	1095	1106	1084.57	1087.86	1100.07	1138.29	1096.71	1115.43	1151.93	1145.71	1165.64	1203.93	1193.71	1208.93	1219.21	1211.57	1240.79	1231.86	1228	1262	1255.29	1307.93	1362.36	1407	1462.57	1522.43	1599.71	1662.5	1668.14	1722.93	1766.07	1749.61	1749.83	1698.94	1637.1	1621.95	1612.07
sr4_cntrl_patella_4_m2	54.5312	10	11.875	1399	1391.58	1424.5	1426.58	1477.42	1469.75	1439.75	1447.08	1425.17	1465.17	1447.5	1437	1438.67	1484	1511.25	1494.33	1476.5	1453.42	1497.58	1498.83	1499.5	1471.92	1488.92	1495.92	1469.75	1482	1511.08	1480.92	1523.08	1504.25	1519	1573.67	1585	1609.08	1682.5	1723.5	1740.42	1812.67	1806.5	1839.83	1795.12	1770.7	1773.05	1750.31	1705.98	1709.79
sr4_cntrl_patella_4_m3	71.875	12.1875	13.2812	1737.5	1728.4	1744.7	1746.6	1723.6	1741.2	1729.6	1750.8	1738.5	1734.7	1733.9	1737.2	1736.9	1726.5	1714.2	1768.8	1756.1	1742.7	1728.4	1750.6	1737.9	1756.1	1805.5	1771.9	1739.3	1769.9	1767.8	1767.3	1750.8	1755.4	1760.6	1780.3	1777.2	1778.9	1810.2	1788.5	1834.1	1827.9	1858.5	1884.4	1848.37	1830.99	1841.07	1842.95	1840.73	1815.49
sr4_cntrl_patella_5_m1	96.5625	16.4062	15.9375	1615.07	1628.67	1635.93	1620.4	1670.33	1661.33	1677.6	1673.73	1692.67	1695.6	1674.33	1683	1724.07	1700.2	1718.6	1724.67	1701.2	1709.53	1747.4	1729.13	1715.87	1723.93	1741.27	1745.4	1742.8	1742.87	1766.27	1755.53	1783.6	1784.67	1776.67	1805.93	1805.33	1825.13	1817.47	1841.87	1849.4	1855.73	1851.27	1864.13	1852.75	1820.72	1807.31	1771.08	1712.94	1645.26
sr4_cntrl_patella_5_m2	46.0938	12.8125	14.5312	1096.92	1088.17	1105.08	1067.67	1074.75	1077.17	1059.58	1038.08	1032.83	1058	1025.67	1025.25	1043	1046.58	1045.75	1051.42	1037.5	1062	1099.83	1110.17	1113.75	1150	1134.33	1158.5	1160	1170.83	1149.75	1142.08	1164.08	1188.75	1184.33	1230.08	1256.17	1297.92	1319.25	1323.5	1331.25	1387.08	1482.33	1523	1557.22	1499.76	1422.65	1337.6	1209.71	1084.62
sr4_cntrl_patella_5_m3	74.5312	13.2812	15.1562	1342.47	1348.13	1352.93	1327.93	1354.73	1327.8	1362.8	1360.2	1344.87	1346.27	1351.47	1369.07	1375.87	1366.73	1377.67	1363.93	1385.87	1369.6	1365	1353.4	1397.93	1415.27	1430.4	1446.4	1459.53	1463.13	1493.73	1525	1523.13	1548	1558.4	1609.27	1618	1642.6	1684.53	1715.13	1712.67	1734.8	1749.2	1754.13	1752.04	1663.35	1596.72	1514.15	1486.79	1512.66
sr4_cntrl_patella_5_m4	72.1875	12.9688	14.375	1443.5	1443.33	1432.5	1485.5	1487.33	1504.17	1516.67	1478	1524.33	1527.17	1503.67	1519.83	1540.17	1514.67	1543	1557	1523.67	1541.33	1574.5	1544.17	1566.67	1578.5	1596.67	1577.17	1587.83	1610.33	1631.67	1611.83	1616	1572.17	1583.33	1629.33	1609	1638	1663.33	1627.17	1648.17	1665.67	1670.83	1699.5	1675.05	1646.44	1606.6	1561.34	1507.07	1448.27
sr4_cntrl_patella_5_m5	176.719
sr4_cntrl_patella_6_m1	52.8125	12.3438	11.7188	599.778	597.222	614.556	592.611	577.611	597.056	606.167	607.222	613.944	621.167	615.056	606.778	602.333	629.333	612.389	623.056	650.944	611.611	624.778	629.278	668.722	702.944	712.611	704	725.778	736.444	745	764.889	823.167	881.667	965.5	1016.17	1061.72	1137.61	1227.5	1329.33	1457.17	1546	1611.17	1625.17	1642.49	1613.36	1574.98	1482.95	1352.4	1232.74
sr4_cntrl_patella_6_m2	38.125	10.625	9.53125	498	492.7	469.7	502.2	501.1	507.9	522.3	535.8	525	555.8	575.2	595.3	600.8	641	628.7	670.6	641.7	650.8	639	628.4	645.2	649.5	656.9	702.3	715	742.2	751.7	790.3	825.8	860.2	883.7	942.6	941.1	1019.4	1059.7	1104.8	1151.7	1152.8	1194.9	1203	1154.52	1072.88	1012.61	982.263	968.545	980.92
sr4_cntrl_patella_6_m3	62.8125	9.53125	8.4375	677.929	683.5	679.214	679	703.214	719.857	728.857	719	709.571	748.786	725.357	750.5	737.929	758.286	761.143	786.5	774.714	752.286	763.429	763.929	770.429	781.214	801	773.857	805	793.5	783.571	783.214	842.143	879.214	905.429	974.429	1016.07	1065.93	1117.29	1194.36	1234.21	1250.79	1268.86	1276.36	1258.81	1252.66	1216.18	1183.7	1175.22	1176.97
sr4_cntrl_patella_6_m4	51.5625	9.375	9.21875	601	644.615	616.077	595.231	604.462	617	637.231	625.692	591.077	568.231	589.154	600.154	624.231	658	666.154	664.538	693.154	723.538	810.231	846.846	861.077	846.308	849.538	801.462	827.615	854.462	851.308	896.077	906.231	954.308	998.385	1007.31	1031.92	968.846	923	890.231	914.769	994.615	1083.69	1157.92	1174.47	1158.79	1119.82	1034.64	918.144	799.488
sr4_cntrl_patella_6_m5	81.7188	10.625	13.9062	1183.64	1190.73	1175.73	1199.73	1223.09	1227.55	1254.36	1256.45	1253.09	1279.55	1251.09	1267.27	1304.82	1285.18	1333.18	1332.91	1309	1297.09	1328.82	1298.55	1303.55	1321.27	1340.27	1323.36	1325.27	1366.09	1357.82	1374.45	1409.64	1439.82	1487.91	1494.82	1530.45	1566.73	1636.91	1666.27	1686.27	1671.82	1671.09	1700.55	1632.01	1562.99	1507.02	1489.82	1479.99	1485.41
sr4_cntrl_patella_6_m6	89.375	13.2812	10.4688	1168.42	1181.5	1174.46	1170.92	1163.42	1166.62	1177.79	1166.88	1187.71	1193.38	1213.58	1222.67	1230.46	1240	1234.33	1248.12	1235.54	1238.21	1236	1261.75	1253.92	1272.54	1268.79	1276.79	1272.38	1300.25	1291.54	1289.62	1321.54	1340.29	1360.79	1380.33	1410.33	1461	1535.38	1551.12	1605.96	1646	1651.5	1667.58	1666.67	1654.69	1613.68	1569.87	1534.54	1480.19
sr4_cntrl_patella_6_m7	93.9062	11.7188	14.0625	1528.19	1520.69	1523.44	1530.38	1519.69	1540.25	1502.69	1525.56	1531.44	1537	1530.75	1509.25	1513.56	1525.44	1512.06	1528.62	1550.06	1526.25	1537.75	1531.19	1564.56	1567.62	1563.75	1576.25	1585.69	1579.81	1611.19	1612.69	1613.44	1614.62	1648.38	1631.25	1653.69	1652	1663.81	1689.12	1717.06	1754.75	1766.69	1764.5	1698.2	1595.13	1417.79	1239.07	1175.7	1141.72
sr4_cntrl_patella_7_m1	31.7188	10.625	11.4062	938.455	929.909	925.455	959.545	980.273	959.727	936.818	941.727	975	973.455	955	952.091	893.273	856.364	856.455	847.909	861	863.364	859.636	857.273	850.091	836	827	855	885.182	928.545	962.273	984	1019.09	1100.36	1147	1141.27	1127.82	1220.64	1327.55	1475.45	1550.45	1579.73	1643.64	1669.73	1637.69	1588.18	1497.64	1386.44	1255.16	1125.69
sr4_cntrl_patella_7_m2	33.125	9.375	11.0938	773.778	832.111	797.667	787.333	738.778	751.556	760.222	790.778	781.667	767	762.778	747.889	719.667	757.333	782.111	806.889	756.333	690	712.778	749.556	786.778	775.444	784.111	796.222	828.667	815.556	819.889	797.222	819.222	873.222	944.111	1102	1231	1336.89	1415.11	1477.89	1556.89	1566.89	1631.44	1637.11	1625	1616.71	1593.82	1557.5	1495.13	1434.03
sr4_cntrl_patella_7_m3	35	9.6875	11.875	690.1	660.7	634.5	657.5	660	658	663.8	663.1	666.1	673.2	678.5	697.8	682.9	697	676.3	658.8	689	711.6	743.2	720.4	693.1	693.3	704.8	737.7	747.1	692.5	648.2	661.3	700	758.2	781.7	830.3	928.4	1087	1300.6	1503.2	1593.2	1611.3	1650.9	1659.9	1613.45	1609.39	1549.05	1465.85	1431.89	1438.49
sr4_cntrl_patella_7_m4	57.6562	10	12.9688	947.455	926.545	930.273	897.545	881.545	887.545	908.545	920.727	916.727	903.727	903.636	930.727	924.909	931.727	889.364	892	911.182	924.909	932.727	930.636	945.273	912.545	899.273	874.636	849.091	888.909	929.364	930.364	875	869.909	907.545	936.545	972.545	998.909	1076.18	1263.91	1419.73	1522	1606.45	1675.73	1691.39	1674.35	1646.39	1597.24	1512.46	1354.54
sr4_cntrl_patella_7_m5	52.1875	10.1562	12.0312	674.857	706.571	709.929	736.071	727	728.714	738.357	744.571	738.571	726.357	711	727.357	732.857	737.857	740.071	697.286	665.429	687.357	700.071	694.429	703.286	725.357	758.929	768.357	778.714	775.143	783.286	822.071	812.857	794.714	790.929	817.071	906.571	1019.36	1144.14	1248.43	1320.36	1422.14	1539.79	1613	1607.75	1567.06	1510.59	1455.34	1346.42	1235.12
sr4_cntrl_patella_7_m6	43.4375	9.84375	12.0312	806.167	780.667	780.5	795.417	791.25	799	798.417	766.25	736.75	737.333	750.833	771.167	762.583	749.25	728.917	755.417	811.75	853.667	867	872.25	864.917	874.667	890.833	880.833	899.5	909.75	898.5	903.083	958.333	1055.67	1158.08	1235.83	1294.25	1350.67	1385.92	1403.08	1406.17	1443.92	1537.5	1605.33	1569.83	1529.56	1481.21	1408.99	1327.73	1276.73
sr4_cntrl_patella_7_m7	69.8438	10.625	13.125	1199.46	1177.62	1189.85	1221.62	1225.92	1234.15	1238.15	1229.31	1222.77	1191.92	1173.31	1183.92	1191.15	1198.15	1199.85	1195.38	1216.92	1218.92	1208.69	1228.15	1239.08	1218.31	1213.85	1186	1217.77	1282.23	1309.92	1345.77	1318.08	1348.46	1363.38	1402.92	1465.62	1486.23	1498.62	1464.54	1425.92	1450.38	1531.92	1598.77	1530.81	1425.15	1330.79	1224.95	1141.34	1092.1
sr4_cntrl_patella_7_m8	94.8438	12.5	13.125	1609.82	1657.82	1621.91	1631.64	1618.64	1610.09	1646.73	1650.82	1617.55	1626.55	1639.64	1663.64	1663.45	1618.64	1628	1668.73	1640.73	1645	1650.09	1638.18	1653	1631.36	1616.82	1623.91	1613.55	1618.73	1612.73	1606	1621	1638.36	1670.18	1671.45	1715.91	1761.64	1763.09	1800.73	1835.82	1828.27	1818.45	1840.91	1796.05	1750.85	1724.55	1671.39	1618.28	1579.26
sr4_cntrl_patella_7_m9	97.3438
sr4_cntrl_patella_8_m1	39.5312	9.375	11.875	674.615	654.385	649.692	659.692	639	622.308	637	668.154	714.538	709	688.385	676.769	690	710.615	729.385	737.231	737.538	751.385	753.538	756.769	751.615	752.769	753.462	763.154	791.615	805.385	792.538	783.538	768.846	842.077	985.308	1078	1133.23	1216.69	1335.46	1465.38	1584.77	1667.85	1712.92	1727.31	1682.51	1650.57	1650.97	1657.67	1655.46	1599.69
sr4_cntrl_patella_8_m2	65	12.9688	10.625	1074	1076.33	1106.44	1104.67	1096.67	1105.33	1120.33	1121.11	1141.44	1133.33	1190.22	1211.11	1252.78	1251	1269.11	1275.22	1234.89	1221.78	1235.56	1292.44	1300.11	1299	1302.78	1327.33	1308.33	1323.11	1341.67	1408.78	1375.22	1404	1425.22	1440.11	1462.33	1517.33	1519.89	1548	1631.22	1671	1691.56	1706.89	1657.59	1646.67	1631.83	1608.68	1588.86	1582.25
sr5_cntrl_patella_1_m1	40.625	14.6875	13.9062	1318.13	1333.27	1310.87	1300.6	1308.13	1315.53	1325.07	1306.4	1288.4	1311.87	1298.47	1315.33	1337.47	1336.87	1343.67	1338.53	1352.2	1353.87	1367.27	1380.47	1379.53	1366.73	1371.33	1390.2	1390.13	1402.8	1423.4	1429.33	1448.8	1454.47	1464.07	1507	1517.6	1533.07	1544.4	1554.2	1622	1677	1734.8	1755.13	1723.3	1641.94	1565.3	1524.53	1470.22	1454.18
sr5_cntrl_patella_1_m2	38.125	10.9375	12.0312	1184.2	1196	1188.93	1190.67	1178.33	1165	1148.87	1168.2	1177.93	1168	1179.4	1153.07	1142.27	1146.73	1152.13	1155.53	1179.73	1155.13	1123.93	1162.6	1179.73	1190.6	1184.2	1217.27	1219.27	1228	1239.93	1271.47	1281.13	1264	1242.07	1279.6	1331.6	1367.33	1421.47	1469.07	1541.73	1616.33	1695.33	1733.53	1652.71	1515.14	1323.93	1061.92	834.367	687.293
sr5_cntrl_patella_1_m3	41.25	10.9375	12.9688	1190.46	1197.23	1194.31	1158.46	1129.54	1121.46	1129.85	1130.77	1142.08	1150.85	1152.15	1150.08	1165	1183.62	1191.31	1204.77	1200.23	1229.85	1251.38	1296.92	1278.46	1288.38	1315.23	1293.69	1312.54	1317.23	1352.77	1332.85	1333.62	1354.15	1375.23	1400.31	1405	1433.31	1521.38	1558	1615.85	1687.69	1686.54	1704.69	1693.03	1667.84	1665.72	1692.83	1724.4	1765.69
sr5_cntrl_patella_1_m4	142.031	14.2188	14.6875	1972.57	1961.86	1983.36	1981.64	1983.36	1966.21	1965.93	1988	1976.07	1976.71	1985.43	1956.14	1954.64	1970.5	1943.14	1959.14	1966.43	1968.79	1959.64	1964.79	1977.14	1951.07	1953.93	1967.07	1948.71	1944.93	1963.93	1972.07	1964.86	1970.93	1964.79	1971.93	1958.14	1942.57	1949.71	1970.64	1953.86	1931	1941.43	1954.57	1966.21	1946.52	1920.88	1848.28	1784.2	1774.22
sr5_cntrl_patella_2_m1	143.75	20	18.125	1923.48	1915	1931	1911.86	1895.52	1915.24	1892.48	1900.24	1928.29	1936.38	1918.05	1935.76	1928.38	1941.24	1929.62	1934.67	1949	1946.29	1920.33	1936.29	1948.71	1932.05	1931.52	1913	1928.9	1932.19	1950.14	1934.86	1917.1	1928.71	1948.1	1946.81	1943.71	1929.86	1952.48	1936.14	1924.86	1935.43	1937.95	1952	1937.35	1897.7	1852.75	1801.79	1695.54	1612.94
sr5_cntrl_patella_4_m1	78.75	14.8438	13.125	1285.6	1261.4	1257.55	1249.4	1257.85	1241.8	1249.2	1236.45	1270.1	1271.8	1263.85	1264.25	1269.55	1255.15	1235.05	1264.2	1246.5	1230.2	1238.05	1238.25	1232.35	1213.4	1240.85	1256.1	1257.55	1263.4	1268.7	1275.55	1299.85	1298.8	1328.6	1352.4	1384.25	1409.75	1452.75	1521.9	1576.75	1654.6	1729.15	1734.25	1721.34	1684.74	1623.7	1593.73	1573.4	1568.74
sr5_cntrl_patella_4_m2	69.6875	10.9375	12.3438	1179.83	1161.61	1160.56	1162.78	1156.94	1171.94	1174.78	1167.94	1168.06	1157.44	1154.78	1169.61	1190.94	1181.61	1176.44	1187.78	1211.44	1209.61	1200	1216.06	1209.44	1201.78	1216.89	1212.78	1207.61	1223.44	1225.33	1209.06	1235.39	1255.61	1289.33	1309	1343.11	1368.11	1397.39	1421.83	1458.11	1472.78	1461.78	1486.28	1459.2	1461.43	1477.53	1494.95	1492.8	1469.32
sr5_cntrl_patella_4_m3	70.625	13.125	10	1140.85	1144.92	1180.15	1180.23	1196.08	1189.38	1201.08	1211.31	1226.15	1215.85	1224.23	1246.31	1266.31	1272.62	1281.77	1320.77	1308.46	1324.77	1315.08	1326.54	1318.77	1321.23	1327.15	1309.62	1335.62	1364	1376.54	1378.38	1370.92	1392.08	1401.38	1416.46	1430	1449.31	1507.54	1535.77	1592.69	1601.77	1623.46	1617.62	1607.58	1612.95	1633.25	1647.3	1670.2	1707.19
sr5_cntrl_patella_6_m1	85.7812	10	13.4375	814.462	814	838.231	837.769	844.385	867.769	870.692	883.308	881.615	880	899.077	877.077	905.846	903.462	925.385	896.231	879.769	862.462	885.231	881.692	868	893.231	866.077	866.462	886.385	900.462	923.231	939.385	953.923	968.769	1008.69	1011.31	1066.46	1097.15	1161.62	1252.23	1328.23	1376.69	1462.92	1526.85	1474.81	1372.39	1187.81	971.895	831.704	746.181
sr5_cntrl_patella_6_m2	64.6875	12.9688	13.2812	791.7	799.6	774.3	784	788.2	765.7	774.9	777.9	785.1	799	805.3	824.4	826.6	828.6	853.2	879.1	892.5	885.6	876.5	877.6	890.6	900.3	892.8	888.6	911	928.8	951.5	1004.4	1056.7	1136	1197.2	1236.1	1290	1335.9	1369.2	1394.3	1421.3	1435.4	1442.8	1447.8	1412.79	1330.2	1233.53	1169.05	1138.8	1099.57
sr5_cntrl_patella_6_m3	48.2812	11.7188	9.0625	758	734.667	737.667	691.667	715	706	744	743.667	683.667	740	712.333	733.333	752	761	750.333	797	785	807	834.333	845.333	814	841.667	893.667	866.333	887.667	919.667	957.667	940.667	996	951.333	983	974.333	1035.33	1037	1103.33	1141.67	1233	1196.67	1321.67	1406	1373.01	1365.02	1341.24	1260.6	1158.66	1084.34
sr5_cntrl_patella_6_m4	112.969	14.5312	14.375	1381.55	1380.4	1385.9	1387.6	1384.65	1393.35	1409.95	1424.5	1423.2	1429.05	1421.2	1413.05	1431.6	1419.2	1426.7	1448.25	1426.5	1420	1437.7	1430.7	1422.4	1411.4	1422.65	1430.6	1442.9	1479.9	1478.45	1455.35	1465.85	1479.55	1484.35	1488.9	1508.7	1498.25	1512.15	1563.35	1603.55	1645.2	1686.25	1716.15	1700.84	1621.61	1424.18	1117.21	782.891	489.07
sr5_cntrl_patella_6_m5	123.75	16.0938	13.5938	1358.04	1363.78	1363	1379.26	1370.13	1380.96	1395.87	1387.48	1378.3	1379.43	1368.22	1368.61	1379.09	1383.57	1374.3	1383.35	1375.22	1408.09	1402.09	1432.87	1452.17	1447.3	1442.57	1453.3	1446.57	1444.52	1464.17	1464.74	1460.87	1460.04	1466.87	1474.7	1475.83	1511.09	1538.78	1589.09	1593.04	1619.91	1641.26	1615.52	1552.54	1533.13	1492.37	1451.55	1403.75	1329.81
sr5_cntrl_patella_6_m6	150.156
sr5_cntrl_patella_7_m1	34.8438	12.6562	11.0938	1166.43	1161.43	1151	1124.29	1125.86	1117.71	1137.43	1189.57	1150.29	1115.14	1133.43	1158.57	1142	1158.29	1178.71	1207.43	1229.29	1242.86	1217.71	1213.29	1246	1247.14	1213.14	1227.71	1241.14	1239.14	1230.14	1271.71	1308.29	1296.29	1304.14	1340.71	1373.43	1416.29	1476.43	1534.29	1596.86	1630.86	1656.57	1675.57	1660.42	1655.94	1650.37	1647.16	1670.89	1682.53
sr5_cntrl_patella_7_m2	46.875	14.0625	15	1229.27	1245.82	1225.27	1237.09	1244.82	1261.27	1259.36	1253.27	1278.09	1274.55	1269.82	1279.09	1270.09	1264.09	1262.73	1249.82	1247.91	1232.64	1232	1244.36	1241.55	1244	1268.55	1264.82	1254.73	1224.64	1269.27	1295.18	1289.45	1316.36	1369.82	1367.73	1397.82	1416.09	1438.27	1465.45	1493.45	1528.55	1577.82	1600.64	1621.3	1615.97	1634.22	1624.44	1603.88	1539.25
sr5_cntrl_patella_8_m1	50.3125	13.125	12.9688	934.5	941.214	933.571	943.357	943.357	936.214	916.786	908.929	918.714	911.357	928.643	921.071	896.643	927.071	916.214	913.357	919.786	916.714	951	966.857	979.929	997.429	1007.43	988.214	1009.14	1005.79	1019.57	1034.21	1038.21	1049.14	1057	1089.14	1160.57	1217.71	1302.79	1389.86	1437.5	1466.36	1492.93	1477	1345.27	1267.46	1204.42	1143.16	1129.89	1144.95
sr5_cntrl_patella_8_m2	82.3438	12.8125	15	1317.62	1328.06	1328.62	1326.06	1323.25	1325.94	1318.31	1324.44	1353.81	1336.94	1346.81	1381.44	1394.75	1403.62	1401.62	1388.38	1413.44	1414	1380	1397.94	1399.25	1393.12	1382.81	1383.69	1417.25	1401.81	1396.62	1408.44	1402.69	1416.25	1409.56	1426	1478.12	1497.94	1538.94	1548.19	1568.12	1595.25	1647.19	1661	1637.38	1602.93	1536.57	1442.44	1370.16	1310.18
sr5_cntrl_patella_8_m3	105	17.5	13.2812	1552.78	1548.11	1548.33	1515.67	1518.11	1549.56	1532.78	1524.67	1543.44	1545.67	1570.33	1564.67	1576.78	1551.11	1576.67	1582	1594.11	1592.89	1598.89	1598.56	1610.56	1603.22	1616.78	1606.44	1618.33	1669.33	1648.56	1637.22	1626.56	1645.67	1672.11	1669.11	1675.89	1683.44	1705.33	1711.78	1742.44	1747.89	1728.89	1754.56	1736.47	1738.16	1700.05	1599.09	1521.4	1399.82
sr5_cntrl_patella_8_m4	123.906	14.5312	17.6562	1632.1	1629.2	1634.5	1603.9	1627.5	1634.3	1615	1594.4	1596.9	1593.6	1594.5	1589	1574.7	1572	1544.8	1560.7	1573.9	1618.5	1621	1641.6	1660.4	1678.3	1653.9	1718.2	1720.1	1762.8	1755.2	1769.2	1789.7	1732.8	1705.4	1691.9	1638.2	1657.6	1670.3	1620.9	1620.6	1657.7	1661	1676.2	1672.1	1610.21	1531.75	1435.71	1324.29	1237.46
sr5_cntrl_patella_9_m1	50.3125	9.6875	11.7188	1383	1380.83	1379.08	1390.83	1459.42	1437.25	1428.67	1422.67	1446	1418	1431.92	1420.17	1425.92	1420.92	1430.33	1442.83	1419.5	1412.33	1421.17	1401.5	1404.08	1389	1407.92	1407.92	1404.58	1441.75	1453.08	1469.25	1487.92	1509.42	1551.08	1552.33	1574.33	1606.5	1645.08	1685.92	1734.17	1759.83	1744.83	1756.25	1703.64	1696.54	1665.35	1601.91	1551.78	1408.91
sr5_cntrl_patella_9_m2	60.7812	13.9062	11.875	1278.62	1296.25	1244.75	1272.12	1240.25	1263.88	1260.5	1239	1238.38	1237.62	1222.75	1235.5	1232.88	1203.12	1238.25	1232.88	1237.88	1230.12	1225	1265.38	1242	1288.88	1302.88	1321.62	1298.75	1306	1322.38	1318.62	1315.62	1339.5	1363.12	1408.5	1395.88	1440.38	1433.12	1480.5	1496.12	1585.88	1572.75	1647.38	1641.02	1583.7	1537.19	1493.49	1421.07	1387.04
sr5_cntrl_patella_9_m3	106.25	12.5	10.9375	1453.45	1461.55	1504.91	1495.64	1507.27	1505.73	1544.36	1499.64	1489.09	1529.73	1496.45	1495.55	1519.64	1517.36	1568.73	1554.82	1544.27	1579.18	1583.91	1584.73	1626	1644.09	1627.18	1651.36	1691.45	1682.91	1712.91	1674.45	1695.45	1724.09	1739.09	1792	1805.45	1834.27	1794.18	1817.36	1813.27	1788.55	1777.64	1825.91	1738.37	1693.02	1680.53	1658.62	1620.93	1565.08
sr5_cntrl_patella_9_m4	36.7188	10.625	9.84375	1093.85	1093.38	1096	1097.69	1119.15	1147	1132.85	1158.38	1151.92	1166.77	1138.31	1140.23	1160.46	1152.92	1144.62	1128.46	1131.38	1124.54	1128.54	1120.69	1130.54	1139.38	1142.31	1145.38	1170	1176.31	1179	1198.46	1173.77	1134.31	1155.54	1143.31	1182	1255.92	1344.77	1448.31	1549.23	1611	1649.77	1661.38	1633.65	1586.07	1526.76	1501.38	1491.27	1498.03
sr6_cntrl_patella_1_m1	92.3438	15.9375	17.0312			1922.5	1965.33	1982.33	1902.67	1920.33	1949.5	1951.67	1935.5	1957.5	1912.67	1928.83	1914.17	1905.83	1916	1924.83	1952.67	1950.33	1927.33	1917.67	1891.5	1896.83	1914.83	1905.33	1912.67	1919.83	1917.83	1891.83	1910.33	1890.67	1906	1915.33	1867.17	1842.83	1799.33	1707.33	1607	1541.67	1467	1380.1	1347.65	1354.1	1395.92	1483.04	1565.99
sr6_cntrl_patella_1_m2	152.344	18.4375	15.9375	1958.88	1951.75	1940.25	1929.69	1935.44	1941.31	1957.69	1920.75	1968.44	1915.56	1925	1954.5	1956.31	1926.06	1930.81	1956.69	1968.94	1961	1961.62	1957.44	1957.69	1941.69	1961.25	1944.69	1913.81	1962.88	1963.06	1963.19	1955.56	1949	1968.44	1966.38	1926.38	1951.31	1964.31	1958.19	1938.62	1960.25	1953.5	1963.44	1943.63	1924.43	1919.97	1852.16	1787.43	1709.75
sr6_cntrl_patella_2_m1	129.219			1936.6	1947.7	1967	1951.6	1952.1	1963.5	1958	1958.1	1916.8	1937.6	1983.2	1960.9	1979.6	1936.7	1980.9	1962.8	1958.4	1958.2	1935.7	1947.7	1960.6	1928.3	1913.3	1935.9	1908.8	1951.6	1970.5	1974.2	1945.4	1942.3	1960.9	1945.8	1925.8	1948.6	1958.6	1934.7	1929.4	1926	1941.3	1947.5	1915.06	1917.16	1909.75	1892.86	1825.11	1750.33
sr6_cntrl_patella_2_m2	128.594			1959.2	1932	1949.8	1951.5	1926.7	1909.3	1938.6	1922.9	1927.3	1962.4	1943.8	1940.7	1959.5	1944.1	1928.4	1962.9	1952.7	1937.6	1951.1	1947.4	1948.6	1969.6	1959.1	1955.8	1955.9	1938.1	1927.2	1912	1966.9	1956.7	1942.5	1944.2	1943	1935.3	1959.5	1920.6	1913.9	1944.8	1973.6	1938.8	1954.97	1943.12	1924	1908.24	1838.51	1719.63
sr6_cntrl_patella_2_m3	90.1562			1918.4	1944.3	1914.3	1928	1911.9	1925.3	1911.5	1939.2	1934.7	1917.3	1930.4	1929.1	1911.6	1941.1	1923.6	1948.6	1927.2	1912.1	1906.5	1942.3	1930.3	1924.2	1930.9	1892.7	1893.8	1906.8	1925.1	1924.6	1920.6	1927.4	1940.5	1904.8	1913.8	1924.5	1924	1908.2	1929.3	1909.1	1915.9	1896.7	1893.05	1889.87	1864.92	1839.22	1770.31	1611.89
sr6_cntrl_patella_4_m1	114.375			1920.79	1916.29	1956.43	1917.43	1922	1919.71	1904.71	1915.21	1939.57	1905.93	1929.21	1927.14	1938	1911.93	1918.14	1925.43	1909.21	1925.5	1900.14	1926.07	1915	1936.93	1933.71	1936.64	1953.43	1907.43	1915.14	1910.71	1894.21	1926.36	1913.07	1913.14	1946.86	1922.43	1939.14	1936.86	1915.57	1900.5	1918.57	1927	1908.87	1880	1891.01	1880.78	1845.5	1812.03
sr6_cntrl_patella_4_m2	120.156			1905.75	1899.25	1893.81	1866.5	1888.44	1915.44	1905.06	1880.44	1893.88	1920.25	1887.19	1903.06	1905.62	1913.81	1912	1906.19	1940.38	1911.62	1938.75	1913.38	1928.31	1918.44	1911.81	1904.12	1931.88	1924.31	1917	1919	1906.81	1942.38	1915.25	1902.69	1925.44	1943.56	1914.12	1907.25	1898.44	1919.06	1899.62	1935.44	1897.97	1890.24	1893.35	1859.67	1805.45	1757.8
sr6_cntrl_patella_5_m1	46.7188	8.75	10.1562	1659.21	1653.57	1659.57	1657.93	1657.07	1673.5	1689.86	1675.5	1657.71	1658.43	1682.79	1659.64	1666	1681.29	1682.07	1697.36	1705.29	1700.07	1730.21	1730.29	1722.64	1742.86	1752.79	1757.14	1812.79	1814.29	1857.79	1840	1876.57	1865.29	1892.93	1907.71	1916.21	1880.07	1864.57	1898.14	1886.43	1882.07	1876.93	1871.43	1868.08	1824.73	1777.67	1687.58	1583.93	1500.08
sr6_cntrl_patella_5_m2	69.2188	11.875	12.6562	1766.89	1768.33	1825.67	1815.33	1802.11	1803.67	1776.78	1796.22	1785.78	1787.67	1820.22	1788.89	1781.33	1793.89	1811.22	1801.33	1783.56	1782.44	1790.56	1811.67	1807.89	1818.89	1792.33	1821.89	1821.44	1815.89	1828.56	1854.89	1815.67	1855.33	1896.22	1859.33	1818.56	1897.44	1906.22	1865.67	1925.33	1946.67	1953.44	1958.78	1924.97	1907.7	1927.89	1924.11	1905.65	1895.36
sr6_cntrl_patella_6_m1	104.531	17.6562	15.625	1935	1941.45	1927.45	1937.45	1910.18	1946.73	1909	1902.91	1890.73	1908.55	1918.36	1883.45	1885.36	1871.91	1900.36	1929	1884.82	1884.36	1890.09	1909.82	1909.36	1926.55	1909.36	1905.36	1912	1928	1930.91	1903	1904	1893.18	1886.18	1898.09	1939.91	1936.09	1940.55	1926.27	1921.18	1905	1890.55	1914.18	1875.07	1790.74	1581.22	1389.64	1226.31	1151.64
sr6_cntrl_patella_6_m2	93.9062	15.4688	16.25	1912.19	1890.38	1892.24	1900.33	1890.86	1912.43	1923.81	1921.67	1912.29	1910.29	1893.19	1899.19	1927.67	1931.95	1916.43	1891.57	1903.57	1924	1912.1	1900.52	1902.24	1909.33	1919.62	1915.71	1910.19	1928.38	1953.48	1939.43	1922.38	1924.19	1916.1	1918.62	1928	1916.9	1894.29	1912	1935.57	1914.29	1923.33	1920.62	1909.98	1887.09	1875.71	1819.7	1784.79	1748.22
sr6_cntrl_patella_6_m3	124.688
sr7_cntrl_patella_2_m1	187.656
sr8_cntrl_patella_2_m1	118.125
sr8_cntrl_patella_3_m1	119.375
sr10_cntrl_patella_3_m1	153.281	17.9688	21.0938	1961.26	1957.39	1979.83	1970.52	1971.83	1970.74	1981.87	1993.09	1973.65	1973.74	1991.3	1973.65	1968.26	1977.52	1974.96	1973.65	1978.09	1981.7	1949.96	1957.43	1987.91	1977.96	1963.96	1974.57	1966.91	1974.87	1994.35	1960	1966.74	1957.7	1964.13	1954.39	1974.57	1961.65	1962.17	1939.7	1979.3	1963.39	1954.87	1972.48	1934.72	1927.24	1865.71	1846.7	1792.48	1696.49
sr10_cntrl_patella_3_m2	104.062	16.875	16.0938	1991.57	1975.43	1955.86	1974	1981.29	1944.43	1969	1970.43	1988.14	1938.57	1935.57	1955.86	1948.57	1953	1965.86	1951	1994.57	1923.43	1984.71	1988.43	1995.86	1974	1959.86	1962.71	1976.71	1996.71	1942.43	2010.71	1949.57	1996.14	1953.71	2009.14	1951.57	1974.29	1967.57	1994.86	1998.14	1937.14	1989.86	2002.86	1963.14	1952.64	1933.74	1897.49	1851.14	1822.7
sr10_cntrl_patella_3_m3	90.7812	13.2812	15.1562	1987.86	1943.71	1946	1960.71	1975.14	1983	1964.57	1958.57	1946.14	1961.43	1960.43	1923.57	1983.86	1984.29	1957.29	1961.14	1969.14	1962.57	1943.29	1962.14	2001.14	1965	1963.57	1974.43	1987.43	1953.43	1950	1966.86	1977.86	2003.86	1976.71	1957.86	1944.43	1949.43	1934.86	1970.71	1913.29	1949.29	1902.14	1912.57	1896.65	1834.81	1708.52	1610.73	1475.52	1395.63
[truncated: 114 more columns]

## Sheet: aclt
sample	distance	height	width	optical density1	optical density2	optical density3	optical density4	optical density5	optical density6	optical density7	optical density8	optical density9	optical density10	optical density11	optical density12	optical density13	optical density14	optical density15	optical density16	optical density17	optical density18	optical density19	optical density20	optical density21	optical density22	optical density23	optical density24	optical density25	optical density26	optical density27	optical density28	optical density29	optical density30	optical density31	optical density32	optical density33	optical density34	optical density35	optical density36	optical density37	optical density38	optical density39	optical density40	optical density41	optical density42	optical density43	optical density44	optical density45	optical density46
sr1_aclt_patella_1_m1	65.625	10.7812	13.125	1705.7	1699	1683.7	1660.6	1667.3	1691.6	1676.6	1674.4	1674	1652.5	1677.4	1701.3	1703.3	1711.1	1695	1670.3	1682.3	1673.5	1668.5	1693.6	1700.1	1691.8	1704.5	1711.2	1703.8	1706.4	1695.1	1688.4	1688.2	1711.8	1734.2	1721.5	1718.1	1719.4	1746.6	1774.7	1795.5	1822.6	1830.9	1833.3	1831.06	1827.29	1810.39	1808.44	1796.3	1769.46
sr1_aclt_patella_1_m2	44.0625	12.8125	12.0312	1447.69	1447.5	1423.94	1419.06	1434.38	1425.38	1426.62	1442.12	1441.81	1438.75	1458	1475.88	1480.88	1487.31	1477.69	1491	1507	1508.25	1500.25	1494.31	1506.31	1509.12	1496	1480.19	1484.5	1503.06	1491.62	1500.25	1514	1504.12	1516.5	1545.75	1571.62	1583.94	1578.5	1588.06	1624.81	1677.94	1739.5	1796.06	1780.76	1720.51	1638.61	1554.99	1482.17	1408.13
sr1_aclt_patella_1_m3	53.125	13.9062	18.5938	1331.41	1354.18	1424.12	1517	1588	1662.59	1679.71	1715.53	1734.29	1720.94	1699.47	1677.24	1645.29	1590.12	1574.24	1569.53	1557.41	1552.18	1559.71	1562.35	1577.41	1593.24	1590.53	1592.71	1586.82	1579.12	1579.65	1588.35	1593.06	1594.12	1581.06	1578.29	1566.82	1588.76	1615.59	1615.65	1642.65	1658.82	1677.18	1690.71	1681.16	1677.25	1653.06	1584.01	1476.66	1374.21
sr1_aclt_patella_1_m4	56.5625	10.4688	12.3438	1648	1653.5	1655.42	1654.17	1634.83	1642.42	1638.17	1638	1646.5	1643.42	1653.58	1641.42	1645	1644.67	1652.67	1663.58	1647.17	1654.33	1673.58	1675.75	1660	1649.42	1676.08	1664.67	1662.33	1679.83	1695	1707.5	1714.5	1745.58	1744.42	1745.42	1759.42	1760.5	1773	1801.25	1795.83	1806.33	1832.75	1839.58	1822.94	1751.43	1620.95	1470.35	1333.82	1215.41
sr1_aclt_patella_1_m5	57.5	9.84375	11.25	1743.1	1746.6	1754.3	1765.5	1756.9	1750.9	1746.1	1778.2	1762.5	1768.2	1767.9	1758	1777.4	1771.8	1793.2	1792.5	1792	1791.2	1795.3	1794.8	1782.9	1783.7	1797.3	1789.4	1772	1774.2	1789.8	1791	1814	1775.4	1831.9	1824.3	1845.3	1847.9	1813.9	1805.2	1796.6	1787.1	1771.7	1770.9	1771.52	1769.66	1759.28	1692.5	1623.86	1570.54
sr1_aclt_patella_1_m6	32.6562	12.1875	13.9062	1580.93	1586.14	1617.21	1585	1577.86	1564.07	1584.79	1579.86	1591.29	1585.93	1577.21	1580.07	1589.57	1579.79	1580.64	1578.5	1588.21	1583.5	1576.36	1609.71	1648.57	1606.29	1624.5	1643.93	1644.5	1614.07	1658.43	1652.5	1678.71	1691.36	1705.14	1710.93	1744.36	1728.79	1742.43	1757	1782.71	1804	1815.14	1849.36	1823.16	1785.72	1714.38	1604.48	1467.18	1358.7
sr1_aclt_patella_2_m1	35.625	7.5	9.0625	895.692	881.462	902.077	886.154	893.077	909.154	902.385	885.231	906.846	922.154	924.692	934.462	972.846	964.308	946.769	940.615	943	966.308	951.154	979.846	972.538	986.615	976.385	980.231	978.308	968.308	955.538	942.692	944.846	973.385	1023.31	1019.15	1027.31	1015.23	998.154	1014.69	1067.62	1132	1211.69	1244.62	1150.07	1086.5	1014.44	984.346	980.111	965.504
sr1_aclt_patella_2_m2	32.3438	12.8125	9.6875	1053.39	1032.61	1030.26	1032.65	1049.7	1067.61	1069.57	1034.22	1042.48	1027.83	1020.61	1028.65	1020.04	1018.22	1028.78	1038.7	1036.3	1062.61	1054.52	1053.83	1065.7	1060.04	1048.48	1062.91	1067.61	1072.78	1068.87	1070.7	1055.83	1067.57	1070.7	1074.57	1119.83	1147.91	1153.78	1166.96	1176.52	1202.57	1235.52	1234.22	1139.89	1062.8	987.715	912.896	866.208	835.638
sr1_aclt_patella_2_m3	65	11.0938	7.34375	1196.4	1214.2	1239.1	1240.1	1258.4	1283	1269.4	1257.8	1242.4	1249.7	1235.1	1218.6	1208.3	1232.4	1243.9	1239.1	1257.8	1280.9	1257.1	1257.7	1254.5	1256.9	1249.4	1256	1289.7	1296.4	1320.7	1321.6	1317.3	1338.8	1313.9	1299.9	1342.1	1397.7	1379	1392.1	1387.8	1415.1	1486	1509	1504.93	1469.31	1431.79	1402.16	1378.46	1338.86
sr1_aclt_patella_3_m1	32.3438	10.4688	9.375	1109.6	1131.3	1115.2	1123.2	1109.7	1095.2	1080.5	1051.5	1049.5	1050.5	1024	1022.7	1052.5	1050.8	1066.3	1077.2	1046.1	1029.2	1042.5	1034	1039.2	1019.6	1046.2	1067	1050.5	1004	997.8	1023.1	1038.9	1053.9	1016.9	1040.2	1103.9	1120.4	1182.2	1217	1249.8	1314.1	1393.1	1468	1477.73	1417.52	1351.07	1268.85	1178.89	1100.96
sr1_aclt_patella_3_m2	92.1875	10	11.5625	1609	1614.9	1625.2	1621.7	1645.9	1652.2	1648.6	1631.6	1650.5	1677.3	1674.1	1668.5	1635.6	1666.7	1670.2	1685.6	1699.1	1720.3	1750.4	1737.2	1726.3	1726.3	1732.2	1775	1790.5	1754.5	1776.1	1778.1	1748.3	1757.5	1766.1	1769.9	1745	1780	1796.7	1797.6	1838.5	1830.5	1803.4	1801.5	1799.38	1778.75	1774.6	1756.22	1700.13	1637.14
sr1_aclt_patella_3_m3	80.7812
sr1_aclt_patella_4_m1	47.1875	10	10.9375	867.917	862.833	860.75	893.083	903.167	912.5	919.25	901.667	912.333	919.833	917.667	896.417	900.667	907.667	928.5	941.417	947.917	936.5	942.5	949.75	967.833	963.667	967.667	987.25	1001.58	1006	1026.08	1040.42	1050.42	1069.25	1082.67	1105.67	1140.75	1163.67	1188.83	1234.92	1255.58	1319.75	1387.08	1439.58	1419.56	1360.73	1298.2	1282.01	1314.4	1321.09
sr1_aclt_patella_4_m2	33.9062	9.6875	10.7812	698.25	688.667	688.333	725.5	729.5	732.333	723	692	675.583	695.167	712.583	723.25	711.167	741.5	780.167	799.833	792.833	804.75	806.25	799.417	795.167	799.917	778.667	792.417	791.417	814.167	848.583	908.667	955.25	1008.67	1068.67	1103.58	1126.67	1168.83	1194.25	1267.58	1324.42	1373.33	1405.08	1423.58	1368.46	1327.9	1318.87	1305.73	1301.78	1320.12
sr1_aclt_patella_5_m1	45.7812	8.75	10.3125	881.909	906.455	872.273	875.273	850.909	856.182	855.818	871.091	886.909	887.091	904	878	880.818	851.727	900.364	877	925.182	909.727	945.455	938.091	955.364	959.818	955.182	968.091	960	986.545	1019.36	1053.55	1065.64	1079.09	1133.64	1127.27	1174.27	1200.55	1223.09	1275.18	1346.18	1434.45	1482.55	1501.55	1507.11	1438.22	1343.12	1172.95	1037.44	902.933
sr1_aclt_patella_5_m2	37.9688	7.65625	8.90625	1080.5	1062.88	1057.75	1037.12	1022.62	1055.88	1090.12	1087.25	1100.5	1095.75	1061.62	1050.88	1000.75	955.75	946.75	933.875	923.125	871.75	837.5	842.25	873.125	907.25	941.25	950.5	949.25	955.5	1009.25	1050.25	1059.25	1072.12	1115.12	1137.38	1145.75	1165.25	1208.38	1283.75	1332.12	1351.88	1396	1411.38	1306.98	1207.85	1077.63	939.498	828.741	758.138
sr1_aclt_patella_6_m1	42.3438	10	9.375	683.917	675.5	666.167	649.5	633.5	655.333	669.75	664.75	674.333	659.25	664.583	668	644.083	629.833	633.667	650.917	666.5	676.667	668.333	649.5	648.167	655.083	649.417	660.083	676.667	682.917	699.25	728.167	734.583	740.667	747.25	763.75	800.667	849.333	917.333	946.833	965.333	987.167	1021.08	1064.58	1045.31	999.523	934.53	854.895	761.752	651.917
sr1_aclt_patella_6_m2	28.2812
sr1_aclt_patella_7_m1	37.5	9.6875	8.4375	817.2	838.6	825.3	891	898.3	865.6	859.9	832.8	883.3	958.3	1117.6	1232.9	1334.1	1360.7	1365	1378.7	1329.8	1304.7	1339.9	1306.6	1256	1201.9	1153.1	1068.6	1075.1	1063.3	1081.4	1113.6	1074.4	1120.5	1162	1191.2	1222.9	1257.7	1268	1347.2	1387.6	1450.2	1494.7	1515.9	1493.17	1464.65	1434.61	1416.47	1406.31	1394.18
sr1_aclt_patella_7_m2	57.6562	11.7188	12.0312	1459.73	1470.82	1491.36	1491.36	1493.45	1508.64	1520.82	1508.82	1533.64	1527.82	1531.27	1534.73	1497.91	1479.64	1493.18	1507.09	1503	1489.27	1483.55	1467.73	1443.45	1422.91	1447.36	1456.18	1471	1485.18	1497.18	1506.09	1486.09	1502.27	1485	1487	1505.73	1483.45	1479	1506.09	1519.18	1541	1590	1628.09	1612.07	1587.6	1569.93	1536.63	1467.87	1361.37
sr1_aclt_patella_7_m3	43.9062	12.3438	10.9375	1148.62	1132.5	1134.38	1180.5	1163.62	1155.88	1121.75	1150.75	1139.88	1135.5	1179.12	1193.12	1205.75	1192.38	1207.75	1230.5	1201.38	1218.5	1226.38	1244.88	1242.38	1256.62	1244.25	1207.12	1207	1238.12	1217.25	1230.38	1281.75	1266	1262.12	1265.75	1299.62	1290.75	1306.88	1357.62	1392	1390.12	1376.62	1441.88	1461.22	1393.15	1303.27	1235.01	1094.74	994.463
sr1_aclt_patella_7_m4	46.25	10	9.6875	991.7	1001.2	1015.2	1001.7	1005.1	994.7	987.2	994.8	1003.6	1004.9	998	1026.8	1009.1	1002.9	991.5	992.2	1023.4	1014.4	1036.4	1003.2	1003.1	985.7	1001.1	1035.3	1050.5	1063	1056.2	1037.4	1030.5	1082.9	1090.8	1113.2	1114.5	1128	1174.6	1236.6	1278.5	1327.3	1377.6	1349.9	1347.76	1299.43	1222.54	1135.49	1075.17	1039.35
sr1_aclt_patella_7_m5	84.2188	10.9375	12.6562	1205.78	1155.11	1160.44	1179.22	1245.11	1216.22	1208	1175.44	1172	1189.33	1217.78	1255.56	1285.33	1317	1305.22	1284.44	1259.44	1254.22	1243.89	1267.33	1297.33	1316.67	1319.67	1359.67	1310.78	1305.33	1294.89	1300.33	1341.56	1418.33	1415.89	1438.56	1432.44	1470.33	1461.78	1455.89	1426.78	1422.56	1413	1472.56	1401.54	1367.09	1313.09	1266.01	1238.81	1261.34
sr1_aclt_patella_8_m1	65.7812	12.1875	7.96875	903.625	914.5	919.625	950.875	942.375	945.375	953	964.875	970.875	995.625	1002.25	1031.12	1061.62	1077.88	1083.12	1099.5	1103.62	1123	1133.38	1153.88	1154.75	1118.38	1105.75	1089.25	1114.5	1122	1123.38	1144	1151.62	1153.88	1175.88	1202.38	1245	1257.62	1292.38	1329	1351.25	1373.5	1425.25	1461.38	1466.36	1427.19	1350.09	1253.84	1158.64	1060.14
sr1_aclt_patella_8_m2	41.0938	10.3125	10.7812	863.583	873.083	869	868.833	858.667	865.583	872.333	872.333	857.833	856.333	861.75	882.167	882.75	896.75	905.417	895.833	916.333	925.833	915.667	895.5	910.833	911.75	891.25	892.75	896.083	915.583	950.417	967.75	992.917	1011.17	1000.33	1012.08	1041.17	1068.08	1084.58	1141.42	1198	1277	1351.33	1395.83	1402.95	1397.53	1361.99	1277.24	1172.76	1058.08
sr1_aclt_patella_8_m3	36.4062	11.875	12.0312	978.059	986.882	980.118	997.294	978.176	991.059	1004.53	1013.29	1041.59	1058.94	1072.12	1074.12	1085.65	1055.29	1006.76	938.118	839.647	699.235	605.235	539.647	506.294	567.412	654	741.353	826.765	862.706	879.941	871.235	839.941	836.412	809.412	826.294	883.118	953.059	1032.41	1092.41	1153.41	1167.18	1172.94	1188.76	1174.47	1160.65	1114.52	1061.58	1031.47	1007.47
sr1_aclt_patella_8_m4	40.3125	12.5	8.90625	668.7	680.9	663.1	662.1	630.9	644.8	645.6	647.3	639.6	672.7	671.6	663.9	678.6	686.5	681.3	697.7	728.7	740.4	725.8	737.5	724	716.9	715.9	714	700	676.5	701.6	745.4	773.9	776.2	792.5	787.2	834.5	835.9	845.1	862.6	901.1	1033.9	1189.8	1314	1356.48	1279.8	1149.42	1036.22	937.273	834.91
sr2_aclt_patella_1_m1	44.6875	7.03125	9.6875	445.4	438.2	425.3	399.2	396.3	416	417.4	398.5	391.9	429.1	456.7	455.8	426	414.1	391.8	408.3	447.7	445.7	434.4	437.4	447.5	446.4	410.1	405	405	419.8	456.5	497.3	508.7	505.4	494.7	459.1	410.9	368.5	346	395.8	480	625.2	737.2	780.2	768.039	744.12	714.317	686.389	616.37	540.53
sr2_aclt_patella_1_m2	44.8438	6.875	10.3125	256.417	249.75	254.583	272.333	280	257.5	255.333	233	246.583	268.167	282.833	291.167	294	286.417	308.667	302.5	315.583	307.917	301.917	280.917	293.333	310.5	321.083	309.25	317.583	326.417	346.083	350.833	349	379.083	384.167	398.167	385.167	382.167	431	515	595.5	662.5	701.833	738.833	711.725	678.564	621.834	534.515	433.406	418.442
sr2_aclt_patella_1_m3	41.0938	5.78125	10	439.875	390.875	358.875	375.375	390.5	389.375	404.875	423	421.875	412.875	405.25	413.125	443.5	463.375	460.375	457.375	450.5	459.875	467	464.75	446.75	429.875	447.375	427	426.25	416.875	391.875	391.25	405.875	435.25	420.625	411.25	451.75	484	583	656.625	714.5	732.625	766.375	805.25	781.101	716.027	648.542	615.125	604.023	632.883
sr2_aclt_patella_1_m4	36.0938	9.21875	11.5625	369.692	354	339.154	343.923	354.692	329.692	317.692	323.769	309.308	316.923	311.615	317.846	328	307	335.154	317.308	282.154	280.923	308.692	286.308	259.923	244	244.308	257.923	275.231	312.462	321.154	302.308	269.615	272.462	287.077	290.538	270.538	248	292	374.923	423.615	444.462	447.846	488.385	504.581	456.233	406.934	374.087	330.685	271.478
sr2_aclt_patella_2_m1	64.8438	9.21875	13.5938	1160.78	1164.11	1155.44	1141.78	1180.67	1172.44	1184.89	1191.33	1187.44	1179.44	1165.67	1139.78	1172.78	1190.67	1199.44	1209.56	1192.33	1225.56	1236.89	1239.33	1264.78	1272.33	1274.56	1267.78	1270.22	1287.67	1333	1372.22	1365.67	1403.67	1382.33	1392.33	1411	1467.22	1530.11	1563.67	1631.11	1665.22	1707.22	1714.11	1696.32	1641.09	1598.38	1561.8	1524.38	1495.3
sr2_aclt_patella_2_m2	90.4688	14.2188	10	1684.18	1673.09	1653.27	1662.82	1684.73	1673.09	1686.91	1665.91	1667.73	1690.09	1677.45	1667.91	1682.73	1683.73	1686.64	1684.91	1686.91	1675.73	1668.73	1686.73	1701.82	1688	1689.27	1695.18	1689.27	1701.36	1685.18	1697	1713.27	1722	1716.82	1713.18	1703.27	1710.73	1702.18	1703.91	1739	1761.36	1774.09	1783.18	1745.72	1735.58	1714.81	1662.78	1585.43	1500.03
sr2_aclt_patella_3_m1	43.75	6.40625	10.1562	220.231	208.462	238.923	261.615	256.308	259.231	246.923	243.462	250	264.154	289.692	303.154	321.308	321.231	302.769	300.231	292.077	300.154	297.462	287.308	295.923	299.385	289.462	278.077	272.308	297.231	310	342.615	338.385	328.615	311	328.846	339.154	344.231	348.462	379.846	450.769	541.769	624.615	658.462	657.163	610.993	557.251	489.494	452.289	448.357
sr2_aclt_patella_3_m2	56.0938	10.3125	7.1875	661.333	632.333	580.333	495.667	518.333	538	479.667	460.667	443	437	391	412.333	397	366	323.667	329.333	342	330.333	341	370.333	341.333	353.333	320.667	349	343.333	353	406.333	425.667	416.667	441.667	470.667	492	559	580	596.667	619	602	546.333	645.333	682.333	682.473	671.806	674.67	673.98	655.106	636.434
sr2_aclt_patella_3_m3	74.8438	12.1875	9.6875	1155.53	1141.8	1122.07	1111.87	1099.67	1106.73	1118.8	1100.4	1095.27	1106.07	1115.93	1113.2	1127.2	1124.13	1114.67	1117	1112.6	1130.87	1136.67	1133.67	1129.93	1147.8	1174.33	1170.93	1158.93	1148.87	1138.6	1125.73	1130	1156.87	1181.73	1176	1164	1176.27	1173.07	1177.8	1235.07	1304.07	1390	1452.8	1430.45	1376.36	1299.21	1215.65	1146.56	1131.24
sr2_aclt_patella_3_m4	73.5938	9.375	14.0625	1178.8	1183.6	1165.1	1201.2	1174.1	1188.1	1191.4	1170.8	1137.7	1120.1	1117.2	1106.4	1111	1141.9	1135.6	1129.6	1106.4	1111.1	1140.4	1098.5	1123.3	1151.2	1237	1306.1	1350.3	1404	1438.6	1384.5	1377.7	1386.4	1444.3	1425.1	1408.8	1427.9	1501.4	1562.3	1625	1649.4	1667.7	1682.8	1599.25	1496.15	1414.49	1388.62	1286.81	1126.47
sr2_aclt_patella_3_m5	72.6562	9.53125	13.2812	955.077	962.462	953.538	955.846	973.769	969.385	933.846	910.077	941.077	958.462	997.923	1009.69	1038.15	1046.77	1034.92	1011.92	1025.77	1020.23	1010.69	1046.15	1085.62	1077.54	1069.38	1113.54	1107.92	1120.38	1107.54	1132.08	1171.85	1191.31	1181.85	1225.38	1222	1235.31	1305.69	1371.85	1443.15	1490.92	1539.69	1529.23	1470.29	1349.9	1257.28	1193.24	1159.7	1169.16
sr2_aclt_patella_3_m6	144.531	10.9375	15.625	1683.33	1720.17	1709.25	1692.58	1684.92	1711.5	1676.58	1668.67	1667.42	1654.75	1670.42	1667.42	1652	1670.5	1656.75	1631.58	1646.75	1675.17	1642.75	1684.17	1682	1684.42	1711.67	1712.33	1716.25	1748.17	1757.67	1744.08	1713	1731.75	1717.5	1718.5	1733.67	1722.67	1788.67	1787.17	1788.83	1788.42	1808.83	1833.42	1812.42	1748.86	1709.52	1694.67	1669.27	1537.43
sr2_aclt_patella_4_m1	46.4062	9.0625	8.90625	276.8	275	309.2	268.4	241.6	232	247.6	246.4	216.2	226.8	217.8	205	204.8	241.8	196.4	170.4	164.4	142.4	168.6	182.2	198	209	224.8	266	285.4	293.4	270	272.2	243.4	200.2	238.6	253.8	285	286.2	317.6	349.8	424.2	490.6	604.6	659.6	639.321	647.307	632.551	594.089	565.475	552.244
sr2_aclt_patella_4_m2	40.1562	8.4375	9.375	211.875	221.375	230.5	205.875	175.375	132.5	157.25	210.375	247	288.375	299.625	232.25	229.25	226.75	229.5	217.125	221	242.5	223.25	228.125	240.25	202.25	186.375	195	250.25	326.5	436.375	545.125	654.375	701.875	786.5	757.625	747.625	744.25	778.5	799.25	834.875	870.125	904.5	911.75	863.18	849.847	835.84	807.305	754.527	672.967
sr2_aclt_patella_4_m3	40.9375	8.90625	10.3125	197.571	196.714	198.143	212.714	196.857	189.143	194	226.571	262.143	251.714	248.714	239.429	260.714	266.429	263.286	303.429	310.143	314.143	353.429	346.429	359	353.714	327.286	347.429	338.143	347.143	321.571	332	349.571	337.857	330.143	337.571	335.714	393.143	433.857	481.429	523	604.857	620.571	629.571	590.581	528.785	469.841	419.987	336.615	293.082
sr2_aclt_patella_4_m4	94.375	11.25	8.59375	838.727	886.545	855.636	849.273	844.545	849.545	839.909	851	876.818	890.545	904.545	883.636	907.455	911.818	928.818	917.091	909.636	922.091	921.182	916	948.091	929.091	928.182	953.636	966.364	948.273	941.091	912.182	902	907.273	926	918.273	933.182	894.545	935.091	955.091	1021.09	1080.36	1132.36	1210.82	1251.16	1237.21	1209.16	1160.08	1096.19	1025.27
sr2_aclt_patella_5_m1	45.9375	8.90625	10	172.625	151.688	146.875	132.062	142.688	143.25	154.625	165.125	173.875	171.875	170	174.812	202.312	201.375	214.562	240.875	232.75	232.25	252.875	256.688	241.312	248.188	245.812	253	230.5	246.375	255.25	224	237.125	220.438	191.562	220.938	220.125	222	253.25	271.5	320.688	387.875	427.625	418.625	333.842	276.522	251.593	226.531	197.65	174.721
sr2_aclt_patella_5_m2	38.4375	8.75
sr2_aclt_patella_5_m3	55	10.7812	10	135	119.083	133.75	154.25	163.083	193.917	208.917	241.5	249.167	250.167	242.083	246.583	238.75	246.75	221.917	214.417	219.083	219	234.833	199.25	169.917	188.917	205.833	235.833	209	235.833	232.333	224.5	243.917	244.583	267.583	274.333	276	321.5	360.417	410	508	564.333	589.917	616.417	540.748	512.869	508.819	583.654	713.922	852.429
sr2_aclt_patella_5_m4	94.2188	12.8125	10.1562	462.778	429.222	393.778	391.333	391.778	398.556	409.111	428.667	449.111	449.889	431.889	450.333	462.778	452	478.222	488.667	511.556	491	468.889	493.778	454.778	492	463.667	499.889	467.556	454.556	481.111	459.667	443.667	450.556	463.222	473.222	484.222	488.889	476.556	473.556	468	487.222	500.444	499.222	442.985	404.695	401.343	381.521	343.556	317.78
sr2_aclt_patella_5_m5	134.062	13.5938	7.96875	750.545	742.364	724.727	748.182	752.091	770.727	777.727	791.909	778.455	789.273	789.273	780.182	795.364	791.091	777.818	811	845.364	817	855	835.182	800.727	824.273	835.818	829.636	855.455	820.455	751.273	720.273	668	633.273	664.273	774.455	882.545	951.364	1047.82	1102.36	1108.36	1110.36	1105.91	1115.09	1092.21	1047.38	995.852	943.315	890.227	837.488
sr2_aclt_patella_5_m6	49.6875	8.125	10.9375	246.5	238.833	223.667	225.583	189	200.417	216	258.417	289	292.5	300.75	274.75	272.75	264.25	271.167	278.583	279.917	273.917	277.75	289.5	303.417	313.25	304.667	304.583	278.417	284.917	280.833	301.417	299.333	309.5	323.417	322.083	308.833	325.167	344.5	392	433.917	540.333	568.75	634.583	633.014	601.464	535.685	460.254	401.047	321.78
sr2_aclt_patella_5_m7	112.656	12.6562	11.0938	576.75	577.875	597.375	646.625	654.625	673.5	678.125	679	681.625	703.875	699.5	708.5	729.375	705.875	734.375	745	740.875	714.75	702.625	704.875	690.5	717.5	702.75	724.25	737.875	757.5	764	782.375	805.125	852.25	873.375	884.5	891.25	915.625	963.125	1003.5	1013.88	1045.25	1015.12	1010.88	1005.83	992.849	967.482	888.707	741.637	611.932
sr2_aclt_patella_6_m1	65	11.25	7.65625	359.231	361.462	384	394.077	364.692	348.308	348.308	374.077	385.538	364.308	358.308	335.692	327.615	348.615	327.615	331.308	327.846	327.462	323.231	329.692	356.308	349.846	356.923	363.462	378.538	392.615	372.385	369.846	363	331.077	381	422.615	464.538	474.615	498.615	511.308	508.615	561.615	640.077	703.231	703.653	651.251	580.875	509.073	454.192	415.935
sr3_aclt_patella_1_m1	61.5625	5.78125	10.3125	40.1667	45.5	40.3333	40	40	40	40.3333	40	40.5	40	40	40.6667	48.1667	42.1667	40.1667	40.3333	41.1667	40	40.5	40.6667	51.6667	61.5	61.8333	86	142.333	131.167	125.333	143.5	75.5	47.5	51.6667	66	74.1667	76	53.5	82.5	150	335	434.833	570.667	556.485	472.288	330.735	223.784	150.791	84.8474
sr3_aclt_patella_1_m2	80.625	10.3125	9.0625	85	76.6667	93.3333	119.25	123.833	133.167	148.417	141.583	121.417	129.833	150.667	145.333	148.417	160.083	137.5	127.25	131.833	169.083	166	184.75	162.417	137.417	109.917	130.5	151.417	151.917	154.833	140.083	147.583	160	186.25	189.083	195.667	208.75	255	301.917	357.417	389.5	418.25	427.167	421.151	407.069	377.626	366.955	372.418	356.448
sr3_aclt_patella_1_m3	81.25	11.4062	11.0938	119.455	124.273	152.727	143.273	141.273	156.909	143.818	166.364	158	170.273	177.455	197.545	196.091	190.636	172.818	216	194.818	210.091	193.455	155.818	175.455	147.909	148.364	180.545	159	172.182	142.364	150.818	136.364	155.545	148.273	229.545	251.364	294.545	304.909	364.818	441.091	634.636	733.182	769.636	673.48	537.85	344.082	147.617	55.487	40.1577
sr3_aclt_patella_2_m1	47.9688	10.625	9.375	81.8	59.6	66.5	67.9	79.5	109	72.9	47.2	38.9	41.1	46.3	62.6	62.6	43.5	36.6	36.5	39.5	50.1	56.3	61.9	57.3	75.9	72.2	72.8	48.9	43.4	38.4	39.9	37.8	39.7	40.2	35.7	37.6	60.9	111.1	164.2	219	226.4	285.6	386.2	444.514	426.61	355.659	246.147	134.181	58.6555
sr3_aclt_patella_2_m2	41.7188	10.9375	9.84375	42	52.5714	42.4286	47	48.5	59	89.7143	101.143	119.143	120.786	132.214	142.357	193.929	271.286	302.5	284.357	210.571	131.214	77.8571	40.8571	42	45.2857	44.7143	40.5714	45.7857	48.5714	72.7143	56.2857	42.3571	42.5714	40.5	39.2857	38.2143	67.7143	105.357	176.143	273.5	342.071	406.357	420.714	421.303	392.164	352.501	289.979	243.82	243.399
sr3_aclt_patella_2_m3	65.3125	9.6875	10.7812	133.667	114.778	128.444	116.778	110.222	112.889	126.556	142	151.444	157	138.556	180.222	137	134.667	135	152.444	137.889	130.667	136.667	123.667	135	117.111	156.333	173.889	177.111	164.778	166.111	155.667	114.889	127.556	189.556	299.333	450.778	542.444	573.222	514.111	487.889	523.889	626.778	705.667	641.108	546.242	480.795	484.575	526.553	615.712
sr3_aclt_patella_2_m4	82.5	9.6875	12.3438	237.286	226.286	229.357	207.071	223.5	228	231.786	249.214	246.786	239.5	261.857	266.357	259.286	270.714	271.571	272.5	294.143	281.214	291.929	266.429	260.5	270.929	285.857	269.286	262.214	254.071	258.714	275.357	275.857	271	306.357	301.929	345.714	407.786	490.857	560.429	619	651.714	679.214	681.214	664.057	651.063	628.438	574.505	469.316	379.012
sr3_aclt_patella_2_m5	51.875	10.625	10.4688	79.2667	56.3333	54.0667	49.0667	69.2667	69	85.3333	75.6667	67.8667	65.1333	61.6667	54.5333	56.4667	64.8667	66.7333	87.7333	87.8	105.267	106.267	85.5333	95.2667	75.6667	71.4667	64.9333	37.4667	38.6667	53	53.4667	67.6	62.2	69.9333	67.3333	56.9333	97.0667	128.2	199.2	297.333	373.133	434.4	436.067	388.733	376.366	430.881	487.683	507.441	509.148
sr3_aclt_patella_3_m1	70.9375	10.3125	11.25	213.417	183.833	180.583	163.083	168.5	171.917	155.083	189	163.917	187	188.583	166	182.5	171	181.25	199.5	196.25	199.5	207.833	187.5	195.833	196.583	198.833	210.917	218.5	188.917	177.5	170.667	170.583	152.333	170.5	199.667	202.417	220.417	269.917	326.917	434.25	544.5	630.917	682.5	632.578	606.747	583.33	547.98	470.507	392.27
sr3_aclt_patella_3_m2	69.2188	9.84375	12.6562	137.583	139.25	121.25	106.25	125.167	176.583	159.75	154.917	159.417	144.583	158.167	155.333	198.75	164.75	158	180.667	168.75	157.5	158.083	166.667	152.5	170.083	144.333	163.5	185.667	189.833	218.083	198.25	187.417	190.5	190.167	214	216.583	249.833	297.583	311.917	365.5	427.25	511.833	606.333	568.553	494.327	449.353	469.273	474.859	438.855
sr3_aclt_patella_3_m3	42.5	11.875	9.53125	83.25	74.1667	86.0833	89.25	86.25	77.9167	73.1667	66.3333	61.6667	74.25	73.75	81.3333	104.917	140.417	124.917	127.083	119.25	89.5833	88	86.5833	100	94	92.1667	92.0833	85.8333	70.1667	59.5	77.9167	64.5	49.25	77	77.5	73	114.083	166.75	215.25	262.833	258.333	241.25	281.25	269.948	251.324	242.369	219.052	199.229	184.623
sr3_aclt_patella_3_m4	55.3125	9.0625	10	62	86.3	128.8	126.6	129.2	105.9	113.4	128.6	126.1	129.4	112.4	130.8	140.9	127.1	107.7	120.6	107	97.2	121.7	112.3	131.9	128.3	135.4	130.5	105.5	83.4	84.4	83.7	97.8	81.9	75.9	107.1	121.9	141.5	133.2	159.7	204	244.6	275	334.2	372.292	342.439	278.057	245.872	211.638	182.627
sr3_aclt_patella_3_m5	53.4375	8.4375	8.59375	81.0714	89.5	91.1429	80	91.0714	86.9286	102.071	101.571	145	150.071	156.857	154.429	121.286	116.643	105.786	137.071	164.286	191.929	179.214	157.714	123	113.929	142.429	151.214	206.571	177.357	128.071	92.0714	96.9286	106.929	105.071	126	162.286	200	200.5	237.643	314.714	403.714	464.286	488.071	436.344	428.846	409.941	398.596	372.117	309.241
sr3_aclt_patella_3_m6	75.7812	9.53125	9.6875	383.444	369.333	390.333	386.556	387.778	339.556	322	286.222	271.778	230.667	269.556	252.333	277.667	276.889	264.889	246.778	243.778	293.889	293.778	253.889	256.667	255.222	252.889	239.222	223.222	247.889	270.333	255.667	264.111	246.889	246.889	311.111	313.222	322.222	380.556	439.889	527.333	645.667	791.889	804.667	754.565	668.989	536.321	430.082	312.732	205.323
sr3_aclt_patella_3_m7	79.5312	8.90625	11.25	261.333	239.333	246.556	241.556	260.444	266.778	270.667	281	272	284.222	262.778	263.222	230.667	220.667	223.333	248.778	252	222.667	220.111	219.667	214.222	229.889	202	210	189.556	200	194.222	177.111	190.778	222.333	258.222	270.889	348.333	407	480.333	526.333	472.778	445	455	505.444	465.86	370.712	258.895	196.694	182.614	211.077
sr3_aclt_patella_3_m8	59.375	7.5	9.0625	289.333	278.889	289.222	271.556	249.222	226.444	201.222	179.111	181.222	196.222	193.556	188.444	203.556	199.667	193.889	186.667	214	246.556	247.444	221.556	196.889	183.778	180.667	174.444	173.667	175.333	171.667	166.111	172.556	162.778	142	142.444	206.444	276.556	297.889	324.222	376.778	435.333	484	520.556	517.959	494.026	462.372	427.414	391.826	350.438
sr3_aclt_patella_3_m9	107.969	11.875	11.5625	407.571	420.571	424.143	420.857	403.714	412.214	421.357	433.714	463.071	469.857	477.071	466.5	463.429	495.143	495.286	492.357	467.071	462.714	485.714	499.214	496.714	478.714	469.5	484.786	505	510.643	515.143	525.857	535.571	558.357	567	584.929	600.857	650.571	700	746.214	765.714	814.214	858.143	857.714	773.991	680.555	580.67	498.991	460.127	447.399
sr3_aclt_patella_4_m1	48.125	9.6875	10.625	515.529	525.235	549.353	561.118	539.353	506.706	491.824	485.294	465.353	479.588	486.765	489.529	503.176	531.882	540	543.235	553.412	552.294	546.941	558.471	554.412	545.588	554.235	530.471	513.176	488.412	472.706	459.647	462.412	471	473.471	503.824	528.118	571.882	670.471	797.824	941.765	1090.35	1259.82	1363.65	1336.92	1250.24	1117.18	970.787	821.899	697.597
sr3_aclt_patella_4_m2	63.9062	9.0625	12.1875	836.545	837.364	838.545	809.727	805.455	795	804.636	830.091	841.455	865.455	877.636	859	882.727	878.091	870.909	891.545	901.182	906.182	871.455	865	883	905	892.091	891.818	896.091	906.455	908.273	922.182	912.455	913.909	934.455	997.364	1064.27	1169.91	1274.64	1353.91	1455.73	1490.18	1538.73	1520.09	1504.81	1420.07	1343.09	1331.17	1361.99	1402.5
sr3_aclt_patella_4_m3	57.6562	11.5625	8.28125	743.667	741.583	731.417	734.167	737.083	748.917	740.25	764.083	770.333	774.417	808.833	813.5	819.5	815.333	794.417	772.583	773.417	794.667	806.75	842.083	851.917	843.25	864.917	886	879.417	869.167	896	893	888.25	907.667	932.417	973.917	1038.67	1119.42	1222.92	1330.5	1442	1569.33	1652.75	1680.75	1651.14	1624.44	1616.73	1611.06	1605.64	1614.74
sr3_aclt_patella_4_m4	97.8125	12.1875	14.6875	1278	1314.69	1319.46	1330.92	1335.15	1322.15	1335.46	1351.62	1342.92	1323.62	1295.77	1300.38	1296.31	1301.23	1293.77	1281.54	1274.54	1260	1275.77	1283	1315.38	1305.77	1281.08	1330.23	1301.15	1279.08	1306.77	1301.77	1327.69	1320.38	1323.85	1323.85	1328	1364.23	1434.08	1471.54	1543.54	1610.38	1668.08	1645.31	1679.62	1604.78	1543.87	1444.02	1403.81	1320.51
sr3_aclt_patella_4_m5	81.7188	10.7812	10	948.857	958.143	955.857	976.286	998.857	959.714	959.286	954.429	976.286	988.286	963.286	961.429	973.571	981.857	1020	997.571	1019.43	993.286	1021	1022.14	1041.86	1005.71	1023.57	1021	1064.14	1045	1097.57	1110.86	1087	1117.14	1167.14	1213.86	1205.29	1270.14	1376.57	1423	1479	1556.14	1608.71	1664	1645.2	1592.38	1536.29	1508.82	1526.88	1524.84
sr3_aclt_patella_4_m6	90.7812	11.25	10	1089.67	1102.22	1117.83	1110.94	1099.39	1104.22	1113.94	1100.83	1092.39	1090.94	1097.67	1109.44	1113.56	1125.83	1126.06	1116.11	1090.78	1093.83	1099.78	1082.61	1086.17	1106	1116	1126.11	1118.78	1108.5	1099.11	1096.11	1078.39	1091.28	1116.72	1147	1180.44	1235.61	1299.17	1372.5	1425.78	1423.83	1460.56	1488.33	1482.18	1459.98	1410.18	1331.93	1280.94	1244.01
sr3_aclt_patella_4_m7	117.188	13.9062	10.4688	1232.87	1265.73	1284.07	1276.93	1284.33	1293.27	1285.67	1266.6	1274.53	1279	1284.6	1289.53	1279.13	1252.6	1276.6	1254.47	1246.67	1258.4	1288.73	1258.27	1277.6	1284.93	1280	1298.8	1298.8	1333.6	1324.8	1328	1332.13	1357.67	1362.27	1407.47	1423.27	1390	1413.53	1449.93	1512.67	1581.53	1643	1675.27	1629.07	1565.11	1475.58	1369.12	1268.31	1191.88
sr3_aclt_patella_5_m1	34.2188	11.7188	10	54.4444	60.8889	47.8889	38.4444	34.6667	37.5556	34.8889	33.1111	33.2222	35.4444	34.3333	35.6667	38.1111	40.5556	43	52.8889	81.3333	85.5556	78.4444	84.6667	89.7778	74.3333	81.5556	64.1111	56.6667	60.3333	63.7778	51	40.8889	37.7778	35.8889	38.1111	53.1111	69.2222	73.1111	128.444	192.778	309.444	453.111	477.222	299.785	191.468	121.975	102	103.992	108.84
sr3_aclt_patella_5_m2	61.875	9.0625	9.6875	80.2222	102.222	132.889	126.556	125	116.667	135.444	121.889	89.7778	82.1111	77.8889	62.4444	93.4444	143.778	151.667	132	140.222	147.222	162.111	142.333	119.111	118.778	141.222	128	117.778	123.889	115.111	103.889	87.5556	109.333	138.444	165.222	178.667	181.889	239	341.667	481.444	600.778	659.556	667.444	603.239	531.522	408.608	264.528	146.286	78.5291
sr3_aclt_patella_5_m3	84.8438	11.25	10	201.167	214.083	233.25	245.083	232.583	219.167	203.583	225.417	220.333	197	180.917	162.5	165.917	198.25	202.917	189	207.917	215.583	190.583	194	205.583	178.417	170.167	163.5	173.25	167	134.5	134.917	143.333	167	180.583	167.083	178.25	238.417	279.417	368.833	437.583	526.417	596	640.917	612.569	530.414	427.277	320.911	220.459	148.899
sr3_aclt_patella_5_m4	72.6562	7.8125	7.65625	141.8	161.1	142.6	147.8	145.3	130.2	127.7	134.7	149.5	136.3	128.2	145.2	152.9	160.2	180.7	172	156.5	158.1	175.3	174.7	195.8	201.2	199.8	201.4	185.4	133.3	124.2	128.9	137	129.2	87.6	45.5	59.7	95.7	187.7	293.2	352.1	423.9	471.6	475.8	470.834	445.415	402.94	352.13	306.778	271.829
sr3_aclt_patella_5_m5	129.062	11.875	10.9375	674.25	679.875	667.875	698.25	687.875	690.25	698	653	619.625	553.5	578.25	614.875	615.25	627.25	611.5	623.375	574.75	593.125	605.875	583	638.125	623.625	602.625	653.75	670.875	678.75	721	738.875	725.875	733.875	752.25	774.625	801	832.875	912.25	936.625	1012.38	1067	1155	1221.88	1117.17	1052.05	997.48	1005.83	979.498	871.049
sr3_aclt_patella_5_m6	127.031	15	12.3438	770.684	741.316	747.684	704.842	718.895	743.263	758.684	824.947	867	911.842	919.368	903.737	878.158	880	848.421	829.316	797.316	738.211	726.053	735.579	716.105	726.474	721.474	707.947	710.474	718.632	738.789	741.789	756.421	742.053	749.947	792.684	821.368	868.421	933.053	974.263	1027.63	1089.16	1124.42	1136.37	1037.15	965.17	916.716	913.198	895.326	880.664
sr3_aclt_patella_6_m1	77.3438	10.9375	9.375	255.875	280.625	297.875	299.375	280	252.375	268.5	252.875	264.875	285.75	294.125	284.875	296.875	311.5	293.375	314.875	299.125	281.375	262.75	258.75	281	307.125	300.125	309.5	311.5	268.25	252.75	254.625	272.25	285.625	269	304.375	332	380.25	434.25	478.5	577.375	746.75	919.75	1054	1070.18	977.304	841.021	720.669	621.955	543.104
sr3_aclt_patella_6_m2	58.4375	11.5625	11.7188	110.917	129.917	125.583	109	109.5	107	117	135.083	141.667	122	89.1667	80.75	71	80.0833	106.417	125.917	135.5	128.167	109.667	103.583	102.5	97.5	92.0833	96.6667	113.25	101.083	83.8333	73.75	79.0833	89.8333	92.8333	126.75	158.333	198.25	263.667	357.417	498.167	617.167	726	804.417	799.52	731.901	628.966	532.286	465.845	466.897
sr3_aclt_patella_6_m3	101.406	12.8125	11.4062	625	611.1	624.2	603.4	578.1	593.8	607.5	617.6	617.5	625.2	630.6	644.5	663.2	661.4	653.1	659.4	687.8	705.7	710.9	721	749.5	790.9	838.3	881.1	921.7	948.5	957.4	966.9	1007.3	1041.4	1052.8	1078.5	1117.6	1206.9	1338.8	1446.2	1515.6	1549	1583.7	1589.3	1461.35	1325.44	1153.63	983.894	836.473	716.971
sr3_aclt_patella_6_m4	127.812	13.9062	12.0312	1058.08	1044.15	1061.92	1031.46	1032	1033.38	1013.08	1047.23	1064.38	1062.77	1083.15	1106.38	1046.31	1086.23	1096.38	1099.31	1097	1109.46	1117.92	1166.15	1160.38	1156	1174.92	1143.92	1192.77	1190.23	1229.08	1267.23	1319.23	1323.77	1309.92	1359.31	1372.38	1471.23	1492.92	1497	1518.54	1564.69	1612.31	1638.38	1599.57	1579.81	1534.99	1491.43	1434.28	1372.79
sr3_aclt_patella_6_m5	57.0312	10.9375	9.21875	94.3333	93.6667	76.6667	76.3333	91.3333	92.7778	87.6667	85.1111	89.4444	95.4444	103.333	91.5556	109.444	114.333	98.8889	110	92.7778	96.3333	111.778	116.444	113	119	114.667	108.667	103	84.8889	87.8889	96.3333	94.1111	107.667	135.333	154.333	171.889	251.556	287.556	295.111	311.667	355.667	434.667	477.778	501.17	486.979	447.379	383.866	306.63	243.647
sr4_aclt_patella_1_m1	48.75	12.3438	10.4688	911.8	836.4	762	697.6	623.2	575.4	583.2	613	607.6	646.6	682	749.3	849.2	926	978.2	1026.6	1094.6	1081.2	1072.9	1073.1	1068.5	1105.6	1090	1062.8	1030.1	1005.6	999	962.3	960.9	988.2	1024.1	1067.8	1084.6	1185.5	1258.1	1255.9	1226.3	1168.5	1146	1180.8	1156.12	1068.54	930.79	782.065	657.318	577.663
sr4_aclt_patella_1_m2	35.7812	9.21875	9.6875	442.25	510.125	502.25	537.25	510	524.5	535.75	523.625	549	519.375	532.5	486.375	517.875	515.75	512.25	503.625	494.75	518	509	505.375	501.875	495.75	505.125	496.125	515.25	544.125	537.5	502.125	566	518.875	535.75	535.875	597.125	579.75	687	744.375	832	1017.5	1123.25	1236.88	1214.25	1166.88	1142.2	1120.16	1112.08	1077.68
sr4_aclt_patella_1_m3	37.8125	8.28125	10.4688	584	590.625	614.5	616.875	632	605.625	583.125	558.75	565.875	545.75	554.75	580.625	578.625	599.5	573.25	583.375	625.125	623.5	635.25	650.875	609	609.75	644.75	609	616.625	607.5	554	575.25	607.625	610.875	604.125	634.875	655.75	670.75	704.875	784.75	926.625	1117.88	1284.12	1332.38	1233.77	1106.06	952.471	822.368	794.023	812.934
sr4_aclt_patella_1_m4	45	9.6875	10.4688	767.533	782.333	806	819.867	825.933	831.267	835.067	836.4	857.6	859.733	836.933	856.733	867.8	889.133	893.2	903.533	904.8	905.2	916.667	944	971.467	988.333	995.4	1008.73	1024.8	991.8	994.467	1002.47	1005.27	1048.93	1077.4	1084.13	1123.4	1117.07	1148.67	1215.4	1279.8	1385.93	1523.73	1588.73	1543.64	1444.86	1298.08	1164.21	1081.2	1026.25
sr4_aclt_patella_1_m5	82.6562	13.5938	13.2812	1741.92	1720.58	1723.83	1691.92	1691.5	1693.08	1707.58	1693.33	1708.08	1725.42	1712.08	1708.17	1713.42	1718.25	1704.25	1734.75	1760	1765.83	1732.5	1746.83	1751.58	1759.5	1756.92	1771.17	1770.42	1770.5	1790.75	1777.42	1792.58	1803.5	1787.17	1787.5	1819.92	1796.25	1826.25	1787.67	1808.33	1835.17	1857.5	1886.92	1881.57	1865.38	1858.61	1798.96	1722.22	1662.09
sr4_aclt_patella_1_m6	54.6875	8.75	10.7812	935.636	939.818	922.545	911.727	910.909	917.273	919	920.273	933.273	951.545	951.818	924.818	920.818	922.455	916.727	933.455	926.636	949.091	957.455	944.364	938.455	945.091	984.636	977.636	1005.36	986.636	984.455	1020.18	1004.64	1038.45	1053.73	1082.27	1111.91	1135.55	1157.09	1170.18	1208.91	1225.36	1224.36	1248.64	1222.79	1221.75	1224.9	1195.51	1188.46	1207.61
sr4_aclt_patella_2_m1	33.4375	9.21875	11.7188	572.556	590.222	590.556	576.778	568.333	518.667	524.333	544.667	554.667	553.444	522.556	535.556	542.667	565	602.556	605.333	607.333	590.889	605	617.111	639.111	651.222	697.111	735.333	753.889	750.556	764.333	750.111	732.667	712.333	713.556	709.889	781.556	866.556	982.222	996.556	1018.89	1003.56	1034.78	1070.67	1041.11	1014.16	948.375	854.574	809.286	741.686
sr4_aclt_patella_2_m2	29.6875	8.59375	11.875	397.833	394.583	403.333	409.583	390	369.583	366.917	378.5	402.167	443.333	448.833	422.917	416.917	406.417	395.5	360.75	332.417	308.667	327.5	346.833	388.5	447.667	498.333	513.167	523.5	458	400.333	375.75	393.917	510.333	634.417	683.417	697.417	707	729.167	780.25	840.5	947.5	1029.83	1061.5	990.033	928.982	893.371	876.66	878.266	836.936
sr4_aclt_patella_2_m3	53.4375	11.5625	12.0312	1039.5	1029.1	1037.6	1049	1055.3	1047.4	1070.5	1066.4	1064	1084.2	1091.2	1110.6	1120.3	1092.3	1115.6	1131.7	1129.4	1153.6	1114.8	1147.4	1140.5	1145.1	1172.1	1183.4	1177.9	1211.5	1216	1205.7	1254.9	1243.6	1295.1	1316	1330.1	1348.9	1407.1	1455.5	1486	1547.5	1593.5	1588.9	1588.69	1506.27	1401.43	1284.14	1168.47	1118.54
sr4_aclt_patella_2_m4	57.0312	9.0625	10.7812	1025.2	1027.9	1001.5	1036.2	1005.3	1012.1	1020.2	1018.1	1031.7	1038.4	1014.6	1011.3	1019.5	1046.2	1042.2	993.3	1020.6	1041.2	1049	1057.9	1070.1	1067	1066.6	1047.6	1028.2	1019.4	1051.6	1107.8	1108.4	1120	1156.6	1177.3	1187.2	1257.1	1295.2	1282	1385.8	1465.4	1505.9	1515.2	1475.56	1401.83	1299.49	1181.67	1093.18	1039.79
sr4_aclt_patella_3_m1	64.0625	10.1562	13.4375	1274.33	1276.44	1265.89	1310.56	1293.44	1293.67	1289.22	1311.78	1296	1287.33	1266.11	1310.44	1308.78	1274.67	1251	1275.56	1274.78	1289.67	1235.11	1229.33	1274.44	1280.33	1268.22	1277.67	1263.78	1289.78	1281.67	1264.56	1286.44	1261.44	1315.56	1331.33	1350.22	1335.89	1372.44	1417.89	1492	1526.22	1555.22	1583.89	1554.36	1509.34	1517.98	1532.25	1574.21	1595.16
sr4_aclt_patella_4_m1	39.375	7.5	9.53125	1236.1	1242.3	1250.3	1252.1	1265.8	1250.7	1253.7	1260.7	1234	1233.7	1247.5	1266	1256.5	1249.1	1255.2	1294.6	1276.1	1290.1	1298.6	1284.5	1316.8	1343	1340.4	1371.3	1382.6	1369.8	1402.9	1379	1413	1430.9	1455.7	1491	1575.8	1639.3	1664.5	1704.9	1722	1696.5	1663.6	1679.6	1667.67	1643.4	1604.05	1534.08	1480.61	1431.57
sr4_aclt_patella_5_m1	38.125	7.65625	9.53125	224.048	217.857	211.524	204.19	219.095	209.619	201.095	210.762	212.19	216.571	210.238	180.667	210.762	199.667	214.143	239.476	245.667	257.048	259.81	268.619	263.286	238.619	228.333	223.571	243.762	299.857	361.81	427.143	495	554.476	620.238	641.095	617.762	564.762	529.095	496.714	494.81	530.714	564.381	630.524	601.97	536.808	449.321	373.308	298.814	232.228
sr4_aclt_patella_5_m2	58.2812	12.9688	12.0312	582.5	575	553.5	525.6	548.5	555.3	544.6	567.6	526.2	538.2	537.8	536.7	522.5	520.8	581.9	583.7	593.3	594.5	600.4	572.4	581	597.4	560.4	563.3	536.8	554.8	564.1	566.8	597.3	565.1	583.9	634.7	621.5	676.7	747.9	756.4	811	925.1	1047.6	1217.8	1242.43	1089.86	851.059	644.264	492.355	398.885
sr4_aclt_patella_5_m3	65.1562	13.5938	15.4688	789.75	813.75	801.5	771.25	783	777	753.75	764.5	743.75	762	787.5	820.5	771.75	764	729.25	751.5	731.25	753.25	782.75	807.25	816	780	779.5	773.5	817.75	804.75	826.75	788	804	845.25	850.75	889.5	875	919.75	945.25	1039.75	1085.75	1097.5	1159.5	1172.25	1163.3	1089.63	1059.66	1011.07	906.707	804.603
sr4_aclt_patella_5_m4	36.25	9.21875	12.8125	251.316	259.263	255.737	225	194.737	190.632	198.526	190.053	209.474	234.842	257.316	267.737	272.842	276	249.158	218.842	231.737	233.211	230.947	231.316	231.842	240.158	213.947	215.895	226.842	229.526	247	232.737	258.526	258.316	238.684	206.842	238.316	311.632	422.842	494.263	494.842	483.789	485.684	498.737	490.312	460.584	397.923	331.804	263.153	187.998
sr4_aclt_patella_5_m5	106.562	17.9688	11.5625	1770.76	1763.76	1764.88	1769.47	1759.53	1790.35	1761.12	1772.88	1770.59	1754.47	1769.29	1768.88	1754.53	1765.59	1785.18	1786.06	1790.29	1783.35	1774.29	1792.35	1800.06	1800.29	1803.18	1814.82	1834.41	1843.82	1845.82	1848.76	1848.59	1879.53	1889.41	1882.65	1877.24	1886.65	1863.35	1859.41	1866.59	1882.94	1903.82	1905.71	1880.21	1882.61	1877.85	1856.16	1838.36	1819.11
sr4_aclt_patella_5_m6	92.0312	11.25	15.4688	1143.5	1135.12	1153.88	1166.38	1152	1127.75	1111.62	1113.62	1108.62	1078.25	1075.38	1090.25	1119.62	1122.12	1114.25	1118.38	1151.75	1162	1172.38	1178	1186.88	1174.75	1145	1164.88	1211	1226.25	1215.38	1209.88	1232.75	1284.5	1333.25	1390	1438.5	1503.12	1523.62	1485.38	1440.62	1473.88	1529.38	1559.5	1481.48	1388.54	1310.25	1234.36	1193.74	1202.42
sr4_aclt_patella_6_m1	42.0312	9.0625	9.21875	471.8	482.2	506.3	488.1	483.6	501.7	517.3	530.7	537.4	538.3	535.8	537.7	556.5	595.4	588.6	562.1	575.8	569.2	590.1	617.7	608.5	652.7	654.4	707.7	782.6	805.1	830.7	863.4	872.1	913.6	949.3	955.9	883.5	861.9	843.8	873.2	915.8	958.3	996.4	1019.6	964.594	902.841	807.985	742.209	681.081	617.667
sr4_aclt_patella_6_m2	61.5625	9.53125	11.0938	799.923	797.923	793.385	787.308	830.846	810.692	820.077	812.077	834.846	820.846	829.923	835.231	857.692	866.462	847.692	855.385	880.231	866	869.308	875.538	901.154	925.769	912.462	935.077	945.538	952.231	979.692	989.154	1015.31	1007.46	1068	1118.85	1213.38	1278.46	1368.38	1441.15	1460.46	1477.54	1476.15	1474.54	1488.35	1477.7	1466.69	1457.06	1496.85	1501.27
sr4_aclt_patella_6_m3	69.0625	12.1875	12.1875	1104.38	1093.31	1110.12	1124.25	1117.94	1131.75	1158.88	1152.94	1139.31	1144.94	1140.5	1152.88	1153.5	1155.38	1149.06	1132.31	1134.88	1170.62	1162.5	1169.81	1177.75	1184.19	1183.94	1194.56	1225.88	1230.88	1238.31	1244.75	1270.81	1300.69	1329	1362.75	1382.44	1408.88	1424.12	1450.31	1531.12	1618.31	1698.25	1777.5	1768.72	1705.51	1614.21	1525.82	1477.15	1471.15
sr4_aclt_patella_6_m4	94.0625
sr5_aclt_patella_1_m1	37.0312	10	9.6875	861.545	906.818	957.091	975.091	999.455	1005	982.091	983.909	972.909	953.455	968	968.909	986.727	1006.73	1003.36	1007.64	1005.55	994.182	987.636	975.818	964.636	960.455	957.636	947.091	933.727	919.273	924.909	933.909	938.636	942.364	925.545	908.818	899.909	899.273	905	923.455	938.727	969.545	992.636	997.818	1012.1	991.014	980.721	978.21	947.46	899.993
sr5_aclt_patella_2_m1	36.25	7.96875	10.625	1484.88	1522.06	1506.12	1509.69	1498.19	1495.06	1480.12	1488.81	1498.12	1498.5	1511.5	1511.5	1525.38	1495	1516.88	1524.25	1525.81	1546.38	1529.25	1552.25	1527.94	1505	1514.38	1525.88	1519	1516.31	1536.88	1476.75	1487.44	1487.56	1495.5	1499.19	1529.88	1541.5	1558	1592	1627.19	1705.69	1758.81	1784.5	1749.96	1697.52	1649.81	1607.16	1548.52	1497.37
sr5_aclt_patella_2_m2	50.3125	8.59375	9.375	1557.33	1545	1606.67	1587.33	1576.67	1565	1552.83	1544.67	1532	1533.67	1583.5	1542.17	1533.83	1572.17	1568.17	1533.17	1549.33	1615.83	1583	1556.83	1619.33	1546.17	1572.67	1583.67	1633.67	1565.33	1560.33	1603.83	1593.17	1582.33	1592.33	1602.83	1666.67	1704.33	1736.17	1730.67	1806.5	1807.67	1840.67	1876.83	1828.34	1825.48	1807.15	1808	1776.6	1734.17
sr5_aclt_patella_2_m3	35.3125	8.90625	6.40625	1512.4	1572.2	1539.2	1624	1605.8	1621	1602.2	1578.4	1614	1594	1580.4	1537	1532.2	1547.8	1519.6	1495.8	1493.2	1457.8	1454	1422.4	1410	1409.6	1403	1369	1401.2	1432.2	1436.6	1455	1502.2	1547.8	1577.8	1669.2	1717	1709.4	1782.2	1793.4	1762	1737.4	1750.6	1750.4	1782.38	1759.7	1733.4	1703.27	1672.28	1655.67
sr5_aclt_patella_2_m4	32.6562	10.625	6.71875	1759.8	1696.2	1683.53	1637.53	1585.8	1546.67	1553.47	1504.53	1490.73	1458	1456.67	1475.27	1536.93	1613.2	1679.73	1734.07	1741	1757.87	1770.73	1751.87	1721.4	1687.47	1632.8	1618.93	1594.07	1559.27	1572.27	1575.4	1534.73	1597	1620.53	1647.4	1683.67	1671.73	1704.8	1732.53	1742.33	1734.93	1735.4	1744.2	1705.17	1678.48	1655.78	1641.4	1636.45	1636.67
sr5_aclt_patella_2_m5	58.125	10.1562	8.4375	1665.1	1664.8	1712.8	1678.6	1663.5	1675.7	1700.8	1677	1661.5	1671.1	1662.4	1662.1	1693.2	1709.3	1694.4	1668.4	1687.7	1680.7	1677.4	1674.1	1681.5	1703.4	1700.4	1710.9	1716.4	1736.4	1732.9	1740.5	1760.1	1768.5	1809.4	1864.5	1827	1834.8	1820.1	1856.2	1849.8	1858.1	1842.1	1880.3	1777.65	1726.83	1690.24	1651.07	1608.11	1583.25
sr5_aclt_patella_3_m1	38.75	8.90625	11.5625	983.684	990.947	977.737	988.211	996.737	996.421	1010.26	1004.42	1006.53	1025.47	1026.42	1028.95	1029.37	1038.26	1068.16	1076.95	1049.68	1057.89	1061.79	1065.79	1090	1104.47	1121.53	1130.63	1135.58	1140.89	1158.16	1150.79	1174.05	1196.32	1190.68	1179.05	1201.26	1232.11	1257.74	1280.84	1338.74	1405.79	1479.47	1506.84	1503.91	1475.53	1436.32	1408.85	1386.71	1346.16
sr5_aclt_patella_4_m1	38.4375	10.1562	10.1562	1342.12	1302.12	1262.75	1276	1249.75	1253.62	1262.5	1254.38	1236.88	1217.62	1215.5	1210.12	1216.88	1215.62	1262.62	1211.88	1221.62	1239.88	1242.62	1253	1271.12	1312.38	1309	1292.75	1294.75	1276.12	1283.5	1324.25	1360.25	1396.38	1467.5	1503.5	1576.38	1600.62	1608	1641.5	1687.38	1732.25	1735.5	1741.88	1709.05	1630.84	1558.45	1506.52	1473.27	1452.12
sr5_aclt_patella_4_m2	54.5312	11.5625	8.75	1280.33	1285.5	1282	1290	1308.67	1315.17	1324	1323.5	1305.67	1287.33	1279	1296	1301.5	1320.83	1342.5	1335.5	1347.5	1308.67	1289.5	1287.5	1262.33	1282.5	1280.17	1294	1320.83	1329	1328.67	1335	1346.33	1352.33	1386.33	1424.33	1433.17	1488	1541.33	1596	1619	1654.17	1674.5	1680.5	1672.35	1653.09	1624.52	1589.33	1565.33	1553.49
sr5_aclt_patella_4_m3	61.25	9.375	11.25	1433.22	1446.33	1462.33	1485.89	1476.78	1442.56	1454.11	1471	1440.67	1470.78	1497.89	1487.22	1466.11	1440.44	1458.11	1470	1464.56	1477.56	1490.56	1494.56	1493.56	1489.78	1486.33	1480.33	1497.78	1520.67	1537.67	1546	1571	1609.44	1617	1625.44	1655.78	1640.78	1653.78	1727	1774	1782.22	1784	1810.56	1780.98	1759.36	1759.04	1730.99	1690.5	1663.35
sr5_aclt_patella_4_m4	78.4375	12.6562	11.25	1606.58	1626	1641.67	1627.42	1618.17	1613.5	1624.75	1626.33	1619.33	1611.83	1609.08	1628.83	1622.5	1624	1612.17	1616.42	1637.42	1652	1673.92	1669.33	1665.75	1673.08	1647.75	1670.17	1703.08	1692	1695	1690.08	1696.67	1704.75	1724.42	1762.42	1791.58	1801.08	1807.5	1842.5	1838.17	1814.08	1825.67	1853.5	1842.82	1822.47	1804.27	1782.08	1741.17	1669.8
sr5_aclt_patella_4_m5	74.8438	12.1875	11.5625	1457.08	1478.83	1482.42	1486.67	1471.58	1465.08	1488.08	1494	1484.25	1486.92	1494.5	1466.5	1479.17	1485.92	1476.25	1475.58	1468.58	1460.08	1457.17	1494.33	1503.75	1493.92	1495.42	1495.5	1506.58	1534.33	1538.58	1546.83	1559.5	1567.5	1588	1604.75	1628.83	1653.58	1680.25	1720.42	1771.75	1808.67	1833.08	1847.42	1798.19	1770.37	1747.21	1747.26	1778.14	1799.05
sr5_aclt_patella_4_m6	104.062	13.5938	11.7188	1688.33	1724.25	1743.5	1744.25	1714.92	1702.58	1727.58	1713.58	1728.58	1752.83	1727.5	1743.67	1735.25	1762.17	1742.5	1753.08	1721.42	1722.25	1713.5	1704.58	1739.83	1735.5	1759	1745.67	1746.42	1761.67	1753.58	1775.08	1792.17	1770.92	1779.08	1784	1790.83	1801.08	1815.83	1782.83	1754.75	1799	1852.17	1888.25	1871.48	1847.42	1848.01	1788.25	1594.88	1308.01
sr5_aclt_patella_4_m7	89.375	10.625	13.2812	1594.89	1595.78	1603.33	1567.22	1565.56	1589.56	1579.56	1594.22	1585.89	1578	1577.78	1580.33	1584.89	1569.78	1569.33	1580.67	1568.56	1597.67	1597.89	1583.11	1586.11	1568.78	1572.33	1585.67	1608.89	1623.89	1605.44	1586.67	1619.11	1630.22	1631.22	1664	1680.56	1676.33	1722.33	1785.33	1813.11	1847	1865.67	1857.89	1847.24	1796.15	1759.93	1746.6	1732.58	1731.17
sr5_aclt_patella_4_m8	42.0312	9.21875	9.84375	1058.29	1090.86	1097	1107	1083.86	1064.14	1055.57	1046.57	1045.43	1059.57	1069.57	1100	1086.86	1058.57	1091.57	1098.43	1107.57	1116.71	1142.14	1127.71	1140.57	1154.57	1133	1164.71	1172.43	1200.29	1230.43	1242.43	1232.29	1227.29	1236.71	1259.14	1324.14	1344.86	1402	1488.29	1532.86	1587	1628.43	1629.71	1621.62	1598.14	1570.39	1555.29	1548.42	1515.06
sr5_aclt_patella_5_m1	38.4375	11.7188	9.21875	1327.05	1320.95	1331.26	1352.89	1351.11	1345.68	1329.16	1307.84	1291.11	1274.95	1269.42	1268.63	1287.32	1281.11	1273.74	1277.26	1264.16	1266.16	1273.26	1296.58	1319.53	1318.79	1330.26	1314.89	1321.11	1348.95	1359.84	1365.05	1390.21	1395.26	1416.74	1433.37	1492.89	1518.53	1541.16	1616.74	1658.79	1702.79	1722.74	1766.47	1724.37	1732.21	1721.79	1704.04	1689.61	1679.93
sr5_aclt_patella_5_m2	42.3438	8.90625	13.75	1368.6	1395.27	1415.87	1412.6	1385.4	1360.27	1340.87	1361.67	1371.33	1367.73	1374.13	1379	1385.67	1393.73	1392.6	1395.6	1392.87	1385.73	1385.13	1387	1393.07	1406	1408	1404.53	1412.6	1402.27	1405.4	1393.13	1407.33	1427.73	1419.73	1423.13	1413.13	1413.2	1495.93	1534.2	1591.93	1629.07	1649.4	1658.33	1638.37	1600.59	1560.93	1521.58	1466.72	1414.69
sr5_aclt_patella_5_m3	35.1562	10.9375	8.59375		879.273	1042.36	1056.18	1034.36	1030.36	1036.27	1031.55	1039.36	1039.82	1044.73	1047.55	1038.09	1039.45	1033.45	1020.64	1002	985	992.818	1024.73	1049.09	1028.18	1016.45	1036.64	1014.82	1003.18	1014.55	997.636	1021.09	1076	1163	1235.36	1361.18	1440.91	1493	1550.18	1566	1549.73	1593.36	1602	1544.43	1498.5	1480.72	1486.37	1497.29	1492.86
sr5_aclt_patella_6_m1	48.75	10.7812	9.0625	572.111	653.667	689.333	705.778	758.778	843.222	922.111	964.333	987.556	990.889	952.222	867.333	801.556	727.889	681.667	686.556	644.444	613.889	598.667	595.667	564.778	586.333	578.667	584.778	588	584.556	588.667	581.333	570.889	615.667	619.444	623.444	661.778	668	743.111	799.333	829.667	864.778	886.111	913.333	912.069	896.242	856.567	819.863	788.25	751.83
sr5_aclt_patella_6_m2	32.9688	8.90625	8.90625	566.615	564.385	582.308	597.769	576.385	568.231	507.308	498.385	544.538	549.846	538.692	543.231	568.385	543.308	514.231	520.615	496.846	533.077	525.385	529.769	503.769	528.538	550.385	601.077	609.692	613.385	622.385	621	654.923	693.385	691.154	681.615	658.231	657.077	696.231	790.615	867.231	967.231	1049.54	1117.23	1062.78	998.543	910.807	823.656	733.453	634.272
sr5_aclt_patella_6_m3	64.8438	9.84375	10.625	665.429	674	650.143	679	701	672	713.143	711.286	735	742.429	755.286	786.286	754.286	744.571	731.429	718	735.286	724	729.571	713.429	771.571	765.857	768.429	714.143	745.714	757.571	799.429	795.143	794.286	775.429	798.857	849	850.429	855.714	906.571	995.571	1023.71	1123.29	1180.43	1214.86	1206.07	1160.56	1113.88	1061.31	1015.03	983.75
sr5_aclt_patella_6_m4	64.2188	10	7.65625	1225.09	1232.91	1211.09	1224.73	1236.82	1178.55	1205.18	1213.55	1220.55	1211.91	1209.09	1218.36	1225.91	1195.73	1224.18	1217.82	1211.82	1222	1206.36	1213.36	1228.55	1226.45	1225.36	1206.45	1199.82	1217.18	1207.91	1246.73	1255.73	1247	1256.55	1252.82	1251	1264.09	1284.91	1368.36	1418	1470.64	1510.36	1492.64	1496.79	1477.02	1469.39	1453.92	1421.82	1395.85
sr5_aclt_patella_6_m5	76.7188	12.6562	9.0625	939.625	916.625	958.375	942.75	977.375	935.5	937.625	953.125	943	956.75	973.75	971.25	983.25	965.25	959.375	980.25	992.625	959.875	978	932.875	954.125	968.875	949.5	994.125	962.75	952.875	952.25	982.375	991.75	1040.5	1072.88	1133.12	1208	1247.25	1325.5	1396.25	1443	1468.25	1500	1518.12	1496.98	1460.45	1372.15	1290.63	1233	1172.89
sr5_aclt_patella_7_m1	55.9375	9.6875	12.0312	561	567.417	598.333	589	571	561	527	512.667	505.083	479.833	464.833	468.25	491.917	500.167	511.5	540.583	547.417	566.917	581.75	594.833	584.083	604.417	598.833	623.75	635.917	630.583	656.417	649.333	631.75	600.75	603.417	618.167	651.25	716	778.25	833.833	942.417	1075.25	1222.17	1346.75	1308.31	1186.9	1017.44	839.791	698.154	576.77
sr5_aclt_patella_7_m2	58.4375	9.6875	9.375	555	566.875	571	556.625	560.875	580.875	599.5	623.75	633.875	633.5	642.625	634.5	624.75	618.375	611.125	596.125	623	643.25	643	669	685.625	713.25	758.25	779.875	783.75	796.875	807.125	804	803.25	815.75	812.125	801.625	824.875	884.75	958.625	1039.88	1116.88	1195.62	1245.38	1252.5	1247.41	1208.26	1178.98	1197.19	1235.45	1290.56
sr5_aclt_patella_7_m3	71.0938	12.1875	9.84375	722.538	698.154	697.385	694.846	681.077	688	676	674	689.538	678	665.538	676.154	677.538	689.154	686.692	686.385	706.154	696.077	662.538	651.154	658.692	656.692	688.154	696.923	687.385	705.385	707.692	739.769	754.308	770.308	792.923	814.231	843.077	920.308	936.769	1029.69	1170.23	1312.23	1388.54	1341.77	1115.86	905.472	720.884	567.563	530.1	605.733
sr5_aclt_patella_7_m4	66.5625	9.21875	12.1875	883.9	870.2	849.8	851.3	860	837.6	825.2	855.1	885.5	899.9	897	881.5	884.8	869.9	859.5	886.1	898.6	884.4	876.9	877.1	888.4	892.8	867.2	893.7	920.5	918.2	925.6	895.4	904.9	924.1	911	936.1	989	1035.2	1042	1071.1	1183.4	1328.8	1439.2	1523.9	1480.93	1364.87	1199.86	1040.48	930.864	884.732
sr5_aclt_patella_7_m5	95.3125	13.2812	8.90625	884.5	897.357	869.5	865.143	842.286	821.571	804.643	806.143	780.214	771.214	773.071	801.857	797.429	779	816.286	809.071	837.857	836.214	842	845.429	867.357	881.071	885.714	864.357	859.143	894.143	869.429	867.571	882.857	873.143	908.5	949.071	938.143	937.857	951.786	973.143	1050.07	1185.14	1259.21	1312.07	1303.3	1281.21	1231.07	1150.73	1075.35	1007.29
sr5_aclt_patella_7_m6	88.75	13.9062	16.0938	1133.29	1103.57	1095.71	1088.29	1095.29	1088.57	1100	1065.29	1034.14	1036.86	1063	1063.57	1045.43	1095.71	1093	1086.14	1094.43	1082.43	1104.43	1128	1151	1177.14	1184.86	1191.14	1178.86	1182.43	1200.14	1204.71	1175.86	1216.71	1247.29	1269.14	1295.43	1289.29	1284.14	1329	1426.29	1490.14	1551.57	1557.71	1465.09	1176.99	712.364	257.891	54.5167	30.0259
sr5_aclt_patella_7_m7	104.844	14.6875	16.25																															1245.89	1255.16	1279.37	1295.11	1312.11	1337.47	1360.68	1399.58	1460.53	1502.21	1513.71	1459.2	1361.66	1351.52	1325.52	1237.48
sr5_aclt_patella_8_m1	48.9062	8.75	14.0625	294.067	291.533	294.933	299.067	291.4	326.067	318.4	305.133	306.2	304.333	304.8	305	322.2	319.867	311.733	310.667	304.067	316	303.133	315.8	323.133	334	318.867	333.4	314.133	336.733	354.2	341.4	361.933	373.2	387.733	419.133	493.6	587.2	692.733	819.533	906.267	960.533	996.733	996	873.516	695.058	448.091	291.34	213.529	150.01
sr5_aclt_patella_8_m2	46.4062	10	11.875	317.182	285.091	278.091	293.818	293.818	318.273	330.182	316.727	343.909	338	318.727	315	315.182	325.364	317.364	333.455	331.364	324.909	323.818	314.545	323.727	324.364	320.182	298.545	303.818	338.182	364.364	378.182	401.273	423.727	442.273	491.545	585.727	683.909	778.273	822.364	865.364	915.364	1007.55	1053.18	961.9	829.496	637.778	417.178	248.308	142.997
sr5_aclt_patella_8_m3	37.6562	9.6875	12.5	305.583	293.833	294.083	256.25	243.5	259.333	256.25	256.417	252.833	263.75	263.5	298.833	338.167	333.583	347.25	367	400.917	378.25	349.5	334.833	356.833	387.583	355.333	322.833	283.833	232.167	228.583	220.25	184.917	156.417	136.667	127.75	193.167	273.5	383.083	460.833	583.083	712.917	849.417	867.167	736.361	648.145	580.346	532.489	479.713	432.455
sr5_aclt_patella_8_m4	55.3125	11.4062	10.7812	352.714	336.286	330.714	309.286	297.857	306.714	289.429	269.143	311.571	333.143	353.143	371.714	363.571	333.143	327.714	341.286	352.429	352.143	374.286	389.429	393.429	407.143	402.714	403.571	383.429	382.143	394.571	371.429	349.714	357	376.714	392.143	424.143	465.286	526.429	586.857	639	696.714	792	876.571	868.003	837.119	782.706	741.106	743.823	732.095
sr5_aclt_patella_8_m5	75.7812	9.6875	10.7812	408.333	405.333	382	391.467	398.667	376.667	399.8	402.933	411.4	392.8	406.067	424.533	420.6	409.067	400.4	403.067	402.067	428.133	417.133	404.733	430.733	416.733	452.733	426.467	443.2	433.533	427.6	395.067	413.4	403.267	393.467	428.333	471.067	510.467	598.667	689.267	804	879.533	903.8	931.733	878.75	845.995	788.17	690.939	623.306	558.09
sr5_aclt_patella_8_m6	88.5938	12.6562	16.0938	753.636	768.273	785.091	791.909	804.364	812.818	807.455	814.727	807.273	795.273	816.455	831.818	820.818	810.909	805.545	805.909	807.727	793.364	797.909	797.364	798.636	781.909	787.091	781.727	796.364	768.727	789.364	777.273	795.545	811.818	814.182	819.727	823.455	837	875.364	947.818	1027.64	1086.18	1161.09	1189.55	1163.88	1117.05	1086.99	1079.64	1042.74	912.749
sr5_aclt_patella_8_m7	90.1562	10.3125	13.4375	577.938	597.125	605.688	618	645.188	633.438	641.75	658.875	687.75	683.25	690	676.875	660	642.625	633.375	627.625	613.875	624.125	622.625	630.812	623.75	618.188	617.375	631.688	636.875	619.875	625.25	626.375	626.875	635.312	655.938	630.75	634.375	645.5	656	687.188	718.062	749.875	799.625	829.688	842.646	769.357	699.637	641.406	586.888	551.061
sr5_aclt_patella_8_m8	41.7188	9.6875	12.5	309.5	297.833	269	252.25	259.917	274.083	279.583	289.75	280.167	299.667	330.083	317.5	295.333	303.833	284.333	275.917	268.25	255.25	260.5	240.667	238.25	259.333	262.583	244.417	240.5	226.083	249.5	257.917	266.417	268.25	269.5	303.417	318.083	387.333	420	473.917	518.833	576.583	658.5	769.583	785.762	701.698	552.572	371.576	230.368	130.196
sr5_aclt_patella_8_m9	58.5938	11.7188	12.0312	312	306.625	346.125	310	315.375	292.375	271.625	269.25	224.625	210.875	184.625	185.625	215	234.25	263.875	246.75	253.25	264.125	258.375	305.75	306.625	316.125	290.5	288.25	240.5	238.375	252.125	258.375	285.375	274.375	249.75	233	259	344.25	416.75	452.25	523.5	574.125	608.75	603.75	550.073	574.078	644.059	713.427	771.115	790.626
sr6_aclt_patella_1_m1	64.2188	12.1875	10.4688	612.833	594	611.583	548.833	552.75	545.917	563.333	573.833	579.25	584.333	597.583	598	581.583	588.417	595.333	594.25	600.833	591.5	598.333	603.833	579.333	593.333	599.833	603.25	592.5	635	641.75	648.5	696.75	715.75	714.25	701.833	758.583	752.75	792.417	825	923.833	1024.92	1163.5	1175.08	1038.68	916.016	822.636	821.508	839.122	856.904
sr6_aclt_patella_1_m2	65	14.6875	12.9688	909.05	892.2	865.55	888.4	925.95	939.3	938.75	904.05	874.9	894.25	906.1	902.3	919.25	909.3	885.75	921.55	919.1	913.85	932.55	944.3	941.8	922.65	911.35	934.05	934.55	957.65	939.8	952	967.55	999.8	1054.25	1120.45	1154.9	1161.45	1144.15	1115.4	1113.2	1138.2	1167.3	1157.95	1111.52	1018.54	887.794	757.295	658.687	567.657
sr6_aclt_patella_1_m3	128.75	17.6562	16.5625	1266.5	1267.5	1233.31	1233.88	1262.94	1287	1313.5	1267.06	1240.31	1232.56	1275.44	1303.56	1338.5	1403.06	1476.19	1520.12	1523.69	1506.44	1548.5	1587.25	1617.62	1623.88	1579.56	1593.25	1581.88	1575.44	1590.62	1592.81	1569.31	1572.38	1597.25	1603	1590.44	1605.94	1624	1634.31	1654.19	1697.56	1724.31	1715.38	1653.64	1550.11	1478.39	1367.09	1187.59	1033.69
sr6_aclt_patella_1_m4	53.2812	12.8125	12.9688	514.85	502.15	512.45	531.5	556.75	535.9	502.55	482.2	501.35	508.8	522.3	534.3	534.25	533.8	515.3	506.55	503.5	499.05	502.8	476.65	473.15	492.75	496.75	504.15	490.25	473.4	507.7	546.3	563.8	551.5	539.9	554.9	566.25	575.05	588.3	612.9	692.05	837.65	963.25	972.45	878.168	741.717	575.653	404.664	253.017	154.028
sr6_aclt_patella_2_m1	36.4062	10.4688	7.96875	901.923	886.231	874	891.538	918.615	924.231	921.769	910.769	904.308	911.154	926.769	938.231	940.231	943.538	962.462	948.385	951.154	948.923	961.385	965.846	961.154	993	975.692	991.923	1005.31	999.615	1022.54	1017	1012.15	1018.54	1033.77	1068.92	1089.31	1141.38	1176	1230.85	1336.23	1433.38	1498.15	1548.54	1538.57	1495.91	1407.07	1283.75	1143.67	1002.31
sr6_aclt_patella_2_m2	45.625	13.5938	9.21875	1192.15	1167.08	1151.69	1154.46	1188.69	1216.92	1215.15	1185.69	1175.38	1194.62	1191	1211.54	1209.54	1197.54	1190.31	1184.38	1201.62	1202.23	1229.54	1228.92	1219.92	1191.92	1185.31	1189.62	1209	1219.08	1244.46	1277.23	1280.85	1279.23	1308.92	1312.85	1325.62	1339.38	1364.77	1409.69	1460	1531.77	1637.15	1698.85	1640.56	1584.48	1504.92	1444.9	1416.72	1439.46
sr6_aclt_patella_2_m3	56.5625	12.0312	12.3438	696	718.867	744.4	771	791	784.467	794.2	786.867	763.333	756.933	778.133	774.733	761.467	758.533	771.733	801.533	789.067	798.4	808.467	834.267	845.333	867.533	866.8	908.6	935.067	943.2	962.667	955.8	1006.73	1034.2	1103.67	1143.67	1164.67	1216.47	1284.47	1350	1403.33	1444.73	1462.47	1478.73	1480.91	1461.68	1437.81	1406.21	1373.08	1412.47
sr6_aclt_patella_2_m4	97.1875	19.6875	15.7812	1120.93	1201.14	1226.71	1268.79	1312.36	1349.93	1415	1427	1516.07	1545.86	1591.79	1589.86	1574.07	1585.57	1628.5	1608.71	1590.29	1591.07	1599.71	1576.64	1589	1563.07	1580.93	1593.29	1580.57	1568.07	1587.14	1600.79	1648.5	1662.43	1662.29	1696.14	1677.21	1694.64	1685.43	1731.5	1743.29	1748.71	1812.86	1817.57	1756.81	1724.44	1711.77	1672.33	1645.1	1583.78
sr6_aclt_patella_2_m5	126.719	17.8125	18.2812	1737.52	1719.76	1709.86	1705.24	1701.14	1684.48	1710.33	1709.76	1705.57	1692.81	1687.1	1708.48	1704.48	1689.38	1694.29	1700.14	1703.76	1721.95	1699.33	1708.05	1698.48	1696.76	1718.9	1726.05	1721.95	1716.24	1706.9	1707.67	1722	1733.86	1744.33	1747.24	1774.48	1791.71	1811.24	1830.52	1841.62	1837.05	1856.81	1839.05	1819.95	1790.61	1746.71	1689.47	1610.65	1513.88
sr6_aclt_patella_3_m1	45.1562	10.625	11.4062	1243.82	1235	1243.64	1234.91	1229.36	1218.64	1202.82	1212.27	1209.18	1214.18	1252.27	1264.82	1285.18	1269.82	1274.55	1282.18	1272.09	1255.64	1259	1263.09	1259.36	1250.09	1246.45	1207.82	1195	1206.73	1237.64	1230.18	1256.91	1283.45	1320.55	1329.82	1385.36	1427.18	1421.82	1413.36	1369.73	1351	1352.27	1443.82	1427.21	1353.6	1188.96	960.201	698.381	433.328
sr6_aclt_patella_3_m2	48.5938	11.25	10.625	1074.5	1077.9	1068.3	1072.8	1083.4	1094.1	1105.8	1111.2	1143.7	1154.1	1153.9	1148.6	1154.2	1175.2	1184	1163.2	1170.1	1180.1	1160.1	1155.2	1157.3	1126.2	1160.5	1163.6	1156.9	1154.3	1174	1205.9	1224.7	1213.1	1251.3	1272.8	1306.7	1334.7	1408.5	1475.6	1533.3	1627	1655.7	1689.6	1645.15	1587.82	1527.64	1438.82	1346.37	1323.22
sr6_aclt_patella_3_m3	71.4062	8.90625	9.84375	1534.56	1532.33	1547.22	1569.56	1574.67	1564.78	1533.44	1580.56	1586.56	1618.33	1614.44	1602.22	1613	1565.89	1606.11	1586.67	1629.22	1583.67	1616.11	1592.33	1589.44	1584	1633	1607	1607.44	1618.22	1623.78	1638.89	1656.67	1648.67	1671.56	1657.78	1701.89	1661.44	1644	1669.11	1698.22	1772.22	1784.78	1804.89	1734.2	1663.07	1535.08	1338.81	1162.84	1023.15
sr6_aclt_patella_3_m4	79.5312	10.7812	11.7188	1261.71	1282	1360.43	1445.86	1466	1498.43	1516.86	1549.14	1545.57	1599.71	1603.71	1609	1673	1685.57	1714	1726.71	1754.71	1725.71	1737.57	1747.86	1740.86	1715.57	1726.57	1718.43	1684.14	1692.14	1711.29	1724.57	1707.43	1710.86	1720.43	1686	1686	1674.86	1687	1702.71	1713	1755.29	1722.14	1770.29	1729.47	1698.27	1669.03	1637.84	1575.66	1473.45
sr6_aclt_patella_3_m5	63.75	11.0938	10.7812	1616	1598.8	1595.6	1607.7	1622.6	1603.6	1614.2	1587.1	1545.2	1579.5	1562.2	1559.9	1592.1	1547.1	1548.5	1560.4	1588.6	1582.6	1564.1	1572.4	1535.3	1553.7	1557.6	1579.6	1558.8	1559.6	1553.3	1567.9	1566.2	1573.3	1608.5	1613.6	1600.9	1633.1	1636.8	1661.5	1715.6	1720.1	1769.2	1807.7	1707.45	1663.19	1568.81	1464.69	1397.44	1373.06
sr6_aclt_patella_3_m6	101.719	13.75	11.875	1778.08	1766.42	1777.5	1789.67	1782.42	1778.5	1800.83	1765.67	1756.92	1777.75	1791.83	1799.5	1802.08	1824.42	1816.5	1787.58	1796.42	1806.83	1804.92	1776.33	1806.08	1800.33	1791.83	1820.75	1835.25	1817.08	1831.75	1824.42	1831.92	1839.42	1831.08	1834.67	1835.58	1858.25	1874	1852.58	1838	1815.75	1836.92	1873.17	1869	1848.72	1826.43	1770.56	1657.9	1530.87
sr6_aclt_patella_3_m7	169.062
sr6_aclt_patella_4_m1	36.4062	12.1875	12.0312	372	383	379.75	386.75	365.5	410	409.875	428.625	399	377.5	390.5	403.25	411.25	426.125	420.625	428.75	408.5	425.125	409.5	425.375	434.25	437.375	447.625	459.25	484.25	496.75	508.5	486	479.875	476.875	473.625	509	541.5	597.625	638.625	704.25	844.625	960.125	1081.88	1133.88	994.955	857.304	744.585	709.971	740.829	816.259
sr6_aclt_patella_4_m2	34.375	12.0312	10	275.538	277.846	283.462	303.769	305.462	279.692	281.308	308.385	306.769	288.231	262.846	282.308	274.154	295.077	311.231	280.077	272.846	261.385	266.385	252	237.538	241	247.923	288.077	309.154	300.846	280.462	276.846	278	287.231	250.077	223.462	222.846	213.231	255.923	283.308	361.154	518	721.462	838.615	747.995	563.008	360.314	169.203	50.7986	12.4936
sr6_aclt_patella_4_m3	67.8125	14.5312	12.8125	518.421	538.105	531.316	564.053	567.368	593.526	602.105	587.316	547.789	555.316	569.895	581.579	579.842	596.105	591.579	591.789	600.263	592.895	616.737	607.263	592.053	598.789	617.368	625.947	610.211	621.947	584.684	611.579	637.263	658.421	706.105	725.474	733.211	719.632	737.368	774.895	860.316	928.579	998.421	1038.37	1009.32	946.492	905.149	898.708	958.236	1102.1
sr6_aclt_patella_4_m4	65.625	9.6875	12.0312	625.643	647.714	642.214	630.071	620.643	612.214	600.714	606.357	602.786	590.857	598.929	603.143	656.571	687.857	688.786	686.286	662.857	645.071	632.143	648.071	659.286	667.143	657.143	619.714	621.143	640.857	662.429	670.786	690.5	712.143	719.286	710.857	725.357	696.714	713.429	777.143	881.357	978.5	1096.64	1148.21	1050.78	916.395	726.797	551.223	422.352	319.169
sr6_aclt_patella_4_m5	67.5	11.25	14.0625	717.429	719.214	727.143	717.5	697.643	715.071	709.571	720.643	702.5	727.071	721.5	737.929	763.143	749	738.714	726.071	728.714	744.071	797.429	824.286	827.071	787.071	770.286	790.643	809.571	838.643	824.571	795.143	782.5	766.143	789.857	845.286	866.857	843.857	838.786	866.071	853.571	848	872.214	903.286	907.605	889.853	816.564	739.863	634.029	589.848
sr6_aclt_patella_4_m6	94.6875	12.8125	14.0625	1101.69	1119.94	1119.31	1096.06	1112.75	1097.19	1062.75	1036	1039	1046.56	1047.12	1062.5	1071.06	1090.62	1054.94	1058.5	1032.5	1012.44	996.312	1003.62	1003.75	1011.06	1009.62	1018.69	1011.5	988.625	1015.38	1021.44	1049.81	1059.88	1046.44	1052.5	1068.44	1082.06	1094.75	1089.5	1087.75	1109.19	1169.94	1235.62	1238.34	1167.26	1077.64	962.249	909.022	869.015
sr6_aclt_patella_4_m7	114.375	17.6562	13.4375	1348.9	1299	1274.6	1290.3	1237.3	1234.9	1197.9	1161.1	1171.5	1186.2	1197.7	1178.5	1175.4	1161.1	1153.4	1149.5	1183.2	1161.2	1142.3	1138.4	1156.7	1134	1154.2	1113.5	1079.3	1121.2	1112.5	1151.2	1188.9	1167.9	1148.4	1157.2	1165.5	1171.8	1208.5	1229.7	1246	1300.3	1287.4	1325.3	1295.32	1222.75	1116.69	959.741	832.398	698.596
sr6_aclt_patella_5_m1	45.4688	13.125	12.1875	745.3	762.3	775.9	752.3	749.4	753.4	771.4	761.5	762.2	771.3	782.2	765.7	808.2	778.2	779.7	776.7	796.3	779.3	802.1	800.5	810.3	842.3	854.4	850.4	844.1	850	833.2	811.4	829.5	873.6	922.9	977.9	1016.5	1026.7	1075.7	1154.2	1243	1423.3	1490	1538.4	1487.09	1427.09	1318.09	1188.68	1078.73	986.869
sr6_aclt_patella_5_m2	31.7188	10.9375	11.5625	676.364	685.091	685.636	704.727	726.091	700	705.545	669.091	640.364	663.636	678.818	702.727	688.455	695	693.455	657.455	634.455	619.818	629.636	634	623.909	646.727	665.636	667.636	671.545	652	644.182	635.182	654.727	681.364	724.727	735.545	747.545	764.818	740.091	841.636	967.182	1123.18	1251.09	1257.82	1076.32	929.324	810.152	748.807	702.505	654.605
sr6_aclt_patella_5_m3	55.3125	9.0625	12.1875	1044.71	1005.94	961.118	910	860.882	830.412	845.824	860.471	889.235	893.941	907.353	881.471	862.471	851.353	848.294	864.353	889.059	869.059	855.647	859.706	858.706	887	909.588	971.235	1007.29	979.706	978.235	983.765	979.824	963.529	974.235	996.882	983.235	990.412	1045.35	1087.24	1158.41	1194.41	1198.06	1244.65	1239.32	1228.27	1217.96	1179.41	1112.38	1064.73
sr6_aclt_patella_5_m4	90.625	14.6875	14.6875	1510	1494	1498.67	1541.5	1528.08	1571.92	1554.67	1531.17	1538.33	1537.58	1556.58	1536	1530.33	1535	1520.83	1543	1523.08	1543.75	1514.83	1542	1533.92	1535	1583.67	1553.25	1547.58	1542.08	1580.33	1547.33	1558.08	1580.58	1541	1570	1566.33	1577.75	1602	1625	1702.83	1705.5	1730.5	1709.08	1705.16	1647.18	1564.14	1375.91	1120.73	909.527
sr6_aclt_patella_5_m5	92.0312	14.8438	14.375	1366.69	1365.88	1364.56	1340.75	1355.44	1371.94	1338.75	1361	1351.69	1351.62	1369.94	1369.5	1372.5	1388.06	1348.06	1356.81	1366.19	1347	1345.19	1384.31	1395.38	1410.81	1420.31	1412.31	1418.88	1429.06	1396.75	1398.81	1435.94	1419.75	1439.75	1449.31	1440.06	1442.38	1445.19	1458.75	1502.56	1559.25	1623.94	1632.06	1653.34	1597.78	1487.8	1325.03	1099.05	845.305
sr6_aclt_patella_5_m6	95.7812	17.5	14.2188	1393.08	1364	1370.46	1397.92	1361.85	1372.38	1323.08	1352.54	1331.62	1358.23	1361.15	1375.46	1365.62	1388.92	1353	1376.77	1376.77	1393.46	1364.54	1364.15	1375.38	1383	1377.46	1389.69	1423.92	1425.38	1410.69	1413.54	1388.69	1400.62	1403.46	1428.38	1454	1468.85	1469.54	1496.38	1545.08	1637.69	1702.85	1731.23	1658.44	1534.84	1386	1297.91	1194.97	1138.7
sr6_aclt_patella_5_m7	127.344	15.4688	14.6875	1592.25	1625.5	1643.58	1616.42	1560.58	1574.67	1556.75	1582.33	1598.67	1595.08	1632.83	1641.08	1638.08	1603.67	1611.92	1601.33	1608	1594.75	1616.42	1610.42	1620.42	1670.42	1646.83	1643.08	1650.5	1631.25	1643.25	1653.17	1657.08	1671.08	1668.83	1661	1701.83	1674.58	1716.25	1722.67	1703	1733.83	1720.5	1747.83	1690.48	1664.05	1608.62	1510.3	1458.64	1394.89
sr6_aclt_patella_5_m8	78.125	11.25	11.4062	99.0833	123.083	116.667	153.333	174.167	202	198.167	196	188.917	226.917	269.417	283.167	328.833	415.167	515.25	676.917	893.583	1141.08	1334.17	1481.75	1565.75	1606.25	1610.42	1614.33	1522.42	1510.83	1473	1451.17	1474	1499.25	1500.42	1508.25	1435.67	1428.42	1417.42	1379.75	1408.67	1435.42	1465.42	1496.67	1411.17	1352.73	1298.37	1225.9	1152.6	1104.26
sr6_aclt_patella_6_m1	54.375	10.625	12.3438	1380.17	1388.33	1400.83	1361	1341.5	1345.17	1366.83	1310.5	1308	1326.5	1353.67	1382.67	1364	1380.83	1385.33	1364.83	1387.33	1402.33	1368.33	1322.33	1344.83	1366.67	1376.17	1361.33	1328	1346.33	1338.17	1316	1357.33	1367.5	1378.5	1367.67	1355.5	1387.5	1438	1455.67	1483.5	1556.83	1591.33	1652.33	1566.98	1545.78	1556.9	1527.57	1493.2	1457.34
sr6_aclt_patella_6_m2	54.375	12.5	11.5625	1547.46	1565.85	1537.15	1457.46	1405.38	1359.69	1303.77	1288.31	1295.92	1294.08	1298.85	1287.85	1253.85	1238.62	1244	1258.54	1276.15	1290.38	1322.62	1336	1335.92	1343.08	1357.85	1361.77	1364.38	1384.15	1417.46	1448.38	1464.54	1482.31	1491.38	1514.69	1538.38	1545.46	1545.15	1560.54	1589	1629.23	1690.38	1741.38	1749.66	1680.9	1582.44	1508.99	1419.17	1225.28
sr6_aclt_patella_6_m3	33.4375	9.84375	12.0312	1068.44	1121.78	1107.78	1101.89	1108.22	1113.11	1120.22	1107.56	1113.56	1085	1036.33	1041.11	1065.78	1058.67	1066.89	1041.78	1027	1025.33	1035.44	1066.33	1084.56	1087.56	1091.33	1087.56	1067.67	1081	1100.56	1109.33	1131.56	1162.22	1204.89	1239.22	1248.22	1282.89	1326.33	1346.67	1414.22	1498.33	1581.11	1635.67	1577.73	1443.18	1329.67	1303.5	1335.32	1418.04
sr6_aclt_patella_6_m4	32.1875	10	11.25	1016.1	997.6	1019.9	1018.7	996	1000.2	981.7	980.6	973.4	971.8	983.2	993.8	1008.8	1007.1	1006.4	1035.5	1049.2	1046.7	1044.4	1007.2	989.4	984.5	995.7	1037.2	1071	1067.8	1071	1087.2	1072.6	1102.4	1119.4	1132.3	1170.2	1197.5	1234.8	1281.7	1364.8	1413.5	1418.8	1429.1	1416.48	1401.48	1389.05	1355.88	1315.08	1284.69
sr7_aclt_patella_2_m1	38.9062	8.75	13.125	1810.64	1822.64	1820.09	1795.82	1774.45	1779.18	1780.09	1775.27	1785.36	1803	1806.82	1812.18	1802.73	1795.18	1788.55	1779.82	1797.27	1792.36	1815.64	1806.36	1798.73	1805.64	1800.73	1819.73	1807.09	1812.82	1817.36	1810.73	1796.64	1788.91	1821.27	1838.64	1824.73	1832.09	1838.64	1857.64	1852.64	1845.45	1853.91	1874.55	1862.13	1854.88	1837.71	1823.15	1800.92	1779.4
sr7_aclt_patella_2_m2	38.125	11.4062	15.1562	1790.36	1809.73	1807.09	1797.73	1800.91	1776.18	1767.45	1780.82	1775.18	1794.82	1805.82	1811.64	1799.09	1791.55	1802.55	1808.55	1808.73	1786.18	1791.18	1819.64	1811.18	1809.18	1810.55	1809.73	1795.18	1790.91	1798.55	1794.91	1799.18	1809.45	1814.09	1838.09	1855.36	1850.64	1838.09	1860.09	1854.82	1854.45	1881.45	1886.09	1845.27	1839.15	1809.93	1739.65	1674.27	1636.37
sr7_aclt_patella_2_m3	54.0625	11.5625	12.6562	1842.3	1823.3	1805.8	1803.4	1846.8	1784.6	1813.5	1834.3	1803.9	1827.9	1825.4	1837.4	1868.6	1820.4	1864.3	1828.4	1797.2	1868.3	1811.5	1821.7	1824.1	1857.6	1821.3	1837.4	1838.9	1812.2	1863.4	1831	1854.4	1803.3	1822.8	1848.3	1866.6	1834.9	1880.4	1858.5	1879.9	1850.6	1893.2	1849.5	1853.75	1783.75	1725.26	1691.22	1617.62	1582.46
sr7_aclt_patella_2_m4	58.9062	12.9688	18.4375	1842.33	1799.67	1830.87	1826.53	1810.2	1826.6	1838.4	1830.93	1823.53	1815.8	1791	1804.6	1816.87	1820.13	1823.93	1804.4	1810.47	1825.07	1814.33	1800.73	1784.87	1826.73	1803.27	1819.13	1801.73	1807.27	1812	1816.27	1830.4	1821.4	1814.67	1816.73	1828.2	1829.8	1874.07	1867.67	1851.13	1889.87	1868.87	1890.27	1868.14	1790.64	1614.73	1413.41	1245.3	1197.37
sr7_aclt_patella_2_m5	94.5312	14.6875	20.3125	1886.93	1892.29	1892.07	1891.5	1889.14	1901.64	1891.14	1873.21	1878.5	1888.36	1893.86	1886.86	1886.07	1886.93	1887.93	1903	1914.64	1921.43	1912.64	1903.29	1894.5	1903.79	1897	1900	1893.29	1887.86	1891.36	1916.29	1906.14	1891.57	1881.64	1900.36	1916.43	1911.43	1917.14	1887.57	1881.93	1890.36	1896.71	1915.07	1902.82	1899.36	1878.62	1861.85	1811.24	1770.13
sr7_aclt_patella_2_m6	48.9062	11.25	15	1860.8	1849.45	1854.85	1843.75	1833.1	1844.45	1850.7	1856.75	1842.45	1856.2	1846.95	1838.75	1847	1829.15	1839.3	1843.15	1840.8	1823	1829.85	1825.05	1838.4	1846.2	1834.85	1842.65	1859	1856.1	1853.15	1854.1	1870.55	1849.45	1860.05	1864.95	1865.05	1853.15	1841.7	1865.55	1867.2	1854.25	1890.75	1896.85	1889.05	1876.12	1860.08	1842.91	1811.72	1802.75
sr7_aclt_patella_3_m1	44.375	9.6875	10.7812	1566.5	1611.5	1599.25	1622.25	1587	1622.25	1615.25	1624.5	1625	1652.75	1613.12	1632.5	1601.88	1604.12	1594.25	1621.25	1638.5	1633.75	1625.62	1628.12	1649.62	1600.5	1635.88	1642.75	1673.5	1634.5	1672.12	1624.38	1632.75	1668.5	1605.25	1649.5	1662	1646.62	1618.62	1624.38	1647.38	1712.62	1762.25	1815.5	1799.84	1794.19	1744.11	1675.3	1591.8	1486.33
sr7_aclt_patella_3_m2	38.4375	12.8125	10.1562	1282	1308.6	1299.1	1290.6	1337.7	1336.4	1350.9	1333	1327.1	1360.5	1368.7	1341.3	1362.1	1351.7	1369.9	1384.8	1432.8	1409.8	1396.3	1395.6	1395.9	1389.8	1402.6	1387.6	1404.4	1385	1421.9	1442.7	1432.1	1417.3	1409.8	1404.9	1408.7	1417.1	1434.5	1429.9	1456.1	1554.2	1612.9	1681.8	1659.07	1594.25	1483.24	1365.62	1230.37	1104.26
sr7_aclt_patella_3_m3	73.125	14.8438	12.5	1777.12	1796.5	1799.56	1794.62	1809.94	1830.56	1795.81	1803.25	1775.38	1806.81	1808.75	1812.94	1787.06	1786.31	1798.75	1778.44	1821	1805.31	1787.31	1784.88	1804.62	1791.06	1799.88	1805.62	1799.81	1777.5	1792.06	1798.31	1788.12	1807	1776.62	1797.88	1798.31	1778.12	1780.19	1775	1797.69	1812.81	1817.31	1816.5	1829.29	1817.82	1795.07	1799.23	1800.9	1739.27
sr7_aclt_patella_4_m1	34.375	12.8125	12.5	843.267	850.733	851.667	836.267	834.133	826.933	847.067	838.467	822.533	799.067	822.8	820.333	820.067	822.4	813.933	814.933	801.2	800.733	810.933	801.133	811.133	825.867	844.933	867.6	881.733	858.6	868.267	893.667	927.6	961.467	1008.6	1041.53	1088.07	1144.13	1207.53	1287.33	1345.73	1426.4	1484.47	1522.13	1441.4	1417.06	1375.56	1308.91	1249.22	1175.43
sr7_aclt_patella_4_m2	41.25	14.2188	11.0938	867	869.7	879.2	873.2	875.8	843.3	839.4	840.5	822.2	828.3	818.9	830.9	849.5	854.3	874.9	868.4	901.8	904.7	913.4	933.9	948.8	922.6	924.8	914.3	946.1	940.6	920	923	900.5	904.4	928.2	906.8	926.5	913.7	912.3	976.6	1086.2	1144.4	1195.4	1239.7	1225.18	1215.31	1164.36	1082.03	990.901	919.601
sr7_aclt_patella_4_m3	59.0625	12.3438	12.9688	1063.23	1054.15	1062.92	1051.15	1069.92	1096.77	1110.62	1103.77	1096.23	1129.69	1138.46	1136.08	1149.08	1148.46	1162.77	1154.85	1150.92	1183.85	1168.92	1180.46	1203.77	1229.15	1271	1314.54	1344.62	1366.85	1385.46	1418.15	1410	1426	1470.92	1466.46	1497.54	1536.08	1580.77	1611.69	1632.77	1643.23	1665.92	1686.08	1624.91	1558.34	1453.41	1318.17	1156.61	1030.83
sr7_aclt_patella_4_m4	69.5312	13.75	12.5	985.45	996.3	979.45	987.05	991.65	1003.2	1003	1036.3	1027.05	1019.85	1027.2	1047.7	1052.75	1053.25	1049.85	1053.85	1061.4	1042.9	1093.95	1088.85	1092.15	1103.8	1114.35	1137.1	1149.3	1138.85	1144.9	1148.95	1165.3	1206.85	1247.85	1277.9	1314.3	1376.8	1401.85	1448.2	1537.65	1643.5	1698.1	1733.55	1735.91	1696.18	1625.38	1554.88	1507.15	1493
sr7_aclt_patella_4_m5	53.4375	10.4688	12.5	807.455	890.455	930.909	975.182	1006.64	1031.27	1035.64	1040.18	1091.55	1140.91	1190	1214.45	1294.73	1377.36	1423.55	1450	1508.91	1548	1611.18	1662.73	1674.55	1707.82	1729.91	1732.73	1720.55	1708.91	1729.45	1711.82	1691.91	1692.82	1669.09	1694.45	1719.18	1713	1715.36	1734.36	1768.82	1754.36	1781.55	1823	1810.02	1793.9	1747.19	1677.89	1556.13	1396.13
sr7_aclt_patella_4_m6	82.0312	13.4375	13.125	1609	1617.5	1637.93	1613.21	1626	1611.36	1615.21	1655.57	1656.79	1668.43	1612.14	1619.79	1626.07	1610.64	1653.07	1616.93	1625.14	1628	1635.5	1645.36	1683.79	1683.14	1673.79	1676.29	1695.57	1694.64	1691.57	1699.29	1707.57	1750.14	1777.64	1779.86	1791.36	1790.5	1786.93	1827.36	1818.36	1823.5	1858.86	1846.14	1841.14	1779.02	1724.54	1664.97	1628.55	1654.92
sr7_aclt_patella_5_m1	50.1562	13.9062	12.1875	1018.89	1007.72	1018.78	1027.28	1032.5	1031.11	1045.33	1083.22	1096	1088.72	1088.22	1109.33	1115.17	1120.44	1142.39	1156.28	1191.78	1214.44	1231.5	1214.67	1242.56	1272.33	1261	1273.17	1286.94	1283.78	1313.78	1319.78	1306.72	1310.94	1288.28	1312.61	1337.67	1381.11	1409.72	1459.56	1496.28	1540.61	1565	1604.11	1596.11	1574.92	1519.74	1429.32	1342.74	1254.42
sr7_aclt_patella_5_m2	36.5625	11.4062	13.4375	672.3	665.8	660.3	646.5	642.6	635.6	620.6	624.1	640.8	645.6	641.2	671	661.7	713.4	738.9	754.9	799.3	847.5	867.5	925.2	953.2	989.8	1006.5	1084.5	1076.5	1054	1046.6	1026.9	1025.4	1051.4	1110.5	1152.3	1179.5	1206	1283.1	1308.4	1387.2	1448.4	1498.2	1501.9	1429.33	1336.35	1216.15	1104.82	1058.62	1058.52
sr7_aclt_patella_5_m3	54.6875	13.125	13.2812	1139.58	1131.17	1130.75	1146.42	1095.67	1096.75	1125.92	1124.42	1148.08	1145.5	1125.33	1107.67	1110.33	1156.75	1149.92	1118	1117.67	1136.42	1144.75	1128.83	1120.17	1131.17	1154.17	1149.42	1140.75	1134.75	1150.17	1156.17	1149.58	1122	1158.08	1189.42	1220.33	1275.33	1372.08	1454.42	1530.17	1571.17	1640	1634.33	1572.97	1504.28	1305.2	1035.11	787.79	599.4
sr7_aclt_patella_5_m4	39.5312	10.7812	13.5938	933.176	928.941	922.647	907.941	892.059	928.176	913.529	902.882	913.824	928.882	918.235	912.588	917.588	911.118	916	926.118	936.059	943.765	952.882	969.235	980.706	985.471	989.882	992.529	986.706	983.647	965.824	975.529	992.059	982.059	976.235	971.529	982.706	1015.24	1039.41	1107.12	1124.88	1193	1250.29	1303.29	1274.37	1174.51	1050.38	927.974	810.817	708.071
sr7_aclt_patella_5_m5	61.25	15.1562	14.5312	1680.17	1643.58	1692.92	1700.67	1657	1688.58	1658.5	1680.08	1667.58	1674	1689.67	1643.08	1631.25	1603.92	1618.67	1588.67	1598.75	1621.5	1602.17	1565.67	1569	1557.08	1563.33	1548	1578.42	1549.75	1557.42	1593.5	1580.92	1592.33	1604.33	1618.33	1610.58	1638.33	1668.92	1693.58	1711.33	1726	1730.92	1730.33	1717.72	1677.81	1642.12	1534.37	1452.72	1363.88
sr7_aclt_patella_5_m6	54.6875	11.0938	13.4375	1305	1316.5	1306.25	1296.92	1294.08	1303.92	1300.08	1287.33	1314.25	1304.17	1292.67	1305.5	1326.33	1333.75	1328.58	1335.42	1320.83	1343.92	1372	1352.58	1360.25	1394.58	1387.58	1402.17	1367	1357.83	1373.25	1379.25	1368.42	1373.92	1431.33	1455.83	1470	1480.08	1510.42	1550.42	1577.5	1591.5	1594	1594.92	1571.02	1558.78	1532.12	1459.53	1384.45	1306.69
sr7_aclt_patella_6_m1	38.75	12.5	14.0625	822.1	795.5	815	814.5	829.6	832	808.6	791.1	795.6	766.7	759.3	762.3	757.4	772.8	765.9	771.6	792.8	771.5	825.4	821.2	809.6	804.5	794.6	800.3	805.9	839.5	831.6	825.7	815.8	845.9	842.3	869.1	874.8	942.1	1083.1	1223.7	1313	1433.4	1504.5	1461.9	1336.64	1236.37	1124.55	1027.12	1025.42	1062.67
sr7_aclt_patella_6_m2	48.5938	12.3438	13.2812	960.5	965.625	965.75	961.125	932.875	915.875	925.75	952.375	939.125	909.875	907.375	910.75	947.625	954.125	947.125	950.25	965.25	995	1008.88	1033.5	1029.88	1016.12	1025.12	1048	1092.38	1102.75	1116.88	1132.25	1141.12	1158.25	1198.88	1212.25	1233.75	1248.75	1295.62	1380.62	1476.38	1565.5	1607.12	1587.88	1566.11	1493.28	1363.1	1203.5	1045.37	939.089
sr7_aclt_patella_6_m3	50.1562	13.125	11.7188	1136.07	1139.27	1123	1111.6	1125.6	1135.6	1121.6	1090.4	1065.4	1070.07	1084.07	1077.13	1068.4	1067.73	1053.53	1044.73	1036.53	1024.93	1019.47	1017.73	1013.4	1008.67	994.6	1006.67	1012.13	1017.8	1027	1033.6	1051.67	1054.4	1101.87	1158.6	1211.8	1252.2	1261.33	1288.13	1324.67	1369.2	1392.6	1392.67	1362.76	1296.56	1225.89	1143.16	1023.48	867.487
sr7_aclt_patella_6_m4	90.625	10.4688	12.6562	1667.75	1681	1715.25	1705.5	1728.88	1699.12	1722.38	1721.88	1665	1680.62	1675	1695.12	1686.75	1718	1722.88	1720.62	1707.12	1708.12	1703.62	1722.75	1741.62	1731.75	1726.38	1726.75	1731.62	1744.38	1730.5	1751.62	1792.12	1764.88	1786.25	1744	1807.88	1805	1814.25	1860.38	1841	1857.25	1809.62	1917.62	1797.07	1731.13	1639.8	1532.05	1413.41	1352.58
sr7_aclt_patella_6_m5	115	19.6875	15.625	1653	1653.29	1642.76	1653.06	1645	1654.24	1650.88	1642.06	1645.29	1638.82	1652.94	1659.94	1664.71	1675.71	1683.41	1670.12	1654.76	1662.71	1665.71	1650.71	1631.82	1644.35	1638.71	1631.41	1650.76	1672.12	1661.53	1655.18	1643.88	1634.12	1638.65	1647.71	1659	1679.59	1702	1726.12	1765.88	1798.76	1793.24	1787.53	1770.07	1682.55	1572.29	1451.99	1380.51	1368.36
sr7_aclt_patella_7_m1	35.3125	10.3125	12.8125	745.091	781.818	785	801	804.091	810.364	799.273	842.364	855.636	877.091	918.636	940.364	922.727	948.909	975.909	972.909	1001.73	1003.09	991.909	1036.64	1080.91	1105.55	1171.82	1185.55	1144.18	1130.91	1123.55	1107.82	1124.91	1183.36	1226.45	1303.91	1351.27	1402.91	1457.27	1494.64	1545.55	1587	1599	1587.36	1531.64	1499.88	1484.65	1440.7	1394.35	1392.15
sr7_aclt_patella_7_m2	41.875	10.7812	12.0312	851.692	850.385	851.923	839.154	832.462	821.385	845.154	829.308	817.385	828.846	853.385	872.154	895.077	927.538	908.154	923.846	949.615	937.462	946.615	967	959.077	993.308	1027.92	1043.62	1040.54	1041.92	1062.08	1058.77	1053.69	1078.31	1080.62	1128.38	1147.54	1229.85	1325.15	1431	1519.77	1584.85	1640.15	1636.92	1573.62	1445.45	1287.33	1168.16	1104.07	1116.58
sr7_aclt_patella_7_m3	52.5	10.625	12.0312	1427.07	1469.57	1439	1481	1459.79	1456.71	1446.14	1481.14	1499.07	1520.79	1519.43	1538.21	1556.57	1548.5	1551.43	1560.14	1582.43	1584.86	1616.14	1607.43	1619.21	1638.29	1646.64	1629.29	1689.14	1722.07	1668.93	1694.29	1693	1695.71	1725.29	1742.07	1731.14	1723.93	1728.79	1757.79	1783.5	1779.36	1793.86	1805.14	1805.72	1785.41	1751.68	1670.44	1548.39	1406.06
sr7_aclt_patella_7_m4	56.4062	11.875	10.4688	1186.1	1173	1166.7	1176	1192.6	1160.3	1163.5	1187.2	1191	1213.4	1229	1221.5	1206.3	1231.8	1242.1	1233.1	1232.3	1228.8	1250	1249.5	1254.1	1235.4	1257.4	1267.6	1265.2	1282.9	1285.5	1269.5	1260.9	1289	1290	1306.9	1360.8	1412.6	1498.2	1587.9	1610.6	1642.5	1672.8	1698.4	1736.29	1711.52	1639.61	1564.14	1472.5	1377.39
sr7_aclt_patella_7_m5	69.375	13.2812	12.0312	1609.67	1612.25	1626.83	1613.5	1604.42	1585.75	1585.83	1605.75	1615.83	1628.17	1644.75	1611.67	1593.17	1616.08	1621.92	1619	1625.58	1645.33	1670.75	1657.92	1664.42	1653.25	1653.92	1645.75	1670.17	1691	1690.25	1709.5	1709.75	1718.75	1729.17	1729.75	1759.08	1772.92	1804.83	1806.08	1814.25	1797.58	1819.92	1822.08	1747.81	1701.92	1644.49	1619.88	1609.28	1601.81
sr7_aclt_patella_7_m6	84.6875	13.9062	14.2188	1843.42	1840.25	1794.58	1800.92	1784.25	1789.33	1825.5	1791.58	1782.83	1757.17	1753.75	1769.5	1764.42	1758.92	1788.08	1797	1758.58	1800.42	1789.25	1778.08	1781.67	1825.67	1809.33	1794	1798.5	1829.5	1793.67	1823.33	1827.08	1849.17	1876.5	1868.75	1860.17	1880.5	1874.17	1879.25	1864.17	1888.5	1917.58	1907.33	1898.1	1817.7	1738.56	1637.24	1541.35	1483.3
sr7_aclt_patella_8_m1	36.0938	10.625	10.625	1021.06	1028.12	1045.76	1049.29	1049.88	1062.82	1047.35	1057.88	1062.41	1075.47	1099.82	1101.94	1114.71	1129.59	1124.65	1114.06	1109	1131.29	1164.18	1150.41	1159.12	1173.59	1175.65	1186.47	1191.35	1226.35	1237.29	1232.53	1227.24	1248.35	1265.35	1268.35	1313.82	1361.53	1393.18	1413.41	1444.65	1462.29	1468.59	1476.06	1439.73	1387.67	1340.03	1276.97	1171.25	1007.75
sr7_aclt_patella_9_m1	54.0625	11.5625	12.9688	1733.29	1685.36	1682.71	1694.57	1685.29	1704.36	1644.21	1665.36	1639.57	1668	1671.79	1673.43	1652.29	1655.86	1670.36	1676.86	1677.07	1680.29	1678.07	1673	1667.5	1700.36	1689.43	1679.5	1700.64	1680.29	1694.21	1685.07	1702.07	1686.36	1717.14	1690.21	1727.29	1732.5	1715.36	1701.79	1723.21	1739.86	1782.93	1818.07	1793.92	1777.39	1750.92	1668.31	1497.6	1242.56
sr7_aclt_patella_9_m2	54.8438	14.2188	12.1875	1458.5	1442	1456.42	1448.42	1457.33	1438.17	1434.17	1513.25	1500.08	1501.92	1503.83	1537.42	1517.67	1512.75	1540.58	1532.08	1554.67	1548.42	1532.67	1535.75	1575.33	1543.17	1551.67	1561.67	1561.17	1544.42	1536.83	1549.58	1545.92	1552.75	1548.75	1575.58	1609	1590.58	1562.58	1546	1646.92	1712.33	1731.75	1741.83	1640.02	1458.93	1244.39	1087.33	967.419	869.952
sr7_aclt_patella_9_m3	69.5312	11.7188	16.0938	1790	1775.09	1764.55	1778.27	1798.36	1805.09	1790.18	1803.36	1795.09	1806.91	1789.73	1809.45	1800.82	1780.64	1802.64	1801.82	1792.45	1776.64	1770.27	1793.91	1792.36	1798.55	1834.73	1808.73	1807.73	1836.91	1811.55	1815.64	1819.36	1816.36	1835.91	1855.91	1869.18	1858.45	1842.45	1820.91	1831.45	1827.45	1850.45	1864.64	1832.21	1764.59	1748.97	1692.64	1654.03	1600.68
sr7_aclt_patella_9_m4	69.6875	15.7812	11.0938	1681.27	1652.8	1618.4	1650.07	1638.8	1621.93	1640.33	1654.6	1631.87	1618.13	1615.8	1614.8	1568.33	1553.6	1483.6	1414.6	1340.93	1266.27	1199.2	1169.73	1143.87	1112.67	1092.33	1104.33	1087.93	1138.07	1227.93	1357.2	1444.73	1572.6	1693.4	1802.33	1844.6	1842.93	1847.4	1825.73	1818.73	1810.27	1794.8	1812.4	1717.8	1645.58	1578.82	1504.02	1433.05	1313.88
sr8_aclt_patella_1_m1	69.8438	10.9375	12.9688	935.667	938.722	956.278	950.778	923.722	899.333	904.278	903.667	911.778	913.889	911.889	904.278	907.111	918.333	912.556	908.222	900.222	898.556	889.278	903.722	906.833	906.444	916.667	941.722	951.222	949.611	973.667	980.389	982.222	1002.33	1015.28	1028.33	1076.28	1146.94	1186.11	1234.33	1325.06	1405.72	1462.67	1510.89	1512.31	1499.15	1463.68	1365	1207.88	1033.92
sr8_aclt_patella_1_m2	45.1562	9.375	12.6562	552.889	570.444	566.889	565.667	547.556	527.333	513.889	521.111	500.333	518.111	543.111	533.667	470.333	455.444	475.778	483.667	508.222	492.444	506.778	497.556	501.889	492.111	494.222	511.667	556.444	545.556	538.222	548.556	557.778	567.556	609.111	629.333	649.778	668.778	703.667	695.444	788.333	860.333	958.111	1038.67	1035.29	981.869	912.25	816.033	803.865	884.316
sr8_aclt_patella_1_m3	41.5625	10.9375	11.0938	553.286	527.929	525.857	519	507.429	471.071	511.143	520.429	532.071	544.071	577.429	599.571	581	598.429	589.429	590.143	600.857	647.071	663.643	676.143	683.143	684.857	708.357	723.071	741.143	764.857	778.857	807.571	813.143	805.929	785.857	774.786	771.786	839.357	888.5	940.143	1003.57	1060.21	1116.29	1155.5	1061.23	965.598	859.417	756.05	643.393	545.115
sr8_aclt_patella_1_m4	71.875	13.125	12.0312	1058.22	1052.22	1059.11	1050.22	1068.11	1093.44	1105.22	1089.33	1090.78	1107.89	1093.67	1119.44	1138.44	1133.89	1118.11	1111	1091.56	1087.33	1099.56	1098	1129.11	1133.11	1102.67	1097.78	1098.67	1092.44	1072.89	1056.22	1074.78	1101	1147.56	1199.89	1266	1310.56	1339.78	1375.78	1401.33	1435.56	1466.33	1534.44	1522.76	1463.5	1416.51	1394.57	1363.97	1260.9
sr8_aclt_patella_1_m5	100.938	12.3438	8.125	1060.85	1334	1568.85	1709.69	1758.85	1809	1824.54	1797.46	1774.92	1716.92	1674.08	1640.08	1632.92	1631.31	1633	1608.85	1582.69	1573.23	1581.08	1563.46	1539.08	1533.54	1533.46	1520.08	1497.54	1515.92	1518.23	1512	1502.46	1502.77	1521.77	1524.23	1560.23	1598.46	1627.15	1623	1624.15	1689.08	1727.08	1781.62	1789.84	1781.58	1779.49	1769.21	1738.61	1690.72
sr8_aclt_patella_3_m1	32.0312	12.9688	12.6562	138.947	114.421	145.947	151	148.737	162.474	165.789	158	164.158	165.632	145.789	153.421	172.737	165.579	172.316	169.684	178.684	188.632	198.263	188.789	174.895	190.947	176.158	169.895	178.684	172.316	159.263	158.947	158.895	158.368	183.053	185.368	203.053	207.526	228.789	251.526	299.053	381.632	431.368	460.368	425.229	335.61	225.295	131.351	84.5328	101.61
sr8_aclt_patella_3_m2	46.875	11.5625	13.75	374.429	379.714	376	394.571	340.143	384.429	374.571	367.143	380.429	408.571	415.143	411.429	368.286	367	394	393	422.571	459.429	487	491.143	477.286	436.714	450.286	449.571	443.571	418.571	430.143	437.857	457.714	488.571	490.571	511.429	511.714	502	478.714	507.143	487.714	496.286	492	513.714	476.22	429.665	357.368	262.016	205.364	193.699
sr8_aclt_patella_3_m3	45.1562	10.3125	12.9688	262.182	278.909	295.727	277.273	270.545	244.909	215	231.727	255.455	276.273	267.455	263	251.182	259.091	247.818	257.636	272.273	248.636	310.182	295.909	316.182	323.818	313	299.455	280.545	288.909	260.455	273.182	270.636	302.636	307.727	336.909	325.364	357.909	324.636	372.091	434.636	450.364	536.818	577.364	577.508	500.229	406.145	302.802	211.474	139.737
sr8_aclt_patella_3_m4	77.1875	13.125	13.125	717.9	705.2	700.1	705.8	748.9	753.9	745.8	715.3	696.7	688.5	725.6	697.1	702.8	701.2	711.2	730.5	685.1	701.6	712.3	751.5	760.3	764.9	753.2	724.9	727.1	728.5	716.6	706.8	719	738.7	764.9	774.6	767.6	765.4	784.8	816.6	870	930	1000.7	1029.7	987.859	929.811	840.179	766.989	719.358	726.309
sr8_aclt_patella_3_m5	109.688	17.9688	15.625	1407.76	1418.65	1426.65	1439.24	1423.47	1421.53	1422.41	1418.76	1440.53	1440.47	1434.53	1425.94	1428.59	1411.82	1390.47	1388.24	1407.47	1399.53	1389.35	1388.12	1375.76	1369.94	1374.71	1406.29	1389.94	1384.71	1398.41	1372.41	1359.35	1358.59	1342.53	1349.65	1407.59	1438.88	1470.06	1509.53	1536.12	1563.88	1591.53	1611.47	1558.62	1461.56	1410.82	1345.1	1286.07	1255.56
sr8_aclt_patella_3_m6	130.625	16.0938	14.375	1608.9	1581.7	1613.6	1574	1606.7	1619.1	1619.8	1591.1	1593.4	1609.9	1629.9	1619.9	1612.3	1595.3	1637.4	1624	1625.4	1628.5	1580.7	1647.8	1655.2	1679.3	1667.9	1696.5	1703.2	1714.3	1719.5	1705.4	1714.9	1746.3	1713.5	1706.4	1710.1	1747.9	1744.4	1782.8	1822.2	1830.9	1857.6	1895	1835.34	1830.34	1794.12	1708.26	1613.6	1546.23
sr8_aclt_patella_4_m1	41.0938	12.9688	16.0938	808	810.857	809.857	814.286	792.286	784.143	795.143	799.143	850.571	829	898.143	886.571	912.857	941.286	989	1009.57	1006.57	1034.14	965.143	964.714	982.143	978.429	985.143	994.143	994.714	963.429	933.714	947.286	964.143	1021	1080.43	1087.43	1160.57	1240	1255.29	1345.29	1361.57	1407.43	1456.43	1496.71	1329.25	1249.29	1207.76	1266.97	1431.93	1567.32
sr8_aclt_patella_4_m2	70.1562
sr8_aclt_patella_5_m1	60.625	14.0625	11.25	724.167	716.667	701	675.417	684.667	703.917	709.417	719.417	693.667	690.167	677.083	676.833	707.833	706.333	745.5	759.083	744.75	745.417	751.917	730.333	735.667	729.917	725	733	746.833	766.75	796.167	774.333	802.083	838	863.333	865.083	868.917	860.5	867	873	913.167	993.833	1120.58	1202.17	1141.58	1018.66	874.652	778.277	704.977	669.825
sr8_aclt_patella_5_m2	106.406	19.0625	12.6562	1446.82	1431.55	1457.09	1481.27	1456	1462.45	1499.55	1469.73	1487.64	1480.09	1503.91	1455.55	1452.18	1445.09	1448.73	1452.91	1466.18	1487.73	1434.45	1444.82	1433.91	1478.82	1490.18	1492.27	1514.55	1531.64	1512.09	1563.82	1549.91	1532.18	1563	1562	1568.73	1614.09	1620.91	1637.91	1673.64	1723.64	1760.91	1761.18	1645.66	1528.42	1371.17	1192.78	991.534	790.249
sr8_aclt_patella_6_m1	36.25	11.5625	14.0625	40.4286	49	44.5714	44.2857	30.3571	35.7143	26.2857	23.7857	23.3571	23.1429	20.7857	21.3571	19.0714	20.6429	24.2143	26.6429	28.0714	34.2143	30.5	44.7857	43.6429	39.8571	40.4286	40.7857	43.1429	57.1429	41.5	32.2857	45.7143	43.5714	39.7857	33.0714	32.8571	30.7857	26.0714	35.2143	65.5	150.857	316.357	428.786	424.568	312.574	215.238	143.773	93.0114	62.558
sr8_aclt_patella_6_m2	69.0625	10.625	11.0938	162.6	147.3	112	99.2	110.9	108.7	96.8	125.3	120.9	112.4	128.3	150.2	146.2	129.1	123.8	141.7	161	152.7	139.3	108.6	114.1	123.2	131.2	162	218.5	236.8	223.6	217	208	178.3	130.4	133.5	167.7	235.7	267.2	280.7	308.6	348.9	422.4	444	373.438	324.03	265.709	202.409	120.984	58.9518
sr8_aclt_patella_6_m3	54.375	10.7812	12.0312	99.125	104.625	126.25	132	102.25	85.75	87	84	87.625	82	99.5	122.125	111	129.625	119.75	105.125	94.5	102.875	105.875	111.375	107.125	81	75.5	97.875	102.375	112.5	101.375	123.875	125.75	149.375	182	227	228.375	183.5	112.375	84.5	171.5	327.5	465	613.5	609.887	585.725	525.658	393.144	228.594	94.3018
sr8_aclt_patella_6_m4	51.5625	12.5	13.75	249.625	241.5	256.5	259.25	251.125	242.375	236.5	242.75	250.875	252.25	265	248.625	223.125	217.75	220.125	222.875	249.875	234.625	215	237.5	256.375	237.625	205.5	204.25	254	290.75	288.5	258.25	254.375	297.75	324.5	334.125	360.25	395	464.75	529.375	602.25	652.625	722.125	748	745.043	678.114	561.919	425.516	253.455	125.289
sr8_aclt_patella_6_m5	75.7812	10.9375	14.6875	129	133.556	123.444	115.444	111.667	107.556	107.556	132.222	171.556	140.667	132.889	157.222	132.111	138.222	102.889	116.333	92.4444	77.6667	105.667	131.889	119	135.889	133.556	101.556	125.111	110.333	122.556	124.889	139.333	138.111	171.556	171.111	139.222	120	118.333	136.556	153.111	271.222	398	538.889	507.538	351.094	266.952	249.614	223.715	156.504
sr8_aclt_patella_6_m6	88.4375	13.4375	15.7812	236.588	205.412	189.235	199.471	212.412	217.824	211.941	207.353	192.941	184	173.588	166.471	172.176	194.412	193.471	167.059	178.353	192.824	224.471	215.765	210.765	193.118	190.294	199.706	190.118	162.824	156.412	160.588	182.471	214.941	222.882	211.765	210.059	204.059	192	204.235	242.118	283.471	366.294	408	375.12	284.146	228.076	209.437	186.623	173
sr8_aclt_patella_6_m7	129.844	18.75	20.3125	1368.2	1382.5	1393.1	1362.85	1373.65	1363.45	1396.65	1360	1387.3	1398.15	1376.1	1366	1388.65	1382.85	1367	1340.8	1317.15	1298.05	1300.6	1315.05	1304.3	1294.1	1275.05	1271.65	1278.25	1326.6	1277.2	1270.95	1285.75	1308.75	1323.75	1342.95	1340.85	1326.25	1335.75	1396.3	1431.05	1456.05	1502.15	1530.9	1518.24	1433.88	1197.8	957.716	774.16	699.314
sr8_aclt_patella_7_m1	87.9688
sr8_aclt_patella_8_m1	60.3125	12.9688	15.1562	195.154	203.077	223.231	220.769	236.692	231.385	238	235.923	238.538	239.308	231.615	211.385	210.308	187.462	174.385	163.769	155.154	148.385	141.385	140.923	127	144.154	171.692	194	200.615	220.769	245.923	262.154	300.077	308.154	303.846	297.692	302.462	335.615	389.923	415	428.231	473.846	509.615	504.154	418.23	372.795	349.76	370.447	418.403	417.276
sr8_aclt_patella_8_m2	44.375	12.3438	13.125	97.9444	96.8889	83.8333	90.9444	93.2222	72.3333	47.3889	45.8889	55.1667	51.5	57.9444	76.1111	80.2778	81.8889	96.8889	97.8889	94.1111	111.167	115.778	94.3889	87.8889	88.0556	102.667	101.778	102.944	109.667	99.1111	95.7222	121.556	157.389	184.833	189.889	191	171.944	173.833	204.889	236.167	271.333	313.889	342.611	290.965	233.914	168.472	86.4182	37.9937	26.8141
sr8_aclt_patella_8_m3	89.8438	14.2188	13.75	184.167	197.833	190.25	199.417	220.833	224.667	247.5	272.667	276.167	281.75	276.833	249.75	238	211.917	209.25	216.083	215.583	227.25	232.917	221.333	204.667	222.083	219.583	230.417	251.833	256.083	273.417	283.583	270.917	260.167	253.333	264.917	338.083	404.917	462.917	470.583	480.167	543.333	628.667	640.917	513.755	389.032	283	187.204	111.305	69.2469
sr8_aclt_patella_8_m4	70.4688	10.625	14.375	175.083	181.167	191.25	182	151.583	140	132.75	114.667	129	145.917	148.25	149.083	161.5	159.917	146.417	135.917	130.75	156.25	175.083	190.917	192.917	185.917	174.917	159.25	154.667	138	135.75	169.25	192.917	193.667	188.25	187.25	218.417	241.917	241.25	243.083	278.583	367.667	483.5	530	461.291	438.573	450.31	414.337	290.763	146.078
sr8_aclt_patella_8_m5	95.7812	15.7812	14.5312	367.333	370.417	395.833	409.083	411.917	406.667	398.25	380.5	362.167	373.583	365.417	376.25	385	391.417	394.917	398.25	391.25	392.75	408.833	399.5	415.75	441.25	432.667	417	417.833	425.833	442.583	439.083	436.833	423.5	394.833	376.167	423.333	487.833	545.833	623.667	734.667	864.75	962.5	998.75	832.794	578.628	337.409	216.343	248.305	455.267
sr8_aclt_patella_8_m6	72.1875	11.7188	13.4375	290.5	299.417	301.333	305.583	288.167	263.25	273.167	266.583	251.667	253.583	267.667	266.25	279.667	283.167	267.25	269.417	263.667	259.333	266.917	250	236.083	216.833	220.167	239.917	245.417	230	239.833	236	254.417	272.667	293.833	304.833	324.917	318.583	333.333	345.75	363.833	414.917	448.25	464.667	432.741	428.239	431.965	427.774	403.558	365.752
sr8_aclt_patella_8_m7	137.344	18.5938	19.5312	813.417	810.167	807.792	824.667	829.625	824.792	810	795.958	810.833	826.708	828.583	825.792	804.958	794.625	786.75	778.375	793.458	802	843.042	859.5	840.375	846.042	867.208	889.125	906.333	916.375	927.542	930.042	951.75	966.875	997.625	1043.5	1105.08	1161.92	1236.92	1331.54	1377.75	1411.79	1404.83	1356	1211.64	1054.91	820.117	585.02	353.449	172.098
sr8_aclt_patella_9_m1	31.7188	9.6875	9.53125	279.158	268.842	257.526	252.368	252.105	246.947	280.579	295.474	296.947	320.211	325.526	336.947	339.842	327.158	330.316	332.368	309.053	304.842	278.053	271.263	276.316	260.947	295.263	298.842	320.211	329.316	299.263	302.842	311.947	338.737	362.632	415.947	461.474	549.421	626.842	669	693.158	747.737	792.105	837.474	733.421	611.844	493.81	448.981	459.68	497.295
sr8_aclt_patella_9_m2	45.9375	14.8438	10	322	312.429	343.357	320.143	320.071	335	343.643	357.571	357.571	341	324.429	335.929	342.357	318.357	314.214	316.357	312.571	348.214	354.786	357	345.5	363.714	399.071	407.429	405.857	402.357	413.714	442	453.214	479.857	486.429	497.714	539	553.714	557.429	589.643	655.857	805.357	963.857	1031.71	1010.63	935.661	834.126	737.226	728.005	771.722
sr8_aclt_patella_9_m3	37.1875	10.9375	12.8125	86.7	65.1	97.2	100.9	91	78.5	87	97.3	128.9	171	149.9	134	143.7	121.1	140.8	121.8	119.5	151.4	159.3	189.1	180.4	185.7	190.3	171.2	136.8	138.6	150.7	137.6	118.9	130.9	169.2	216.2	265.9	292.8	318.3	339	380.9	408.2	502	613.2	581.17	459.195	320.955	253.703	183.282	117.038
sr8_aclt_patella_9_m4	40.1562	13.5938	14.2188	262.059	247.765	255.941	259.941	249.941	247.588	252.824	257.588	259.471	268.882	265.882	260.882	260.588	251.941	239.882	222.294	225.941	234.529	218.294	214.118	225.941	249.471	239.529	225	241.588	276.471	294.412	276.059	239.588	220	221.588	238.235	227.647	213.059	216.294	258.941	338.588	471.059	588.588	678.118	695.019	623.544	486.41	286.83	125.583	58.0509
sr8_aclt_patella_9_m5	75	13.75	14.5312	653.286	658.286	662.476	655.762	682.905	673.19	679.286	691.762	703.143	707.048	691.286	724.81	704.667	705.714	725.476	714.524	731.381	743.381	738	740.143	757.19	754.143	793.143	796.19	803	818.714	822.762	842.143	845.81	855.476	836.476	845.667	883.524	927.095	997.048	1034.9	1045.19	1046.1	1045.1	1059.81	1023.91	970.088	926.261	903.349	883.63	896.619
sr9_aclt_patella_1_m1	64.5312	12.3438	12.1875	1392	1394.75	1348.38	1332.38	1343.12	1345.12	1349	1363.88	1364.88	1359.88	1371.38	1363.5	1390.25	1356.12	1354.38	1367.5	1377.5	1399	1385.25	1403.25	1403.75	1419.88	1424.5	1435.25	1447.5	1423.5	1465.38	1459.12	1478.75	1517	1511.25	1530.25	1530.12	1519	1544.88	1571.62	1569.38	1653.5	1722.75	1778	1804.23	1801.61	1775.72	1727.04	1624.32	1446.72
sr9_aclt_patella_1_m2	46.4062	10.625	11.4062	1244.9	1254.5	1290.7	1282.5	1282.8	1303.2	1293.7	1266.6	1340.9	1377.7	1354.5	1349.1	1318.4	1256.9	1208.3	1222.2	1223.4	1228.1	1192.4	1209.7	1178.3	1176.2	1181.6	1231.9	1222.7	1232.7	1242.1	1242.2	1271.7	1311.2	1341.6	1402.4	1443.5	1463.5	1504.7	1549.4	1576.7	1602.6	1671.7	1670.2	1692.12	1667.97	1638.34	1577.36	1521.5	1479.89
sr9_aclt_patella_1_m3	50.3125	11.7188	16.7188	1528.92	1513.33	1537.5	1546.25	1545.58	1545.75	1550	1540.5	1550.75	1560.17	1581.33	1590.08	1599.83	1590.33	1598.08	1574.75	1581.92	1599	1623	1630.08	1625	1626.08	1636.17	1638.58	1621.58	1629.17	1647.67	1623.75	1635.67	1659.25	1669.83	1654.83	1683.92	1717	1700.75	1747.75	1769.67	1772.33	1783.33	1797	1750.16	1714.49	1628.42	1521.85	1423.29	1284.96
sr9_aclt_patella_1_m4	99.2188	15.7812	14.8438	1609.87	1596.47	1608.87	1619.73	1619.33	1633.93	1652.93	1642.8	1621.53	1623.8	1632.6	1639.2	1619.47	1584.73	1628.93	1600.6	1594.07	1612.2	1606.73	1588.87	1603.33	1625.07	1643.8	1625.27	1613.13	1618.53	1632.73	1608.53	1621.07	1639.93	1659.73	1661.4	1669.87	1690.4	1706.2	1728.4	1768.6	1771.67	1765	1786.53	1744.47	1738.92	1725.22	1695.11	1641.09	1601.22
sr9_aclt_patella_2_m1	53.9062	9.84375	9.53125	724.154	721.385	719.692	734.923	759.846	799.154	828.769	822.538	806.692	832.154	871.769	873.615	847.923	865.385	858.385	862.154	859	858.692	877.154	864.462	849.538	839.077	850.923	865.154	852.231	816.077	791.154	809.154	828.077	828.923	844	875.231	938	1024.77	1110	1150.08	1147.77	1165.85	1187.15	1225.54	1211.93	1184.93	1139.13	1085.66	1023.58	967.668
sr9_aclt_patella_2_m2	47.5	10.1562	11.25	860.769	853.769	859.077	836.846	811.077	826	828	845	823.462	827.923	811.462	821.846	826.769	834.077	830.462	841.769	832.538	848.846	860.231	881.692	897.308	886.462	885.846	883.308	894.462	909.692	916.538	928.692	944.923	965.231	989	989.923	1007.38	1049.77	1061.38	1074.54	1139.46	1223.92	1320.08	1384.46	1372.27	1352.65	1324.48	1271.6	1193.58	1105.41
sr9_aclt_patella_2_m3	91.0938	15	10.1562	1124.38	1120.57	1114.05	1102.71	1110.24	1111.57	1117.95	1091.71	1063.43	1044.14	1045.76	1043.62	1086.05	1122.29	1202.05	1254.71	1314.9	1342.62	1359.14	1388.38	1427.57	1443.29	1479.67	1519.81	1505.81	1521.67	1520.38	1513.81	1495.86	1518.33	1521	1529.29	1530.95	1547.81	1558.24	1553	1598.76	1615.86	1660.38	1690.43	1685.94	1655.74	1599.02	1545.33	1463.94	1397.98
sr9_aclt_patella_2_m4	112.188	17.6562	15.625	1507.24	1530.71	1511.43	1500.81	1503.76	1530.14	1522.38	1541.29	1538.67	1518.95	1501.19	1493.14	1506.71	1521.76	1507.1	1502.14	1505.62	1509.29	1503.81	1484.76	1499.62	1490.43	1471.05	1490.76	1491.52	1518.52	1509.29	1522.9	1534.05	1541.9	1531.05	1542.1	1558.19	1599.33	1605.48	1618.1	1632.14	1643.81	1631.48	1640.29	1618.94	1586.74	1516.58	1452.11	1379.9	1296.71
sr9_aclt_patella_3_m1	42.0312	12.8125	11.25	1057.93	1059.14	1024.57	1002.71	1006.5	999.714	982.857	980.571	980.5	972.929	971.214	982.286	969.214	960.643	956.786	970.214	976.286	979.643	996.071	1013.93	1012.07	1003.29	1037.21	1050	1061.64	1071.93	1080	1092.64	1141.64	1163.64	1168.86	1201.07	1218.07	1270.57	1302.43	1343.14	1426.14	1465.93	1554	1570.14	1465.36	1349.29	1223.03	1080.17	969.126	908.825
sr9_aclt_patella_3_m2	84.2188	15.4688	12.6562	1579.25	1555.5	1565.67	1594.58	1573	1559.42	1551.92	1555.92	1560.17	1559.58	1545.67	1547.25	1576.33	1567.08	1551.58	1585	1588.08	1581	1578	1605.67	1606.17	1604.42	1592	1615.58	1658	1655.5	1670.75	1674.33	1665.67	1677.08	1698.42	1694.92	1709.5	1741	1757.67	1788.58	1796.75	1791.83	1792.42	1806.17	1783.86	1726.75	1678.71	1624.8	1567.03	1493.32
sr9_aclt_patella_3_m3	118.281	19.8438	16.4062	1717.17	1721.88	1727.17	1736.38	1727.04	1715.79	1734.75	1730.62	1705.46	1712.92	1730.42	1705.96	1684.88	1681.21	1681.08	1685.5	1666.96	1666.38	1683.62	1691.54	1697.83	1697	1692.96	1677.62	1687	1695.67	1684.21	1681.62	1681.96	1696.46	1693.08	1685.71	1701.96	1711.46	1724.38	1712.54	1708.58	1734.33	1764.21	1793.92	1799.76	1762.24	1686.82	1622.33	1540	1421.77
sr9_aclt_patella_3_m4	110.938	16.875	19.2188	1619.08	1618.31	1611.46	1619.62	1602.77	1620.08	1658.85	1647.08	1637.77	1655.08	1653.85	1651.46	1685.31	1694.08	1696.92	1699.23	1707.92	1699.08	1715.85	1725.08	1733.54	1739.15	1748.23	1735	1738.85	1762.08	1799	1815.15	1800.85	1808.54	1822.92	1845.85	1831.08	1833	1843.85	1830.08	1835.54	1838.85	1861.46	1877.38	1794.68	1747.44	1733.88	1795.41	1867.39	1894.04
sr9_aclt_patella_4_m1	39.375	9.21875	12.8125	741.846	749.769	747	726	701.769	716.538	707.385	686.615	684.846	685.154	692.769	681.308	650.308	684.462	676.538	684.154	680	688.462	694.154	705.538	694.846	685.538	704.923	716.077	720.615	730	723.692	731.462	738.154	736.923	728.385	728.462	728.385	734.692	752.077	783.154	857.462	977.154	1128.15	1244.92	1305.72	1193.11	972.538	705.255	521.923	429.075
sr9_aclt_patella_4_m2	27.9688	10.4688	10.1562	644.818	650	644.909	674.182	660.364	677.091	682.727	665.909	652.727	624.636	649.636	666.364	662.364	679.636	664.727	670.727	693.727	703.818	702.091	727.636	723.455	718.182	730	743.818	755.636	792.273	772.182	769.818	753.455	753.545	751.636	746.364	783.455	860.455	923.273	950.636	994.182	1028.64	1050	1073.36	1055.41	1046.94	1012.6	997.873	1009.31	991.298
sr9_aclt_patella_4_m3	54.6875	10	9.84375	912.375	940.875	929.125	923.125	922.5	929.375	927.625	895.5	881.25	931.5	920.5	908.75	911	900.125	884.75	911.625	913.875	878.5	889.25	883.375	905.875	929.625	935.25	956.5	963.125	979.125	986.5	1024.88	1033.38	1036.75	1086.38	1111.88	1147.75	1181.5	1228.75	1294	1343.25	1360.88	1372.88	1393.62	1415.95	1390.3	1335.39	1250.37	1153.87	1053.11
sr9_aclt_patella_4_m4	52.1875	8.4375	12.1875	657.357	645.5	651.071	645.143	642.357	655.857	665.143	662.643	663.571	651.929	658.357	660.357	664.643	672.571	660.357	660.714	652	670	674	685.857	693.643	710.214	713.643	701.5	700.143	690.357	711.071	705.286	709.214	708.786	729.929	739.786	752.571	794.571	818.429	842.5	916	997.071	1056.93	1086.64	1083.99	1049.67	1017.95	916.659	815.986	738.164
sr9_aclt_patella_4_m5	58.75	9.375	10.7812	970.462	971.615	977.769	949.308	966.154	931.923	944.769	940.923	914.077	911.385	912.692	924	923.308	951.769	958.538	958.846	971.462	968.923	968.923	965.615	981.154	972.769	981.154	969.538	981.462	993.615	990.308	988	1019.92	1023	1057.15	1084.38	1107.46	1104.62	1133.15	1185.62	1221.54	1284.54	1331.85	1332.77	1299.43	1253.4	1195.49	1128.79	1042.5	1000.97
sr9_aclt_patella_4_m6	96.7188	15.9375	14.0625	1200.69	1198.92	1189.46	1199.85	1202.85	1199.08	1185.08	1196.23	1230.85	1220.46	1212.38	1222	1232.15	1246.38	1235.54	1253.62	1254.92	1279.69	1248.77	1234.92	1241.31	1249.08	1238.08	1226.54	1252.46	1258.62	1258.85	1287.54	1283.77	1293.46	1324.15	1311.23	1309.77	1341.77	1375.23	1454.38	1513.23	1584.92	1605.23	1610.08	1584.07	1521.4	1422.35	1304.12	1192.11	1072.46
sr9_aclt_patella_5_m1	57.0312	13.125	11.0938	1322.2	1341.9	1329.7	1301.1	1304.1	1317.3	1345.6	1321.4	1341.3	1335.1	1318.7	1305.3	1292.6	1321.7	1337.7	1331.1	1324.7	1324.4	1329.8	1346.7	1352.6	1356.2	1359.9	1363.3	1362.6	1378.1	1401.9	1427	1402	1400.2	1463.8	1461.5	1448.9	1513.2	1490.2	1526.1	1564.8	1616	1654.3	1653.5	1646.12	1617.5	1553.51	1481.12	1453.72	1425.23
sr9_aclt_patella_5_m2	38.2812	12.8125	12.3438	1015.29	1008.71	1039.24	1018	1039.82	1018.18	1022.94	1049.53	1049.35	1037.06	1024.53	1023.88	1035.71	1045.06	1035.18	1040.47	1062.59	1073.41	1065.18	1078	1091.88	1087.71	1087.29	1104.82	1091.59	1121.29	1141.59	1159	1167.29	1193.06	1206.47	1233.53	1258.53	1307.65	1323	1341.94	1401.35	1448.18	1481	1512.53	1509.99	1483.98	1453.47	1396.96	1290.87	1124.29
sr9_aclt_patella_6_m1	54.8438	11.4062
sr9_aclt_patella_7_m1	46.875	10.625	15	951.111	910.111	922.667	917.778	889.889	887.444	871	903.778	877.778	867.889	880.444	906.222	901.333	884.222	894.556	872.556	885.889	886.222	886.778	898.778	873	954.222	960.889	1028.11	1049.22	1065.33	1067.56	1035.56	1080.22	1080	1086.44	1090.78	1130	1197.56	1250.89	1279.67	1313.22	1427.78	1477.22	1541.78	1509.28	1332.19	1036.11	763.732	518.252	306.053
sr9_aclt_patella_8_m1	68.9062	14.375	16.7188	763.636	780.182	782.182	768.818	767.909	786.545	786	798.091	832.091	834.545	811	809.182	807.273	776.455	782.818	788.182	804.636	804.636	797.545	806.455	793.545	777.455	785.364	787.182	782.727	792.818	789.182	794.727	833.636	843.091	828.364	834.909	832.636	861.727	932.273	1007.91	1085.09	1146.82	1207.09	1213.27	1183.33	1099.88	953.989	754.113	543.064	438.845
sr9_aclt_patella_8_m2	67.6562	16.4062	12.5	827.824	823.882	849.471	825.941	851.824	838.471	832.471	836.059	853.294	850.176	855.235	849.647	840.412	836.353	844.647	883.941	889.824	900.059	890.412	896.059	887.588	880.706	862.941	841.706	863.882	840.118	842.882	853.294	847.647	841.882	850.118	863.235	857.588	915.824	962.824	1014.71	1041.12	1060.41	1048.24	1062.94	1054.41	1025.4	982.258	923.238	881.457	853.53
sr9_aclt_patella_8_m3	141.094
sr9_aclt_patella_9_m1	79.6875	11.4062	15.9375	1494.59	1479.65	1493.41	1486.82	1486.29	1482.76	1487	1491.06	1485.12	1481.35	1488.53	1486.88	1479	1476.94	1488.88	1509.59	1478.41	1489.18	1511.35	1517.94	1537.82	1536.59	1539.35	1559.76	1546.82	1558.41	1557.12	1558.82	1579.06	1568.53	1574	1616.12	1602.29	1600.29	1626.82	1626.76	1663.41	1704.47	1726.35	1729.47	1719.04	1692.29	1645.9	1565.15	1475.13	1402.86
sr10_aclt_patella_1_m1	42.0312	8.28125	10.1562	1245.08	1248.08	1228.67	1224.42	1237.75	1220.33	1238.33	1241.58	1261.67	1246.83	1303.5	1312.17	1288.25	1317.58	1293	1318.5	1344.67	1375.42	1375.58	1373.08	1389.5	1376.92	1398.5	1406.58	1405.33	1409.92	1470.08	1511.17	1494	1505.08	1517.75	1558	1602.58	1622.08	1681.58	1688.92	1695.58	1712	1741.5	1715	1717.1	1662.36	1559.84	1409.61	1260.85	1143.06
sr10_aclt_patella_2_m1	61.0938	11.875	10.3125	1037.33	1026.22	1027.67	1020.78	984.444	977.556	998.444	1070.33	1064.89	1052.56	1036.22	1053.78	1053.22	1053	1064.22	1029.33	1062.67	1044.44	1035.56	1031.78	1029.56	1040.33	1035.56	1066.11	1061.11	1072.11	1062.67	1068.44	1076.11	1097.44	1131.22	1127.11	1132.67	1140.56	1190.33	1243.78	1265.67	1270	1273.78	1283.89	1281.05	1249.45	1215.31	1158.83	1101.82	1060.69
sr10_aclt_patella_2_m2	58.2812	9.21875	10.9375	876.429	887.857	858.429	865	841.571	868.143	856	836.714	815.286	828.286	822.571	826.571	828.714	806.429	779.143	819	800.714	823.857	800.571	812.429	824	828.571	855.857	852	845.143	822.143	823.286	820.143	826	842.714	867.571	859.143	890.714	901.429	904	945.429	966.714	1021.43	1108.57	1194.29	1159.03	1131.64	1071.1	1024.63	966.478	904.374
sr10_aclt_patella_2_m3	46.875	9.53125	10.9375	1057.5	1034.5	999.5	942	903	884.4	873.1	901.5	915.4	934.3	946	979.4	965.2	947.7	959.4	957.2	941.8	952	954.7	938.3	951.7	950.9	948.9	956.6	975.7	978.9	999.1	1024.2	1023.5	1024	1028.7	1042.9	1036.4	1017.1	1036	1182.5	1344.3	1488.5	1558	1560.8	1533.98	1513.66	1433.25	1243.86	990.509	712.113
sr10_aclt_patella_2_m4	92.0312	13.2812	15.4688	1647.5	1639.9	1641.5	1626.9	1643	1645.7	1639	1628.7	1633.6	1618.4	1634.3	1642.4	1657.4	1670.9	1641	1623.3	1633	1632.2	1634.6	1651.3	1660.6	1634.6	1630.4	1650.7	1687	1681.8	1679.4	1722.4	1690.3	1686.9	1676.6	1698.6	1709.2	1718.1	1729.4	1781	1770.4	1812.1	1839.2	1836.6	1837.62	1815.03	1779.93	1745.8	1724.56	1645.6
sr10_aclt_patella_3_m1	36.5625	8.90625	11.5625	643.583	630.833	608.833	588	567.083	594.5	593.833	619.5	619.583	614.833	600.583	602.5	601.167	594.583	586.833	573.25	578.167	584.25	594.333	608.417	607.75	622.25	612.417	622.25	633.167	640.917	653.083	660.167	664.417	659.583	685.25	715.5	764.333	805.75	874.333	928	956.667	1000.08	1026.92	1041.67	971.999	896.525	820.094	758.709	707.222	682.19
sr10_aclt_patella_3_m2	52.3438	7.65625	11.0938	991	972.667	972.25	976.417	993.5	972.25	936.583	946	938.833	929.833	931.417	935	935.25	940.167	975.417	986.417	990.417	1005.58	1024.08	1053.92	1034.83	1034.58	1039.58	1040.75	1071.33	1053.92	1067.92	1056	1068.58	1096.33	1092.67	1148.67	1200.67	1237.75	1289.33	1357.5	1422.83	1486.25	1582.83	1598.92	1468.9	1313.84	1126.39	947.02	797.202	680.264
sr10_aclt_patella_3_m3	49.6875	7.8125	11.875	1040.38	1036.62	1054.62	1043.12	1046.25	1020.75	1015	1013.5	1036.25	1039.25	1018.12	1011.5	999.5	969.25	976.875	983.125	985	1007	957.75	964.625	954.875	942.5	948	953.125	935	938.5	953.75	956.25	958	942.375	965.625	984.75	1040.88	1100.38	1116.12	1130.75	1227.5	1346.38	1453.75	1406.38	1226.81	1071.41	848.361	627.08	470.562	334.071
sr10_aclt_patella_3_m4	63.2812	10.7812	10.625	871.182	856.364	851.636	859.909	845	842	804.273	843.909	867.636	888.364	899.636	917.273	905.545	903.909	911.545	943.182	930.818	911.545	952.727	976.636	990.545	1003.91	1012.91	1014.45	1013.91	1016	1028.18	1020.64	1053.36	1077	1083.27	1107.73	1142.36	1175.45	1224.45	1266.27	1325.55	1349.27	1394	1434	1410.58	1383.24	1300.03	1180.05	1056.96	941.629
sr10_aclt_patella_3_m5	54.5312	10.7812	12.1875	956.091	943.455	939.182	945.909	934.455	921.909	927.182	943.636	943	934.273	896	870.545	885.818	906.091	909.636	893.545	897.273	910.818	869.455	885	902.455	917.273	945.909	958.636	963.909	964.182	964.182	975.818	981.727	970.273	953.545	956.727	974.818	999.455	1009.09	1048	1092.82	1128	1138.09	1130.64	1136.35	1086.39	1003.91	902.189	783.148	696.548
sr10_aclt_patella_3_m6	99.0625	16.5625	16.0938	1489	1497.6	1490.7	1484.25	1481.1	1483.25	1482.3	1469.25	1473.95	1497.7	1507.5	1491.9	1496.9	1519.1	1537.95	1516.35	1532.35	1505.5	1504.9	1512.65	1529.3	1551.25	1572.75	1546.15	1540.5	1554.3	1579.85	1591.1	1581.1	1590.3	1623.25	1619.95	1620.45	1635.2	1645.6	1683.35	1694.2	1740.5	1758.95	1771.35	1762.25	1730.08	1706.47	1713.19	1642.55	1494.33
sr10_aclt_patella_3_m7	63.75	8.75	10.1562	971.067	972.8	968.733	958.267	975.267	988.2	976.067	994.067	981.733	1005.47	979.8	980.8	994.267	985.667	987.267	983.6	982.8	974	973.6	956.6	976.6	974.733	961.333	985.2	968	949.8	951.8	1000.73	997.733	1034.93	1062.07	1105.53	1132	1174.67	1214.27	1257.27	1259.13	1334	1378.93	1412.13	1368.66	1323.19	1259.35	1177.9	1120.57	1070.68
sr10_aclt_patella_3_m8	75	9.84375	12.9688	1373.53	1397.29	1379.71	1394.65	1411.82	1400.24	1382.65	1376.71	1407.24	1416.71	1416.94	1423.35	1410.18	1417.18	1409.76	1418.41	1412.18	1422.76	1437.59	1443.65	1451.94	1454.88	1450.18	1455.71	1437.41	1468.35	1469	1449.35	1432.59	1440.06	1411.71	1422.06	1466	1449.71	1462.35	1452.29	1451.59	1527.18	1563.65	1592.06	1602.96	1577.25	1564.34	1555.41	1525.67	1470.33
sr10_aclt_patella_3_m9	53.2812	8.125	10.7812	871.9	884	892.2	857.3	864.2	884.8	902.9	928.4	939	930.4	936.2	930	925.8	935.3	907.2	872.3	881	896.3	890.3	874.5	844.2	840.7	875.6	890.4	879.1	870.3	883.3	893.9	898.5	908.1	910.7	892.5	885.4	914.9	935.4	992.1	1082.2	1176.7	1250	1294.9	1250.98	1201.58	1183.04	1184.73	1180.27	1133.79
sr10_aclt_patella_4_m1	38.4375	9.0625	9.21875	760.3	775.4	785.4	775.3	774	776.5	771.5	757.3	776.8	787.2	762.6	771.8	762.5	765.4	786.5	821	842.7	829.5	841.1	822.5	816.6	839.4	813.5	812.6	829.1	864.3	864.9	877	897.2	875.3	880	868.6	902.3	958	995.7	1083.7	1214.3	1444.4	1582.4	1605.1	1447.89	1297.5	1130.51	984.82	832.928	671.78
sr10_aclt_patella_4_m2	37.1875	9.6875	7.96875	714.571	731.929	742.214	756.643	751.357	742.357	754.357	772.643	760.786	737.143	777.429	779.786	761.929	774.214	760.786	732.5	766.357	749.571	784.286	798.786	805.214	765	770.786	781.786	775.786	800.857	795.643	802.357	844.286	862.214	850.357	870.643	912.357	934.643	951.214	980.929	1045.5	1096.93	1196.64	1236.64	1219.91	1180.16	1158.64	1126.22	1076.28	1045.43
sr10_aclt_patella_4_m3	35.4688	7.65625	9.6875	948.077	936.231	942.385	963.308	960.385	957.692	946.231	936.154	945.231	949.769	937.538	945.615	973.308	983.077	986.385	1011	1005.31	984.769	990.462	1016.77	1047.77	1051.92	1069.62	1094.54	1088.62	1092.92	1110.46	1115.23	1123.31	1143.62	1174.15	1175.92	1165.08	1177.54	1195.85	1216.23	1233.62	1228.38	1280.85	1304.46	1310.43	1288.53	1263.63	1248.07	1225.72	1204.51
sr10_aclt_patella_4_m4	45.4688	7.65625	11.25	1014.3	1026.3	1024.4	1042.3	1028.5	1044.2	1035.6	1033.2	1054.6	1066.1	1075.7	1059.5	1058.3	1064.9	1046.1	1061	1069.4	1059.6	1084.3	1086.9	1093.3	1105.6	1107.6	1088.7	1096.1	1080.8	1090.5	1110	1118.3	1084.3	1077	1092.6	1117.4	1148.8	1200.7	1245.5	1320.6	1422.2	1434.5	1507.8	1465.41	1405.02	1337.22	1270.35	1228.19	1206.55
sr10_aclt_patella_4_m5	42.5	5.9375	9.21875	960.462	974.769	947.154	945.923	919.769	950.692	969.846	956	964.692	948.385	961	948.308	951.923	962.154	1004.77	1022.69	988	1011.77	1023.69	1031	1039.54	1066.31	1067.77	1047	1074	1056.15	1066.54	1098.15	1108.46	1128.85	1172.15	1221.62	1224.23	1252.46	1282.15	1327.62	1377.15	1416.54	1483.23	1522.38	1439.31	1354.36	1207.67	1079.65	999.614	953.928
sr10_aclt_patella_4_m6	76.5625	14.375	15	1480.23	1470.54	1508	1491.62	1493.31	1511.69	1519.38	1519.62	1546.23	1526.38	1544.15	1576.54	1572.69	1584.38	1593.15	1572.69	1587	1597.69	1607.15	1595.23	1599.38	1592.69	1607.46	1594.77	1622.15	1631.38	1672.85	1663.15	1681.15	1684.54	1742.38	1744.46	1747.77	1772.38	1753.62	1761.77	1764.69	1756.77	1760.15	1800.31	1747.2	1735.54	1652.92	1560.32	1424.12	1280.03
sr10_aclt_patella_4_m7	55.1562	10.625	13.125	1420.27	1396.09	1375.64	1392.18	1413.36	1437.36	1431.82	1435.36	1410.82	1418	1411.55	1412.18	1442.91	1417.27	1459.82	1428.82	1436.73	1413.09	1426.09	1430.27	1473.27	1455.55	1465.27	1443.36	1475.45	1476.91	1492.91	1482.09	1493.45	1493.91	1515.55	1528.45	1526.64	1536.45	1576.27	1602.91	1614.73	1625.82	1613.73	1637.36	1593.41	1562.92	1556	1554.89	1491.9	1376.31
sr10_aclt_patella_5_m1	57.3438	9.6875	11.7188	808.417	816.833	797.333	791.25	793.917	781.917	783.833	790.833	799.083	803.583	796.417	797.917	808	827.417	862.083	858.25	851.083	858.917	883.667	892.75	899	904.583	910.083	913.25	896.25	887.667	889.25	898.333	891.833	908.167	948	957.333	985.75	1021.83	1049.33	1109.75	1119.75	1152.58	1182.42	1196.83	1189.64	1152.46	1098.48	1057.28	1032.34	1011.86
sr10_aclt_patella_5_m2	46.5625	8.125	11.875	627.182	602.636	579.364	590	600.636	598.455	601.545	600.273	605.364	616.273	611.727	604.364	585.091	566.273	546.909	538.364	549.727	549.455	533.636	515.909	476	468.455	484.364	512.727	530.545	536.636	539.273	560.455	536.182	528.364	572.455	620.364	666.818	692.909	720.909	765.364	880.182	1051.64	1184.73	1161.91	999.654	904.259	791.447	645.765	457.734	266.91
sr10_aclt_patella_5_m3	81.875	11.0938	15.7812	1369.73	1358.36	1361.64	1332	1325.36	1339.45	1309.64	1323.27	1310.18	1271.82	1312.45	1281.27	1270.45	1280	1239.45	1263.45	1240.27	1230.09	1239.82	1261	1212.91	1200.55	1192.45	1217.36	1203.27	1185.82	1140.36	1111.64	1105.18	1082.09	1091.91	1096.55	1130.36	1187	1266	1292.91	1323.82	1373.45	1427.18	1413.27	1366.73	1352.81	1379.43	1331.54	1251.71	1161.1
sr10_aclt_patella_5_m4	62.0312	9.84375	16.25	902.583	908.667	886.75	897.333	886.333	880.75	862.75	885.583	868.667	863.583	845.667	854.917	834.5	848	866.083	839.833	834.417	847.833	847.167	864.167	874	861.083	859.417	886.667	863.333	879	890.75	895.583	911.167	902	930.833	928.5	964.5	973.167	998.583	1040.92	1100.58	1217.42	1328.75	1457.17	1458.55	1333.3	1092.68	865.466	699.134	643.651
sr10_aclt_patella_6_m1	62.0312	12.0312	11.4062	976.308	999.308	990.538	990.692	983.692	1019.15	988.231	1008.46	1018.92	1002.62	1002.92	1010.08	994.692	996.385	1027.31	996.308	960.615	942.231	942.231	951.769	934.769	922	928.462	932.462	955.769	914.615	930.538	948.154	954.462	954	1010.15	1039.62	1078.54	1140.69	1147.54	1209.62	1289.46	1383.38	1424.23	1463.46	1424.94	1324.29	1165.83	967.424	725.233	504.484
sr10_aclt_patella_6_m2	51.875	11.25	13.75	594.923	616.308	607.923	607.615	606.769	633.077	645.462	657.538	670.769	720.923	703.538	720.462	743	757.923	774.923	806.769	782.308	817.692	836.308	841.231	855.615	865.846	883	876.923	878.077	859.923	849.846	871.077	875.692	879.923	883.077	848.769	887.846	899	864.769	859.154	905.615	988.615	1123.92	1213.77	1224.24	1080.31	875.685	723.211	613.936	545.381
sr10_aclt_patella_6_m3	81.0938	12.9688	15	1267.37	1258.42	1286.11	1281.11	1321.84	1320.79	1322.47	1325.79	1332.58	1319.11	1328.68	1327.16	1350	1342.47	1371.74	1337	1343.79	1337.05	1320.74	1329.63	1371.05	1350.63	1351.37	1362.68	1338.16	1370.53	1382.95	1410.74	1387.63	1420.32	1411.26	1423.95	1469.16	1431.53	1465.32	1515.42	1554.11	1585.05	1588.89	1623.37	1595	1531.52	1492.05	1411.81	1303.48	1188.31
sr10_aclt_patella_6_m4	70.9375	9.6875	10.3125	970.2	939.5	966.2	935.1	923.4	924.9	925.6	921.2	906.1	887.7	895.5	910.1	902.6	918.7	880.9	902.8	898.1	897.6	888.5	887.3	920.5	926.1	945.7	983.4	991.2	979.3	992.4	1003.8	1032.9	1029.1	1047.6	1057.5	1107	1145	1213.4	1273.5	1294.1	1357.2	1407.4	1450.8	1439.31	1387.58	1292.59	1185.77	1047.94	914.568
sr10_aclt_patella_6_m5	44.2188	7.34375	10.625	354	353.812	359.25	346.25	333.188	314.188	314.25	337.188	344.812	349.125	343.562	335	335.938	340.125	362.062	352.75	329.25	332.188	338.375	345.188	322.125	341.188	356.125	366.812	364.812	354	365.5	390.875	376.375	357	374.312	392.812	461.438	509.812	528.938	527.875	595.125	699.75	819.375	883.688	830.869	750.99	644.213	525.048	439.703	386.027
sr10_aclt_patella_6_m6	126.094	17.0312	13.125	1336.62	1349.5	1349.81	1363.81	1343.25	1352.56	1352.38	1355.94	1377.88	1367.56	1367.25	1372.62	1390.69	1377.44	1368.62	1373	1385.81	1395.5	1415.38	1420.75	1415	1430.06	1426.44	1442.12	1437.56	1456.06	1442.56	1454.38	1487.44	1490.62	1491.06	1501.06	1495.81	1493.12	1514.75	1547.5	1576.06	1637.56	1691.06	1720.06	1640.97	1490.61	1288.6	1126.93	1001.27	898.807
sr10_aclt_patella_6_m7	168.906
sr10_aclt_patella_7_m1	58.75	10.625	14.5312	520.636	530	514.455	503.818	511.909	519.818	543.545	534.364	530.727	508.091	551.091	565.636	573.091	569.909	549.545	575.545	566.545	583.182	590.091	597.364	621.273	615.455	626	630.182	663.545	666.455	645	683	730.545	781.636	829.273	804.636	775.818	784.455	838.636	942	1030.18	1080.91	1116.64	1179.55	1147.3	1052.14	1017.34	995.176	874.366	570.032
sr10_aclt_patella_7_m2	125.312	19.2188	16.4062	1143.46	1176.62	1204.38	1178.23	1167.92	1172.15	1199.15	1187.38	1186.38	1180.23	1186.77	1178.54	1193.54	1174.23	1179.15	1213.62	1234.85	1200.23	1201.46	1170.08	1163.77	1222.38	1251	1235.31	1233	1236.69	1236.92	1277.54	1289.23	1257.31	1287.38	1313.69	1327.69	1397.46	1448.46	1468.31	1492.62	1539.08	1572.54	1594.54	1503.14	1299.59	1049.37	801.886	542.574	343.519
sr10_aclt_patella_7_m3	116.562	16.875	15.9375	1096.18	1071.24	1087.18	1087.12	1094.12	1120.41	1121.12	1121.18	1114.18	1097.41	1112.82	1078.35	1100.94	1102.53	1134.76	1116.12	1135.41	1120.71	1138.65	1144.12	1140.71	1158.76	1170	1184.06	1196.47	1206.59	1210.88	1237.82	1215	1229.47	1237.82	1248.88	1285.06	1320.12	1381.24	1432.71	1424.59	1440.35	1443.41	1472.29	1483.67	1397.65	1287.27	1185.01	1093.24	1038.73
sr10_aclt_patella_7_m4	126.406	17.8125	16.0938	1194.18	1172.73	1173.82	1193.91	1160.09	1200.55	1224.45	1230.91	1187.45	1178.55	1190.82	1213.45	1242.64	1287	1315.64	1266.18	1271.73	1235.64	1248.36	1306	1292.55	1287.36	1307.27	1329.09	1330.27	1313	1354.91	1394.64	1366.45	1367.91	1359.64	1397.36	1395.36	1407.55	1409.36	1425	1494.91	1591.27	1656	1601.36	1491.53	1362.93	1235.64	1077.85	841.848	585.595
sr10_aclt_patella_7_m5	103.438	15.7812	15.4688	1108.62	1104.23	1125.08	1141.08	1122.46	1140.62	1126.38	1143.69	1135.23	1182.92	1166.54	1185	1135.69	1173.62	1181.38	1181.38	1191.62	1220.62	1214.08	1231.85	1227.62	1248.46	1276.62	1247.38	1255.54	1265.23	1262.08	1276.54	1272.62	1278.54	1291.08	1317.85	1318.92	1363.62	1371.46	1359.62	1385.77	1398.15	1416	1471.31	1452.1	1374.59	1274.27	1173.35	1084.87	1069.83
sr10_aclt_patella_7_m6	128.281	20.7812	17.9688	1234.93	1208.6	1199.2	1183.07	1206.07	1206.2	1243.6	1240	1238.33	1228.6	1217.93	1238.73	1259.87	1273.27	1244.47	1233.67	1234	1207.53	1221.13	1206.4	1243.33	1247.73	1259.4	1264.53	1277.27	1275.07	1303.47	1358.4	1335.73	1366.4	1366	1369.33	1383.07	1395.4	1420.67	1447.87	1502.2	1557.53	1593.73	1586.27	1594.81	1472.89	1209.08	859.821	545.17	244.072
sr10_aclt_patella_8_m1	35.625	12.3438	12.0312	321.727	273.909	279.636	250.182	251	272.727	269.636	289.091	275.455	274.182	265.636	275.727	227.273	246	243.909	223.636	212.727	197.545	220.182	216.091	240.455	207.727	197.455	197.636	172.455	185.364	191.727	224.091	240.727	244.182	232	203.909	182.909	164.364	201.182	289.273	395.455	536	612.182	647.364	559.839	431.761	289.95	191.699	116.998	70.4162
sr10_aclt_patella_8_m10	134.219	13.5938	12.9688	921.074	894.037	866.778	846.407	838.667	824.407	826.111	830.481	824.963	837.444	835	842.444	842.407	845	854.852	853.111	854.778	861	875.037	895.667	894.63	898.333	900.852	912	916.63	927.074	903.778	898.444	899.444	920.259	936.704	967.111	1012.07	1041.26	1038.7	1046.78	1085.63	1170.93	1278.7	1358.19	1340.65	1246.84	1113.86	985.299	884.597	810.032
sr10_aclt_patella_8_m11	145
sr10_aclt_patella_8_m2	51.5625	9.53125	12.6562	161.125	153.625	163.875	148.438	149.438	153.562	177.875	194.125	195.125	194	177.062	173.688	209.812	186.75	216.5	235.688	246.312	265.938	272.188	228.5	203.938	223.125	208.625	207.688	175	173.938	171.25	188.688	210.75	228.938	250.75	249.938	256.875	288.438	318.875	352.062	359	422.188	466.312	506.188	416.363	343.815	316.234	262.127	174.237	81.0942
sr10_aclt_patella_8_m3	74.5312	10.4688	13.125	306.609	307.913	307.087	314.435	300	297.739	296.913	293.522	304.391	303.348	326.696	322.609	328.217	329.783	342.478	315.435	301.304	310.087	302.522	309.522	301.043	286.522	285.435	297.652	308.174	317.652	348.13	356.261	324.609	343.13	341.217	363.609	360.565	388.261	424.565	480.13	545.609	606.348	643.609	662.783	610.277	517.502	411.718	295.54	221.605	190.97
sr10_aclt_patella_8_m4	94.0625	10.4688	11.0938	721.4	717.867	721.867	699.2	700.267	686.067	680.867	670.667	682.333	656.467	657.933	638.867	649.267	632.2	620.667	600.533	576.867	589.933	580.333	602.333	575.133	561.467	592.333	577.667	576.067	569.8	598.467	592.8	587.4	598.8	593.4	624.933	637.467	680.667	669.733	687.333	714.133	772.133	860.133	892.733	814.31	687.306	533.542	435.072	382.452	354.383
sr10_aclt_patella_8_m5	65.4688	13.125	12.8125	353.5	311.6	296.2	259.9	257.5	259.2	270.9	288.5	276.3	292.4	282	308.4	316.8	301.4	324	327.7	319.8	312.1	301.9	280.1	302.1	301.8	322	313.6	309.1	324.6	323.4	338.2	348.6	339.9	347.4	368.7	370.3	393.7	393.2	421.9	443.2	511.1	620.1	724.2	703.018	636.234	563.751	480.943	459.67	493.475
sr10_aclt_patella_8_m6	95	13.9062	13.5938	468.615	474.462	463.769	450.385	471	497.308	505.231	494.077	506.231	484.385	485.769	472.846	453.692	467.462	494.846	479.154	494.923	481.615	493.154	473.692	493.846	523.385	571.385	564	562.769	523.231	565.385	563.308	572	559.615	560.692	576.154	575.615	630.308	744.615	861.846	983.308	1062.85	1137.77	1111.08	939.252	764.119	590.599	474.71	392.641	312.396
sr10_aclt_patella_8_m7	105	14.0625	13.75	777.6	815.9	826.1	828.6	817.8	807.3	806.4	829.7	813.9	823.4	836	822.8	792	815.7	771.9	789.6	771.1	778.6	781.9	770.6	790.1	771.8	771	768.2	767.6	742.2	736.9	767.1	762.1	792.1	831.9	879	960.6	1034.4	1118.1	1111.1	1082.3	1062.1	1086.5	1123.6	990.721	787.367	657.202	580.299	588.239	594.905
sr10_aclt_patella_8_m8	110.625	12.3438	12.3438	668.1	640.9	607	619.3	605	582.4	592	603.3	601.2	576	549.4	554.1	582.7	584.4	616.5	588.8	574.8	577.8	610.4	575.2	588.3	624.1	619	601.4	611.3	615	635.9	637.1	659	662.4	665.8	714.3	758.4	824	859.7	956.3	1054.4	1094.5	1123.8	1105.7	1020.46	933.852	875.816	902.571	961.552	979.487
sr10_aclt_patella_8_m9	101.094	11.4062	12.9688	535.727	538.364	519.545	517.545	513.182	516.909	476.273	483.727	475.273	436.455	416.455	419.091	399.182	402.091	419.727	424.182	422	451.545	466.909	490	487.273	529.273	555.636	565.091	574.909	571	614.182	637.727	650.364	671.545	670.818	709.364	745.545	753.273	743.545	743.636	762.182	784	821.091	828.273	784.824	777.527	762.907	749.921	750.191	706.881
sr10_aclt_patella_9_m1	45.9375	9.84375	13.4375																	77.1111	84.5556	85	91	87	89.2222	88.7778	68.1111	53.5556	46	46.4444	38.2222	30.7778	32.6667	35.3333	45.1111	52.2222	58.4444	106.333	177.444	284.444	401	454.222	448.667	406.141	384.076	374.411	354.475	244.09	127.506
sr10_aclt_patella_9_m2	99.6875	16.25	12.8125	402.826	419.435	409.174	409.13	394.696	396.565	390.783	390.391	375.522	364.174	372.391	367.957	360.043	358.783	349.087	368.217	359.522	361.739	370.957	368.435	373.565	372.391	376.087	389.261	388.957	381.391	387.609	402.957	392.565	395.913	388.696	416.522	427.87	436.391	460.652	471.087	537.435	573.087	639.565	699.522	706.22	693.677	638.527	580.49	518.079	456.959
sr10_aclt_patella_9_m3	82.9688	14.8438	15.7812	377.7	395.5	418.3	441.25	449.45	457.5	471.75	444.6	423.3	408.4	395.85	372.05	361.65	358.6	363.6	349.1	348.75	360.4	375.75	406.5	393.1	405.4	417.15	441.1	445.65	445.15	468.5	458.85	461.4	450	461.15	469.75	498.25	508.35	547.2	589.6	633.95	676.15	711.9	723.1	682.84	641.652	576.086	497.168	380.596	275.484
sr10_aclt_patella_9_m4	137.812	17.1875	16.875	611.241	614.586	630.828	663.966	679.483	694.862	672.276	666.207	671.69	677.103	679.69	680.621	688.586	686.31	692.586	703.931	715.621	711.31	711.759	700.966	707.31	722.448	741.172	768.345	792.448	796.586	789.103	768.138	764.759	773.448	788.517	806.31	836.103	855.655	906.586	927.069	927.897	936.793	945.276	919.207	823.535	739.981	678.217	636.033	601.534	548.991
[truncated: 114 more columns]
