# Supplementary material for: Site-specific glycosaminoglycan content is better maintained in the pericellular matrix than the extracellular matrix in early post-traumatic osteoarthritis
Source: PLoS One. 2018 Apr 25;13(4):e0196203. doi: 10.1371/journal.pone.0196203 (PMC5919041; doi:10.1371/journal.pone.0196203)
Supplement: S1 File — (ZIP) [file pone.0196203.s009.zip › data/patella/patella - superficial zone.xlsx]

## Sheet: control
sample	distance	height	width	optical density1	optical density2	optical density3	optical density4	optical density5	optical density6	optical density7	optical density8	optical density9	optical density10	optical density11	optical density12	optical density13	optical density14	optical density15	optical density16	optical density17	optical density18	optical density19	optical density20	optical density21	optical density22	optical density23	optical density24	optical density25	optical density26	optical density27	optical density28	optical density29	optical density30	optical density31	optical density32	optical density33	optical density34	optical density35	optical density36	optical density37	optical density38	optical density39	optical density40	optical density41	optical density42	optical density43	optical density44	optical density45	optical density46
ra1_left_patella_4_s1	8.4375	5.15625	10	1472.67	1508.67	1605.17	1592.17	1598.83	1599.17	1560.33	1528.5	1545.5	1540.17	1555.17	1533.83	1610.17	1611.33	1618.33	1619	1666.17	1690.5	1668.5	1584.5	1541.67	1516.83	1416.83	1225.17	973.5	809.667	725.5	726.667	795.833	890.333	1002	1079	1233	1350.67	1432.17	1521.83	1585	1643.67	1613.33	1649.67	1621.67	1608.49	1607.19	1579.08	1553.67	1525.18
ra1_left_patella_4_s2	8.125	5.46875	7.8125	1415.33	1450.17	1400.83	1427.83	1412.83	1426.17	1391.67	1407	1454.67	1429	1403.5	1363.17	1376.5	1424	1412.83	1415.83	1372.5	1375.83	1435	1433.67	1430.67	1378	1364.83	1416.67	1380.33	1350.33	1387.17	1387.17	1374.33	1373.83	1384	1356.83	1368.5	1417.33	1439.17	1497.83	1514.83	1567.17	1527.67	1544.33	1560.2	1544.29	1522.07	1492.29	1454.92	1415.16
ra1_left_patella_4_s3	14.6875	7.34375	11.5625	1569.75	1609.92	1624.25	1606.83	1648.08	1628.25	1595.33	1632.58	1613.83	1645.42	1614.92	1637	1651.5	1646.75	1655.5	1662.5	1687.08	1682	1685.08	1666.75	1706.67	1658.58	1665.25	1664.33	1679.08	1701.83	1687.75	1705.58	1705.83	1713.17	1717.92	1726.25	1732.42	1764.33	1741.17	1766.17	1762.33	1777.92	1818.92	1798.67	1760.21	1736.21	1745.52	1725.27	1701.4	1673.09
ra1_left_patella_4_s4	7.96875	4.375	9.0625	1561.56	1519.67	1507.11	1506	1490.89	1498.89	1477.33	1434.56	1439.56	1412.56	1365.89	1284.56	1252.56	1260.56	1283.67	1337.44	1408	1442.11	1522.11	1492.67	1579.33	1569.44	1603.56	1595.67	1576.89	1556	1516.33	1552.33	1547.33	1550.11	1574.89	1588.22	1592.33	1580	1618.22	1637.22	1601.11	1647	1635.56	1656.44	1613.3	1601.42	1612.63	1562.11	1507.45	1499.78
ra1_left_patella_4_s5	22.8125	8.125	11.0938	1600.42	1582.17	1545.58	1530.25	1556.25	1537.5	1539.67	1510.83	1546.67	1543.67	1551.08	1539.33	1556.83	1524.42	1523.5	1536	1556.58	1541.08	1551.42	1576.08	1626	1583.42	1593.5	1588.67	1572.08	1570.08	1597.75	1582	1610.5	1635.67	1661.5	1633	1614	1644.33	1596.25	1623.08	1621.67	1627.5	1656.67	1661.25	1655.31	1630.55	1628.19	1630.73	1604.28	1586.3
ra1_left_patella_5_s1	31.875	9.21875	12.0312	1709.88	1694.25	1704.19	1699.94	1690.81	1711.06	1702.94	1684	1701.94	1694.19	1683.88	1670.56	1669.56	1693.31	1698.69	1679	1699.12	1709.56	1688.75	1695.62	1681.31	1674.94	1678.25	1654.75	1686.12	1704.56	1685.31	1698.81	1710.75	1702.62	1703.12	1720.31	1730.31	1735.38	1721.81	1756.88	1776.31	1772.69	1788.62	1794.75	1788.93	1793.8	1794.8	1765.4	1742.64	1743.27
ra1_left_patella_5_s2	23.5938	7.65625	12.8125	1587.46	1595.85	1621.54	1600.15	1575.77	1567.38	1569.23	1531.15	1542.85	1567.92	1565.08	1577.77	1561.69	1559.38	1556.08	1541.23	1542.85	1528.23	1535.54	1541.46	1529.92	1551.85	1564.23	1517.54	1491.38	1488.54	1473.23	1457.77	1467.08	1500.85	1523.54	1507.85	1505	1533.15	1545.38	1574.23	1610.23	1627.31	1662.85	1662.62	1626.01	1595.3	1549.25	1520.84	1516.68	1488.83
ra1_right_patella_2_s1	11.25	6.40625	9.6875	1511.57	1543	1550.86	1546.86	1554.71	1560.14	1519.43	1517.43	1523.14	1499.29	1473.14	1402.57	1406.14	1371.29	1360.29	1376.14	1397	1410.86	1440.57	1557	1585.14	1641.14	1604	1632.71	1709.14	1678.29	1715.14	1714.29	1659.43	1602.14	1628.43	1669.86	1669.57	1718.29	1735	1711	1727.86	1731.57	1730.43	1727.14	1733.63	1707.3	1675.99	1637.04	1522.71	1404.72
ra1_right_patella_2_s2	27.6562	10	13.75	1675.14	1709.71	1691.86	1698.43	1714.29	1687.29	1727.57	1670.71	1722	1725.43	1725.57	1718.43	1717.29	1708.14	1661.57	1719.29	1733.14	1670.57	1678	1707.29	1705.43	1710	1653.14	1691.29	1704.29	1716.71	1728.29	1704.43	1735.86	1751.86	1750.29	1752.71	1763.29	1765.71	1738.29	1745.29	1766.86	1764.57	1805.57	1850.43	1812.54	1755.82	1690.49	1605.62	1516.54	1462.2
ra1_right_patella_2_s3	17.1875	10.3125	12.0312	1506.5	1515.1	1496.8	1475.3	1473	1531.2	1585.9	1572.6	1590.3	1592.8	1572.3	1590.9	1538	1536.8	1532.2	1574.5	1605.9	1587.5	1591.9	1577.7	1544.1	1600.8	1624.9	1651.6	1654.6	1656.5	1671.7	1669.8	1674	1672.9	1678.9	1692.1	1707.3	1740.2	1760.9	1767.8	1761.7	1792.5	1769.8	1822.7	1797.77	1741.45	1699.23	1720.02	1742.17	1765.31
ra1_right_patella_4_s1	22.1875	9.6875	16.4062																		1361.23	1622.85	1593.23	1596.15	1601.46	1626.31	1645.62	1624.31	1623.54	1639.54	1665.46	1647.92	1671.15	1665	1663.92	1662.77	1676.08	1693.77	1699.15	1734.46	1761.69	1795.23	1811.85	1752.66	1700.72	1563.73	1461.78	1339.53	1233.84
ra1_right_patella_4_s2	20.7812	8.90625	12.6562	1296.44	1317.89	1297.89	1299.56	1320.78	1375.78	1366.22	1334.22	1306.89	1301.67	1314.22	1345.89	1343.78	1339.56	1344.56	1339.22	1377.44	1352.33	1334.78	1298.33	1285.67	1267.33	1275	1306	1339.78	1336.44	1342.67	1381.56	1347.78	1323	1356.67	1370	1386.33	1399.44	1383.78	1383.78	1415.22	1447.11	1473.78	1478.67	1358.9	1179.95	990.521	944.133	996.221	1134.41
ra1_right_patella_4_s3	25.1562	8.28125	12.5	1584.94	1618.25	1577.94	1558.06	1554.25	1568.94	1559.75	1569.69	1576.62	1587.31	1605.19	1591.31	1567.56	1541.94	1565.69	1537.62	1525.81	1502.25	1491.62	1479.19	1503	1532.19	1531.69	1523.12	1512.19	1551.75	1546.69	1566.5	1520.25	1478.81	1464.44	1463.88	1466.25	1479.56	1511.94	1575.12	1631.19	1664.31	1725.94	1729.44	1676.05	1640.24	1582.12	1534.56	1492.02	1443.44
ra1_right_patella_4_s4	34.0625	8.125	12.6562	1618.1	1603.1	1594.6	1589	1520.6	1550.3	1577.3	1606.7	1579.2	1575.3	1599.5	1588.7	1588.6	1576.5	1591	1580.4	1623	1632.3	1658.6	1646.2	1673	1634.9	1645.9	1604.7	1625.7	1641.7	1658.5	1642.7	1668.2	1609.7	1592.4	1595.3	1611.5	1642.3	1747.7	1730.9	1780.2	1751.8	1768.6	1805.6	1778.64	1743.38	1706.13	1652.02	1592.48	1594.1
ra1_right_patella_5_s1	11.5625	5.46875	14.2188	1586.73	1610.36	1604.36	1660	1659.27	1631	1637.36	1598.36	1600.64	1595.18	1599.27	1602.18	1614.82	1619.45	1627.27	1637.73	1651.45	1687.73	1696.36	1687.27	1705.27	1706.18	1736.18	1758.18	1732.82	1728.64	1708.55	1705.45	1715.18	1697.64	1702.64	1689.73	1719.82	1737.91	1758.73	1782.18	1790.73	1788	1790	1799.36	1697.63	1662.17	1635.94	1618.04	1659.62	1737.14
ra1_right_patella_6_s1	27.6562	9.375	12.5	1429.5	1437.08	1433.92	1433.92	1408.83	1407	1434.58	1406.83	1438.5	1434.08	1397.83	1402.92	1415.17	1374.25	1357.5	1387.42	1375.25	1391.33	1394.33	1419.58	1431	1411.67	1393.17	1405.92	1385.67	1437.67	1429.33	1430.25	1442.92	1430.92	1453.92	1426.67	1413.33	1440	1420.67	1458.58	1486	1510.42	1574.58	1583.75	1562.99	1516.18	1480.64	1431.11	1296.7	1125.2
ra1_right_patella_6_s2	35.9375	9.0625	12.1875	1543.55	1518	1538.45	1534.18	1537.45	1528.45	1561.09	1561.91	1536.82	1570.27	1570.82	1569.55	1551.55	1572.82	1553.27	1561.64	1543	1544	1559.36	1556.73	1563.91	1579.91	1625.09	1602.55	1618.09	1610.73	1572.91	1598.82	1611.18	1623.45	1620.64	1669.91	1673.91	1667.82	1656.91	1660.91	1694.09	1729.18	1731.82	1738.82	1725.47	1703.54	1675.16	1661.37	1648.41	1643.83
ra1_right_patella_7_s1	33.4375	8.28125	11.5625	1722	1696.62	1685.38	1736.88	1733.62	1721.38	1725.12	1718.38	1725.62	1696.75	1682.12	1705.5	1708	1707.5	1729.25	1727.88	1696.12	1689.62	1700.75	1708.5	1737.88	1657.25	1693.38	1726.12	1706.25	1701.62	1734	1750.62	1729.62	1726.75	1767.88	1804.88	1761.5	1776.12	1800.25	1828.62	1819.38	1794.88	1812.38	1856.75	1808.96	1763.15	1713.03	1671.67	1581.89	1469.98
ra1_right_patella_7_s2	33.9062	8.125	12.9688	1600	1580.88	1585.12	1594.75	1571	1577.62	1612.75	1646.75	1628.88	1611.75	1578.25	1584.75	1591.25	1581.75	1579.12	1567.25	1578.25	1602.62	1586.88	1611.62	1611.38	1626	1620.75	1596.12	1603.38	1599.88	1617.38	1598	1566.75	1564.12	1600.62	1583.25	1607.12	1619.38	1630.75	1680	1730.88	1718.25	1730.5	1732.38	1578.98	1506.54	1439.75	1399.7	1316.02	1235.07
ra1_right_patella_7_s3	24.2188	10.1562	10.1562	1573.83	1609.17	1560.83	1611.17	1635.17	1616.83	1568.17	1572.33	1553.67	1565.17	1551.67	1571.5	1563.5	1568.5	1625.5	1624.17	1596.5	1639.5	1630.5	1614.17	1600.17	1630.67	1608.5	1598.5	1589.5	1612	1605.5	1620.33	1617.83	1602.67	1629	1586.83	1613.83	1652.33	1685	1714.83	1725.83	1733.67	1732.33	1754.5	1720.59	1700.65	1677.54	1626.29	1548.65	1451.19
ra2_left_patella_1_s1	12.5	5.625	14.0625	1092.33	1122	1150.5	1177	1165.67	1141.5	1110.83	1099.67	1128	1164.83	1137.33	1138.33	1166.5	1148.5	1144.83	1133.5	1100	1112	1098.83	1142.17	1164.67	1165.5	1188.17	1179.33	1157.17	1161.83	1188.17	1168.67	1182.17	1139.5	1109.17	1179.83	1215.67	1235.5	1237.33	1224.5	1223.17	1220	1247.33	1293.5	1247.18	1133.62	1012.59	921.363	889.117	866.013
ra2_left_patella_1_s2	27.6562	8.59375	13.4375	1517	1524.5	1513.33	1514.67	1499.67	1512.67	1520.67	1514.5	1499.33	1488.67	1509.67	1491.33	1465.5	1515.17	1496.5	1489.17	1496.83	1510.17	1549.83	1532.83	1513.83	1516.83	1516.17	1514	1522	1516.83	1510.17	1543.17	1549.67	1496	1472.67	1517.83	1516.17	1462.17	1415.67	1449.67	1533.33	1642.17	1707.33	1698.33	1601.16	1363.38	1029.53	729.475	486.492	296.985
ra2_left_patella_1_s3	14.375	7.03125	9.84375	1319.8	1332.04	1365.92	1375.2	1369.64	1355	1350.76	1354.64	1343.6	1319.44	1299.88	1260.6	1226	1186.68	1168.48	1174.64	1183.6	1164.6	1123.44	1032.64	934.24	845.2	772.56	700.32	646.96	636.64	641.64	656	684.64	733.76	792.88	896.16	974.2	1057.08	1126.56	1199.64	1301.96	1390.72	1432.24	1469.04	1445.9	1416.68	1371.96	1318.04	1263.89	1204.69
ra2_left_patella_1_s4	14.2188	4.6875	10.3125	1104.88	1114.75	1095.12	1087.88	1090	1121.88	1111	1119.25	1119.75	1136.38	1121.12	1110.75	1109.38	1100.25	1109.88	1088.25	1060	1107.38	1111.12	1117.88	1116.88	1115.12	1111.62	1095.12	1093.38	1090.75	1089.38	1090.25	1073.75	1080.38	1072.88	1082.75	1117.75	1137.5	1135.75	1181.12	1201.38	1245.5	1345.12	1395.75	1410.34	1366.77	1312.47	1193.56	1044.23	932.295
ra2_left_patella_1_s5	19.2188	7.8125	13.4375	1510.75	1456.12	1475.12	1468	1441	1449.38	1441.62	1427	1470	1461.25	1461.62	1476.12	1451.88	1458.12	1481.25	1474	1485.88	1497.5	1525.5	1523.25	1521.5	1528.62	1517.75	1490.25	1491.38	1534.5	1524.12	1509.12	1551	1554	1547.88	1535.88	1551.88	1563.75	1579.38	1582.5	1607.75	1610	1628.62	1642.38	1612	1548.05	1483.75	1413.92	1359.17	1285.94
ra2_left_patella_1_s6	33.125	9.21875	14.8438	1478.07	1486.4	1476	1476	1474.2	1476.8	1495.8	1510.87	1495.67	1489.4	1489	1484.07	1529.87	1505	1548.47	1556.87	1547.2	1540.27	1541.13	1528.73	1556.8	1550.27	1561.13	1570.53	1575.07	1570.4	1556.27	1570.4	1581.07	1608.8	1581.13	1601.27	1589.4	1558.4	1591.67	1606.13	1598.47	1615.4	1632	1652.73	1629.78	1573.47	1496.7	1385.43	1282.85	1179.26
ra2_left_patella_2_s1	34.5312	7.5	10.1562	1753.67	1769.11	1791	1758.11	1760	1758.33	1755.44	1752.33	1760.33	1786	1787.22	1796.22	1810.78	1767.67	1756.22	1774.22	1786.89	1789	1802.89	1785	1823.89	1808.56	1816	1807.67	1837.89	1832.33	1812.33	1833.44	1807.89	1810.89	1824.11	1847.22	1833.67	1816.89	1829.89	1810.44	1831.22	1812.67	1827.44	1799	1798.19	1760.15	1676.97	1560.88	1471.9	1458.22
ra2_left_patella_2_s2	28.2812	6.25	12.1875	1636	1663.86	1664.57	1626	1639	1693.14	1646.57	1671.86	1654.29	1660.14	1652.43	1623.71	1620.14	1656.43	1673.86	1663.86	1678.71	1675.14	1685.71	1676.86	1676	1659.57	1706.43	1672.86	1713.14	1757.14	1691.29	1724.43	1711.71	1706	1741.43	1755.57	1752.71	1764.71	1795	1777.14	1779.43	1777.86	1790.29	1831.57	1833.56	1812.88	1765.9	1737.14	1707.64	1678.41
ra2_left_patella_4_s1	31.0938	8.125	11.875	1730.58	1724.25	1765.33	1741.5	1747.17	1750	1763.08	1728.92	1716.42	1723.5	1723.83	1758.83	1751.08	1770.58	1760.33	1775.58	1743.92	1747	1722	1749.5	1723.42	1775.08	1749.92	1752.67	1732.58	1750.92	1735.58	1799.17	1723.75	1752.67	1749.25	1727.33	1757.83	1767.5	1763.58	1753	1765.25	1761.67	1780.25	1776.17	1760.07	1719.13	1666.38	1609.55	1534.69	1495.45
ra2_left_patella_5_s1	18.5938	7.96875	12.3438	1532.29	1533.14	1530.14	1543.71	1543.29	1525.71	1529.43	1521.29	1543.29	1538.43	1538.71	1543.57	1564.43	1578	1552.71	1569.57	1580.14	1583.57	1595.57	1598.71	1615.29	1596.43	1621.71	1639	1621.57	1613.29	1636.86	1624.86	1617	1646.57	1654.71	1660.29	1673.29	1681.57	1687	1727.43	1746	1708.86	1706.86	1720.14	1672.77	1636.84	1598.72	1537.2	1456.1	1397.26
ra2_left_patella_6_s1	24.0625	8.4375	12.0312	1153	1155.2	1176.7	1156.5	1154.7	1153.5	1166.8	1187	1181.4	1185.4	1205.1	1194	1212.1	1208	1189.3	1192.2	1204.6	1183.6	1183.4	1196.2	1209.6	1224.8	1214.5	1221.2	1235.5	1263.5	1286.2	1285.5	1276	1255.9	1242	1281.9	1308.5	1297.1	1304.4	1303.3	1343.7	1364.8	1330.3	1335.7	1360.93	1349.08	1322.75	1269.22	1208.36	1130.47
ra2_left_patella_6_s2	13.5938	6.71875	13.5938	893.889	897.333	885.667	899.556	896.444	918.889	923.889	897.444	877.333	879.667	860.222	859.111	868.222	898.333	925.111	904.444	854.111	860.444	867.444	843.778	845.667	853.556	851.889	841.111	801.222	804.111	785.444	785.222	778.667	796.889	809.667	798.111	787.556	752.444	748.333	775.778	782.778	808.889	832.889	848.667	847.592	789.444	716.122	618.429	529.45	451.662
ra2_left_patella_6_s3	12.3438	8.90625	14.2188	469.111	499.333	471.333	447.778	422.889	501.667	557.444	602.889	612.444	616.556	561.667	539.778	485.333	529.889	504.222	510.667	531.556	532.556	595.889	575.667	553	570	550.333	517.333	503	518.556	512	546	557.222	545.222	524.111	478.444	470	464.222	474.111	522	524.222	594.667	706.222	784.556	775.759	728.709	639.759	489.305	367.294	301.127
ra2_left_patella_6_s4	12.0312	7.96875	10.1562	612.143	645.571	621.857	615	604.714	583.286	594.429	601.571	611.714	632.571	611.857	592.571	566.143	545.714	529.714	520.143	530.857	496.714	554.857	569.571	575.286	584.286	560.714	546.143	526	552.429	550.857	590.429	555.429	536.571	498.714	494.571	463	490.714	489.714	483	514.286	534.429	556	611.571	614.569	586.429	554.321	523.893	529.983	517.043
ra2_right_patella_1_s1	29.375	8.90625	12.9688	1808.33	1820	1796.89	1818.22	1845.67	1839.67	1817.78	1803.22	1795.44	1812.44	1807.89	1794.67	1823.11	1826.67	1854.56	1851.11	1830	1834.89	1812.44	1812.44	1781.44	1778	1795.22	1811.89	1839.56	1846.89	1823.11	1838.11	1838	1842	1860.67	1805.56	1784.67	1840	1860.33	1832.22	1845.22	1859.11	1855.78	1871.67	1842.31	1829.49	1798.18	1758.89	1728.25	1743.15
ra2_right_patella_2_s1	22.6562	10.1562	13.9062	1627.75	1616.58	1614.25	1607.33	1602.58	1625.83	1639.17	1649.92	1633.92	1643.83	1638.33	1657.5	1657.25	1673.67	1667.83	1642.33	1662.5	1672.5	1687.25	1666.92	1684.33	1703.83	1667	1698.92	1671.58	1702.67	1696.5	1702.42	1715.83	1709.25	1724.92	1708.17	1749.92	1780.75	1763.5	1767.08	1779.5	1761	1753.08	1766.67	1763.8	1742.78	1700.53	1627.02	1525.51	1450.59
ra2_right_patella_3_s1	25.3125	11.4062	13.125	897.6	893.267	901.067	924.667	917.4	906.067	909.533	919.467	903.067	927.467	922.133	914.6	894	905.533	900.2	918.267	956.533	948.6	943.333	945.933	918.667	905.867	933.867	945.8	951.667	957.133	1002.93	1027	1059.07	1045.2	1013.33	938.6	811.467	738.667	715.333	776.2	911.133	1118.6	1266.47	1365.33	1280.2	1122.26	981.881	878.919	749.154	629.501
ra2_right_patella_3_s2	21.0938	12.3438	10.7812	917	891.333	884.333	886.833	873.333	798.167	765.667	793.167	780.5	813.667	868.333	875	895.333	812.333	809.167	784.667	844.667	892.333	913	978.167	967.667	924	910	902.667	918.667	964.833	1005.5	973.333	949.667	937.167	958	998	1004.33	1054.67	1073	1117.5	1166.67	1241.83	1330.5	1462.17	1464.78	1359.05	1161.21	922.46	681.857	529.792
ra2_right_patella_4_s1	16.5625	7.96875	12.3438	1240.43	1196.29	1186.86	1214.43	1178.29	1223.57	1216.57	1216.71	1266.14	1297.29	1279.14	1285.14	1232.57	1255	1223.29	1247.29	1284.86	1278.86	1274.86	1280.86	1241.86	1270.57	1262.29	1323.86	1352.14	1365.29	1383.71	1444.14	1460.86	1478	1521.43	1510.14	1529.43	1539.57	1492.14	1493.14	1549.57	1531	1542.71	1550.86	1514.06	1474.84	1435.32	1384.94	1325.92	1276.56
ra2_right_patella_4_s2	34.2188	9.0625	14.375	1745.25	1774.5	1800.12	1808.88	1793	1818	1797.38	1778.12	1759	1795.25	1765.25	1786.75	1791.75	1797.5	1786.12	1743.5	1761	1738.62	1739.5	1746.88	1738	1744.75	1707	1706.75	1694.38	1698.5	1721.38	1760	1708.88	1723.38	1760.5	1751.12	1781.5	1795.38	1834.12	1835.25	1854	1840.62	1835.25	1868	1860.32	1851.23	1813.85	1822.09	1797.8	1768.62
ra2_right_patella_4_s3	25.7812	8.125	11.875	1703	1670.73	1727.18	1686.55	1688.18	1677.09	1688.82	1654.64	1645	1665.73	1656.45	1661.73	1657.36	1647.73	1673.91	1662.73	1648.64	1690.55	1698.18	1663.09	1653.91	1696.73	1675.09	1699	1746.36	1757.82	1732.82	1740	1729.55	1764.64	1771.91	1795.82	1841.82	1844.64	1861.91	1820.36	1835.73	1875	1846.45	1862	1831.25	1833.95	1813.17	1752.33	1729.22	1739.03
ra2_right_patella_4_s4	26.0938	8.90625	11.5625	1352.92	1319.92	1331.33	1378.67	1362.25	1415.08	1438.42	1412.25	1429.75	1435.58	1492.5	1512.17	1533.83	1553.92	1560.5	1551.5	1570.33	1566.75	1540.42	1548.5	1540.58	1505.92	1494.25	1477.75	1486.08	1495.67	1479.58	1494.67	1492	1536.17	1547.08	1559.17	1631.67	1647.5	1678.42	1644.33	1650.42	1632.92	1694.75	1679.92	1617.19	1498.75	1324.72	1138.5	940.817	780.93
ra2_right_patella_5_s1	11.875	11.875	10.7812	840	870	895.25	898.375	834.875	784.375	780.5	792.375	853	943	1007.5	978.5	920.125	858.375	809.875	796.625	809.75	835.75	877.125	874.375	842.875	833.375	815.5	816.25	825.625	803.375	797.5	797.25	773.5	819.125	876	944.875	1028.38	1083.62	1089	1078.88	1043.12	1025.5	1038.75	1071.62	1052.57	1006.71	931.596	820.51	736.445	736.331
ra2_right_patella_5_s2	21.25	11.25	10.7812	902.857	910.429	887.571	860.143	838.857	784.714	793	799.429	827.143	874.714	858	795.571	812.857	854.857	852.429	837.286	833	844.429	899	919.571	923.286	856.571	803.429	776.857	791.429	872.143	891.571	825.571	685.429	610.429	622.857	734.571	945.714	1113	1179	1179.43	1185.71	1218.14	1320	1372.43	1284.73	1182.76	1042.12	865.68	731.856	652.016
ra2_right_patella_5_s3	29.8438	12.6562	10.7812	1189.67	1178.58	1205.25	1198.5	1198.92	1210.5	1214.92	1226.83	1223.08	1219.75	1192.67	1188	1171.42	1182.33	1201.83	1202.92	1196.5	1199.92	1215.17	1196.33	1184.67	1185.5	1185.67	1174	1189.42	1207.67	1214.75	1238.83	1220.17	1257.58	1243.67	1256.42	1253.33	1274.67	1256.08	1317.92	1328.5	1392.5	1473.17	1540.25	1543.77	1476.32	1318.43	1111.28	937.144	801.267
ra2_right_patella_5_s4	32.9688	10.7812	14.2188	1183.5	1200.83	1220.92	1210.25	1228.75	1217.33	1191.25	1173.33	1208.83	1219.17	1220.25	1197.25	1177.08	1201.08	1188.5	1191.33	1201.25	1224.5	1192.67	1192	1188.25	1191.58	1240.75	1252	1289.25	1278.58	1290.17	1289.92	1273.33	1266.08	1340.67	1399.67	1392.75	1423.5	1453.83	1496.33	1544.33	1569.25	1583.75	1607.75	1588.39	1549.16	1459.1	1272.41	1033.92	844.022
ra2_right_patella_6_s1	25	11.0938	11.4062	1185.29	1198.43	1212.29	1214.5	1208	1199	1182.57	1175.29	1151.07	1126.93	1140.5	1153.43	1170.21	1165.71	1148	1145	1116.14	1113	1133.57	1133.43	1146.36	1157.21	1187.21	1213.64	1193.79	1187.29	1196.71	1200.57	1223.14	1272.71	1330.86	1364.21	1385.79	1407.36	1409.07	1427	1481.79	1530.29	1533.79	1548.64	1531.92	1486.46	1442.98	1391.6	1326.1	1258.65
ra2_right_patella_6_s2	31.25	11.4062	14.2188	1236.78	1254.44	1263.78	1273.22	1288.89	1270.22	1248.33	1255.67	1253.44	1269.44	1327	1329.89	1336.44	1324.89	1297.22	1279.89	1287.11	1304.22	1285.11	1330.67	1318.44	1323.56	1341.89	1324.78	1313.89	1290.11	1343.56	1375.78	1393.78	1420.44	1411	1445.67	1547.44	1570.78	1593.67	1526	1568.56	1553.44	1614.44	1597.89	1539.08	1378.13	1124.44	871.111	766.456	822.55
ra2_right_patella_6_s3	28.75	11.875	11.4062	1105.33	1109.11	1146.33	1180.83	1200.89	1226.06	1203.33	1163.44	1142.83	1134.56	1136.28	1153.56	1175.56	1180.17	1192.94	1191.06	1173.67	1176	1175.83	1181.72	1211.56	1228.5	1240.33	1246.89	1201.5	1182.06	1197.06	1238.83	1292.44	1344.94	1385.83	1411.39	1446.06	1464.06	1463.5	1469.67	1518.56	1553.78	1586.39	1626.78	1635.27	1606.82	1568.69	1520.89	1449.8	1369.24
ra3_left_patella_2_s1	21.25	13.2812	11.25	1117.92	1153.83	1170.5	1159.42	1157.75	1133.92	1082.92	1057.5	1041	1062.92	1060.42	1076.42	1114	1126.42	1116.17	1123.83	1127.58	1123	1149.92	1217.42	1221.25	1215.75	1200	1174.08	1178.92	1195.75	1227.92	1226.5	1189.75	1175	1144.83	1153.42	1184.33	1249.5	1316.17	1356.17	1394.83	1401.08	1394.33	1428.25	1428.37	1421.58	1414.47	1376.37	1324.07	1290.74
ra3_left_patella_3_s1	19.6875	10.1562	11.875	1053.67	1066.33	1095.56	1084	1076.33	1108.44	1067.33	1093.33	1105.56	1119.78	1119.67	1133.33	1121.44	1130.89	1154.44	1189.11	1178.33	1199.44	1212.56	1227.22	1209.33	1222.11	1253	1239.44	1251.67	1285.67	1279.78	1242.67	1288.56	1322.89	1321	1355.44	1376.33	1394.56	1434.44	1460.89	1526.44	1580.67	1628.56	1692.33	1650.05	1618.6	1559.12	1483.24	1368.4	1233.73
ra3_left_patella_3_s2	17.6562	10.1562	10.625	843.077	850.462	870.846	877.231	870.077	850.538	882.231	889.615	866.308	885.231	884.385	887.846	916.692	926.615	938.077	947.923	939.154	993.462	1022.31	1039	1044.69	1051.62	1017.92	1026.77	1011.92	1006.38	989.692	999	1030.85	1024.62	1050.54	1095.31	1106.54	1209.15	1258	1310.62	1353.85	1409.38	1426.23	1434.46	1409.43	1390.51	1334.8	1251.64	1205.6	1176.99
ra3_left_patella_3_s3	17.5	9.53125	8.90625	904	929.889	931.333	968.444	985	1020.44	1055.11	1067.89	1117.22	1102	1127.11	1142.22	1185.89	1218.33	1244	1256.11	1295.67	1285	1343.67	1329	1369.78	1379	1386.33	1338	1339.11	1270.44	1240.78	1204.89	1178.22	1184.56	1200.78	1232.89	1274.89	1253.22	1298.56	1323.33	1350.89	1400.67	1410.11	1422.22	1344.83	1284.56	1234.61	1174.82	1113.18	1065.42
ra3_left_patella_3_s4	22.1875	9.375	10.3125	1147.43	1110.86	1151.71	1112	1142.29	1133.71	1138	1130.29	1123.71	1147.14	1159.57	1151.43	1101.71	1101	1112	1128.29	1157.43	1147.14	1138	1176.43	1189.14	1199	1229.86	1201.29	1208.43	1189.43	1185.43	1220.14	1246.43	1276.57	1298.43	1312.43	1274.86	1260.43	1270.57	1307.43	1364	1369.86	1407.57	1454.29	1436.72	1421.96	1371.24	1315.66	1274.85	1229.01
ra3_left_patella_4_s1	25.1562	13.5938	10.1562	1510	1494.88	1478.75	1462.38	1452.12	1465.25	1495	1534.38	1559.12	1559.62	1537.88	1518.75	1525.75	1523.62	1537	1533.25	1503.88	1491.25	1486.25	1458.75	1458.75	1459.62	1463.12	1459.75	1480.75	1484.88	1450.62	1514.38	1522.38	1533.25	1559.12	1580.38	1579.12	1585.12	1616.25	1633.88	1654.62	1677.12	1707	1745	1745.69	1743.55	1723.74	1682.49	1644.1	1608.69
ra3_left_patella_4_s2	13.75	8.59375	9.6875	1286.71	1279.86	1284.57	1301.79	1339.21	1332.57	1337.29	1351.57	1336.64	1342.57	1355	1357.57	1340.79	1333	1336.14	1352.71	1373.79	1378.79	1386.64	1408.64	1443.21	1450.43	1466.43	1475.64	1479.21	1471.5	1440.79	1416.71	1384.5	1335.5	1338	1356	1423.86	1491.5	1525.14	1599.21	1670.36	1749.5	1772.21	1782.07	1743.82	1693.71	1625.69	1568.22	1544.71	1536.43
ra3_left_patella_4_s3	34.6875	12.6562	9.375	1343.82	1338.09	1331.55	1326.55	1315.73	1313.18	1320.09	1300.27	1296.55	1296.64	1279.91	1284.55	1301	1281.45	1267.36	1294.36	1288.64	1290.27	1321.91	1350.55	1418.91	1476.55	1532.09	1609.64	1648	1652.82	1679.73	1682.73	1667.55	1669.36	1672	1662.55	1653.55	1667.64	1671	1691.45	1729.09	1743.09	1737.18	1756	1742.17	1725.33	1724.13	1692.43	1613.72	1508.88
ra3_left_patella_5_s1	12.6562	7.1875	14.8438	1102.55	1124.64	1108.45	1144.55	1123.09	1138.91	1123.73	1118.55	1156.91	1191.73	1211.09	1220.27	1211.36	1178.73	1166.82	1128.09	1160.55	1142.09	1123.18	1047.91	994.818	987.182	981.273	947.909	963.818	959.364	925.182	934.273	940.909	995.818	1025.27	1124.64	1200.27	1269.82	1392.73	1484.73	1514	1528.45	1554.45	1537.82	1467.38	1443.77	1412.7	1325.53	1191.44	1056.16
ra3_left_patella_5_s2	26.7188	9.53125	13.9062	1486	1513.85	1506.54	1519.62	1509	1509.69	1503.46	1535	1526.08	1533.69	1514.85	1521.77	1514.15	1548.15	1549.23	1565.23	1579.92	1574.31	1555.15	1593.54	1598.15	1572.62	1592.77	1625.54	1616.38	1650.77	1609.54	1612.38	1615.92	1634.31	1632.62	1602	1679.38	1684.46	1694.85	1744.15	1799	1792.31	1813.69	1827.23	1816.01	1788.37	1787.53	1745.03	1734.82	1708.15
ra3_left_patella_6_s1	17.9688	8.75	12.1875	1087.5	1090.25	1134.88	1111.25	1126.38	1168	1169.62	1151.5	1175.38	1143.88	1167.75	1191.75	1180.88	1152.25	1154.12	1111.38	1131.62	1136.88	1097.75	1091.25	1079.75	1080.12	1073.5	1081.62	1083	1106.75	1111.38	1098.12	1102	1067.25	1101.25	1111	1076.5	1076.25	1131.5	1160.12	1251.88	1322.5	1334.25	1346.62	1315.29	1193.62	954.172	786.007	589.227	362.423
ra3_left_patella_6_s2	20.7812	8.90625	13.2812	1287.78	1254.56	1271.11	1295.67	1279.44	1294.44	1273.89	1267	1292.22	1286	1279.33	1290.78	1291.22	1294.67	1298.22	1295.56	1294.11	1306.22	1289.33	1334.22	1296.11	1341.22	1360.44	1365.22	1391.44	1387.78	1396.11	1372.33	1352.89	1327.67	1307.89	1328	1369.33	1387.89	1429.67	1469.11	1548.44	1635.33	1638.89	1630.56	1614.74	1497.01	1353.59	1227.81	1144.62	1147.47
ra3_right_patella_3_s1	35.7812
ra3_right_patella_4_s1	30.9375	8.125	13.5938	1497.67	1463.67	1435.33	1440.67	1438.58	1440.25	1467.58	1476.17	1432.58	1459.08	1448.58	1457.92	1453.83	1461.25	1450.25	1489.08	1479.5	1502.58	1515.75	1551.17	1530.92	1536.25	1546.58	1554.33	1573.42	1568.25	1541.42	1580.25	1599.92	1572.58	1594.67	1574.92	1530.25	1507.25	1520.08	1584.17	1615.33	1646.67	1714	1715.08	1709.69	1707	1669.55	1674.48	1630.67	1515.33
ra3_right_patella_4_s2	16.4062	9.0625	13.5938	1274.75	1287.12	1268.5	1251.88	1246.12	1263.12	1248.5	1239.38	1197.75	1130.38	1117.88	1126.5	1162.38	1175.12	1137.88	1102.38	1060.5	1059.12	1084.38	1079.88	1080.88	1089.75	1078.88	1092.38	1152.12	1166.12	1143.12	1167.75	1184	1216.38	1240	1248.12	1256	1271.38	1281.38	1294.62	1310.75	1301.25	1333.5	1352	1324.48	1330.46	1322.88	1297.3	1284.86	1274.35
ra3_right_patella_4_s3	39.0625
[truncated: 114 more columns]

## Sheet: contralateral
sample	distance	height	width	optical density1	optical density2	optical density3	optical density4	optical density5	optical density6	optical density7	optical density8	optical density9	optical density10	optical density11	optical density12	optical density13	optical density14	optical density15	optical density16	optical density17	optical density18	optical density19	optical density20	optical density21	optical density22	optical density23	optical density24	optical density25	optical density26	optical density27	optical density28	optical density29	optical density30	optical density31	optical density32	optical density33	optical density34	optical density35	optical density36	optical density37	optical density38	optical density39	optical density40	optical density41	optical density42	optical density43	optical density44	optical density45	optical density46
sr1_cntrl_patella_6_s1	6.40625	5.625	12.1875	1708.5	1690	1677.5	1686.67	1706.83	1661.17	1697.83	1645.5	1639.5	1661	1640.83	1650	1629	1603.83	1647.5	1650.17	1681.17	1655.17	1654.5	1661.17	1638.83	1627.33	1651.17	1663	1667.83	1706.5	1687	1706.17	1688.5	1661	1699.67	1746.83	1708.67	1721.17	1770.33	1743.5	1800.17	1791.5	1754	1784.17	1714.39	1700.09	1661.78	1554.43	1398.29	1218.3
sr2_cntrl_patella_1_s1	19.375	8.75	9.375	1010.14	989.429	1035.29	1070.29	1085.29	1118.29	1090.57	1034.57	1022.29	1027.14	1011	1033.43	1036.71	1059.29	1028	1029.71	974.714	939.857	828.571	781.857	732.286	698.143	674.571	688.286	695.714	726	763.857	769.571	779	802	839.143	832.571	762.143	756	726.286	749.714	831.429	913.429	1078	1162.29	1184.31	1138.23	1064.23	947.805	842.912	769.653
sr2_cntrl_patella_1_s2	17.5	7.8125	10.4688						601.583	609.917	620.833	630.75	603.75	566.917	530.167	532.167	544.417	536.833	541.917	544.833	547.167	557.25	594.25	623.917	730	832.75	919.583	1008	1051.33	981.167	896.417	799.25	731.333	743.417	785.25	783.167	742.667	689.333	654.083	659.667	676.667	702.5	766.75	887.173	969.674	1063.91	1152.04	1220.23	1274.39
sr2_cntrl_patella_1_s3	22.0312	8.75	9.375	701.778	704.556	746.778	722.333	690.556	686.556	653.556	629.444	594.333	590.222	593.222	566.333	587.667	566	579.222	585.111	591.778	596.778	596.111	612.111	595.444	589.556	584.444	602.222	601.667	585.889	590.556	603.667	610.889	627.556	634.778	657.222	689.556	685.222	671.556	701.778	768.667	868	975.778	1031.56	999.25	936.005	836.863	745.95	689.602	658.551
sr2_cntrl_patella_1_s4	30.625	7.65625	10.9375	674.077	690.231	690	688.846	687.154	681.769	682.077	680.538	677.769	677.769	653.154	656	649.231	614.308	607.769	625.769	644.385	653.462	670.308	676.923	670.769	665.154	683	689.231	687.692	709.385	729.846	746.923	736.692	738.154	736	723.385	720.846	753.077	825.769	925.231	1020.69	1103.08	1132.31	1163	1145.38	1108.37	1092.91	1095.32	1058.57	979.076
sr2_cntrl_patella_1_s5	36.875
sr2_cntrl_patella_2_s1	29.375			549	517.1	524.6	569.1	581.1	601.3	576.4	569.4	579.9	550.2	596	574	585.3	592.4	651.3	666.4	662.6	655.4	694.6	697.9	674.6	664.1	658.6	646.3	603.4	597	570.9	570.6	611.7	570.3	604.2	618.4	635.6	637.3	629.1	656.2	670.1	756.5	804.9	824.6	809.695	764.881	707.605	686.931	714.843	757.95
sr2_cntrl_patella_2_s2	23.5938			739.333	717	697.667	732.667	736	755.222	739	764.667	733.444	736.222	751.778	699.111	737.667	740	738	749.333	775.333	743.222	736.667	698.667	705.889	692.778	721.889	664.556	651.222	665.111	657.333	617.222	604.222	605.333	586.667	602	629.778	670.333	728.111	764.889	833.778	870.667	898.222	915.444	930.972	912.097	866.003	822.079	777.426	736.942
sr2_cntrl_patella_3_s1	13.75	6.40625	11.25	943.25	947.667	958	961.917	973.5	989.667	991.583	1005.17	1014.08	1023.17	1030.25	1010.75	1004.5	1013	1030.25	1027.08	1045.42	1039.83	1021.75	1023	999.75	988.833	1004.58	1020.33	1019.67	1032.92	1038.17	1036.42	1047.75	1062.33	1078.42	1099.83	1096.58	1135.75	1161.83	1170.08	1198.58	1281.67	1320.42	1354.5	1342	1279.99	1183.14	1086.32	998.542	906.271
sr2_cntrl_patella_3_s2	22.1875	11.0938	12.0312	1119.93	865.2	661.267	535.333	464.533	441.533	475.867	501.133	538.467	577.8	589.867	577.6	583.333	592.933	611.333	667.2	705.333	825.933	949.467	1056.4	1161.47	1243.4	1290.07	1285.53	1267.07	1227.87	1177.73	1188.6	1206.2	1227.53	1258.67	1254.07	1265.13	1270.53	1318.47	1365.93	1405.6	1485.47	1532.6	1568	1530.88	1476.92	1400.89	1337.99	1290.04	1254.69
sr2_cntrl_patella_3_s3	8.59375	6.5625	8.28125	1176.5	1188.7	1176.5	1217.6	1235.4	1238.1	1240.8	1266.6	1234.1	1256.8	1221.1	1229.7	1252	1266.2	1260.6	1239.3	1243.2	1264.9	1252.3	1260.4	1271.2	1222.8	1243.8	1226.6	1247	1243.2	1245	1264.5	1266.7	1301.2	1310.7	1342.7	1306.3	1329.5	1316.3	1260.8	1252.7	1284.7	1287.2	1280.7	1271.04	1228.27	1142.01	1061.38	1011.89	965.187
sr2_cntrl_patella_3_s4	34.2188
sr2_cntrl_patella_4_s1	13.9062			1129.2	1143.2	1122.3	1132.1	1166.3	1160.3	1151.5	1156	1155.2	1152.3	1103.6	1090.3	1061.8	1069.4	1081.2	1084	1076.1	1056	1073.8	1074.3	1099.5	1122.8	1142.5	1117.2	1119.4	1149.1	1168.5	1166.7	1164.3	1141.5	1154.8	1174.8	1210	1249.2	1228.9	1295.9	1356.6	1471.2	1549.9	1564.4	1491.94	1385.04	1298.48	1270.85	1299.91	1329.64
sr2_cntrl_patella_4_s2	22.8125			1244.11	1271.44	1273.78	1227.44	1238.44	1225	1242.11	1226.44	1252.89	1214.22	1243.78	1275.44	1265.11	1248.11	1252.89	1257.22	1301.33	1317	1327	1329.67	1350.56	1331.56	1369.33	1346.44	1349.22	1359.56	1409.22	1426.44	1435.89	1457.78	1478.11	1519.11	1529.78	1552.78	1545.22	1556	1642.44	1641.67	1667.67	1672	1626.01	1548.62	1499.04	1502.46	1483.27	1477.95
sr2_cntrl_patella_4_s3	14.8438			1168.18	1164	1148.18	1160.64	1126.73	1124.36	1124.64	1122	1101.36	1108.45	1133.45	1123.55	1128.18	1123.55	1107.55	1109.27	1090.55	1118.55	1126.45	1108.36	1063.55	1010.27	1011.82	990	1054.64	1110.73	1196.64	1244.55	1286.45	1320.91	1288.82	1252.09	1199.64	1181.91	1254.27	1310.27	1358.73	1442.73	1483.27	1527.45	1519.47	1495.54	1427.9	1370.53	1343.36	1336.76
sr2_cntrl_patella_5_s1	11.7188	8.125	9.21875	770.909	770.364	808.545	784.091	782.909	794.273	787.545	812.818	802.364	819.636	778.727	799	791.909	777.364	756	743.364	771.091	782.636	782.364	834.182	837.273	800.455	826.091	817.909	818.182	852.545	836.909	833.182	854.273	873.455	915.727	917.636	964.636	956.909	1015.09	1069	1132.91	1211.82	1209.73	1271.64	1190.58	1156.43	1124.3	1084.34	1057.87	1038.5
sr2_cntrl_patella_5_s2	17.8125	9.0625	11.875	1019.23	1021.08	993.308	1041.69	998.154	1019.23	992.846	988	1007.15	975.923	963	967.308	972.692	970.769	985	964.769	975.154	961	942.385	927.923	939.154	952.154	974.692	926.462	939	921.308	926.538	895.231	906.769	912.923	930.231	900.154	871.615	889.308	924.769	923.231	985.154	1049.85	1152.69	1188.85	1172.99	1067.8	961.276	863.975	773.972	735.608
sr3_cntrl_patella_4_s1	14.6875	9.375	11.4062	815.733	813.067	818.133	804.6	809.467	808.067	805.867	805.867	794.133	799.133	780.6	791.4	789.733	787.867	792.467	801.533	786.6	799.133	800.4	813.867	838.6	856.733	849.067	842.133	836.8	853.867	904.267	948.133	968.267	961.733	968.133	972.333	1031.53	1064.73	1171	1240.53	1327.93	1384.13	1393.4	1414.93	1335.4	1272.97	1224.8	1169.25	1080.69	1001.96
sr3_cntrl_patella_4_s2	20.9375	9.84375	11.7188	576.231	579.923	598.692	619.308	625.462	664.769	708.923	691.154	724.923	748.615	731.692	760.615	788.231	773.154	770.385	767.308	761.231	757.615	743.462	747.154	781.308	804.231	799.923	769.615	778.462	762.462	722.077	744.077	765	790.692	824.154	834.077	854.231	897.538	945.923	1008	1094.46	1233.46	1321.69	1341.15	1269.54	1220.99	1129.13	1014.49	939.371	938.537
sr3_cntrl_patella_4_s3	19.8438	8.90625	11.4062	644.857	650.286	610.286	613.429	625.286	632	638.429	650	652.286	612.857	645.714	616.714	601.143	573.286	520	517.714	492.571	521.286	534.857	540.143	559.571	579.286	593.429	571.714	561.143	569.429	578.143	598.286	603.571	654.571	707.714	742.714	765.714	821.286	876.143	935.143	1009.57	1067.86	1100.29	1141	1106.7	1072.37	1073.98	1033.32	1008.59	1017.43
sr4_cntrl_patella_1_s1	22.1875	11.4062	12.8125	318.438	328.438	323.188	324.688	332.125	333.125	337.375	366.938	390	401.125	416.75	385.812	360.625	350.5	340.438	342	342.625	364	351.875	358.5	368.438	360.062	362.625	353.062	341.312	330.062	318.75	319.312	329.938	373.438	412.75	414.875	449.812	503.812	569.375	661.875	759.75	862.688	972.875	1028.12	978.641	895.826	780.533	645.12	492.59	346.266
sr4_cntrl_patella_1_s2	27.5	10.625	10.4688	266.077	269.615	312.077	318.308	309.077	287.923	275.538	295.077	301.846	273.692	267.231	275.692	270.462	276.692	308.769	300.231	305.538	300.231	310.231	302.154	305.462	288.154	293.846	296.923	283.231	289.615	296.077	329	346.154	362.231	417.462	476.462	576.615	652.462	743.769	840.538	956.231	1040.46	1087.54	1147.08	1125.55	1068.96	994.726	875.245	718.369	537.008
sr4_cntrl_patella_2_s1	21.5625	9.6875	10.4688	414.1	445.2	472.3	472.5	443.6	443.7	498.1	518	518.2	497.8	488.6	499.5	511.5	525.1	497.5	500.8	506.9	515.9	535.5	515.5	505.9	518	536	552	566.4	654	677.5	618.4	535.5	442.8	409.9	432.1	528.5	660.7	794.7	935.1	1070.2	1216.3	1365.5	1430.9	1308.62	1167.1	997.023	836.988	683.44	595.831
sr4_cntrl_patella_2_s2	23.5938	9.0625	11.7188	451.692	445.615	421.538	423.538	425.615	421	405.308	410.769	433.923	437.769	442.538	450.769	462.769	481	493.308	484.615	459.385	447.615	454.615	449.769	451.692	454.154	463.615	464.462	461.308	479.462	478.385	434.308	383.538	346.923	341	395.538	480	513.846	517.154	587.231	742.231	952.923	1159.77	1257	1280.55	1264.99	1257.35	1246.11	1162.48	999.223
sr4_cntrl_patella_2_s3	12.3438	8.4375	12.5	475.333	513.778	515.333	500.111	412.556	354.111	344.778	338.222	357	432.778	462.222	505.222	481.222	459.444	467.778	463.444	466.556	471.111	453.556	403.111	364.556	370.333	382.778	364.556	391.667	351.778	354	393.889	410.778	375.333	344.889	313.889	320.667	353.889	462.556	615.333	777	934	1005.22	1054	1023.16	989.395	918.383	835.643	742.767	580.396
sr4_cntrl_patella_2_s4	25.7812	8.59375	11.4062	619.2	605	612.1	641.7	641	639.3	610.5	617.8	593.2	615.9	599.5	600.9	588.9	598.9	609	585.9	621.4	671.5	684.6	691.6	726.1	709.2	734.5	754.7	731.5	740.7	745.2	777.4	817.5	857.5	929.3	998	1080.6	1091	1119	1115.3	1160.8	1210.8	1249.1	1275.1	1250.06	1212.73	1191.79	1197.41	1174.39	1118.62
sr4_cntrl_patella_3_s1	18.4375	10.3125	9.21875	936	958	990.077	989.923	981.154	994.231	1001.85	1023.92	1014	1008.69	996.923	1024.46	1026.46	1039.92	1017.92	1037.08	1009.46	1011.46	1003.38	1030.62	1047.54	1024.85	1042.08	1033.54	1037.15	1050	1039.85	1022.08	1026.38	1033.54	1066.85	1039.31	1035.69	1087.46	1121.31	1187.31	1218.69	1261.62	1282.69	1282	1196.64	1108.13	966.143	864.122	815.172	796.133
sr4_cntrl_patella_3_s2	33.75
sr4_cntrl_patella_4_s1	24.0625	10.7812	10.9375	908.375	967	996.875	994.875	985.875	995.125	1013.75	976.625	965.875	966.25	945	1010.75	992.25	1017.25	1031.62	1010.5	1031.5	1038.12	1081.75	1104.75	1120.38	1059.12	1014.75	958	939.625	960.375	975	945.625	1002.88	984.75	1032.75	1062.62	1147.62	1222.75	1312.62	1386.5	1447.88	1561.12	1598.88	1601.38	1500.65	1426.02	1345.13	1257.76	1176.18	1149.86
sr4_cntrl_patella_4_s2	26.875	8.59375	12.6562	878.727	914.182	923.636	944.636	944.091	939.818	966.091	956	967.455	941.273	932.545	950.909	952.364	991.455	981.909	918.364	919.545	927.545	931.364	927.636	961.273	941.455	949.636	946	964	942	955.455	985.182	1020.45	1005.64	1079.36	1123.82	1224.09	1242.73	1326.91	1396.73	1465.64	1550.18	1590	1620	1603.53	1542.96	1473.49	1410.25	1291.57	1247.47
sr4_cntrl_patella_4_s3	27.1875	10.9375	10	1239.25	1217.5	1224.25	1280.5	1244.83	1258.58	1262.08	1267.83	1268.08	1273.83	1244.33	1238.25	1220.17	1242.75	1222.17	1249.5	1246.33	1214.5	1222.08	1215	1268	1279.42	1325	1371.17	1395.17	1380.92	1365.08	1378.58	1371.83	1375.75	1423.67	1463.58	1552.08	1633.08	1671.08	1687.67	1704.33	1749.25	1765.83	1789.08	1756.57	1728.03	1702.81	1668	1643.63	1591.74
sr4_cntrl_patella_4_s4	31.25	9.84375	9.375	1123.82	1122.82	1130.45	1105.27	1082.91	1105.73	1097	1106.82	1111.36	1138.73	1128.64	1111	1122.82	1092.45	1130.27	1135.55	1161.09	1174.64	1173.82	1198.64	1201.09	1232.55	1229.27	1218.73	1194.73	1255.91	1269.82	1277.09	1254.82	1283.45	1330.82	1408.45	1450.09	1480.73	1487.82	1497.64	1493.82	1490.09	1534.27	1545.36	1551.47	1458.36	1398.58	1356.44	1299.09	1273.26
sr4_cntrl_patella_6_s1	16.5625	10.1562	9.0625	518.4	522.5	517.4	506.7	502.5	448.6	462.5	463.7	463	472.7	456.5	477.7	484.6	514.5	497.2	542.9	526.6	518.4	541.3	548.9	577.6	590	591.7	593	594.2	611.9	651.4	638.2	670.3	711.6	758.8	848.6	892.3	885.8	859.9	908.7	1000.1	1152.4	1286.8	1358.4	1284.21	1211.51	1105.15	1008.37	944.671	889.347
sr4_cntrl_patella_7_s1	31.4062	10.625	11.4062	843.5	875.571	869.429	870	913.143	953.5	952.5	945.857	952	971.571	961.214	951.286	954.857	902.286	874.571	876.286	856.929	859.643	865	861.071	860.071	852.286	830.429	834.357	854	877.786	920.071	956.071	977.286	1012.14	1082.36	1133.07	1141.29	1142.5	1224.5	1336.71	1475.93	1560.93	1585.71	1635.5	1657.98	1639.45	1596.97	1512.71	1403.19	1279.06
sr4_cntrl_patella_7_s2	34.5312
sr5_cntrl_patella_1_s1	40.9375
sr5_cntrl_patella_4_s1	52.6562	9.84375	10	1376.33	1406.44	1439.78	1472.33	1450.56	1446.11	1459.78	1347	1186.89	996.667	811.778	723.222	781.444	936	1131.67	1334.67	1462.67	1481.89	1441.11	1384	1282.44	1176.44	1150.56	1111.78	1116.33	1142	1113.89	1081.78	1062.67	1025.11	1027.11	1035.78	1065.22	1107.78	1144.56	1213.89	1257.44	1341.44	1447.33	1505.44	1567.07	1540.9	1479.91	1401.27	1304.32	1151.74
sr5_cntrl_patella_4_s2	51.25	12.3438	10.7812	1085.44	1086.33	1085.78	1081.78	1088.56	1087.89	1086.67	1074	1084.89	1087.33	1100.78	1117.22	1108.22	1082.56	1068	1056.44	1030.56	1025.67	1042.33	1037	1048.56	1057.11	1066.22	1052.22	1036	1062	1076.67	1078.11	1071.22	1046.22	1037.44	1035.89	1073.44	1124.22	1180.33	1244.44	1262	1300.78	1307.67	1314.78	1298.93	1262.83	1192.03	1122.35	1028.13	958.809
sr5_cntrl_patella_4_s3	54.5312	7.03125	10.1562	950.545	965.455	992.364	992.727	975.182	995.364	1014.27	1045.73	1010.64	1058.27	1040.18	1000.64	1014.64	1020.27	1009.27	1023.82	1056.55	1058.64	1060.45	1070.82	1062.36	1034.73	1055.82	1074.45	1101.18	1130	1135.55	1149.18	1153.45	1153.18	1190.27	1206.82	1183	1223.55	1199.64	1271.45	1296.45	1360.09	1403	1433.36	1422.51	1409.41	1370.53	1318.17	1264.89	1206.96
sr5_cntrl_patella_6_s1	36.0938	13.2812	9.375	626	626.333	618.556	624.778	649.889	669.222	655.556	609.333	579.556	580.111	587.333	583.333	623	616.222	639.111	653.889	646.111	653	681.444	652.778	678.333	682.778	666.333	684.889	708.222	720.333	753.444	769.333	785.222	813.889	827.222	843.556	850.889	857.778	870.111	932.667	1044.11	1119.33	1167.22	1198.11	1158.2	1141.19	1137.16	1138.39	1135.98	1160.44
sr5_cntrl_patella_7_s1	33.75	13.2812	10.3125	1198.45	1204.27	1245.73	1250.82	1276.27	1307.91	1284.18	1322.91	1374	1367.91	1372.45	1437.91	1489.27	1488	1476.27	1457.45	1461.82	1473.36	1451.18	1429.64	1422.91	1427.91	1385.73	1386.82	1402.64	1369.55	1365.82	1360.55	1365.73	1346.27	1360.91	1382.27	1412.73	1447.09	1453.55	1492.82	1534.55	1585	1625.09	1649.36	1640.83	1638.2	1643.73	1650.66	1663.91	1675.08
sr5_cntrl_patella_7_s2	14.2188	8.90625	12.1875	987.143	992.786	990.786	971.714	950.857	961.571	985.357	994.929	998.286	1005	987.929	1015.93	991.357	1007.64	985.429	979.643	997.214	977	999.714	1039.5	1032.57	1045.64	1036.14	1052.43	1010.64	996.857	982.571	978.857	1004.86	1014	1050.57	1075.79	1081.5	1096.21	1073.64	1133.14	1200.14	1310.57	1373.93	1441.14	1426.34	1423.52	1407.56	1410.16	1437.39	1440.43
sr5_cntrl_patella_7_s3	32.8125
sr5_cntrl_patella_8_s1	34.5312	10	14.8438	616.25	615.375	604.625	608.75	611.125	608.5	613	615.75	644.625	644.125	612.625	615.875	634.125	669.5	653.5	681.625	729.25	751	744.375	760	756.625	767.375	803.375	847.75	852	840.875	824.75	790.5	786.125	778.375	785	826.25	871.875	946.75	988	1079.25	1196.12	1337.62	1454.12	1457.88	1251.95	978.893	691.674	464.027	361.015	296.622
sr5_cntrl_patella_8_s2	23.9062	8.125	11.4062	870.071	862.571	852.643	854.929	844.714	838.5	830.286	824.5	829.286	808.5	796.857	813.786	829.143	808.786	798.143	812.643	798.643	787.357	784.429	762.929	761.357	747.429	741.786	753.786	768.571	783.643	768.643	774.357	778.643	781.5	801.429	832.429	868.857	904.214	942.929	976.286	1015.86	1072.43	1152.43	1220.21	1169.4	1040.12	868.334	684.222	506.614	357.919
sr5_cntrl_patella_8_s3	25.7812	8.75	11.5625	776.462	774.308	785.462	761.615	734.385	757.385	754.538	744.846	743	756.615	767.615	772.923	767.538	785.077	786	773.154	773.462	759.538	746	756.692	751.462	779.615	804.615	803.077	786	797.692	817.923	821.385	797.615	794.308	800.308	803.923	821.077	867.615	951.077	1036.62	1126.77	1213	1291.69	1368.54	1377.69	1307.47	1186	1040.31	899.316	759.166
sr5_cntrl_patella_8_s4	24.8438	8.125	11.875	686.824	703	708.235	700.118	708.882	691.765	694.412	713.412	718.471	703.059	722.353	724.824	733.471	719.647	725.824	716.588	713.235	719.294	733.059	753.353	739.765	745.235	744.471	765.412	766.176	791.471	824	806.647	790.588	763.118	760	744.412	779.118	814.176	866.529	975.059	1062	1170.88	1264	1292.47	1185.97	1051.55	875.485	735.741	611.317	530.477
sr5_cntrl_patella_9_s1	27.6562	9.53125	12.6562	740.357	749.143	753.429	752.571	725.429	714.357	725.214	753.071	757.786	756.643	774.143	766.714	782.929	755.429	765.5	752	770.286	765	772.929	811.143	825	827.786	819.714	814.929	827.929	839.429	855.214	885.857	885.429	901.714	939.214	953.143	995.786	953.857	962.857	992.357	1074.93	1194.21	1283.36	1381.07	1325.14	1186.69	975.008	770.329	638.187	586.508
sr6_cntrl_patella_3_s1	8.125			1626	1597.5	1611.17	1584.17	1591.33	1636.33	1640	1623.83	1626.33	1609	1594.83	1612.17	1620.17	1590	1621	1623.83	1650.67	1633.67	1623.33	1606	1639.83	1681.83	1646.67	1666.67	1619.83	1701.67	1681.5	1668.33	1677.67	1707.83	1678.33	1676	1674.83	1645.33	1691.5	1672.67	1667	1741.5	1730.17	1769.83	1781.79	1759.22	1724.16	1677.23	1607.01	1566.36
sr6_cntrl_patella_5_s1	46.5625
sr7_cntrl_patella_1_s1	16.4062			1377.92	1376.85	1396.77	1357	1371.85	1363	1338.62	1318.38	1365.77	1342.46	1350.38	1371.69	1339.69	1330.46	1345.62	1313	1306.23	1299.92	1281.69	1291.38	1345.85	1325.85	1353.23	1382.23	1341.62	1364.92	1370.54	1377.08	1396.31	1374.15	1381.62	1408.23	1417.46	1431	1479.23	1520.69	1565.15	1635.54	1657.08	1732.23	1701.22	1661.1	1604.37	1524.04	1438.9	1409.05
sr7_cntrl_patella_1_s2	22.1875			1437.71	1432.64	1442.36	1435.21	1428	1447.21	1428.21	1433.07	1417.29	1414	1423.21	1446.43	1450.14	1445.29	1431.57	1419.43	1409.29	1447.86	1469.79	1467.43	1466.36	1466.36	1446.36	1462.36	1461.71	1451.07	1480.14	1462.86	1490.21	1474	1474.57	1455.43	1454.29	1451.64	1435.71	1456.36	1501.07	1530.93	1554.36	1602.43	1589.14	1585.52	1580.53	1570.29	1550.53	1524.54
sr7_cntrl_patella_1_s3	8.125			1203.4	1223.2	1272.8	1252.6	1283	1230	1208.4	1220.6	1202.8	1217	1249.4	1221	1262	1173.4	1148.6	1189.4	1131.6	1161.4	1110.4	1105.2	1107.4	1108.6	1070.8	1056.4	1136.4	1119.8	1164.6	1168	1137.2	1184.8	1137.4	1064.6	991.2	848.2	788	865.4	1008.8	1268	1494.4	1565.8	1529.28	1402.67	1283.16	1202.69	1130.05	1045.85
sr7_cntrl_patella_1_s4	12.9688			1551.4	1485.6	1552.1	1500.3	1498.1	1528.3	1537.6	1531.2	1565.7	1570.6	1560.6	1540.8	1544.8	1550.3	1525.5	1556.5	1544.5	1514.5	1522.2	1563.1	1556.9	1548.6	1543.6	1491.7	1506.7	1510	1514.9	1517.1	1506.4	1486.3	1511.7	1483.3	1521.1	1516.6	1545.5	1692.4	1701.7	1720.6	1728.6	1755.8	1728.43	1720.54	1680.23	1630.29	1571.26	1500.52
sr7_cntrl_patella_2_s1	40.9375
sr8_cntrl_patella_1_s1	21.5625	9.0625	11.0938	1620.29	1671.57	1663.29	1661	1660.86	1677	1644.14	1652	1676.29	1682	1694.71	1706.29	1699.29	1704.86	1674.29	1677.71	1727.29	1728	1693.43	1663.14	1675.86	1668.57	1684.14	1686	1694.43	1704.57	1690.71	1734.43	1734.86	1701.57	1747.29	1791.86	1826.86	1851.57	1841.71	1861.86	1889.57	1863.43	1862.29	1876.57	1856.17	1824.47	1819.2	1808.91	1792.98	1777.56
sr8_cntrl_patella_1_s2	15.625	7.96875	9.6875	1375.86	1381.29	1371	1385.29	1378.43	1355.43	1358.29	1373.29	1385.71	1386.57	1382.57	1388.29	1367.43	1347.86	1357.71	1352.57	1341.29	1342.71	1314.43	1333.43	1346	1333.71	1340.86	1397	1402.86	1364.43	1393.57	1398.14	1403.43	1414.86	1435.14	1417.29	1445.86	1491.29	1588.29	1608.29	1654.43	1610.29	1612.57	1711.43	1713.47	1712.93	1690.18	1657.92	1606.39	1548.72
sr10_cntrl_patella_1_s1	15.4688			1290.5	1310.07	1288.14	1283.5	1258.64	1310.79	1293.86	1307.14	1313.86	1332.14	1333.71	1302.07	1319.29	1287	1304.64	1312.57	1329.86	1329.86	1294.21	1328.5	1343.86	1358.57	1339.71	1325.36	1324.5	1335	1382	1339.43	1343.71	1350.29	1337.5	1326.86	1295.5	1298.93	1337.21	1377.29	1451.29	1572.86	1656.86	1705.43	1714.77	1677.22	1636.13	1604.93	1564.47	1534.07
sr10_cntrl_patella_1_s2	10.7812			1295.89	1247.89	1283	1284.78	1269.33	1246.33	1218.22	1247.67	1184.11	1191.44	1181.11	1211.78	1187.56	1191.67	1163.44	1167.67	1163.44	1167.89	1145.78	1116.44	1139.11	1142.22	1161.44	1118.89	1165.33	1188.56	1170.22	1175.11	1156.78	1153.44	1207.11	1190.44	1209.44	1173.78	1212.44	1287.67	1304	1387.33	1383.22	1425.78	1477.13	1457.28	1428.12	1381.89	1361.51	1387.16
sr10_cntrl_patella_1_s3	21.25			1380.71	1391.29	1426	1442.14	1445.71	1421.57	1443.71	1405.57	1413.86	1452	1409.43	1404	1416.57	1477.43	1452.71	1459.29	1438.14	1446.71	1463	1454.14	1432.14	1409.57	1384.57	1389.14	1480.71	1454.71	1513.57	1473.71	1512.14	1483.14	1500.71	1447.86	1529.71	1547.29	1580.29	1598.14	1646.29	1731.86	1749	1712.71	1754.29	1735.98	1708.79	1624.61	1527.41	1483.63
sr10_cntrl_patella_1_s4	21.4062			1554	1565.9	1556	1544.8	1550.2	1564	1522.1	1538.5	1493.8	1477.9	1449.5	1482.8	1486.7	1500.1	1495.5	1482.9	1476.4	1459.2	1479.8	1450.9	1459.3	1509	1463	1491.9	1456	1459.9	1469.3	1472.3	1468.9	1490.9	1515.6	1529.2	1548	1559.2	1602.7	1617.3	1698.8	1671.4	1686.8	1727.4	1714.65	1717.28	1694.29	1642.39	1617.38	1604.75
sr10_cntrl_patella_1_s5	20.9375			1286.25	1320.25	1276.38	1273.88	1301.62	1264.12	1267.5	1282.38	1278.12	1260.75	1276.5	1308.5	1308.12	1269.5	1297.25	1294.88	1311.25	1310.12	1318.75	1326.75	1315	1329.12	1320.62	1384.25	1386.12	1410.88	1433.88	1402.25	1389.12	1349.25	1368.62	1374	1432	1473	1608.62	1567.75	1594.88	1577	1590.38	1676.62	1654.62	1628.87	1607.53	1554.78	1518.52	1519.67
sr10_cntrl_patella_2_s1	15.1562			1300.33	1306.89	1318.33	1278.89	1313.33	1301.89	1336.78	1329.78	1342.56	1341.67	1326.11	1334.11	1304.11	1320.11	1332.11	1338.56	1346.22	1305.11	1331.78	1341.44	1377.89	1344.22	1331.11	1332.11	1305.89	1357.11	1323.78	1345.67	1351	1340.89	1328.89	1303.89	1310.22	1339.78	1377.67	1450.33	1570.78	1658.89	1717.11	1750.44	1693.35	1669.39	1636.69	1594.6	1572.24	1534.36
sr10_cntrl_patella_2_s2	10.625			1272.08	1230.42	1265.42	1257.75	1249.17	1236.67	1206.92	1233.67	1169.17	1175.08	1167.5	1192.25	1189.58	1177.58	1164.58	1164.67	1152.25	1164.25	1139.08	1116	1131.08	1148.83	1158.42	1132.92	1168.83	1185.5	1170	1170.83	1166.58	1156.75	1185.92	1183.17	1199.33	1178.92	1206.08	1282.5	1304.58	1382.83	1385.42	1427.58	1471.43	1456.51	1420.76	1380.28	1365.39	1383.79
sr10_cntrl_patella_2_s3	21.7188			1569	1554.75	1570	1559.62	1542.62	1542.75	1561	1518.88	1533.5	1484.25	1478	1446.38	1478.12	1491.12	1502.62	1496.62	1505.38	1490.12	1464.62	1482.5	1454.25	1455.38	1506.88	1454.75	1491.38	1452.75	1460.5	1452.12	1459.5	1464.5	1489.25	1495	1525.38	1557.5	1571.88	1591.88	1618.25	1718.75	1668.25	1704.25	1725.34	1711.24	1710.32	1693.93	1659.09	1623.53
sr10_cntrl_patella_2_s4	21.4062			1376.86	1376.29	1404	1433.43	1429.14	1387.29	1377.29	1367.71	1365.57	1384	1380.57	1356.86	1371.14	1433.43	1408.57	1401	1402.43	1392.71	1348.71	1375	1359.43	1339.71	1335.71	1347.86	1427.14	1425.43	1493.43	1482.86	1507.86	1495.86	1517.57	1509.43	1506.29	1539	1581.29	1597.29	1662	1745.86	1706	1699.57	1734.59	1695.68	1659.26	1589.31	1502.77	1468.78
sr10_cntrl_patella_4_s1	27.6562			1723.91	1733.18	1730.64	1745.91	1736.18	1730	1737.36	1783.36	1805.36	1774.64	1774.73	1787.64	1771.82	1788.09	1754	1784.18	1809.27	1825.36	1806.18	1823.18	1795.45	1814.45	1803.45	1785	1805.18	1797.82	1778.91	1813.36	1796.36	1800.55	1793.18	1772.82	1823.64	1805.36	1834.82	1842.09	1858.36	1852.18	1842	1857.18	1823.69	1766.28	1704.4	1665.91	1593.26	1584.55
sr10_cntrl_patella_4_s2	22.3438			1515.1	1498.5	1511	1478	1493.8	1507.3	1518.4	1504.5	1509.9	1520	1504.5	1496.3	1465.2	1470.5	1502	1485.4	1507.2	1526.4	1481.2	1523.8	1490.1	1490.9	1509.4	1551.2	1511.2	1527.1	1525.9	1556.8	1600.8	1590.8	1585.3	1547	1543.6	1603.7	1634.2	1661.6	1690.2	1674.6	1702.3	1689.1	1727.54	1713.16	1685.41	1654.73	1650.47	1655.07
sr10_cntrl_patella_4_s3	20.9375			1667.5	1675.5	1642.83	1670.5	1690.33	1673.5	1693.67	1704.33	1649.33	1671.17	1675.83	1600.17	1642.67	1609.17	1615.83	1579.33	1604	1594	1547.33	1586.83	1583.5	1585	1573.33	1568.33	1618.83	1598.5	1596.17	1645	1677.5	1708	1702.17	1711	1716.5	1746	1752	1774.17	1812.83	1820.33	1797.33	1840	1803.14	1759.16	1730.69	1723.82	1690.7	1697.43
[truncated: 114 more columns]

## Sheet: aclt
sample	distance	height	width	optical density1	optical density2	optical density3	optical density4	optical density5	optical density6	optical density7	optical density8	optical density9	optical density10	optical density11	optical density12	optical density13	optical density14	optical density15	optical density16	optical density17	optical density18	optical density19	optical density20	optical density21	optical density22	optical density23	optical density24	optical density25	optical density26	optical density27	optical density28	optical density29	optical density30	optical density31	optical density32	optical density33	optical density34	optical density35	optical density36	optical density37	optical density38	optical density39	optical density40	optical density41	optical density42	optical density43	optical density44	optical density45	optical density46
sr1_aclt_patella_2_s1	15.9375	8.125	6.5625	406.538	405.923	400.615	405.769	421	381.615	397.385	386.846	376.462	373.846	365.077	353.692	370.538	382.385	408.077	426.538	406.308	415.846	419.846	428.462	402.231	436.692	430.538	436.769	458.846	475.615	501.615	522.308	557.769	572.538	598.769	602.846	639.923	691.231	739.308	796.154	847.385	940.615	1006.69	1099.23	1084.44	1027.1	963.881	892.689	814.195	735.431
sr1_aclt_patella_2_s2	27.8125	8.59375	10	726.364	694.818	705.909	688.273	699	715.091	703.545	721.727	731.273	719.273	731.545	721.455	717.273	721.091	719.273	728.818	719.545	708.182	701.636	707.182	709.182	734.909	742.636	761.909	776.818	776	783.091	786.636	782.727	752	773.455	790.545	821.273	856.455	884.727	896.091	958.636	1103.36	1240.55	1341	1308.2	1254.99	1138.74	1007.56	847.267	701.686
sr1_aclt_patella_2_s3	15	6.09375	8.75	575	579.143	598	610.286	621.143	592.571	621.571	628.143	627.571	628.714	606.571	610.286	631.857	654.286	660	665.429	635	649.714	659.429	658.286	665.571	679	686	674.714	691	662.286	692.429	695.286	703.286	718	704.571	715.571	720.571	723.571	707.857	755.286	803.714	942.286	1055.86	1159.43	1107.57	1018.08	925.916	826.926	718.684	619.99
sr1_aclt_patella_2_s4	14.8438	9.0625	12.6562	705.769	710.077	697	685	689.462	701.538	701.923	698.923	720.385	742.077	738.538	726.923	693.692	642.923	614.077	598.462	619.154	640.923	687.769	729.308	786.231	837.077	889.846	908.538	906.769	929.923	959.846	989.077	997.308	1014.92	990.923	990.923	990.308	999.462	1007.85	1062.15	1137.31	1189.62	1265.77	1286	1292.74	1159.16	896.554	640.519	484.779	437.245
sr1_aclt_patella_2_s5	14.5312	6.09375	10.7812	668.286	678.286	685.714	690.286	697.286	730.286	727.286	708.143	709.857	732.429	721.714	690.143	687.143	724.286	725.571	679.143	688.286	675.286	678	691.286	720.429	755	741.714	735.571	711.429	719.857	729.286	735.714	760.714	791.714	773	769.143	805.857	825.143	809.286	811.857	807	795.857	797.857	780.286	774.127	754.108	720.928	703.271	668.28	667.779
sr1_aclt_patella_2_s6	27.6562	5.15625	13.4375	923.25	930	922.083	952.583	951	988.75	984.083	1002	1026.33	1038.58	1036.42	1034.58	1023.33	1018.33	1006	1004.33	1004.67	1013.58	1008.42	1013.83	1009.5	1026.75	1030.25	1034.5	1068.25	1071.83	1047.75	1052.67	1061.33	1092.83	1048.58	1078.25	1076.42	1033.83	1092.08	1109.83	1129.08	1173.08	1202	1236.75	1232.66	1129.53	1003.96	905.516	830.901	761.312
sr1_aclt_patella_2_s7	35.7812
sr1_aclt_patella_3_s1	10.4688	7.8125	9.53125	535.111	527.222	532	526	540.111	547.556	593	634.222	666.778	666.111	662.889	622.778	583	542.333	502.889	466	467.444	484.556	503.444	492	494.111	494.778	529.889	544	539.778	562.444	565.444	543.222	503.667	496.222	489.444	514.222	575.667	627.333	674.556	797.889	869.556	973.556	1082.78	1146.89	1147.79	1098.99	1009.58	913.357	846.817	809.181
sr1_aclt_patella_3_s2	17.1875	8.125	9.53125	833.2	826.4	848.8	883.9	897.8	884	868.5	881.1	926.4	916.9	895.9	879.1	870.1	898.2	915.3	873.2	898.1	879.3	870.6	868.4	865.5	839.9	817.9	801.8	762.9	771.6	752.4	750.9	752.1	709.9	705.7	688.7	695.9	684.5	739.1	776.9	840.2	912.6	989.3	1026.4	997.237	946.843	915.718	851.66	832.704	846.351
sr1_aclt_patella_3_s3	16.5625	8.90625	12.6562	1171.67	1163.11	1180.11	1210.56	1200	1242.44	1245.89	1238.11	1232	1268.78	1231.56	1249.44	1235	1229.89	1230.78	1245.44	1265.33	1242.67	1284.11	1298.67	1305.44	1310.67	1337.89	1306.11	1350.44	1351.56	1360.78	1366	1372.11	1375.56	1377.56	1403.11	1409.89	1412	1449.67	1491.56	1556.67	1581.44	1635.33	1646.67	1623.12	1616.64	1613.22	1570.23	1508.18	1436.04
sr1_aclt_patella_3_s4	31.5625	10.1562	11.5625	801.846	783.077	778.077	788.923	781.692	796.769	780.308	774.769	748.615	745.231	768.846	781.077	789.077	782.615	781	786.769	780.308	789.462	786.538	793.769	799.769	786.846	832.385	795.385	760.077	777.692	782.538	775.769	795.769	805.308	837.538	881.154	971.923	989.923	1036.77	1097.08	1233.38	1348.62	1477.92	1503.46	1418.65	1291.75	1148.55	1046.11	1011.78	1071.23
sr1_aclt_patella_4_s1	20.9375	11.4062	12.5	797.167	711	646.167	592.667	547.167	561.167	538.833	551.833	503.5	498.167	525.333	540.833	533.167	541.167	539.5	509.167	509.833	495.833	495.667	496	511.5	510	520.167	555	555.333	547.167	594.167	610.667	655.667	642.833	628.833	652.333	656.667	751.5	823.833	866.5	890	902.833	896.5	911.667	865.388	862.209	886.857	922.325	979.604	1018.32
sr1_aclt_patella_4_s2	18.125	6.5625	12.0312	389.091	420.364	406.636	416.545	435.909	413.818	388.273	394.545	407.727	430.182	443	408	360.364	348.364	357	370.455	373.636	378.455	371.455	352.182	363.455	372.364	378.091	390.545	380.909	360.091	336.273	336.091	379.636	426.636	435.818	406.091	397.091	444.182	541.091	633.182	719.182	797.909	855.545	895.364	886.04	849.918	830.33	823.685	804.763	768.223
sr1_aclt_patella_5_s1	15.4688	7.1875	10.625	634.875	641.812	624.688	657.938	666.312	674.875	668.938	638.812	652.688	670.812	655.875	658.75	646.812	647.812	663.188	664.062	652.938	650.125	682.188	668.688	662.938	678.25	675	695.562	706.875	705.5	700.125	689.875	704.125	720.75	710.375	731.438	727.438	730.125	772.25	837.125	911.5	992.812	1043.69	1063.38	981.522	863.84	741.13	640.346	544.935	512.384
sr1_aclt_patella_5_s2	16.875	5.625	10.7812	713.714	693.143	675.714	642.429	641.286	607.571	625.714	615.429	625.429	641.857	676.857	667	640.143	624.571	583.714	543.143	518	542.714	544.143	562.286	618.714	647.143	652	616.429	635.429	628	638.571	636	630.571	616.429	642.857	663.429	717.429	705.857	718.857	729.714	754.286	782.286	844.714	922.429	923.109	919.375	886.122	824.616	781.32	753.194
sr1_aclt_patella_5_s3	13.5938	6.875	11.0938	534.667	544.111	573.556	582.556	590	598	595.778	603.889	602.444	614.667	602.778	620	618	654.333	643.667	664.111	658.667	668.444	681.889	709.556	681.222	688.111	713.222	724	726	722.778	728.333	738.333	738.333	708.667	715.222	763.889	812.667	837.667	823.778	844.333	928.667	975.556	1129.33	1159.89	1068.05	923.541	760.143	563.919	470.314	377.717
sr1_aclt_patella_5_s4	20.3125	6.71875	10.7812	717.222	728.444	741	742.222	739.889	748.889	744.667	746.889	732.333	730.667	718.778	697.444	693.556	696.222	693.778	715	707.889	699.111	711.667	724.667	721	710.222	693.444	725.333	758	766.111	748.111	742.111	748.778	753.444	768.333	820.333	846.889	840.222	860.222	907.667	942.222	1008.89	1064	1066.22	953.435	820.028	702.551	631.239	577.831	570.218
sr1_aclt_patella_5_s5	19.5312	7.1875	10.9375	745.8	759.867	751.933	746.067	734	713.267	721.267	732.333	728.8	730.333	738.133	728.8	711.6	710.4	700.533	725.467	765.467	798.533	816.2	828.267	806.467	774.533	752.867	730	709.267	686.533	661.267	639.667	613.133	602.733	608.4	623.267	626.333	656.333	695.133	732.133	806.4	838.933	868.867	914.867	899.178	886.311	859.202	807.684	771.913	719.591
sr1_aclt_patella_5_s6	25	7.96875	9.84375	907.692	915	908.692	926.923	904.923	915.308	898.231	877.615	865.769	891.385	875.769	882.615	898.538	913.769	890.077	893.615	916.923	910.923	887.538	879.077	867.692	880.538	865.462	877.385	897.769	898.231	898.923	891.769	908.308	877.077	900.462	892.923	921.385	970.692	991.385	1037.92	1071.31	1087.69	1111.08	1158.38	1124.69	1104.96	1057.93	1009.59	959.782	937.486
sr1_aclt_patella_6_s1	22.8125	7.96875	10	115.625	192.5	300.875	440.25	553.75	626.125	710.75	753	763.5	740.125	665.25	576.125	523.25	489.375	424.5	327.375	247.125	218.625	221.75	246	275.25	287.625	305.625	319.625	321.625	352.125	379.875	391.375	424.25	440.75	436.625	441.5	460	473.75	498	549.625	594.875	676.75	793.875	872.375	881.951	805.812	683.951	553.665	415.011	347.766
sr1_aclt_patella_6_s2	25.4688	6.875	7.96875	722.786	726.857	767.929	792.5	778.786	762.071	718.571	695.286	651.286	586.714	523.214	471.929	416.214	371.286	351.714	347.929	344.571	310.071	310.357	365.929	407.929	432.429	465.571	520.786	586.071	639.286	654.214	628.357	611.643	609.643	616.714	627.571	635.286	637.286	659.286	728	821.071	893.857	923.357	950.786	931.6	903.323	856.088	777.515	671.876	566.06
sr1_aclt_patella_6_s3	15.7812	7.8125	9.53125	283.4	281.2	265.2	255.2	269.6	305.4	321.8	309	295.2	303.6	295.6	277.8	283.4	321.6	320.8	293.8	273.8	247.2	213.8	211	246.6	241.2	235.4	222.2	176.4	148.4	155.4	218.2	286.2	262.4	198.2	174.4	189	234.2	276.2	311.2	413.8	567.4	707.2	782.2	723.597	607.105	423.502	225.042	86.4176	30.2671
sr1_aclt_patella_6_s4	24.0625	5.3125	9.53125	383.125	357.875	330.125	324	289.375	311.625	347.5	323.75	333.25	336.875	322	306.5	278.25	284.5	316.5	309.125	299.625	300.25	295.25	313	312.5	299	316.75	350.75	376.375	391.875	383.625	364.5	372.5	372.625	382.625	395.375	405.25	440.875	462.25	472.75	531.25	636.375	737.625	739	587.773	491.307	395.125	328.941	308.107	320.319
sr1_aclt_patella_6_s5	17.6562	5.15625	8.90625	244.7	260.7	269.2	273.8	262.2	277.7	278.7	275.8	272.5	268.1	260.4	262.5	264.6	262.9	254.5	250.5	280.4	273.1	282.4	292.9	289.6	305.8	336.9	338	341.1	333.3	343	357	331.5	328.4	330.4	357.8	382.7	433.9	461.5	489.9	488.2	530.9	554.5	580.8	513.913	438.14	368.402	321.783	310.468	326.517
sr1_aclt_patella_7_s1	16.4062	7.8125	9.84375	208.222	222.111	236.111	254.222	251	275.333	295.333	251.667	262.111	248.778	235.444	261.333	228.556	244.111	272.222	255.778	287.778	274.333	287.111	280.889	307.778	298	311.111	343.556	360.778	356.111	381.667	394.222	412.889	446.667	463.111	470.111	478.222	493.556	514.889	582.778	674.778	788.333	897.778	950.444	887.612	818.605	726.745	631.205	538.196	463.735
sr1_aclt_patella_7_s2	30.3125	8.28125	10.7812	723.6	741.5	741.1	748.6	759.6	718.4	717.7	732.4	725.3	707.3	718.5	720.1	756.2	777	775.3	785.7	805.5	803.4	792.5	806.9	820.2	840.5	856.7	906.7	906.7	917.3	927	941.7	988.6	1015.8	1055.2	1061.6	1123.6	1102.8	1172.5	1193.1	1265.5	1294.1	1330.9	1367.5	1378.65	1347.12	1281.02	1207.67	1139.05	1113.5
sr1_aclt_patella_7_s3	24.5312	8.4375	11.5625	795.818	804.727	807.818	802.545	809.091	821.182	824.818	832.909	860.636	853.455	836.909	863.818	867.273	867.091	868.909	858.273	893.091	877.273	911.182	906.182	927.727	945.727	997.636	998.364	986.727	987.182	1015	1024.73	1059.27	1083	1098.73	1127.18	1168.36	1193.64	1261.45	1360.55	1404	1463.18	1473	1444	1272.03	1126.02	985.458	885.946	889.108	992.955
sr1_aclt_patella_8_s1	13.4375	8.75	10.625	335.125	343.375	341.375	329.75	339.25	353.875	369.625	363.375	375.875	378.125	383.75	384	356.625	345.875	358.25	375.875	369.75	367.75	358.375	349.625	338.5	347.5	389.875	403.25	405.75	406.25	386.5	391.5	408.125	448.25	486.875	509.375	516	490.25	491.125	521.25	618.125	782.25	896.625	956.125	905.753	776.49	610.178	439.748	289.975	208.893
sr1_aclt_patella_8_s2	13.4375	7.65625	8.59375	576.143	597.571	646.571	687	689	694	679.571	698	713.857	714	714	670.286	619.571	544.714	491.143	494.857	457.286	419	389.429	345.429	345.857	341.571	340.571	364.429	371.143	368.143	346.429	337.714	328.714	310.143	315.571	300	298.429	326.571	395	506.286	602.571	684.571	766.714	824.143	785.985	724.662	641.292	545.401	462.357	426.07
sr1_aclt_patella_8_s3	23.4375	9.0625	8.59375	358.556	382.111	405.222	415.222	422.333	397.778	340.111	278.778	228.333	219.889	243.889	236.889	248.667	268.222	269.444	266.556	269.444	237.556	196.556	183.222	136.778	125.778	150.556	159.667	174	220	263.444	303.778	349.778	339.222	343	361.444	385.444	444.444	464	500.222	579	733.778	903.667	976.778	920.246	786.669	581.544	359.5	191.532	105.329
sr1_aclt_patella_8_s4	10.625
sr2_aclt_patella_1_s1	20.9375	5.3125	10.625	69.875	57.3125	72.3125	70.1875	84.125	81.6875	111	86.0625	71.625	95	110.125	112.25	145.562	156.125	147.562	125.75	150.875	158.125	197.812	197.375	159.188	158.375	107.062	80.3125	63.3125	67.1875	60.0625	54.0625	33.0625	22.5625	27.4375	68.625	156.875	243.688	314.125	401.875	453.938	557.938	592.312	630.938	567.275	489.507	439.911	364.614	321.31	294.282
sr2_aclt_patella_1_s2	25.625	5.3125	10.4688	137.8	82.4	68.6	72.4	74	113.6	149.6	152.2	128.4	103.8	100.4	127.2	152.2	141.6	144.2	108.4	108.4	150.8	135.6	116.8	112.8	124	146	172.6	163.8	144	134.4	160.8	140.2	147	159	151.4	160.2	206.2	283.2	401.4	463.2	519.4	609	642	552.034	494.269	415.179	353.462	317.667	311.941
sr2_aclt_patella_1_s3	16.7188	4.375	11.4062	85.7692	70.3846	83	56.6154	55	52.4615	31.7692	51.1538	84.1538	95.9231	96.7692	92.6154	105.462	102.923	110	99.2308	87.5385	86.5385	78.0769	69.2308	55.1538	49.4615	58.7692	69.1538	68.2308	56	53.6154	46.4615	36.1538	30.9231	36.4615	35.4615	44.3077	71.6154	127.077	246.538	357.769	447.077	503.692	489.615	469.071	457.328	458.802	417.271	336.686	297.683
sr2_aclt_patella_1_s4	23.5938	7.8125	11.7188	116.538	112	94.3077	67.6154	60.6154	75.3846	99.7692	109.231	131.769	134.846	105.308	89.1538	107.231	111	89.2308	101.769	112.846	133.231	137.846	134.846	127.077	109.923	114.769	131.615	165.385	141.154	90.6923	47.6154	31.1538	56.6923	102	170.077	231.385	283.231	357.538	435.385	471.154	484.154	465.923	478.692	477.474	463.874	443.917	357.82	236.762	136.293
sr2_aclt_patella_2_s1	34.0625	6.40625	10.4688	358.833	331.917	327.417	353.667	366.917	386.417	437.333	434.5	400.333	354.917	326.5	357.75	390.833	382.75	402.333	422.667	435.083	445.167	463	474.333	515.417	523.167	528.75	543.167	576	612.333	660.583	686.417	746.417	784.083	804.917	809.917	830.333	856.5	880.25	912.25	934.833	948.417	958.75	970	928.572	865.82	783.445	687.309	570.859	477.611
sr2_aclt_patella_2_s2	38.75
sr2_aclt_patella_3_s1	12.9688	7.8125	7.8125	113.625	86.875	121.625	136.625	153.375	144.5	122.125	104.5	134	180.125	186.375	165.25	160.125	121	103.625	111	121.125	125	129	111.625	92	87.25	72.375	72.25	85.625	84.25	117.5	137.375	169.375	208.75	209.875	205.875	197.5	176.875	170.375	200	258.875	338.875	393.625	412.75	359.866	336.538	304.931	255.3	194.988	149.876
sr2_aclt_patella_3_s2	19.8438	7.96875	9.375	146.091	151.455	143.182	130	105.727	120.091	145.182	168.727	174.727	183.273	177.364	171.364	193.273	195.182	164.364	157.636	174.727	169.545	155.091	148.818	135.636	126.273	132.909	127.364	119.818	119.636	128.727	135	110.909	99.7273	121.455	133.364	147.545	192.364	248.727	291.909	302.909	335.818	386.364	410.455	400.95	385.901	388.039	397.369	405.676	420.748
sr2_aclt_patella_3_s3	22.3438	6.25	9.6875	111.529	133.471	138.765	133.176	157.294	146.235	135.176	141.118	154.588	169.588	161.529	128.765	128.706	117.706	103.235	109.529	131.235	141.471	165.059	159.706	140.176	134.765	125.235	103.588	83.2353	91.8235	92.6471	107.294	118.765	118.941	157.588	182.882	199.353	211.471	205.176	214.235	251.412	316.412	378.882	391.706	395.084	379.106	361.361	347.281	344.801	349.355
sr2_aclt_patella_3_s4	34.5312	6.09375	11.875	125.944	118.333	121.389	123.722	147.278	184.111	186.444	172.167	157.833	158.889	182.722	207.944	207	212.278	185.778	181.778	161.111	150.222	144.778	151.556	162.278	189.722	203.611	202.556	181.167	181.389	205.278	231.833	270.778	297.722	315.556	328.833	349.278	378.5	405.722	445.167	516.833	553.722	604.111	640.778	641.783	612.848	591.38	586.87	594.398	577.524
sr2_aclt_patella_3_s5	33.2812
sr2_aclt_patella_4_s1	23.4375	8.125	9.53125	100.182	116.455	121.545	99.2727	99.6364	104.182	115.636	132.182	117.636	113.818	104.818	93.1818	100.091	120.636	129.909	136.091	144.273	156.909	143.636	144.909	141.545	130.182	110.818	90.3636	95.2727	85.6364	137.818	227.273	298.545	364.273	408.364	443.636	468.818	472.545	478.091	475.182	478.545	482.636	482.182	516.636	536.438	524.188	498.454	452.558	390.061	320.162
sr2_aclt_patella_5_s1	21.5625	7.03125	8.75	100.8	98.6	116.2	130.8	118.8	123.7	124.1	103.4	107.9	112.8	121.9	148.5	107.6	144.9	136.2	107.5	121.1	124.8	135.2	135.7	125.6	132.7	106.2	120.7	94.3	88.1	113.6	134.3	154.3	160	185.1	192.6	208.5	221.9	225.4	253.8	252.3	342.7	392.8	429.2	422.545	350.6	224.603	109.63	51.8725	37.9367
sr2_aclt_patella_5_s2	45.7812
sr2_aclt_patella_6_s1	54.5312
sr3_aclt_patella_1_s1	2.34375
sr3_aclt_patella_2_s1	27.8125	9.84375	11.5625	41.2222	45.6667	43.1111	39.5556	53.7778	40.7778	53.3333	53.4444	47.8889	38.6667	36.1111	33.1111	38.4444	34.3333	36.3333	38.8889	60.5556	56.2222	46.7778	47.3333	51.6667	44.6667	37.6667	37.3333	33.3333	31.5556	34.3333	32.4444	31	31	31	42.7778	92.8889	134	175.667	230.556	300.444	416.444	531.556	577.556	478.163	342.395	208.712	122.376	76.5466	58.6406
sr3_aclt_patella_2_s2	16.4062	9.84375	9.53125	42.3333	49.3333	43.3333	57.3333	53.8333	55.75	72.8333	93	80.9167	81.5833	91.5	88.0833	93.3333	84.5833	80.3333	78.3333	66.3333	60.0833	48.75	49.8333	36	34.0833	34.1667	30.8333	30	35.6667	31.6667	31.1667	30.3333	33.4167	32.3333	30	33	32.0833	43.1667	64.25	121.25	266.583	381.167	420	357.797	316.304	278.528	253.953	241.214	211.162
sr3_aclt_patella_3_s1	25.9375	9.21875	10.625	106.7	86.7	73.8	56.9	54.5	43.7	49.6	47.3	75.5	79	93.9	91.2	113.7	101	64.4	98.1	54.4	42.3	49.5	30.6	39.8	30.6	37.4	57.7	55.3	42.1	30.3	31.2	46.1	30.9	34.1	65.3	80.9	79.6	135.8	164.6	190.7	216.4	298.5	297.1	178.521	117.846	94.0599	84.3871	75.7102	66.3308
sr3_aclt_patella_4_s1	26.5625	8.4375	10.4688	517	526.083	512.75	561.167	557.917	572.167	527.917	530.917	559.75	548.917	559.917	584.083	586.75	602.083	608.167	576.417	587.25	549.583	502.917	497.083	494.417	489.417	461	408.417	304.167	216.25	177.75	223.25	308.417	425.167	476.25	536.667	631.167	788.583	898.167	1040.83	1183.67	1269.67	1308.25	1303.42	1263.81	1248.9	1243	1267.03	1291.01	1308.51
sr3_aclt_patella_4_s2	21.4062	7.96875	11.4062	279.071	309.357	340	389.857	394.286	390.786	371.357	376.214	372.143	389.786	425.5	412.643	414.786	423.143	419.5	391.286	380.286	387.786	424.5	404	436.357	446.5	452.857	470.429	464.571	467.786	455.071	466.286	432.643	445.786	486.786	526	564.643	611.286	678.143	749.5	857.571	965.714	1109.71	1177.07	1213.55	1149.9	1071.51	1028.6	994.222	966.842
sr3_aclt_patella_4_s3	27.1875	7.5	8.90625	397.8	420.4	394.5	415.8	426.2	404.3	405.4	385.2	390.1	405.6	403	401.1	393.4	407.7	427.9	425.6	395.9	400	412.3	425.2	435.3	442.8	423.5	402.9	410.7	406.5	409.3	390.4	400.4	405.8	424.2	484.8	493.9	524.5	551.8	574	654.7	766.6	913.4	1003.2	969.954	945.813	932.746	958.689	1007.52	1062.35
sr3_aclt_patella_5_s1	33.9062
sr3_aclt_patella_6_s1	25.1562	9.6875	11.4062	63.4167	61.9167	61.25	62.3333	60.25	61.4167	59.9167	65.25	59.3333	57.5	62.75	63.9167	75.8333	78.5833	74.6667	75.6667	91.8333	92.25	68.9167	69.1667	73.9167	72.6667	71.5833	80.25	83.0833	80.8333	73.25	70.25	71	62.9167	55.6667	56.1667	64.5833	103.333	154.333	227.833	294.25	356.083	422	490.167	484.445	411.428	305.682	202.377	114.79	65.4798
sr3_aclt_patella_6_s2	15.9375	8.59375	10.625	57	58.1667	57.5	57.5	63.5	72.9167	60.5	72.5	83.4167	62.25	64.4167	64.8333	66.75	68.8333	61.5833	64.0833	59.4167	62.1667	60.5	53.6667	56.8333	56.3333	54.3333	61.3333	64.4167	59.1667	52.1667	51.3333	54.3333	55.75	55.8333	77.75	111.25	169.667	314.333	438.333	531.333	615	645.167	620.083	540.116	437.168	328.554	207.962	136.698	94.8941
sr4_aclt_patella_1_s1	11.0938	6.5625	11.25	235.071	210.643	187.857	178.357	197.643	207.929	244.857	214.786	197.357	164.071	185.286	203.286	226.214	213	198.929	177.214	177.071	193.071	194.071	212.429	236.357	242.5	233.071	223	198.643	170.857	170.286	182.929	185	239.429	288.643	397.143	425.357	471.143	497.429	536.071	628.071	714.5	772.786	779.714	746.003	695.287	621.612	558.749	508.173	501.71
sr4_aclt_patella_1_s2	9.6875	6.71875	10.4688	384.667	289	211.667	301.333	317.667	286.333	300.333	273.667	347.333	284.667	331.667	298.333	350.667	308	395	412	364.333	347	302.333	289.333	260.667	217.667	277	238	253	199.333	275.667	210.333	222.667	225.333	302	335.333	474.667	552	744.333	789.667	775.333	754.333	745.667	777.333	762.557	716.404	630.399	542.127	453.985	401.257
sr4_aclt_patella_1_s3	10.3125	7.34375	10.3125	355	334	289.5	271.7	268.4	276.5	309.3	337.8	346.3	334.7	365.8	409	414	395.2	400	402.3	401.3	360.2	330.8	288.6	277.3	277	250.6	221.3	233.8	206.5	175.3	162.5	111.5	117	159.5	200.3	275.6	319.8	375	477.9	558.3	622.5	670.2	700.2	665.13	608.65	544.582	490.83	460.79	454.948
sr4_aclt_patella_1_s4	14.375	5.9375	10.7812	230.8	229.1	231.7	246.2	276	281.5	281.9	292.1	312.1	334.6	360.9	381.9	417.2	415.1	388.1	387	370.3	333.5	316.2	318.3	327.5	328.7	341.3	317.6	280.6	333.8	378	414.5	423.5	446.3	533.8	560.4	586.2	556.4	482.8	421.3	427.8	501.3	610.2	704.2	738.706	685.765	574.338	432.143	285.868	175.85
sr4_aclt_patella_1_s5	19.2188	7.1875	8.90625	343.923	322.154	308.154	293.154	306	316.615	322.308	313.231	318.769	320.846	343.231	352.692	365.231	353.846	350.538	348.462	326.923	309.769	307.462	306.846	334.923	332.308	365.308	349.538	348.692	359	333.385	269.231	245.769	229.538	220.538	230.692	241.154	303	378.462	502.846	641.846	747	820	902.923	820.381	729.877	637.536	549.553	497.107	491.389
sr4_aclt_patella_1_s6	25.3125	9.6875	12.0312	196.667	209	232.889	215.889	220.333	205.889	217.333	295.333	305.889	273	241.889	244.778	244.111	293.667	259.667	252.667	255.889	260.111	228.333	216.778	259.222	242.111	263.889	290	290.222	278.667	289.667	277.444	257.222	284	323.778	331.222	296.778	351.889	399	484.778	536.444	578.333	608.778	629.222	622.193	556.28	542.208	559.043	540.751	515.316
sr4_aclt_patella_1_s7	23.5938	8.28125	13.4375	283.182	290.636	330.636	368.273	373.727	350.545	328	292.636	275.818	265.091	288.545	295.091	293.727	294.455	284	295.364	310.364	326.273	343.455	337.455	328	329.818	323.636	329.818	353.364	368.636	361.818	368.364	388	410.182	377.636	347.909	327	254.909	171.727	181	264.455	428	575.818	780.455	860.814	773.918	603.836	470.401	376.851	325.174
sr4_aclt_patella_2_s1	28.125	7.1875	13.75	466.833	472.444	468.333	479.389	466.611	468.944	478.111	496.056	484.389	492.444	493.889	525.667	553.222	558.556	555.611	563.611	580.111	583.5	572.5	616.389	601.556	616.722	639.667	629.944	626.611	649.056	616.056	616.333	603.611	623.111	623	654.111	651.556	719.833	772	818.889	854.944	911.444	978.444	1012	1003.21	1007.45	997.627	972.334	893.831	813.507
sr4_aclt_patella_2_s2	24.8438	6.5625	11.7188	374.786	387.143	386.214	402	381.5	398.071	371.571	356.143	363.5	346.714	350.286	386.143	386.929	403.214	404.571	407.357	418.143	391.5	417.143	406.714	419.214	433.214	426.929	438.571	434.857	419.143	441.714	444.786	459.286	469.857	466.786	501.786	544.714	613.643	643.357	675.286	673	683.929	708.071	720.786	703.071	672.733	635.781	612.077	591.206	524.087
sr4_aclt_patella_2_s3	11.5625	7.65625	10.7812	446.889	460.889	484.444	475.444	471.667	502.556	506.333	545.444	526.889	539.778	536.333	502.444	469.667	391.222	372.111	339.222	351.444	372.889	366.556	376.111	376.667	368	415.333	414.889	450.556	432.889	437.778	410.111	379	376.889	390	337.556	373.778	426.667	537.889	586	724.667	828.111	934	979.111	873.102	745.312	658.306	606.953	594.192	649.127
sr4_aclt_patella_2_s4	19.0625	7.5	13.125	394.417	346.917	325.25	322.5	305.25	308.083	315.333	310.833	261.75	269.5	282.417	355.083	376.167	405.5	436.333	487.583	470.333	471	413.083	374.667	349.083	352.25	396.333	422	426.167	390	364.083	383.417	373	379	398.667	383.583	372.583	415	499.5	577	664.75	704.75	751.167	830.333	860.705	802.983	751.835	701.162	628.1	557.513
sr4_aclt_patella_2_s5	29.8438	8.75	12.8125	360.875	376.125	367.5	413.875	420	414.5	408.125	392.625	356.125	350.25	345	378.75	401.125	386.25	377.625	363	398.25	402	403.125	389.25	374.75	402.25	387.5	400.25	419	364.375	405.125	381.5	419.25	447.25	502.875	521.875	558.625	630.25	646.375	679.125	712.75	776.25	910.625	1067.5	1053.24	930.225	801.725	689.57	659.051	643.374
sr4_aclt_patella_2_s6	29.5312	9.375	12.8125	436.267	429.533	411.667	425.733	448.6	447.6	482.867	504.867	506.733	519.867	515.267	525.533	532.533	556.6	544.867	517.533	512.467	518.067	544.133	570.933	559.733	568.933	600.4	586.4	590.8	599.467	573.867	567.867	550.4	513.467	513.4	517.267	522.267	534.933	571.667	621.867	677.733	728.467	774.467	796.067	808.797	755.877	679.691	587.217	503.749	502.341
sr4_aclt_patella_2_s7	34.375
sr4_aclt_patella_3_s1	9.53125	7.34375	10.1562	700.167	682.75	678	705.667	710.083	664.75	584.667	483.667	421	319	245.167	180.75	147.333	123	119	156.167	142.5	170.667	190.25	225.667	274.75	289.417	299	308.583	306.667	301.167	316.667	352.583	365.333	338.667	253.25	199	168.917	146.25	203.833	316.167	470.667	631.917	707.667	721.083	722.889	686.183	594.05	467.982	342.863	238.385
sr4_aclt_patella_3_s2	9.21875	7.5	9.6875	281.091	265.182	291.818	292.909	285.273	259.364	247.182	240.091	227.727	256.636	259.182	249.909	236.273	241.545	232.727	214.455	198.182	178.455	175.182	181.182	199.909	200.909	200.636	209.273	204.545	193	189.455	206.727	225.364	225.636	254.636	316.818	289.818	229.545	121.636	110.091	232	446.909	724.091	828.182	660.315	507.027	378.305	309.22	315.673	330.977
sr4_aclt_patella_3_s3	18.9062	7.8125	11.0938	151.364	167.818	166.909	182.091	196.727	170.182	170.182	189.364	186.909	170.727	183.636	164.727	177.727	166.818	189.182	144.455	107.455	98.9091	121	122.636	135.636	125.273	123.455	130.727	138.727	127.091	163.545	202	212.455	212.909	240.545	230.545	197.273	223.727	246	317	399.182	483.182	580.091	686.636	660.917	567.998	483.604	445.962	444.616	418.73
sr4_aclt_patella_3_s4	29.6875	7.5	12.3438	310.714	314.357	312.571	314.5	319.929	314.786	315.786	316.286	294.786	295.143	317.143	316.786	310.286	315.214	337.429	310.571	289.643	287	268.214	284.857	295.357	319.143	330	330.714	322.929	337.5	314.714	339.571	350.714	373	353.643	326.071	341.571	387.714	425.643	439.357	453.571	500.286	615.643	744.429	743.879	672.854	549.25	414.111	358.439	342.101
sr4_aclt_patella_3_s5	30	10	12.8125	310.6	340.6	327.5	338.7	323.6	343.3	318.5	328.6	304.5	344.7	338.1	360.6	330.6	325.7	283.4	265.8	271.9	324.6	332.8	322.9	326.3	328	312.5	296.1	309.1	329.6	385.6	368.3	382.2	376.9	413.4	465.7	442.4	438.9	414.5	470.3	565.1	724.7	920.6	1047	961.546	807.147	654.539	538.27	521.477	543.266
sr4_aclt_patella_4_s1	21.0938	7.1875	11.7188	614.571	643.714	652.857	626.857	606.857	632.429	666.571	698	706.714	717	737	729.143	724.143	721.143	733.714	716	699.571	685.857	701.714	729.714	719.571	706.286	700.857	690.286	678	679.143	703	733.286	731.286	774.714	828.857	874.571	932.143	1071.29	1145.71	1179	1217.43	1376.43	1478.71	1515.71	1423.66	1344.32	1311.9	1312.63	1357.76	1415.48
sr4_aclt_patella_4_s2	27.5	7.8125	11.7188	1039.33	1023.27	1012	1000.33	976.8	979.733	974	951.933	941.067	916.133	928.6	929.2	919	918.4	926.6	945.133	935.267	923.733	945.4	960.067	950.4	950.733	960.733	956.133	968.8	983.533	987.933	991.333	1020.47	1040.47	1059	1079	1117.53	1165.87	1252.67	1346.4	1456.2	1525.93	1589.6	1648.07	1609.69	1601.19	1593.19	1562.61	1519.74	1467.61
sr4_aclt_patella_4_s3	23.125	7.34375	12.5	809.273	818	829	838.545	865	871.545	892.818	897.364	888.091	869.364	864.091	872.636	878.455	890.909	909.091	891.727	900.091	869.818	845.182	846	864.818	875.182	885.273	911.455	902	940	933.091	949.636	919.273	929.545	981.545	1028.64	1073.09	1148.09	1215.91	1279	1357.55	1433.82	1470.27	1512.91	1473.67	1465.67	1507.44	1545.14	1564.54	1577.29
sr4_aclt_patella_5_s1	18.125	8.4375	11.25	193.2	187.667	185.933	192	194	173.4	163.4	162.333	176.6	192.467	168.667	177.533	192.6	176.2	178.467	196.467	197.333	197	186.267	172.667	179.4	170.933	146	144.8	145.333	144.067	132.867	138.867	165.067	197.4	224	206.267	177.267	155.8	147.067	194.467	236.267	291.133	370.067	416.467	423.142	391.04	335.293	288.261	259.232	259.223
sr4_aclt_patella_5_s2	24.2188	9.84375	9.84375	195.6	166.7	161.1	141.3	105.2	74.2	71.7	74.2	64.7	70.9	84	99	112.8	119	125.5	146.7	163.5	163	158.8	135.8	142	162.5	149.6	171.2	172	152	164.2	151.7	189.5	220.5	228.5	287.1	392	456.4	466.4	419.6	397.3	438.9	538.9	569.1	374.007	265.184	204.347	169.83	149.39	146.525
sr4_aclt_patella_6_s1	13.75	8.28125	11.5625	307.5	289.5	281.75	300.5	283.875	286.688	284.188	287.812	276.875	296.5	303.875	299.188	280	283.375	278.375	270.25	254.875	258.438	258.625	255.438	265.438	295.75	308.312	324.562	324.125	329.5	335.125	358.625	384.688	400.312	403.938	433.625	448.312	475.375	536.625	619.375	708.875	778.875	846.375	895.312	919.537	875.338	803.879	748.31	731.517	765.162
sr4_aclt_patella_6_s2	23.4375	8.28125	10.3125	434.333	412.417	395.25	386.583	387.917	372.333	370.5	355.667	335.417	327.083	328.417	325.25	319.917	329.083	351	329.583	305.583	293.333	281.917	265.833	287.5	293.167	310.25	310.167	317.167	304.333	299.667	310.417	305.083	332.917	381.583	391.167	415	428.417	474.583	589.333	783.5	942.417	1061.83	1101.58	1011.34	860.911	670.91	540.141	511.779	576.806
sr4_aclt_patella_6_s3	21.5625	8.4375	12.1875	379.714	384.143	392.571	385.571	390.071	392.643	380.786	386.071	412.786	412	425	409.143	402.857	416.071	408.571	417.5	413.929	422.286	418.357	433.929	445.143	443.714	434.929	417.429	423	442.143	444.357	432.286	443.786	458.214	465.357	528	537.857	570.286	578.857	611.786	641.357	689.929	711	729.929	600.911	500.274	418.731	379.736	395.873	468.529
sr4_aclt_patella_6_s4	27.6562	9.53125	8.59375	333.667	374.333	341	337.333	294	313.667	312.667	337.333	361.667	334.667	332.667	348.333	353.667	335	339.333	405.667	434.333	449	438	447	406.333	393.667	374	391	391.333	441.667	437.667	432.333	450.333	481	552	653	704.333	780.333	812	907.667	1033.67	1120	1171.67	1214.33	1202.94	1196.02	1208.46	1258.17	1340.31	1422.62
sr4_aclt_patella_6_s5	27.6562	9.6875	10.9375	335	335.875	338.625	332.125	334.125	328.5	337.25	348.375	357.875	340.5	331.125	323.75	349.5	350.875	365	399.625	398.5	358	389.5	383.5	354.375	370.25	356.375	358.5	361.125	391.125	441.625	477.25	491	486.375	512.25	563.75	615.75	736	886.625	982.125	1098	1171.38	1190.75	1182.12	1178.91	1106.23	1022.61	974.025	956.676	1008.12
sr5_aclt_patella_1_s1	23.4375	8.28125	10.625	724.05	742.8	739.55	735.4	721.6	700.3	692.8	716.8	727.55	706.35	705.9	710	693.65	688.5	684.9	709	706.25	704.05	715.7	722.2	739.8	725.75	710	733.85	703.4	714.75	689.25	675.9	668.35	682.15	684.4	712.55	750.25	823.15	859	918.45	1018.2	1145.15	1229.05	1215.8	1106.42	1048.57	995.351	958.015	927.861	924.725
sr5_aclt_patella_1_s2	17.8125	9.21875	10.9375	545.071	539.143	530.429	531.286	541.286	523	505.929	507.643	526.571	504.643	505.214	506.786	513.571	514.429	544.571	530.929	530.857	535	518.143	520.571	523.071	519.929	522.286	526.786	515.643	502	483.071	476.5	518.5	526.143	532.857	565.786	564	573.357	601.357	625.714	667.071	734.214	765.714	776.643	679.556	604.911	536.741	505.629	519.53	578.176
sr5_aclt_patella_1_s3	13.5938	8.90625	8.4375	538.3	538.7	560.6	557.3	569.3	575.4	560.8	557.5	585.8	578.1	582.1	553.1	559.8	550.1	551.6	570.7	572.8	573.6	550.4	577.3	580	566.1	584.3	589.2	622	669.1	682	636.1	594.3	586.4	562.6	555.5	567.4	599	702.2	830.5	987.4	1105.2	1175.6	1192.4	1204.32	1108.74	946.902	743.552	551.793	419.696
sr5_aclt_patella_1_s4	16.875	10.1562	8.4375	716	692.909	679.818	671.273	651.818	661.545	608.636	600.455	596.182	578.727	591.455	592.818	583.909	586.909	554.909	564.455	555.364	585.364	582.182	583.909	597.091	579.636	630.636	618.636	606.273	604.727	602.182	580	606.818	666.455	678.091	743.182	836.909	956.182	1002.27	1014.64	931.545	963.727	1048.73	1102.45	1021.58	901.132	766.986	691.909	665.412	645.102
sr5_aclt_patella_1_s5	13.125	9.375	7.96875	529.3	523.7	511.3	475.6	506.3	522.4	548.5	574.4	591.6	575.9	563.7	534.2	520.6	521.5	524.2	515.3	518.4	508.8	501.8	530.4	534.5	542.5	554.4	564.8	604.9	632.1	637.8	659.4	705.9	701	695.9	718.9	760.8	785.9	779.7	738.8	729.2	771.7	869.6	929.6	940.708	901.575	873.472	855.897	842	827.149
sr5_aclt_patella_1_s6	21.875	9.6875	9.53125	702.778	675.556	650	636.667	647	620	588.889	586.444	587	544.444	547.778	524.778	528.333	509.444	542	542.889	543.778	567.556	591.111	646.444	675.889	676.667	695	677.444	689	681.778	669.889	673.667	637.889	651.222	667.111	699.222	788	880.667	979.111	1081.89	1121	1084.33	1061.44	1086.11	1101.01	1059.13	1007.3	937.993	927.479	938.185
sr5_aclt_patella_2_s1	17.8125	9.21875	11.25	1031.08	1013.77	1039.77	1036.15	1021.62	1024.69	1038.08	1033.77	1003.23	1029.69	1042	1062.77	1076.38	1045.69	1035.69	1018.85	1042.23	1048	1088.69	1075	1083.69	1089.08	1094.08	1088.69	1121.15	1108.54	1128.85	1142.77	1129.85	1164	1204.23	1247.92	1323.38	1389	1451.23	1476.85	1465.15	1527.62	1538.92	1592.92	1573.03	1559.05	1555.21	1541.21	1512.72	1496.37
sr5_aclt_patella_2_s2	12.5	8.59375	10.3125	1129.2	1144.8	1167.3	1178.2	1161.6	1161.7	1164.8	1200.8	1203.1	1205.4	1217.4	1202.6	1197.1	1230.7	1279.9	1324.7	1327	1301	1303.3	1359.3	1370.5	1394.9	1417.1	1420.5	1448.1	1462.3	1437.4	1456.4	1426.6	1483.6	1496.6	1567.6	1579.3	1605.2	1623.7	1628.8	1629.8	1697.2	1679	1737.8	1701.83	1690.11	1692.64	1689.82	1679.65	1665.79
sr5_aclt_patella_3_s1	12.9688	10.1562	12.3438	540.625	554.375	530	529.75	483.875	478.75	478	511.875	556.875	555.5	561	525.625	525	521.25	526.5	571.75	556	549.125	560.5	546.25	512.25	532.5	567	596.625	564.125	572.375	559.125	594.25	640.625	655.5	631	642.75	680	767.625	844.75	943.875	954.625	983.75	1020.12	1017.12	932.23	869.206	815.037	789.435	733.347	592.813
sr5_aclt_patella_3_s2	16.7188	10.3125	13.5938	602.5	661.125	697.875	708.375	696.25	728.25	711.875	690.75	674.625	615.75	652.625	661.625	700.5	719.625	749.25	724.375	699.375	673	697.375	672.25	704.875	635.5	647.25	684.375	668.25	665.875	692.625	716.625	705.25	689.75	652	624.625	658.625	714.75	771.25	823.625	907.375	957.5	1068.5	1124.88	1047.7	879.714	659.563	516.216	471.14	462.074
sr5_aclt_patella_3_s3	16.0938	8.75	13.125	425.5	431.75	456.5	479.917	497.167	474.917	431	420.417	436.667	449	441.583	453.167	459.75	487.75	510.75	514.167	509	500.5	538.583	561.333	595.75	618.167	642.083	632.917	629.667	633.25	610.583	602.75	617.083	673.667	687	676.917	667.083	627.917	640.417	675.667	687.583	688.75	749.583	818.083	851.953	775.704	652.767	575.309	593.231	631.603
sr5_aclt_patella_3_s4	17.8125	8.90625	11.25	1019.53	1022.59	1041.18	1028.35	1045.71	1039.59	1043	1026.88	1040.76	1068.76	1063.12	1071.71	1063.18	1061.29	1055.76	1050.53	1035	1025.29	985.529	986.941	1000.47	985.647	966.176	970.824	975.059	971.647	982.824	986.059	1002.12	1002.82	1031.65	1054.12	1055.06	1065.53	1078.88	1116.29	1215	1314.88	1408.41	1444.82	1430.93	1400.93	1337.55	1251	1198.53	1212.93
sr5_aclt_patella_3_s5	28.9062	10.1562	10.9375	879.417	896.083	894	894.75	918.5	896.167	908.083	890.583	900.667	882	891.667	876.667	886.667	904.833	917.333	933	966.833	977.667	1027.58	1028.08	1061.42	1022.33	1034.83	1043.42	1070.92	1055.33	1061.67	1055.42	1059.42	1062.58	1077.25	1096.67	1123.5	1158.75	1253.67	1310.42	1408.42	1469	1474.67	1460	1482.8	1436.01	1319.17	1242.75	1149.44	1059.74
sr5_aclt_patella_3_s6	31.25	11.4062	9.84375	931.889	926.889	885.778	885.111	912.778	920.778	924.444	965.111	937.111	927.333	940.222	937.222	930.556	955.778	948.556	985.111	999.333	1039.22	1061.11	1045.33	1111.22	1067.44	1089.67	1062.67	1043.78	1057.44	1000.33	1021.89	1001.33	1062	1105.56	1143.11	1227.44	1283.11	1405.22	1425.89	1433.22	1403.11	1406.44	1497.22	1459.87	1370.74	1269.22	1177.12	1110.88	1105.47
sr5_aclt_patella_4_s1	24.375	7.8125	11.5625	1101	1129	1173.33	1215.89	1253.33	1288.56	1224.67	1230.22	1180.78	1157.33	1108.89	1059.89	1027.89	1037.33	1063	1112.33	1119.11	1116.67	1125.44	1101.22	1064.22	1068.44	1055.56	1066.22	1090.33	1133.78	1169.89	1217.67	1234.33	1255.89	1270.22	1278	1310.11	1321.22	1374.89	1384.11	1403.11	1443.78	1460.11	1465.56	1435.2	1384.41	1336.35	1271.76	1227.02	1208.14
sr5_aclt_patella_5_s1	23.9062	10.625	7.34375	1503.4	1514.4	1541.5	1555.9	1589.3	1580.2	1585.1	1593.8	1601.1	1592.9	1549.6	1577.6	1597.3	1567	1593.4	1581.4	1546.8	1568.9	1575.1	1559.3	1531.8	1544.6	1557.6	1577.1	1552.3	1574.8	1592	1569.2	1614	1625.5	1618.6	1626.3	1604.2	1610.1	1643.4	1616.6	1686.5	1710.4	1750.6	1792.6	1789.92	1772.74	1757.49	1736.08	1702.01	1665.03
sr5_aclt_patella_5_s2	39.375
sr5_aclt_patella_6_s1	23.2812	9.375	10.9375	341.133	318.6	301.533	312.067	299.333	304.333	289.933	298.933	301.467	330.533	332.8	347.133	325.267	347.333	354.867	352.8	352.467	360.467	342.733	345	324.667	282.667	303.867	319.867	349.733	373.733	364.2	358.2	395.733	419.333	472.933	495.667	475.667	448	441.4	399.8	401.867	430.533	446.333	485.867	470.172	434.665	366.021	300.236	249.663	213.77
sr5_aclt_patella_6_s2	11.4062	7.03125	11.7188	319.545	321.455	301	319.455	304.636	309.636	326.455	339.545	348	359.727	364.091	333.182	300.636	310.818	297.364	342	361.545	384.455	379.727	393.273	397.455	403.909	376.182	388.909	375.818	418.545	462	456.818	489	471.091	448.455	418.182	396.364	375.636	353.455	392.545	516.455	732.364	902.182	925.455	741.321	513.467	362.175	342.479	313.195	315.548
sr5_aclt_patella_6_s3	34.8438	14.0625	7.8125	425.7	440.8	453.5	462	429.6	462	442.8	466.6	500.5	508.5	528.2	532.8	547.7	542	550.8	542.4	538	521.6	507.3	482.9	462.4	479.2	469	456.8	461.2	454.1	454.5	462.3	491.8	505.2	535.9	596	640	649.7	599	622.2	651.2	753.4	884.1	947.9	903.442	856.112	781.044	720.179	703.13	713.473
sr5_aclt_patella_6_s4	33.125	13.4375	8.28125	1166.24	828.765	452.706	144.824	28.7647	8.29412	3	3	3	3	3	3	3	10	13.9412	8.23529	23.7059	54.5882	163.353	322.059	476.824	643.647	875.765	1055.12	1082.71	1002.82	934.588	802.353	664.882	547.235	505.235	504.118	530.706	501.765	512.765	541.824	589.294	667.235	763.353	820.353	823.439	769.568	723.284	704.204	710.774	707.049
sr5_aclt_patella_6_s5	20	10.4688	10.7812	292.385	268.154	246.308	251.154	272.923	276.077	275.538	289.923	339.385	375.308	359.615	368.923	371.923	387.692	376.077	390.615	430.538	467.923	460.077	479.615	478.077	487.308	527.154	551.692	550.462	559.692	533.462	521.154	526.385	491.923	453.308	441.077	436.154	469.538	558.154	626.154	710.154	740.462	755.615	760.154	727.876	697.16	652.412	583.524	535.492	539.662
sr5_aclt_patella_6_s6	19.375	8.90625	8.59375	499.5	517.167	540.833	572.583	590.5	615.833	606.25	640	647.917	651.667	626.5	599.083	596.583	579	577.25	577	567.667	550.75	556.083	569.667	588.583	569.5	533.333	562.667	568.75	580.917	567.667	560.167	577.583	567.833	580.667	577.333	558.25	543.833	569.333	607.167	594.833	666.5	752	816.5	899.716	863.975	788.853	697.208	601.709	517.784
sr5_aclt_patella_7_s1	8.4375	7.65625	11.7188	206.083	220.5	240.5	249.417	305.75	336.667	390.5	396.917	376.333	382.5	383.083	393.167	375.583	405.917	394.667	385.667	401.25	372.583	358.167	369.833	377	401.75	431.333	464.333	512.167	501.667	525.5	549.917	570.5	621.5	655.167	706.583	699.083	770.917	774.167	813.917	908	1012.67	1131.08	1173.5	1105.08	989.587	859.719	767.599	666.256	564.231
sr5_aclt_patella_7_s2	14.8438	8.59375	10.625	427.545	418.455	431.364	427.727	418	437.727	429.455	448.364	436.455	417.091	385.818	394.091	390.636	381.727	400.636	397.455	429.909	399.727	410.727	435.273	448.455	473.909	504.636	530.545	568	580.909	609.545	624.909	649.909	772.455	859.727	906.727	926.364	914.182	918.545	956	1031.55	1086.91	1102.55	1119.36	1063.06	1045.82	1022.21	970.468	939.997	869.812
sr5_aclt_patella_8_s1	19.5312	7.65625	12.3438	138.333	125.333	129.417	141.167	157.333	160.167	163.333	165.667	167.833	161.583	151.583	131.917	155.333	174.333	188	169.583	165.333	181.167	217.583	209.333	217.583	203.833	200.167	198.083	169.667	147.917	155.667	179.167	186.083	198	197	237.083	271.25	391	510.917	572.333	566.417	556.25	575.083	597	552.71	447.782	315.549	193.967	130.083	118.817
sr5_aclt_patella_8_s2	18.4375	6.875	9.0625	279.5	266.6	270.8	305.7	293.1	262.7	230	240.9	232.5	263.7	274.4	283.1	332	353.6	364.2	357.3	322.4	275.3	228.7	202.7	196	208	200.5	215.5	210.1	211.4	167.1	176.6	194.3	166.8	163.7	198.4	210.9	243.7	254	315.4	370.7	510.1	561.3	612.5	617.575	595.468	564.994	524.125	472.889	398.327
sr5_aclt_patella_8_s3	20.7812	7.5	9.84375	49.4286	64.7143	95.8571	109.429	160.857	192.286	256.143	341.143	484.286	590.286	678.714	720	687	595.429	465.571	357	266.286	170.714	107.714	110.143	133.714	127.143	126.857	137.571	163.286	133.429	106.857	117.143	89	143.286	152.429	172.143	223.143	309.286	409	473.286	584.143	687.571	785.143	856	723.436	577.359	420.329	277.714	154.1	72.8769
sr5_aclt_patella_8_s4	22.1875	7.65625	9.53125	175.429	174.214	176.5	191.429	190.643	178.429	173.643	167	159.786	156.357	138.357	149.214	135.286	118.571	104.857	103.071	110.214	130.429	163.429	200.714	199.286	182.071	174	185.857	207.571	215.214	194.929	157.929	146.143	146.429	187	227.786	275.929	321.929	341.857	352.5	380.429	392.929	424.643	434.786	410.945	378.08	357.106	356.383	364.017	376.04
sr5_aclt_patella_8_s5	42.5
sr6_aclt_patella_1_s1	24.8438	10.7812	10.7812	456.231	485.077	463.077	438.231	423	407.385	375.077	366.077	358.769	353.385	372.692	354.077	316.385	289.538	336.077	412.923	461.154	425.923	389.308	393.385	410.385	380.538	355.846	336.769	364.462	383.615	377.846	348.692	355	370.077	375	403.077	399.154	393.846	379.615	387.154	440.462	540.462	665.308	783.769	734.005	657.336	603.074	578.112	531.271	430.896
sr6_aclt_patella_1_s2	53.9062	12.6562	12.9688	536.8	523.1	508.05	514.1	528.95	543.85	534.4	507.25	491.8	493.05	515.15	512.25	519.15	524.3	521.75	505.85	501.2	500.85	500.95	504.65	490.5	473.45	488	493.25	506.45	509.5	491.4	516.5	556.15	566.95	539.25	529.1	542.85	560.55	565.5	546.85	567.85	703.25	885.5	1009.4	917.097	754.827	561.673	374.431	211.171	102.482
sr6_aclt_patella_1_s3	64.2188	12.3438	10.7812	597.692	610	584.846	609.923	548.538	531.385	519.385	538.923	554.846	554.231	547.615	577.923	597.923	585.308	580.462	582.231	579.154	592.923	571.462	555.385	572	563.077	595.077	604.385	597.462	578.154	597.462	613	626.385	675.462	697.308	692.077	693.923	734.923	713.308	765	782.077	872.538	956.385	1088.54	1121.66	1079.97	989.954	891.913	845.962	829.93
sr6_aclt_patella_1_s4	64.375	13.9062	11.4062	919.818	933.182	893.455	856.091	830.091	875	918.636	928.455	903.545	847.636	834.182	854.909	883.909	897.818	887.545	869	869.545	914.818	919.909	903.636	926.545	951.545	930.636	890.727	872	914.727	917	941.545	922.636	929.455	947.455	994.545	1073.45	1135.18	1149.82	1143.64	1106.18	1095.82	1148.09	1166.73	1123.73	1090.56	1102.99	1059.49	979.737	887.485
sr6_aclt_patella_1_s5	128.906	17.5	16.7188	1246.83	1244.75	1219	1222.33	1254.58	1282	1295.08	1240.17	1223.83	1229.67	1264.17	1290.25	1326.42	1394.58	1462.5	1518.83	1520.42	1506.83	1550.17	1583.08	1618.58	1635.25	1577.83	1587.33	1578.92	1573.08	1587.25	1594.08	1563.33	1563.33	1600.67	1605.42	1588.67	1604.42	1620.58	1626.17	1656.58	1698.67	1721.42	1717.08	1659.81	1561.25	1474.3	1361.89	1180.87	1021.62
sr6_aclt_patella_2_s1	12.1875	6.5625	12.6562	838.273	861.182	856.273	821.273	800	817.091	848.727	874.909	858.182	820	797.455	797.091	821.909	818.727	783.636	767.273	808.273	874.455	896.091	890.364	870.909	851	848.091	881.364	862.727	809.727	787.727	789.909	772.545	727.273	685.182	677.545	694.727	740.182	834.636	950	1079.09	1201.73	1276.36	1278.18	1238.61	1201.73	1128.75	983.553	789.517	654.219
sr6_aclt_patella_2_s2	17.6562	7.5	10.4688	941.917	934.833	912	874.833	854.083	857	837.833	825.083	814.25	828.333	830.75	837.167	845.5	832	832.417	838.833	810.333	813.833	802.5	796.167	798.083	802.333	773.667	749.583	732.667	697.583	687.5	676.75	649.25	638.833	644.75	665.917	748	879.167	1031.58	1149.42	1199.67	1192.83	1192.67	1206.58	1161.99	1036.2	841.831	631.891	461.474	376.148
sr6_aclt_patella_2_s3	17.0312	7.65625	9.84375	1056.88	957.75	830.875	709.188	615.938	589.75	629.688	657.188	662.375	669.062	690.625	688.938	688.625	707.5	738.312	831.5	904.312	960.312	986.25	982.688	944.375	907.625	876.812	867.75	917.75	986.875	1054.31	1096.31	1077.19	1002.12	901.875	807.5	771.312	787.938	855.125	934.562	1057.44	1205.75	1312.06	1351.5	1340.47	1286.62	1192.25	1108.26	1047.27	1027.54
sr6_aclt_patella_2_s4	26.875	9.375	15.1562	835	836.75	820.75	843.5	851	860.375	850.75	822.25	801.625	807.75	848	859.875	869.75	897.25	908.25	908.875	923.5	902.5	940	937.625	953	1003.62	1007.5	989.375	1006	1014.75	1034.38	1066.88	1050.25	1044.75	1055.25	1061.62	1100.62	1126.38	1149.62	1158.25	1211.88	1249.38	1276.62	1346.38	1290.16	1224.39	1084.3	958.543	883.142	831.569
sr6_aclt_patella_2_s5	9.21875	4.84375	10.4688	563.2	580.667	589.467	578.6	609.8	623.333	645.2	658.333	651	647.467	645.8	625.467	640.533	648.667	656.6	661.467	627.133	596.6	582.867	596.6	576.4	550.6	547.533	527.733	550.667	554.333	574.667	557.133	568.867	553.933	601.067	617.933	675.733	687.8	737.667	791.333	828.933	894	985.467	1037.33	1066.09	1033.03	985.107	912.661	883.573	808.215
sr6_aclt_patella_2_s6	30.3125	8.4375	13.5938	1079.83	1037.08	997.917	995.75	1030.83	1051.17	1033.83	1010.33	1013.33	980.833	963.667	980.25	995	1008.92	1009.83	1019.42	1011.75	1008.17	991.5	1007.33	1019.25	1028.92	1035.83	1034.92	1025.08	1017.42	1012.5	1021.33	1030.75	1042.33	1071.75	1110.17	1197.83	1292.83	1343.42	1345.92	1381.5	1459.58	1560	1615.75	1510.55	1335.81	1143.96	1048.97	996.248	976.798
sr6_aclt_patella_2_s7	36.4062
sr6_aclt_patella_3_s1	24.5312	12.1875	11.0938	763.353	781.824	768.824	754.882	757.059	737.882	745	776.588	786.941	796.412	807.824	813.412	828.941	845.294	844.941	846.765	852.118	856.471	846.471	849.471	849	860.471	867.471	867.765	891.765	926.941	965.706	969.706	980.824	1008.88	1032.76	1062.18	1124.88	1169.71	1226.06	1289.82	1393.59	1496.71	1551.35	1571	1524.91	1444.65	1343.65	1232.07	1092.55	932.3
sr6_aclt_patella_3_s2	25	9.53125	14.2188	953.643	924.071	916.214	930.5	973.571	979.214	960.214	941.714	925.429	937.786	962.214	975.143	967.286	967.071	974.286	980.786	984.286	988.571	964.571	948.429	964.143	987.714	987.143	974.643	988.643	1001.21	1008.07	1012.86	1027.14	1042.21	1058.14	1091.21	1132.07	1197.43	1251.79	1300.14	1349.71	1391	1436.71	1494.86	1468.62	1321.06	1161.4	1020.15	946.453	961.411
sr6_aclt_patella_3_s3	13.5938	8.90625	10.1562	1031.33	1029.5	1013.17	991.167	953.833	928.667	917.5	1007.5	1101.67	1090.67	1093.67	1103.33	1103.33	1133.33	1157.83	1135.83	1105.5	1013.67	981	980	1011.83	1035.33	1031.5	1058.17	1008	1036.83	994.667	960	925.167	902.833	959.333	1003.33	1102.67	1129.67	1145.33	1143.83	1163.67	1156.5	1254	1256.67	1238.83	1215.2	1199.14	1119.41	1015.16	880.842
sr6_aclt_patella_3_s4	28.75	7.96875	7.96875	774	811.333	857	876.556	877.889	879.889	885.778	888.222	860.222	846.222	867.333	884.111	894.889	870.778	828.778	798.333	770.556	782	813.667	871.333	894.222	874.333	865.333	863	884	915.667	951.778	1007.89	1041.56	1052.78	1055.56	1047.67	1033	939.778	868	841.444	870.778	1030.67	1232.22	1366.33	1315.66	1230.18	1104.74	982.058	895.401	833.564
sr6_aclt_patella_4_s1	6.5625	6.25	13.125	313.273	291.182	269.636	227.636	235.545	249.727	266.727	263.818	248.273	256.182	236.727	236.636	209.364	224.273	223.727	226.818	227.909	237.818	271	250.182	253.727	253	257.909	249.364	246.727	266.182	286.909	259.364	274.727	272.091	254	281.727	330.909	384.636	450	490.818	528.909	613.091	737.727	814.182	816.745	680.949	497.123	310.575	185.436	153.64
sr6_aclt_patella_4_s2	14.5312	9.21875	9.53125	194.444	241.778	279	293.889	282.778	230.778	249.444	270.333	237.111	238.556	213.222	228.444	178.111	188.889	176.889	173	174.889	191.778	233.444	235.333	275.222	300.444	323.444	343.778	315.667	280.889	313.889	308.667	295.444	266.778	234	235	238	230.667	241.556	266.889	276.111	341.667	374.556	395.667	233.769	122.462	46.2683	27.3392	47.8359	63.5029
sr6_aclt_patella_4_s3	7.96875	5.9375	14.375	197.643	242.929	236.5	263.286	248.714	234.286	227.714	248.643	249.214	262.643	270	272.286	272.571	296.929	300.143	296.071	305	282.357	270.714	257.571	228.071	259.714	233.071	253.286	254.714	237	245.857	257.286	253.786	294.5	273.286	262.357	258.071	265.071	312.571	349.286	392.929	392.071	452.5	476.071	497.093	414.956	327.295	265.19	250.886	293.705
sr6_aclt_patella_4_s4	21.5625	11.0938	10.9375	252.571	266.714	338.714	360.5	403.071	413.714	407.571	448.143	467.357	488.071	446.929	421	388.857	389.857	344.429	312	292.5	280.929	262.786	274.143	276.857	281	289	288.5	256.214	275.429	264.286	247.571	247	253.5	292.714	287.357	301.929	342.214	352.571	364	380.857	439.286	545	578.214	549.025	494.711	421.608	333.124	238.568	182.336
sr6_aclt_patella_5_s1	17.1875	9.21875	12.6562	527.917	529.25	535.5	570.833	560.917	564.333	547.5	532.25	498.333	506	490.917	504.167	506.167	516	541.75	574.417	577.167	624.083	604.667	612.417	649.75	674.917	703.583	664.417	603.75	602.75	600.917	651.417	709.167	777.5	787.167	755.583	735.583	777.083	851.583	975.917	1110.92	1167.17	1198.67	1166.5	1076.28	898.741	673.002	433.605	236.871	125.166
sr6_aclt_patella_5_s2	12.3438	5.46875	8.59375	313.167	346.833	320.667	343.5	377	339.667	336.167	327.5	351	320.667	352.833	336.833	379	398.333	389.167	384.333	387.667	376	365.167	389.333	297.5	305.5	324.5	294.167	320.333	417.333	435.667	470.667	463.167	461.333	477.167	485.667	492.167	491.167	513	656.333	687.333	714.333	743.667	763.333	736.221	726.539	725.367	723.314	708.132	679.331
sr6_aclt_patella_5_s3	23.4375	8.90625	9.6875	415	450.875	411.125	402.25	408.75	417.125	450.75	472.625	511.5	513.75	523.875	534.125	490.125	484.5	440.5	495.25	530.875	533.625	508.75	528.75	497.375	461.5	474.375	473.875	487.875	455.125	486.875	493.125	502.875	497	470.375	494.125	497.625	521.875	577.75	608.875	658	702.5	759.125	821.625	823.585	731.932	575.204	414.293	275.172	201.81
sr6_aclt_patella_5_s4	45.3125	12.9688	12.3438	782.727	818.818	767.636	757.364	765.727	784	811.545	795.273	768.545	765.636	739.909	735.364	744.545	725.727	747.182	768.455	793.545	787.545	802.364	821	824.545	834.727	846.727	855.364	844.091	855	861.182	876	870.455	910.818	969.364	1039.09	1062.36	1143.45	1191.55	1292.18	1387	1519.36	1589.55	1626.73	1586.94	1491.63	1385.45	1298.23	1259.23	1274.16
sr6_aclt_patella_6_s1	18.2812	6.71875	11.0938	970	955.111	958	953	939.556	947.556	962.333	1013.33	987.333	998.778	988.333	1027	1022.33	1035.78	1012.78	995.778	985.667	994.111	988.889	987.333	961	987.556	973.333	990.556	990.778	1004	1034.33	1036.56	1017.44	1030.33	1056.22	1071.11	1128.56	1209.22	1239.56	1297.67	1363.44	1421.67	1470.44	1450.67	1345.47	1332.62	1327.23	1269.45	1191.6	1086.31
sr6_aclt_patella_6_s2	33.125
sr7_aclt_patella_1_s1	17.1875	5.625	11.25	877.9	849	816.3	776.8	744.4	728.4	670	628	609.6	631.8	629.3	645.9	659.8	699.9	716.2	771.2	802.1	826.9	842.5	866.6	824.2	826.7	841.9	856.9	860	852.6	873.3	887.3	895.9	949.1	984.4	1028.4	1083.2	1147.7	1214.6	1326.3	1369.6	1422.2	1486.8	1538.8	1473.83	1368.25	1190.66	1033.93	954.701	876.896
sr7_aclt_patella_1_s2	14.0625	4.84375	15.1562	758.2	748.6	763.4	709.4	739.6	721.2	690.8	656	656.2	674.6	709.4	730.2	775.8	818	895	914.4	1026.4	1102.2	1144.2	1174.2	1221.4	1264.6	1284.2	1312.2	1317.8	1288.6	1337	1388.6	1424.6	1422.4	1400.4	1346	1324	1318	1426	1503	1513.8	1585	1501.2	1402.2	1212.42	1119.17	1056.49	993.175	881.84	831.926
sr7_aclt_patella_1_s3	28.4375	9.53125	13.125	1034.93	1046.07	1052.93	1073.13	1067.67	1106.53	1109.6	1129.73	1119.47	1129.6	1131	1117.53	1107.93	1075.67	1087.2	1077.8	1101.07	1063.73	1064.07	1042.53	1081.07	1050.87	1063.67	1066.2	1055.4	1091.27	1099.07	1098.73	1088.27	1107.67	1104.8	1139.13	1194.93	1224.8	1304.53	1335.27	1421.47	1445.87	1464.67	1481.67	1443.9	1406.97	1385.25	1380.47	1361.5	1293.81
sr7_aclt_patella_3_s1	22.5	7.96875	11.4062	1238.36	1216.55	1206.09	1241.27	1220.82	1250.55	1243.27	1257.64	1261.36	1244.91	1216.36	1216.91	1227.18	1237.64	1217.73	1224.09	1233.91	1216.45	1228.18	1241.91	1239.64	1251	1234.55	1214.18	1216.45	1220	1199.64	1220.09	1224.55	1259.91	1265.82	1235.36	1206.18	1204.64	1251.27	1356.55	1454.36	1513.36	1566.82	1548	1527	1489.72	1449.22	1404.59	1289.94	1124.17
sr7_aclt_patella_3_s2	20.7812	7.34375	10.3125	1095.44	1095.56	1141.33	1080.44	1095.89	1125.56	1120.67	1123	1123.11	1141.44	1147.22	1146.22	1172.67	1123.11	1143.89	1149.33	1129.89	1151.78	1144.78	1129.44	1096	1102	1134.44	1150.44	1139.56	1117.56	1061	1074.33	1071.56	1101	1091.11	1051.33	1131.67	1212.11	1198	1198.89	1232	1270	1259.67	1304.44	1237.33	1212.3	1190.9	1164.75	1118.19	1073.08
sr7_aclt_patella_3_s3	19.375	8.4375	10	1064.56	1042.11	1096.67	1067.22	1033.33	1031.33	1017.22	984.111	948.556	968.556	967.778	1007.11	1050.67	1107.56	1108	1078.89	1085.56	1076.67	1039.22	1054.78	1043.22	1029.89	973.333	931.778	924.556	906.444	894.111	855.333	863.444	884	946.444	950.111	957	952.111	946.222	1046.67	1122.56	1157.89	1133.56	1205.44	1186.69	1173.16	1131.36	1102.62	1047.76	1003.52
sr7_aclt_patella_4_s1	23.125	11.5625	14.5312	796.067	787.067	764.6	734.933	754.667	787.533	758.067	771.4	779.4	775.733	782.6	808.733	844.867	859	876.867	888.333	873.267	864.6	877.4	876.533	886.467	861.6	861.133	860.733	887.067	901.533	901.867	899.133	925.933	939.867	953.933	980.067	994.2	1012.47	1052.47	1083.47	1108.73	1139.87	1179.73	1176.6	1169.39	1142.48	1100.55	1078.74	1095.65	1097.83
sr7_aclt_patella_4_s2	25.3125	9.53125	13.2812	605.385	620.462	605.769	616.077	592.692	588.923	580.615	584.769	601.077	627.538	655.923	676	697.462	738.615	738.385	727.231	699.923	708.692	676.462	668.231	656.385	642.308	631.923	673.538	691	735.385	760.923	767.154	747.923	722	719.692	735.846	725.769	712.385	737.462	727.077	741.385	741.769	786.769	865.385	856.348	836.599	821.75	757.591	747.223	761.226
sr7_aclt_patella_5_s1	6.71875	4.6875	10.1562	980.4	1002.5	1013.6	993.6	1010.1	1010	1000.9	981	991.6	964.4	963.8	981.2	1009.5	996.3	979.6	990.1	980	1014	996.9	998.4	983.7	1006.8	1026.5	1016.8	1019.5	984.2	955.1	957.4	1044.2	1088.5	1125.4	1190.2	1240.4	1245	1243	1276.5	1328.6	1317	1362.6	1397.8	1368.7	1356.48	1334.99	1274.08	1177.38	1089.21
sr7_aclt_patella_6_s1	16.25	10.3125	11.875	710.4	674.6	638.1	640.5	611.3	599	593.9	568.6	582.5	607.1	586.8	618.8	619.2	609.9	584	602.7	614.6	611.5	619.3	584.5	597	575.3	591.7	586.2	577.3	585.7	615.5	631	635.8	617.2	600.2	589	632.9	730.6	804.8	868.1	928.5	1057.7	1160.1	1195.5	1123.87	1000.02	780.817	589.803	455.963	351.293
sr7_aclt_patella_6_s2	16.25	8.75	10.3125	609.143	592.929	627.857	622.429	624.5	620.929	604.429	608.714	632.357	607.5	609.5	632.714	648.786	654.143	656.786	662.071	663.071	663.786	679.357	661.786	651.786	644.071	667.071	720.5	724.714	750.857	755.214	713.643	694.714	686.5	756.571	824.429	927.714	1037.93	1148.07	1249.29	1393.07	1474.86	1510.64	1465.93	1336.3	1229.98	1107.7	1020.28	992.126	998.719
sr7_aclt_patella_6_s3	18.2812	7.5	13.9062	741.1	736.2	772.4	774.6	764.6	723.7	703.4	719.4	748.9	754.9	745.4	771.5	748.3	719.4	691.7	713.8	755.7	760.4	761.7	786.4	817.4	821.3	806.6	827.8	822.2	787.4	820.6	848	852.1	879.3	889	898.1	889.8	850.8	871.2	955.8	1101.3	1273.4	1419	1550.2	1548.77	1414.21	1177.49	926.146	693.197	570.222
sr7_aclt_patella_6_s4	31.4062	9.53125	12.5	815.267	789.067	777.333	784.467	773	765.267	781.867	785.333	782.333	786.667	787	804.133	817.467	812.2	805.333	807.667	806.867	814.267	835.333	841.933	818.133	819.6	824.067	824.667	830.533	839.733	858.867	868.667	873.8	889.867	915.067	937.2	983.467	1028.73	1054.87	1105.6	1170.53	1243.2	1290.53	1313.6	1281.51	1205.62	1099.56	975.624	850.791	746.903
sr7_aclt_patella_6_s5	14.2188
sr7_aclt_patella_7_s1	12.1875	5.46875	12.0312	814.333	827.556	826.222	829.222	846.333	829.889	813.444	823.222	837.222	838.111	850.778	847.778	829.333	834.556	825.111	818.889	833.889	825.333	843.111	856.556	837.667	816.556	808.889	824	846	888.889	918.222	937.889	970.556	1011.89	1007.78	1079.33	1095.44	1178.89	1218	1313.44	1335.33	1335.44	1380.11	1395.67	1306.3	1241.22	1188.87	1145.39	1117.36	1120.13
sr7_aclt_patella_7_s2	19.2188	7.34375	9.84375	873.25	857.375	787	761.375	706	698.5	715.875	724.125	744	749.5	764.875	760.375	740.875	723.875	686.75	656	670.5	653.375	627.75	680.125	655.125	661.875	681.625	682.875	697.875	726.625	717.25	701.875	711.125	692.25	738.125	813.375	908.875	979.625	1009.38	1005.75	1023.38	1026.75	1048.38	1058.38	1058.03	1010.26	914.91	826.896	732.063	636.796
sr7_aclt_patella_7_s3	12.8125	8.75	10.7812	475.5	487.722	513.889	525.389	514.222	528.167	516.167	538.444	545.167	545.111	579.333	613.389	608.278	628.833	617.611	631.5	634.167	635.278	642	648.944	671.444	686.389	671	657.333	649.944	637.056	609.278	605.611	602.167	613.167	619.167	620.667	649.556	689.444	725.722	768	842.778	940.278	996.667	1021.33	1018.36	971.571	883.054	810.034	729.751	673.49
sr7_aclt_patella_7_s4	22.5	9.6875	10	1053.44	1073.78	1072.67	1034.22	1002.22	965.111	963.667	948.333	890.444	850.444	829.667	796.333	780.111	785.778	791.556	745.111	736.333	766.111	720.778	697	718.333	705	726.667	719.222	728.444	742.556	739.444	762.778	818	836	847.444	854.556	871.556	894.556	971	1052.11	1174.78	1255.89	1316.89	1351.78	1279.3	1120.87	898.395	672.418	513.832	456.052
sr7_aclt_patella_8_s1	23.5938	11.5625	11.25	575.286	604.429	593.214	611.929	586.286	545.357	527.214	547.286	542	523	504.857	508.286	512	531.214	504.286	502.071	530.643	586	589.643	587.286	568.929	569.857	557.786	538.071	541.857	543.214	543.286	538.214	553.643	536.714	535.429	563.857	542.071	549.643	603.429	644.714	737.286	859.429	934.357	1016	1012.12	953.13	862.942	739.14	638.713	600.004
sr7_aclt_patella_8_s2	16.875	6.875	11.0938	497.643	492.714	484.214	477.357	454.571	455.429	439.071	422.143	429.643	460.5	465.429	470.286	479.714	481	487.643	510.714	514.643	512.714	519.214	534.857	512.214	507.643	515.357	527.929	542.071	532.286	517.643	511.286	508.286	543.5	583.357	622.929	657.714	705.786	774.286	885.643	995.286	1096.29	1184.07	1176.57	1047.28	942.588	871.68	844.947	857.124	914.715
sr7_aclt_patella_8_s3	29.0625	8.125	13.75	535	570.625	573.25	539	536	571.25	597.125	599	619.75	618.625	601.125	594.375	543.875	543.125	550.875	584.875	587.5	584.625	616.625	616.5	622.5	651.625	677.25	668.75	670.75	686.875	733.5	732.75	751.75	786.25	820.75	845.5	910	952.125	1010	1079.12	1157.88	1190.12	1250	1261.62	1161.68	1100.4	1080.98	1123.66	1084.5	952.053
sr8_aclt_patella_1_s1	23.9062	11.875	9.375	869.308	839	811.385	809.923	804.231	766.769	701.538	724.615	751.077	789.615	809.462	801.846	774.308	717.615	723.154	702.077	680.231	637.462	588.615	579.615	574.385	541	522.692	522.154	542.923	544.231	518.692	526.923	520.077	537.769	548.231	568.615	606.615	641.615	689.231	740.846	755.154	768	802.692	822.231	832.122	809.631	775.282	738.745	707.963	695.408
sr8_aclt_patella_1_s2	35.3125	10.1562	11.875	688.625	674	675	673	711	713	672.5	703	675.875	681.125	672.5	686	694.5	715	724	728.875	714.25	717.5	714.5	712.625	685.875	702.5	704.25	690.625	678.125	704.625	747.375	778.625	817.875	871.25	906.625	985.375	1035.25	1141.12	1176.25	1228.5	1247.62	1318.62	1397.25	1447.25	1328.13	1181.68	1058.9	995.602	994.927	1001.11
sr8_aclt_patella_1_s3	27.5	8.4375	7.8125	382.833	372.25	329.5	315.417	310.75	306.417	290.417	318.833	308.25	327.75	322.333	322.75	363.917	317.167	303.333	293.75	305.417	331	326.667	357.833	389.167	459.917	498.417	501.083	532.25	541	574.583	559.25	571.417	558.333	548.583	530.167	521.833	502	526.917	539.333	539.167	536	542.833	553.583	556.366	550.334	538.979	520.035	497.292	474.734
sr8_aclt_patella_2_s1	8.90625	7.65625	13.4375	343.727	290.545	323.818	373.273	371.818	322.182	273.545	284.455	314.909	304.545	299.091	269.818	274.091	295	270.273	276.545	294.545	305.091	300.455	301.636	296.182	258.273	259.545	254.545	261.091	237.727	242.727	241.818	246.182	235.455	217.091	248.636	326.091	406.818	520	601.091	606.818	654.091	697.545	700.273	564.928	437.843	358.219	343.724	328.893	326.654
sr8_aclt_patella_2_s2	13.4375	6.09375	12.3438	326.143	358	350.143	302.857	250.571	223.714	226.714	231.571	219.857	225.286	208.571	215.714	212	237.714	219.571	183.857	167.857	151.714	132.429	131.714	123.429	131.286	175.571	211.571	216.571	248.143	245.571	267.857	297.429	320	327.714	289.857	280.857	328.714	338.571	372.429	405.286	464	564.286	636.571	631.175	499.753	327.764	205.024	123.955	65.8937
sr8_aclt_patella_2_s3	8.75	6.875	12.0312	298.538	304.538	336.154	325.308	338.154	336.846	336.077	300.077	296.538	302.846	279.846	281.308	278.231	268.077	284.615	280.231	304.231	336.308	371.923	373.231	394.692	370.615	410.692	405.077	410.385	400.538	390.692	369.308	341.308	317.769	311.462	286.231	264.615	288.385	318.462	386.154	425.923	471.385	536.077	615.846	599.278	548.492	487.099	440.675	384.577	315.49
sr8_aclt_patella_2_s4	9.6875	10	12.5	302.692	328.769	309.692	326.923	289.154	285.538	300.308	341.154	343.308	341.462	351.231	358.154	382.231	408.462	386.846	359.923	356.462	343.846	321.846	312.154	278.154	305.615	335.538	370.077	371.538	386.846	377.462	431.077	485.846	526.538	519.231	472.154	342.923	169.231	77	72.7692	246.538	529.538	799.846	900	749.279	606.753	527.722	493.37	471.546	460.32
sr8_aclt_patella_2_s5	16.4062	5.3125	13.5938	330.6	335.067	344.8	353.467	357.4	345.533	340.867	329.267	330.533	363	376.733	357.533	309.4	292.133	301.933	318.733	320.733	305.733	282.2	251.733	274.933	301.133	311.333	328.8	331.667	302.733	252.467	181.667	136.4	118.6	106	126.267	171.6	242.667	344.2	398.2	452.6	535.4	628.133	689.733	658.011	605.767	554.599	495.126	404.426	317.188
sr8_aclt_patella_3_s1	19.8438	11.0938	11.7188	46.7273	54.8182	62.2727	59	61.4545	48.2727	35.4545	50.9091	81	82.1818	78.1818	65.8182	54.2727	48.9091	47.2727	51.0909	33.6364	47.9091	53.3636	50.3636	49.3636	44	53	58.7273	48.7273	46.2727	45.1818	40.8182	45.1818	41.8182	39.9091	46.1818	70.6364	103.727	155.091	214.364	229.636	225.636	219.818	240.636	222.579	154.545	76.6839	36.9572	23.8319	22.0405
sr8_aclt_patella_3_s2	31.875
sr8_aclt_patella_4_s1	16.0938	9.53125	12.5	231.923	180.692	148.462	120.923	94.5385	53.1538	46.9231	53.2308	61.3846	72.3077	82.6923	129.769	168.846	216.923	287.538	385.538	518.154	654.769	781.692	846	865.462	866.077	957.154	1028.15	1156.62	1273.46	1308.77	1300.54	1227.08	1152.15	1073.46	1063	989.923	995.538	1013.31	1068.62	1157.23	1202.77	1248.54	1272.38	1212.95	1120.3	1006.23	914.664	823.805	743.787
sr8_aclt_patella_4_s2	19.5312	7.96875	10.7812	636.875	668.25	632.125	644.625	617.5	613.75	602.875	587.125	566.875	563.125	592	547.375	558.75	544.875	519.625	515.25	532.625	548	559.625	562.25	567.625	579.375	578.75	602.5	598.625	636.5	635.75	655.75	639	660.375	661.875	692.875	697.5	700.25	684.125	713.75	768.625	833.875	922	993.25	973.56	957.024	965.792	966.931	939.691	951.838
sr8_aclt_patella_4_s3	40.9375
sr8_aclt_patella_5_s1	26.5625	8.90625	11.25	418.889	457.111	486.333	513.333	513.556	491.889	515	535.333	584.778	590.222	577.111	585.111	543.778	553.889	533.778	543.556	548.111	556.556	581.222	566.778	575.444	574.778	549.778	533.778	505.444	503.667	498.111	483.444	462.556	428.222	427	504.778	548.556	586.333	648.667	720	805.444	938.222	1027.67	1091.11	1103.36	1082.48	1069.08	1030.42	950.98	812.825
sr8_aclt_patella_6_s1	36.25
sr8_aclt_patella_7_s1	11.4062	10.1562	12.5	66.8333	57.9444	54.9444	54.1667	45.8889	40.3333	44.3889	40.4444	39.2778	44.4444	46.1111	61.0556	74.6667	76.6111	81.3333	110.556	105.444	97.0556	96.1111	98.6111	100.889	99.5556	103.167	106.389	109.667	127.111	120.833	88.6111	83.0556	81.2778	93.3333	136.778	174.722	224.778	282.222	338.333	395.833	444.167	485.667	497	415.94	325.909	222.531	133.667	73.8623	45.1327
sr8_aclt_patella_7_s2	23.9062	9.21875	12.6562	272.846	280.692	275.615	274.769	279.846	285	314.231	324.538	314.923	319.923	339.615	331.385	318.308	329.923	354.692	352.769	367.462	371.385	388.615	394.154	402.615	407.462	425.692	418.846	440.769	420.462	442.231	451.077	467.923	478.231	514	585	635.308	655.385	673	721.077	807.154	939.308	1090.23	1155.23	1063.23	959.675	815.087	648.916	508.305	397.65
sr8_aclt_patella_8_s1	30.9375	12.3438	10.625	71.6842	78.2632	89.6842	85.8947	86.2632	81.7368	83.5789	87.2105	83.1579	83.8947	73.5789	65.6842	85.5789	95.5263	84.9474	65.2632	72.7895	74.5789	73.8947	72	68.5789	78.4737	87.5263	91.3158	100	96.5789	86.7368	72.4211	64.8947	70.8947	71.5263	78.4737	105.263	159	204.526	231.632	319.158	444.947	583.842	657.263	604.576	505.032	372.99	235.82	132.551	70.7975
sr9_aclt_patella_1_s1	15.7812	8.75	13.2812	1057.91	1055.36	1049.82	1076.18	1088.27	1063.18	1080.55	1077.27	1087.09	1102.55	1098.18	1110.09	1111.27	1083.91	1114.45	1109.36	1117.18	1124.09	1137.27	1163	1177.64	1173.82	1154.27	1157.64	1140.82	1109.18	1119.64	1152.73	1173.91	1246.55	1311.64	1312.36	1309.73	1301.91	1331.18	1278.64	1346.55	1424	1473.64	1512.91	1472.48	1384.26	1311.82	1271.31	1246.12	1219.45
sr9_aclt_patella_2_s1	10.1562	7.8125	10.4688	596.556	598.111	616.333	600.111	587.444	600.778	613.111	622.889	620.111	573.556	537.556	540.778	540.333	527	523.444	532.556	540.222	564.222	618.444	658.111	670.778	644.556	561.444	532.222	577.667	647.556	708.778	715.889	665.222	608.889	590.444	591.889	609.556	616.556	634	685.333	769.556	884.222	972	978.556	871.875	794.907	736.632	719.44	711.934	672.002
sr9_aclt_patella_2_s2	24.8438	9.21875	11.5625	460.4	463	455.9	470.1	495.4	525.7	553.8	535	530	536.3	534.4	538.2	555.2	569.5	562.1	539.4	510.6	501.9	509.3	531.6	557.3	557.3	561	571.7	546.8	487.8	441	429.6	433.1	457.2	478.1	479.1	506.9	540.9	572.5	631.3	682.2	761	878.5	979.5	973.835	953.307	945.642	935.171	910.43	851.631
sr9_aclt_patella_2_s3	28.125	10.3125	11.5625	648.455	640.182	643.545	634.727	614.545	611.273	599	596.273	577.091	548	540.727	537.727	558.455	569.727	584.636	596	621.273	637.182	652.091	674.273	672	663.091	644.182	631.545	626.727	641.545	653.818	637	628.091	622.818	623	647.182	663.727	678.091	676.909	694.818	746.818	789.455	833.727	860.636	831.313	794.591	747.705	712.52	679.151	640.171
sr9_aclt_patella_2_s4	23.2812	9.0625	10.9375	668.733	640.533	642	648	631.8	650.667	645.533	646.933	630.667	627.8	636.2	662.933	672.467	687.867	664.933	686.867	699.467	708.2	692.333	714.667	722.533	744.933	721.267	714.333	715	687.867	702.267	720.4	718.933	733.133	777.067	766.867	748.733	728.4	793.8	862.867	921.533	984.467	1069.8	1121.87	1118.1	1044.79	949.824	815.135	667.27	525.97
sr9_aclt_patella_2_s5	27.0312	10.1562	10.1562	666.417	674.417	703.917	735.25	763.917	781.417	758.917	719.167	698.417	688.583	710.25	701.167	670.417	688.417	703.167	725.417	730.833	724.083	735.167	752.667	769.333	758.417	764.333	771.5	759.25	758.417	784.583	800.25	802.083	787.917	771.167	767.583	771.833	791.25	797.25	851.333	953.917	1098.67	1260.75	1359.67	1304.95	1177.24	990.879	832.102	731.238	693.178
sr9_aclt_patella_2_s6	27.3438	10.1562	9.6875	558.545	549.091	547.273	542.545	504.545	484.727	482.273	471.273	465.273	474.727	496.182	492.182	482.455	504.909	512.727	494	486.182	490.727	516.182	537.364	536.727	535.636	551.727	573.818	573.818	607.545	597.273	587.818	598.727	625.182	675.273	687.545	705.545	748.909	739.182	736	777.909	866	987.545	1086	1055.52	972.661	861.955	765.475	706.942	715.023
sr9_aclt_patella_2_s7	34.375	10.3125	12.5	584.273	587.455	600.182	629.818	636.455	641	621.182	597.545	600.909	599.818	579.273	589	615.091	619.636	662.455	700.091	720.545	726.364	704.273	689	686	663.818	661.545	679.455	665.091	670.364	707.636	754.091	773.273	769.636	777.182	786	852.091	899	934.727	1003.73	1075.73	1145.64	1214.36	1273.18	1240.66	1131.84	983.038	812.306	680.508	636.344
sr9_aclt_patella_3_s1	43.5938	9.0625	12.8125	566.308	583.692	593.846	607.692	599.923	591.615	583.462	573.538	567.231	563.308	575.154	581.846	591.846	573.385	568.308	567.154	561	570	588.615	578.077	605	620.846	631.231	642.615	655.231	683	722.154	739.077	746.231	760	781.308	826.692	860.231	903.615	943.462	1025.23	1070.23	1156.69	1232.08	1283	1217.67	1119.27	985.946	872.159	777.779	724.671
sr9_aclt_patella_3_s2	39.6875	12.6562	11.0938	1067.67	1080.75	1070.25	1051.5	1044	1008.83	973	971.583	973.5	983.417	979.333	968.083	956.333	939.917	912	929.333	939.5	949.667	963.583	957.917	950.5	954.833	948.583	970.583	993.583	976.25	988.917	1024.17	1061.75	1086.5	1078.33	1114.75	1139.67	1164.5	1204.67	1238.42	1316.5	1361.75	1454.25	1493.58	1500.97	1436.49	1319.89	1195.61	1059.69	973.854
sr9_aclt_patella_4_s1	9.375	8.59375	9.6875	203.875	217.625	304.25	422.375	587.375	756.375	807.25	751.75	586	449.5	348.875	315.5	332.875	314.125	311.875	301.75	287.25	294.875	309.5	268	270.375	265.625	266.875	261.375	252.875	261.25	265.375	250	239.625	258.25	246.75	281.75	334.5	379.875	405.625	449	554.375	657.75	828.75	920.75	826.517	670.667	473.467	288	159.229	93.8563
sr9_aclt_patella_4_s2	9.375	5.9375	12.0312	391.818	374	363.636	364.091	363.364	372.909	370.818	401.091	382.818	371	378.273	369.455	379	384.364	387	380.091	378.364	358.727	352.727	350.545	389.182	394.636	400.364	423.636	425	424.727	437.273	450.364	485.364	496	513.909	521.727	527.545	541.727	574.636	671.818	785.909	930.727	993.455	1006.91	940.078	842.915	708.333	582.212	495.194	440.332
sr9_aclt_patella_4_s3	10.3125	6.25	9.21875	247.8	254.4	263.5	257.3	234.1	238.5	244.2	254.7	276.8	282.7	298.3	265.6	255	269	242.8	246.3	260.6	292.8	304.2	279.4	272.8	252.7	243.8	209.6	223.1	222.6	250.3	297.3	295.5	285	266.8	257.9	281	330.2	360	431.7	468.3	504.3	553.4	557	549.874	525.132	503.443	479.542	462.895	462.329
sr9_aclt_patella_4_s4	22.3438	8.75	9.53125	424.111	409.556	425.111	433.222	432.333	427.889	420.667	395.111	369.333	341.444	372	371.667	387.778	398.667	404.333	424.667	424.889	404.556	409.889	415.111	390	402.222	406.778	412.111	388.667	362.222	359.333	390.333	404.111	419.444	471.333	492.444	483.889	474.444	468.333	551.444	702.333	911.889	1025.56	1011.89	855.126	731.507	578.286	430.002	309.761	224.231
sr9_aclt_patella_4_s5	33.125	8.4375	9.84375	469.273	463.818	440.273	441.727	442.636	462.636	455.455	475.818	504.636	536.091	531.273	547.455	557.091	561.182	568.545	586.818	568.636	548.364	553.545	564.364	549.182	502.727	501.636	470.909	449.909	411.364	436.182	444	443.364	460.545	473.364	500	546.091	571	618.364	707.182	842.909	934.545	1050.73	1134.36	1104.43	1057.82	946.751	830.001	724.521	628.429
sr9_aclt_patella_4_s6	25.1562	7.03125	9.21875	1025.67	1012.5	989.333	923	826.833	742.667	654.5	616.333	634.167	598	582.167	588	560.167	530.167	541.333	534.5	508	494.333	510.333	502.5	459.667	461	499.333	490.833	514.833	494.667	541.167	550.5	617.167	725.333	845	937.667	959.167	899.5	798.333	727.667	659.167	577.5	495.167	416.833	305.06	274.162	259.625	265.778	273.533	261.314
sr9_aclt_patella_4_s7	26.5625	6.5625	10.4688	429.667	422.083	409.167	393.667	401.167	421.5	420.75	431.333	429.583	380.417	391.333	379.833	405.833	445.167	434.25	481.5	496.5	503.333	534.833	536	549.833	572	581.417	602.417	610.417	607.667	655.833	664.667	679.667	696.5	683.917	688.667	670	706.333	763.25	821.667	918.083	982.417	1063.92	1089.75	1082.74	1021.74	932.345	882.389	816.705	767.377
sr9_aclt_patella_5_s1	12.6562	8.28125	9.375	599	608.571	605.143	628.857	630.286	624	622.857	612	584.571	576.571	586.857	567.286	593.571	571.143	559.571	585.857	567.714	557.571	608.143	619.857	579	571.286	534.286	539.571	553.571	605.714	593.714	602.286	547.286	550.429	587.286	642.286	721.714	784.429	786.286	803.857	818.286	851.571	868.714	889.429	907.063	886.144	852.583	799.487	769.865	763.062
sr9_aclt_patella_5_s2	18.4375	7.96875	11.7188																								440.143	670.714	759.857	763	709.571	683.714	667.714	635.857	612.286	615.286	636.143	676.714	815.286	949.286	1097.71	1187.43	1240.43	1222.3	1181.85	1104.78	1002.36	924.603	859.539
sr9_aclt_patella_5_s3	14.375	6.71875	12.9688	388.333	386.25	376.75	359.417	355.833	346.333	334.167	359	373.5	371.25	371.333	373.333	377.917	342.417	353.333	374.25	399.917	395.333	399.667	408.5	406.333	407.5	410.833	428.25	408	384.25	351	356.167	394.083	428.917	467	513.417	544	554.083	567.5	589.5	615.083	719.75	864.583	980.25	965.008	859.229	706.74	569.758	482.239	398.331
sr9_aclt_patella_6_s1	12.3438	8.4375	13.75	198.667	173.333	194.778	194.667	239.222	240.778	260.556	244.778	277.444	264.333	278.111	273	282.444	283.556	284.556	289.667	276.889	293.444	263.444	269.667	228.778	204.556	193.667	203.333	217.222	208.667	191.222	187.556	185.222	185.222	215.556	191.333	207.556	181.889	153.889	174.111	193.333	243.667	312.111	361.667	385.924	366.899	304.792	274.296	266.18	252.326
sr9_aclt_patella_6_s2	27.8125	12.9688	9.84375	851.769	866.154	876.923	846.308	847.692	877.231	849.846	853	885.846	867.769	861.308	875.538	872.231	872.615	888.462	892.538	909.846	921	938.077	925.615	940	945.923	950.923	946.692	961.385	986.385	1029.85	1091.46	1131.92	1172.38	1168	1141.31	1097.31	1070.92	1093.31	1176	1250.23	1356.15	1463.46	1543.23	1516.39	1421.14	1221.69	973.061	726.147	521.719
sr9_aclt_patella_6_s3	25.625	10	11.7188	683.5	654.75	694.75	701.5	726.75	754.25	708.75	675	686.5	694	688.75	697.5	710.75	767.75	742.5	742.75	712	747.25	753.75	793.75	811.25	865.75	880.75	942.5	906.25	918.5	892.75	882.5	918.5	911.5	944.5	917	982.25	1002.25	1036.25	1067.25	1147.5	1219.75	1241	1248.25	1242.77	1219.69	1197.79	1158.37	1154.97	1159.96
sr9_aclt_patella_6_s4	27.8125	12.6562	13.9062	476.562	475.938	487.25	496.188	492.062	529.938	559.438	578.312	588.438	574.25	576.625	575.562	568.875	604.438	609.5	629	625.375	645.562	653.062	675.25	691.438	706.625	711.562	704.625	716.562	699.875	698.125	706.75	739.938	762.375	786.812	813.438	829	883.062	945.938	994.562	1059.12	1117.94	1155.75	1143.25	1034.35	911.399	709.104	483.64	311.682	216.162
sr9_aclt_patella_6_s5	24.2188	7.5	13.2812	961.417	959.083	957.667	958.917	961.25	969.333	951.75	948.5	956.833	972.833	979.083	999.417	1025.17	991.75	1011.42	1034.33	1026.33	1043.75	1041.67	1050.17	1059.75	1056.75	1074.92	1106.75	1089.25	1104	1121.67	1096.58	1141.08	1149.42	1174.42	1193.42	1204.25	1190.25	1165	1170.83	1189.67	1257.17	1333.17	1360.17	1340.99	1273.51	1156.79	1093.8	1032	986.918
sr9_aclt_patella_7_s1	22.0312	8.28125	9.53125	594.4	611.8	628.6	594.4	628.2	576.8	589.4	563.6	539	553.8	584.4	564.4	578.4	628.4	604.6	659.6	664.6	683.8	689.2	695.4	682.8	648.2	622.4	636.2	702.8	697.6	708.8	727.6	738.2	710.8	729.8	715.2	810.6	853	981.2	1115.2	1191.8	1323	1332.2	1339.4	1305.7	1266.84	1259.32	1279.61	1335.55	1372.62
sr9_aclt_patella_7_s2	16.7188	9.21875	11.4062	729	712.182	714.364	744.909	690.182	697.545	678.364	670.091	668.364	680	647.182	651.182	670.273	660.182	660.727	663.818	687.091	695	701.455	742.727	774.636	822.091	811.545	806.091	799.636	763.727	753.091	700.091	724.727	740.727	743.909	753.818	779.727	815.273	883.091	975.364	1079.09	1175.18	1299.09	1315.55	1306.04	1243.62	1146.89	1013.69	860.218	767.918
sr9_aclt_patella_7_s3	28.5938	10	11.5625	872.769	865.692	885.154	854.462	857	869.769	871.538	861.462	879.462	892.462	906.308	926.923	951.769	959.385	973.077	980.308	959.769	969.462	983.692	995.538	981.077	1004.38	1005.85	1023.62	1032.31	1061.23	1112.62	1100.38	1132.23	1168.62	1220.08	1251.15	1301.08	1290.15	1288	1323.77	1378.54	1444.85	1492.77	1534.77	1488.18	1406.24	1297.28	1228.72	1168.93	1131.11
sr9_aclt_patella_7_s4	46.5625
sr9_aclt_patella_8_s1	21.5625	9.6875	8.90625	133.857	128.143	125.714	110.286	145.143	148.143	172.857	160.286	159.857	120	166.714	146.571	195.571	193.286	225	280.286	268.571	257.571	239.429	252.429	267	248.714	230.571	239.143	247.714	291.857	311.143	247.286	216.286	199.857	189.143	176.857	221.286	318.571	420.429	485.571	556.857	581.429	648.857	665.714	660.923	612.088	539.775	488.224	437.058	373.755
sr9_aclt_patella_8_s2	22.3438	11.25	11.7188	568.7	565.5	536.8	531.7	511.2	482.3	481.8	427.7	438.4	430.2	451.1	432.4	401.3	392.5	351.8	307.8	260.5	230.4	208.9	197.4	231.7	208	195.2	196.5	210.3	197.7	199.2	200.3	221	221.5	238.2	231.4	261.8	299.3	314.6	390.5	474.1	550.2	604.3	640.3	597.709	520.328	452.61	388.012	305.917	191.201
sr9_aclt_patella_8_s3	26.0938	10.3125	10.7812	310.529	326	333.765	337.824	328.176	343.176	325.647	354.235	309.471	298.176	290.882	288.176	294	307	306.235	328.529	334.294	338.529	327	322.882	364.824	361.235	361.412	347.882	313.412	296	302.882	300.706	333.294	330.176	337.588	329.882	347.824	379.294	410.941	481.882	596.588	722.059	791	820.941	799.699	769.138	749.087	741.022	764.675	805.578
sr9_aclt_patella_8_s4	27.3438	12.0312	11.875	203.5	195.5	256.3	258.9	257.9	288.6	284.8	285.6	310	291.6	306.4	263.8	269.1	251.5	233.2	255.9	237.1	234.9	264.3	250.2	270.4	300.3	327.3	305.1	308.6	353.7	382.6	395.5	396.7	413.5	423.4	398.4	368.5	332.3	341.4	379.3	446.5	530.7	596.5	682.1	662.976	598.161	535.585	534.024	555.849	524.958
sr9_aclt_patella_8_s5	10.7812	7.8125	12.5	114	92.25	93.125	127.75	132.75	109.75	111	132	119.25	110.125	100.75	103.375	74.375	97.5	95	149.5	99	135.125	129.75	127.25	97.25	114.75	96.25	96.375	106.875	129.5	169.125	210.75	226.375	215.625	228.125	241	240.875	221.25	221.375	248.5	299.375	449.125	537.875	585.625	536.845	482.743	422.426	425.063	421.489	392.825
sr9_aclt_patella_9_s1	17.6562	7.5	11.875	534.4	526.5	530.1	542.3	554.6	574.7	590.1	617.8	603.3	630.3	654.7	640.3	637.4	656.3	673.7	682.9	681.8	640.9	620.9	647	677.6	740.9	803.5	872.5	935.7	917.3	852.9	681.4	539.7	465.4	471	552.4	597.9	773.7	950	1117.7	1248.5	1315.8	1355	1386	1359.3	1289.54	1247.6	1201.71	1047.26	857.582
sr9_aclt_patella_9_s2	25.9375	7.5	10.9375	1060.25	1062.62	1042.12	1066	1057.75	1064.62	1064.5	1078.12	1062.62	1094.12	1086.12	1070.25	1065.12	1075.88	1046.25	1031	1023.12	1016	1038.38	1051	1015	1022.12	1037.12	1039.62	1034.88	1019.75	1013	1072.38	1083.88	1118.25	1125.38	1136.62	1176.88	1219	1220.88	1276.88	1324.12	1415.75	1556.75	1606.38	1572.05	1512.69	1427.99	1302.89	1263.54	1301.67
sr10_aclt_patella_1_s1	12.1875	6.40625	10.4688	1585.45	1539.55	1451.45	1373	1308.18	1211.55	1125.36	1055.45	1016	1012.73	1000.64	1017.18	1051.09	1057.64	1111.27	1118.73	1144.82	1178.82	1221.36	1246.82	1272.18	1304.09	1310.45	1283.91	1230.36	1215.45	1205.73	1242.36	1262.91	1278.18	1249.73	1241.09	1260.09	1279.45	1283	1315.36	1357.45	1468.09	1553.09	1586.73	1500.13	1397.46	1298.71	1212.59	1131.85	1048.75
sr10_aclt_patella_1_s2	20.9375	7.03125	11.0938	1007.44	1007	978.667	970	957	991.889	956.667	969.111	973.333	969.556	971.778	952.778	945.333	968.556	978.222	963.667	957.111	974.111	989.556	1027.11	1000.33	946.333	971.222	971.778	971.667	1001	997.222	981.111	1014.56	1056.22	1062.11	1080.78	1079.22	1077.89	1123.78	1176.33	1248.56	1322.67	1472.33	1612.56	1613.78	1595.24	1474.75	1263.38	1190.08	1105.86
sr10_aclt_patella_1_s3	10.9375	5	14.8438	581.8	563.7	583	589	583.6	569.8	595.1	618.7	614.5	627.4	660.6	666.5	673.9	692.7	692.8	710.6	718.3	729.5	758.8	765.3	792	790.8	770.5	778.6	797.7	810.9	837.3	821.4	799.7	782.9	797.1	814.2	860.1	860.7	882.2	915.7	964.6	1028.2	1123.3	1165.2	1206.56	1185.08	1150.99	1082.56	956.736	808.247
sr10_aclt_patella_1_s4	32.3438	4.21875	11.875	1168.08	1180	1206	1225.15	1243.54	1243.15	1219.69	1205.38	1202	1189.15	1203.38	1206.15	1182.92	1176.15	1171.46	1169	1163.92	1153.08	1142.08	1155.69	1151.92	1167.23	1189.46	1190.85	1217.38	1224.85	1210.77	1234.08	1230.46	1236.23	1276.69	1280.31	1295.77	1312.77	1367.85	1432.69	1449.92	1478.85	1544.38	1572.08	1527.02	1489.84	1451.6	1411.55	1377.79	1362.45
sr10_aclt_patella_1_s5	7.65625	5.46875	9.53125	1007.71	1010.43	1011.29	984.286	1000.43	985	962.429	916.571	878.143	864.286	866.571	885.429	926.714	961.571	984.429	1049.43	1139.29	1190.29	1157	1041.71	967.714	892	804.429	715.571	710	787.571	833	835.429	877.714	892	894	856.429	845.429	987.286	1165.86	1289.43	1357.43	1364.43	1373.71	1361.43	1372.84	1338.82	1274.27	1197.46	1113.92	1032.97
sr10_aclt_patella_1_s5m1	42.0312	8.125	10.1562	1246.12	1239.25	1219.75	1238.12	1223.88	1241.25	1256.75	1262.38	1233.88	1276.75	1305.25	1278.5	1297.62	1285.38	1299.62	1340.88	1389.25	1382.62	1374.5	1389.25	1370	1392.5	1421.62	1419.75	1427	1499	1534.75	1500.12	1511.25	1533.25	1559.88	1601	1609.62	1683.25	1698.88	1689.12	1699.38	1732.38	1709.88	1731.88	1638.86	1512.27	1348.1	1195.42	1062.47	976.335
sr10_aclt_patella_2_s1	23.75	7.1875	9.84375	430.455	429.273	457.636	443.273	503.818	477.455	450.636	426.727	428.182	426.909	405.273	400.182	369.818	355.182	345.818	358.909	366.182	416.182	448.818	462.364	443.182	432.455	436.818	454.727	489.727	517.182	541.545	608.909	704.818	832.727	910.636	850.818	767.364	693.545	648.182	654.818	696.545	774.909	888.727	997.364	1007.08	955.999	872.883	747.208	579.13	410.98
sr10_aclt_patella_2_s2	28.4375	5.78125	12.9688	427.8	467	444.6	430.1	449	451.9	454	501.7	487	463.9	457	476.6	476.1	453	455.6	482.7	516.5	498.3	494.2	503.1	499.6	512.6	511.9	512.3	516.6	514.3	511.4	512.5	502	540.4	550.1	561.9	548.3	581.5	597.6	618.2	668.1	752.2	827.6	959.2	949.011	853.59	657.978	428.926	312.716	263.566
sr10_aclt_patella_3_s1	21.25	8.59375	12.6562	231.333	241.5	209.333	229	237.333	256.5	255.667	245.833	231.333	246.833	250.5	220.167	194	184.5	217.833	222.333	249.833	251.833	285.833	322	323.833	316	332.333	344	362.667	362.167	359.333	363.667	345.667	377.667	397.333	381.667	407	404.667	415.833	439.833	450.333	493	546.833	558.833	546.962	488.212	451.656	401.786	370.975	344.029
sr10_aclt_patella_3_s2	16.5625	6.875	12.6562	304.6	273.933	269.333	283.2	272.067	297.667	260.067	268.4	247.467	224.6	215.667	196.4	182.6	199	207.4	205.2	243.867	272.333	263.8	265.067	257.4	250.533	210.133	220.867	224.733	259.933	309.4	364.067	376	371.733	344.6	313.8	290	286.8	333.333	400.067	495.067	588	629.867	662.8	648.946	650.126	691.784	831.914	1048.41	1241.51
sr10_aclt_patella_3_s3	32.5	7.5	13.75	655.833	678.75	667.917	665.75	666.75	663.417	644.417	641.25	646	642.833	647.833	684.667	677.583	697.5	717.5	726.917	719.167	735.75	727	721.25	711.5	718.917	723.667	743.5	768.333	782.583	803.833	829.5	840.833	866.083	885.667	909.417	974.417	1025.5	1097.08	1145.75	1221.92	1314.25	1394.67	1396.17	1119.16	841.761	608.929	446.663	348.081	355.6
sr10_aclt_patella_3_s4	36.5625	8.125	13.2812	754.667	754.8	737.4	724.8	726.867	734.8	754.533	769.933	791.933	796.267	793.8	804.4	789.6	778.133	752	756.533	769.6	758.133	748.867	726.067	728.133	724.2	738.533	743.6	732.733	742.333	749.2	746.733	749.667	766.267	778.6	793.467	847.2	936.8	1024	1081.53	1131.93	1211.73	1302.67	1346.6	1302.04	1226.58	1095.19	925.862	749.241	605.381
sr10_aclt_patella_3_s5	33.2812	6.71875	8.75	402.182	401.727	380.909	359.364	364.182	380.909	383.909	378.545	373.455	342.455	325.636	319.909	322.727	353.818	386.727	411.545	438.273	449.182	445.727	468.909	482.727	470.273	472.364	465.364	444.091	459.091	464.455	462.091	433.455	420.818	414.909	433.727	468	502.818	553.091	632.273	752.818	906.182	996.818	1023.36	960.029	876.96	787.417	704.318	627.656	549.683
sr10_aclt_patella_3_s6	21.875	5.625	12.9688	264	262.455	261	240.636	231.636	233.091	230.273	209.273	220	212	216.091	244	244.545	249.727	257.727	268.273	291.091	310.182	334.818	356.727	388.545	385.818	377.818	368.818	389.636	385.545	400.818	420.818	416.909	396	386.091	380.727	363.091	345.636	330.182	365.455	418.273	538.727	618.818	696.091	662.293	556.826	434.873	301.713	236.241	227.963
sr10_aclt_patella_4_s1	11.7188	6.09375	13.4375	584.25	580.438	584.75	578.938	575.062	598.312	598.875	619.688	623.875	647.812	670.25	660.812	683.938	664.125	654.625	652.688	635.188	662.625	665.375	660.75	712.188	732.125	749.812	745.062	727.312	720.938	745.688	776.125	824.062	827.938	812.938	813.25	804.375	806.438	846.75	926.125	1021.81	1099.56	1169.19	1175.25	1100.82	1072.47	985.798	856.397	759.514	680.589
sr10_aclt_patella_4_s2	18.125	5.78125	10.625	580.286	551	557.857	533.429	509	493.143	544.571	544.714	552.429	593.143	565.143	578.286	609.571	590.714	596	588.714	613	602.429	612.571	593.429	607.571	610.286	652.571	690.857	699.429	710.286	713.143	701.429	716.286	764.857	779.714	781.429	777.714	808.571	854.857	881	921.714	953.143	992.429	1033.14	957.128	901.491	908.833	930.517	923.888	945.151
sr10_aclt_patella_4_s3	14.6875	7.96875	10.4688	643	665.333	656	653.556	622.667	600	600.222	633.222	628.111	659.556	705.667	730.778	741.333	706.778	667	668.333	667.889	660.556	651.667	603.667	614.778	626.222	608.667	615	587	575.444	575.778	575.778	602.333	605.444	581.556	589.444	605.778	594.444	593.889	633.444	716.778	805	872.444	891.556	886.257	870.909	842.047	787.16	699.65	562.766
sr10_aclt_patella_5_s1	20	7.34375	13.75	397.154	389	397.077	390.231	392.385	419.846	428.462	437.385	410.308	391.923	417.462	433.077	415.615	398.154	374.692	378.692	401.615	415.231	415.769	428.692	401.692	420.462	419.846	422.462	442.462	440	442.154	421.538	397.462	415.231	466.923	500.154	477	410.308	337.923	393.308	459	544.846	608.231	634.769	613.501	585.523	586.843	596.085	543.887	462.816
sr10_aclt_patella_5_s2	31.5625	6.71875	13.4375	380.889	382.556	385.889	399.111	399.333	410.556	419.556	408.111	394.778	396.444	412.778	411	393.778	400.667	434.778	434.556	425.444	419.556	409.444	412.667	429.667	448.556	449.222	430.222	433.556	421.889	390.444	384.667	378.667	373.556	401.222	436	472.556	511.444	567.444	645.889	708	725.556	747.778	789.778	812.451	780.157	732.731	680.2	625.547	506.862
sr10_aclt_patella_5_s3	29.6875	7.65625	12.5	462.4	431.4	418.1	419.8	394.2	381.7	388.2	393.4	407.8	417.5	424.2	430.8	433.3	429.6	430.9	432.9	440	438.4	440.9	461.5	463.7	444.9	449.6	452.9	454.6	452.3	429.5	409.8	389	394	412.1	422.2	468.9	527.3	582	650.2	680	720.7	786.5	823	828.672	798.886	768.667	710.16	609.71	495.577
sr10_aclt_patella_6_s1	10.1562	5	10.3125	348.833	353.833	349	450.667	724.833	732	647.5	540.5	461.333	380.167	405.167	530	451.167	426.5	381.833	415.833	506.5	549.833	508.667	545.167	590	594	564	523	445.667	393	346	323.333	231.5	224.333	246.333	282.5	360.833	454.5	477.333	457.5	474.833	497.5	583.5	621.167	556.967	387.483	169.834	106.146	99.4551	101.159
sr10_aclt_patella_6_s2	7.5	5.15625	10.7812	223	207.267	220.8	252.8	259.6	243.533	239.2	242.533	217.267	234.067	225.733	230.933	255.667	290.933	265.733	281.067	283	283.867	280.333	264.2	237.867	244.067	264.267	279.733	301.8	300.067	283.133	251.4	224.8	273.867	280.133	283	291.2	283.067	303.667	346.067	394.6	449.533	496.8	556.133	569.393	547.146	519.069	474.873	409.145	359.189
sr10_aclt_patella_6_s3	23.5938	6.875	11.0938	208.294	225.176	260.353	277.882	262.294	248.412	240.647	232.353	256	279.176	293.471	303.059	306.706	305.294	287.765	271.941	279.059	284.412	278.882	272	289.647	277.176	265.235	259.765	254.529	271.235	269.588	282.706	288.471	277.059	264	280.235	295.059	349.294	401.471	438	445.471	447.588	453.412	482.765	500.344	484.881	434.053	356.383	280.841	235.009
sr10_aclt_patella_6_s4	11.875	4.53125	10.7812	247.818	269	273.182	256.727	261.545	256.455	258.909	251.091	251.455	278.818	258	246	249.818	251	255.182	256.455	288.818	286	265.909	253.727	255.727	264	262.182	257.727	287	307.273	329.636	328.091	313.364	298.909	294.182	298	324.545	315	333	349.909	372.091	436.273	567.091	628.455	602.025	550.259	470.557	384.095	319.746	271.335
sr10_aclt_patella_6_s5	33.2812	7.65625	11.0938	399	396.917	410.333	405	419.667	401.833	431.417	395.583	407.5	404	430	395.75	408.417	397.917	403.833	424.083	408.917	417.917	421.583	411.917	403.417	405.667	439	486.833	479.667	487.917	485.333	511.833	503.417	515.833	478.083	492.667	467.5	498.083	510	546.75	590.083	633	711.167	737.75	631.719	497.809	349.609	274.354	299.998	352.308
sr10_aclt_patella_7_s1	19.2188	6.09375	12.3438	205.75	211.333	190.917	205.167	203.25	208.167	211.25	217.917	235.667	224.167	214.25	234.75	227.25	254.167	257.917	248.25	247.083	217.417	245.167	220.917	246.25	285.25	301.417	276.417	276.5	315.083	316.917	311.333	337.5	381.833	381.167	405.75	388.5	391.167	444.083	517.75	613.583	661.5	726.417	712.25	522.02	328.923	215.422	191.716	244.905	256.488
sr10_aclt_patella_7_s2	19.5312	7.96875	10.4688	247.889	241.667	229.778	238	263.222	251.111	241.333	233.333	251.222	254.889	260.222	283.222	292.778	268.667	218.556	204.333	206.333	191.333	191.333	216.333	235.222	256.667	267.222	248.333	247	282.333	319	321	291.667	277.667	270	288.667	333.222	367.222	432.333	495.778	560.444	636.222	684.889	715.444	589.424	439.819	293.566	197.948	168.954	211.193
sr10_aclt_patella_7_s3	10.4688	5.15625	11.4062	388.111	360	378.889	375.222	382.889	387.556	351	328.667	273.889	263.889	290.889	310.444	299.889	312	351.667	414.333	440.889	497.222	514.111	456.667	425.889	377.667	410.111	415.111	400	374.667	356.889	346.222	343.222	380.444	411.333	430.333	406.667	468	542.667	574.333	596.778	620.667	657.333	697.333	673.75	589.69	433.916	296.524	207.202	157.062
sr10_aclt_patella_7_s4	11.4062	5.78125	13.9062	201	232.5	221.75	248.5	259.25	273.625	252.375	294.375	262.75	282.875	255.625	232.375	273.375	287.125	287.375	303.5	291.75	309.625	273.625	267.375	285.25	261.5	261.875	233.25	271	292.75	298.625	306.75	342.125	331.75	339.875	353.5	364.625	371.25	363.5	337.125	388.375	493.75	574.25	621.5	588.778	577.47	568.934	464.843	354.039	267.714
sr10_aclt_patella_7_s5	7.5	4.6875	9.0625	198.25	215.2	231.25	222.1	225.25	215.9	219.15	216.65	212.8	198.75	215.05	195.8	197.8	218.9	232.1	241.1	231.65	235.45	254.3	282.55	277.15	287.45	299.6	306.2	297.15	276.7	268.35	283.8	268.75	254.8	250.1	237.8	253.85	245.4	247.6	273.7	311.8	331.65	399.75	455.35	478.802	460.856	423.537	400.872	385.748	356.395
sr10_aclt_patella_7_s6	30.7812	8.28125	10.3125	233	244.462	217.538	225.462	214.769	246.231	267.462	275.769	260.231	257.538	264.615	264.692	263.154	248.923	227.615	227.615	225.231	235.923	240.846	230.385	238.923	266.769	295.692	309.077	316.769	313.769	289.769	301.077	287.769	287.231	293.538	284.462	272.308	232.692	247.692	335.538	422.308	542.692	707.615	847.154	854.062	796.977	698.05	573.897	459.889	372.151
sr10_aclt_patella_7_s7	8.59375	5.9375	11.0938	305	291.7	281.7	249.6	243.6	258	252.1	255.5	242.5	231.5	230.1	225.3	238.2	232.9	213	189.9	187.2	199.2	230.7	253.4	244.5	242.5	223.9	235.7	267.6	260.8	218.9	202.2	204.3	203.8	163.2	116.3	84.1	71.6	109.5	149.9	179.7	238.1	320	377.4	368.533	357.259	344.472	314.29	276.548	241.078
sr10_aclt_patella_8_s1	24.6875	8.125	9.0625	149.818	148.636	131	149.545	126.545	162.909	141.545	185.909	135.182	160.818	144.545	140.545	160.727	181.455	182.455	152.091	102.182	98.3636	80.5455	79.7273	71.8182	86.3636	66	58.8182	57.6364	71.1818	121.818	175.455	186.273	210.273	228.273	244.909	256.364	261.727	264.273	287.364	305.273	307.636	341.636	356.091	347.76	312.187	274.6	212.358	197.154	228.387
sr10_aclt_patella_8_s2	25.9375	12.0312	12.8125	154.895	139.684	164.895	171.105	182.684	134	135.947	127.158	93.3158	129.316	141.105	135.789	150.368	146.158	141	125.263	139.895	138.211	139.526	151.211	133.316	140.632	151.947	163.368	165.895	166.632	184.632	191.474	191.895	202.895	213.579	183.737	221.842	259.947	309	325.737	326.211	374.579	464.632	499.684	435.61	334.728	218.004	110.764	53.282	41.1099
sr10_aclt_patella_8_s3	18.125	9.375	9.53125	173.364	176.455	195.909	198.455	181.636	169.818	196.818	179.545	184.636	201.091	208.818	202.091	209.455	227.909	249.182	258.545	260.182	236.364	235.091	195.364	215.182	213.636	232.455	248.364	262.273	264.909	275.545	296	275.545	265.273	253	262.636	269.091	257.727	248.182	275.273	318	404.545	511.818	541.182	438.352	283.564	107.438	42.9757	42.6577	41.0617
sr10_aclt_patella_8_s4	35.4688
sr10_aclt_patella_9_s1	23.75	5.9375	13.2812	26.1538	28	34.2308	31.3846	30.4615	30.9231	35.7692	33.3077	27.2308	30.2308	37.7692	45.5385	58.1538	61.6923	58.0769	52.9231	46.0769	59.1538	69.1538	55.6154	61.0769	59.6923	43.9231	34.2308	24.1538	21.6923	20	20	20	20	20	20	22.3846	36.9231	84.1538	167.308	284.154	402.692	497.077	577.308	579.648	451.416	281.304	180.61	127.963	82.2826
sr10_aclt_patella_9_s2	34.6875	6.5625	13.4375	55.7	85.6	96.3	106.2	112.6	116.6	132.7	131.2	132.7	121.9	134.4	157.5	138.4	136.2	142.6	135.6	127	120.2	100.4	112.9	128	112.8	106.3	121.8	128.8	107.9	78.1	73.4	93.2	102.4	94.1	115.1	223	373.6	485.2	519.1	484.7	433.6	470.9	535.8	386.687	156.422	29.759	20.5709	21.1708	20.3539
[truncated: 114 more columns]
